# Supplementary material for: A simplified strategy for titrating gene expression reveals new relationships between genotype, environment, and bacterial growth
Source: Nucleic Acids Res. 2020 Nov 22;49(1):e6. doi: 10.1093/nar/gkaa1073 (PMC7797047; doi:10.1093/nar/gkaa1073)
Supplement: gkaa1073_Supplemental_Files [file gkaa1073_supplemental_files.zip]

Archive with 7 entries (7 files):
- 201002-Mathis-Supplemental.docx
- 20200923_glu_counts_TableS3.xlsx
- 20200923_glu_growth_rates_TableS5.csv
- 20200923_gly_counts_TableS4.xlsx
- 20200923_gly_growth_rates_TableS6.csv
- 20200923_primers_TableS2.xlsx
- 20200923_sgRNA_Library_TableS1.csv
