# Supplementary material for: A simplified strategy for titrating gene expression reveals new relationships between genotype, environment, and bacterial growth
Source: Nucleic Acids Res. 2020 Nov 22;49(1):e6. doi: 10.1093/nar/gkaa1073 (PMC7797047; doi:10.1093/nar/gkaa1073)
Supplement: gkaa1073_Supplemental_Files [file gkaa1073_supplemental_files.zip › 20200923_glu_counts_TableS3.xlsx]

## Sheet: CTTTCA
	Glu-T0	Glu-T1	Glu-T2	Glu-T3	Glu-T5	Glu-T6	Glu-T7
acpS_1_63_B_MM10	625	634	978	687	459	417	357
acpS_1_63_B_MM11	338	311	648	365	175	183	200
acpS_1_63_B_MM12	984	920	1644	1146	757	711	568
acpS_1_63_B_MM13	635	719	1020	717	459	390	316
acpS_1_63_B_MM14	742	839	1582	1060	720	807	801
acpS_1_63_B_MM2	401	525	998	538	178	119	78
acpS_1_63_B_MM3	1235	1352	2103	1179	484	468	268
acpS_1_63_B_MM4	524	598	819	527	263	299	182
acpS_1_63_B_MM5	398	493	612	409	204	139	37
acpS_1_63_B_MM6	979	1023	1736	1172	348	540	218
acpS_1_63_B_MM7	741	807	1226	934	435	416	260
acpS_1_63_B_MM8	858	821	1243	1036	618	503	374
acpS_1_63_B_MM9	1050	1261	1850	1278	909	769	631
acpS_1_63_C	672	1090	1488	844	405	297	230
acpS_1_63_D_MM2-8	713	719	1477	757	416	361	351
acpS_1_63_D_MM3-10	1083	956	1332	1050	765	860	626
acpS_1_63_D_MM4-6	768	562	464	76	12	8	7
acpS_1_63_D_MM7-9	781	1022	1400	738	137	74	21
acpS_1_63_D_MM9-19	639	902	1718	1410	1241	1623	1189
acpS_1_63_W_MM1	861	1179	1862	1059	347	273	80
acpS_1_63_W_MM10	1138	1130	1863	1177	631	362	306
acpS_1_63_W_MM11	841	806	1645	986	279	343	176
acpS_1_63_W_MM13	656	841	1699	831	409	343	152
acpS_1_63_W_MM16	750	813	1204	684	311	291	104
acpS_1_63_W_MM19	1150	2012	4790	4410	1519	835	551
acpS_1_63_W_MM2	671	529	888	526	115	115	51
acpS_1_63_W_MM20	608	401	534	216	67	54	29
acpS_1_63_W_MM3	787	920	1581	952	488	524	308
acpS_1_63_W_MM4	912	812	908	401	90	58	37
acpS_1_63_W_MM5	880	921	1416	785	359	213	124
acpS_1_63_W_MM6	1265	1375	2304	1622	678	580	257
acpS_1_63_W_MM7	1241	1330	2024	1220	435	288	164
acpS_1_63_W_MM8	615	699	1253	871	352	348	164
acpS_1_63_W_MM9	714	1006	1344	639	152	139	72
acpS_2_129_C	1509	1950	3505	2999	2642	2923	2490
acpS_3_204_B_MM10	672	499	1511	1153	971	1169	1110
acpS_3_204_B_MM11	404	322	679	559	236	293	236
acpS_3_204_B_MM12	565	523	1038	560	354	379	331
acpS_3_204_B_MM13	898	1078	1728	1257	621	565	434
acpS_3_204_B_MM14	467	437	804	709	336	325	219
acpS_3_204_B_MM2	795	1047	2000	1140	843	768	654
acpS_3_204_B_MM3	506	601	1032	813	469	535	350
acpS_3_204_B_MM4	943	1091	1741	1164	1017	718	561
acpS_3_204_B_MM5	1081	1056	2240	1651	1155	1015	769
acpS_3_204_B_MM6	676	757	1717	1099	797	839	619
acpS_3_204_B_MM7	693	960	1506	1011	960	850	864
acpS_3_204_B_MM8	931	1095	1710	1238	779	770	495
acpS_3_204_B_MM9	1186	1390	2186	1659	1490	1459	1436
acpS_3_204_C	1301	1317	2185	1219	503	247	188
acpS_3_204_D_MM2-8	718	1048	1851	1251	697	666	531
acpS_3_204_D_MM3-10	326	584	1302	756	360	445	325
acpS_3_204_D_MM4-6	854	836	1664	1177	545	458	300
acpS_3_204_D_MM7-9	651	710	1329	937	478	482	427
acpS_3_204_D_MM9-19	546	294	323	147	62	42	25
acpS_3_204_W_MM1	808	1078	2113	1350	825	876	767
acpS_3_204_W_MM10	695	558	1019	735	406	431	474
acpS_3_204_W_MM11	194	202	355	131	54	24	19
acpS_3_204_W_MM13	566	786	1374	920	537	452	337
acpS_3_204_W_MM16	710	738	1353	1030	716	852	578
acpS_3_204_W_MM19	564	617	363	161	71	30	57
acpS_3_204_W_MM2	666	865	1484	822	324	336	191
acpS_3_204_W_MM20	471	555	701	636	612	721	789
acpS_3_204_W_MM3	848	1101	1791	1219	625	463	412
acpS_3_204_W_MM4	524	577	1154	725	374	345	170
acpS_3_204_W_MM5	1347	1503	2526	1386	664	406	247
acpS_3_204_W_MM6	650	699	1511	860	405	249	167
acpS_3_204_W_MM7	523	782	1037	840	290	233	175
acpS_3_204_W_MM8	1501	1487	3041	1628	761	496	332
acpS_3_204_W_MM9	297	358	597	376	114	70	42
argG_1_24_B_MM10	1258	1731	3033	2918	3185	4528	4596
argG_1_24_B_MM11	631	848	1463	1272	1634	2200	2066
argG_1_24_B_MM12	905	1038	1785	1612	1576	2233	2308
argG_1_24_B_MM13	844	997	1672	1587	1683	2324	2183
argG_1_24_B_MM14	566	559	953	671	840	1052	1218
argG_1_24_B_MM2	935	926	1450	699	120	36	27
argG_1_24_B_MM3	815	816	1313	522	121	307	8
argG_1_24_B_MM4	574	574	981	467	124	29	44
argG_1_24_B_MM5	1067	1009	2004	1104	312	180	84
argG_1_24_B_MM6	649	805	1569	845	281	83	125
argG_1_24_B_MM7	1453	1260	2356	1271	372	246	181
argG_1_24_B_MM8	1218	1363	2056	1080	388	300	166
argG_1_24_B_MM9	1130	1168	2101	1441	1131	1182	938
argG_1_24_C	582	672	818	428	121	38	3
argG_1_24_D_MM2-8	299	490	662	383	77	33	48
argG_1_24_D_MM3-10	872	1089	1884	1720	1524	1806	1670
argG_1_24_D_MM4-6	676	959	1721	723	284	69	34
argG_1_24_D_MM7-9	691	977	1289	848	294	139	135
argG_1_24_D_MM9-19	1160	1468	1979	1499	975	1479	904
argG_1_24_W_MM1	502	583	1033	559	127	74	8
argG_1_24_W_MM10	614	686	1037	758	286	360	294
argG_1_24_W_MM11	632	843	1078	714	123	17	97
argG_1_24_W_MM13	724	1062	1739	1282	997	1100	1042
argG_1_24_W_MM16	589	1233	867	568	133	67	32
argG_1_24_W_MM19	786	905	1507	1116	233	143	89
argG_1_24_W_MM2	706	914	1093	473	153	32	15
argG_1_24_W_MM20	879	830	1773	1218	1124	1140	895
argG_1_24_W_MM3	419	399	506	330	146	75	12
argG_1_24_W_MM4	671	689	888	523	138	91	38
argG_1_24_W_MM5	915	985	1336	795	83	88	11
argG_1_24_W_MM6	757	861	1313	496	130	116	43
argG_1_24_W_MM7	648	683	769	564	45	50	5
argG_1_24_W_MM8	564	576	928	490	255	11	16
argG_1_24_W_MM9	585	603	656	361	25	54	4
argG_2_71_C	575	1006	1232	1081	426	533	267
argG_3_219_B_MM10	853	895	1404	1204	1308	1533	1484
argG_3_219_B_MM11	937	868	1696	1294	1387	1782	2428
argG_3_219_B_MM12	953	1046	1497	1557	1715	2255	2414
argG_3_219_B_MM13	1069	1204	1870	1335	1471	1803	1929
argG_3_219_B_MM14	324	583	777	751	604	753	701
argG_3_219_B_MM2	627	695	1502	723	366	236	87
argG_3_219_B_MM3	681	797	1459	838	288	290	183
argG_3_219_B_MM4	432	668	814	715	243	228	128
argG_3_219_B_MM5	995	1366	2043	1487	1180	1458	1393
argG_3_219_B_MM6	1321	1334	2058	1729	2021	2604	2449
argG_3_219_B_MM7	1027	1347	2057	2023	2117	2594	2924
argG_3_219_B_MM8	809	1086	1574	1383	1087	1657	1676
argG_3_219_B_MM9	1288	1717	2460	2590	2605	3157	2965
argG_3_219_C	630	849	1415	644	323	265	128
argG_3_219_D_MM2-8	770	930	1662	1176	1170	1497	1917
argG_3_219_D_MM3-10	1134	1295	2404	1489	1007	1117	821
argG_3_219_D_MM4-6	1401	1813	2929	2403	1885	2098	2070
argG_3_219_D_MM7-9	1237	1198	2007	1574	1073	1027	763
argG_3_219_D_MM9-19	1198	1317	1873	1076	679	527	407
argG_3_219_W_MM1	974	1164	1565	1131	236	219	62
argG_3_219_W_MM10	685	891	1222	949	421	295	119
argG_3_219_W_MM11	596	787	1584	847	512	314	263
argG_3_219_W_MM13	906	1191	2011	1941	1404	2017	1709
argG_3_219_W_MM16	1270	1687	2503	2267	1552	1866	1448
argG_3_219_W_MM19	1422	1496	1664	956	350	347	285
argG_3_219_W_MM2	486	366	702	669	329	102	108
argG_3_219_W_MM20	595	822	1513	1550	1681	2274	2165
argG_3_219_W_MM3	966	1158	1889	941	270	348	113
argG_3_219_W_MM4	1100	1381	2201	1458	588	413	316
argG_3_219_W_MM5	380	419	647	636	456	523	453
argG_3_219_W_MM6	864	1838	1595	1235	1218	1414	1448
argG_3_219_W_MM7	805	1170	1514	1099	610	492	326
argG_3_219_W_MM8	784	803	1484	908	541	513	377
argG_3_219_W_MM9	921	1049	1555	1113	342	353	203
aroB_1_73_B_MM10	85	46	18	57	29	5
aroB_1_73_B_MM11	429	391	580	441	326	287	309
aroB_1_73_B_MM12	468	488	885	768	810	973	670
aroB_1_73_B_MM13	423	549	815	821	760	944	885
aroB_1_73_B_MM14	150	103	333	327	227	253	197
aroB_1_73_B_MM2	17		5	8			1
aroB_1_73_B_MM3	55	33	49	8	13	13	15
aroB_1_73_B_MM4	13	61	38	5
aroB_1_73_B_MM5	46	6	1	1	1
aroB_1_73_B_MM6	33	7	1	1
aroB_1_73_B_MM7	6	27				2
aroB_1_73_B_MM8	24	37	29	24
aroB_1_73_B_MM9	19	4	13		2	1
aroB_1_73_C	55	37	10	19		1
aroB_1_73_D_MM2-8	55	17	41	11		1	3
aroB_1_73_D_MM3-10	243	106	26	34	7		3
aroB_1_73_D_MM4-6	3	1			1	2
aroB_1_73_D_MM7-9	98	105	21	25	4	4	9
aroB_1_73_D_MM9-19	496	548	669	377	180	88	73
aroB_1_73_W_MM1	17	6	21	1			1
aroB_1_73_W_MM10	27	29	14	4	8	2
aroB_1_73_W_MM11	124	118	128	57	25	48	36
aroB_1_73_W_MM13	137	84	67	11	4	1
aroB_1_73_W_MM16
aroB_1_73_W_MM19	330	380	240	165	69	30	15
aroB_1_73_W_MM2	3	20	13	1	1	6	1
aroB_1_73_W_MM20	248	140	250	97	16	37	17
aroB_1_73_W_MM3	195	91	84	102	51	55	55
aroB_1_73_W_MM4	48	39	21	5
aroB_1_73_W_MM5	105	47	30	16	17	3	28
aroB_1_73_W_MM6	24	13	4		5		1
aroB_1_73_W_MM7	203	117	143	79	43	110	191
aroB_1_73_W_MM8	62	28	23	41	4
aroB_1_73_W_MM9	76	69	15	4		1	1
aroB_2_122_C	120	81	60	20	9	1	2
aroB_3_204_B_MM10	659	640	1174	1048	692	1107	953
aroB_3_204_B_MM11	452	421	909	697	784	1142	1255
aroB_3_204_B_MM12	667	699	1496	1353	1279	1682	1911
aroB_3_204_B_MM13	332	419	718	721	809	1382	1522
aroB_3_204_B_MM14	423	487	996	1015	1069	1397	1640
aroB_3_204_B_MM2	673	600	557	578	207	122	148
aroB_3_204_B_MM3	334	353	427	342	134	101	101
aroB_3_204_B_MM4	530	502	628	440	160	162	131
aroB_3_204_B_MM5	400	359	520	386	284	264	294
aroB_3_204_B_MM6	475	440	708	550	422	443	431
aroB_3_204_B_MM7	693	816	1218	866	727	760	696
aroB_3_204_B_MM8	575	656	779	550	486	333	322
aroB_3_204_B_MM9	483	484	675	647	481	585	408
aroB_3_204_C	695	527	964	679	368	424	234
aroB_3_204_D_MM2-8	439	617	1156	871	687	736	651
aroB_3_204_D_MM3-10	340	477	514	320	119	112	90
aroB_3_204_D_MM4-6	568	622	797	655	423	506	386
aroB_3_204_D_MM7-9	548	416	821	592	681	799	741
aroB_3_204_D_MM9-19	672	961	1532	1195	1452	1770	1914
aroB_3_204_W_MM1	583	697	947	758	578	569	417
aroB_3_204_W_MM10	917	1004	1812	1270	939	1121	856
aroB_3_204_W_MM11	316	310	342	210	78	32	62
aroB_3_204_W_MM13	295	291	394	275	153	121	64
aroB_3_204_W_MM16	582	520	1219	1122	780	935	958
aroB_3_204_W_MM19	538	789	1532	1594	1477	2182	2097
aroB_3_204_W_MM2	523	480	772	518	271	163	158
aroB_3_204_W_MM20	690	636	1275	1121	994	1175	1307
aroB_3_204_W_MM3	355	311	324	326	162	136	136
aroB_3_204_W_MM4	399	339	362	249	127	89	82
aroB_3_204_W_MM5	599	525	670	517	338	405	172
aroB_3_204_W_MM6	195	129	302	239	186	255	294
aroB_3_204_W_MM7	843	812	1548	1184	1315	1579	1785
aroB_3_204_W_MM8	703	744	1344	1205	742	1148	975
aroB_3_204_W_MM9	805	1101	1608	1667	1336	1593	1550
aroE_1_28_B_MM10	425	453	770	560	483	479	434
aroE_1_28_B_MM11	1125	1687	2526	1706	1257	1381	907
aroE_1_28_B_MM12	556	776	1682	1346	1382	1945	2008
aroE_1_28_B_MM13	631	816	1552	1618	1297	1778	1922
aroE_1_28_B_MM14	1279	1439	2404	2442	2586	3497	3353
aroE_1_28_B_MM2	568	381	608	333	145	138	138
aroE_1_28_B_MM3	745	640	642	368	142	74	48
aroE_1_28_B_MM4	765	1319	643	390	80	43	24
aroE_1_28_B_MM5	969	1020	1476	536	259	125	113
aroE_1_28_B_MM6	589	504	787	339	148	126	92
aroE_1_28_B_MM7	1072	1067	1476	1124	539	357	532
aroE_1_28_B_MM8	1090	933	973	525	280	277	244
aroE_1_28_B_MM9	660	694	962	875	940	1124	1135
aroE_1_28_C	600	387	579	240	27	7	21
aroE_1_28_D_MM2-8	629	608	712	395	211	193	218
aroE_1_28_D_MM3-10	1262	1301	1788	1268	791	698	477
aroE_1_28_D_MM4-6	844	672	1095	476	151	107	64
aroE_1_28_D_MM7-9	500	582	887	561	337	351	267
aroE_1_28_D_MM9-19	680	604	913	538	303	200	180
aroE_1_28_W_MM1	709	447	596	185	34	70	20
aroE_1_28_W_MM10	691	416	599	251	50	34	47
aroE_1_28_W_MM11	719	435	576	210	45	21	15
aroE_1_28_W_MM13	488	362	487	264	70	9	9
aroE_1_28_W_MM16	701	590	929	345	165	180	121
aroE_1_28_W_MM19	936	631	912	421	171	56	46
aroE_1_28_W_MM2	1125	937	1052	584	135	101	68
aroE_1_28_W_MM20	1078	1544	1968	1607	1106	1089	1017
aroE_1_28_W_MM3	623	510	560	250	62	26	61
aroE_1_28_W_MM4	796	630	614	443	125	89	48
aroE_1_28_W_MM5	641	406	515	185	75	64	15
aroE_1_28_W_MM6	583	507	544	229	81	11	26
aroE_1_28_W_MM7	1247	933	1266	673	237	291	186
aroE_1_28_W_MM8	701	489	438	263	122	33	10
aroE_1_28_W_MM9	1021	823	852	236	90	102	38
aroE_2_94_C	960	777	929	518	164	82	56
aroE_3_209_B_MM10	1024	1124	2104	1972	1760	2155	2044
aroE_3_209_B_MM11	821	851	1539	1342	1450	1945	1940
aroE_3_209_B_MM12	679	1087	1757	1807	1592	2258	2221
aroE_3_209_B_MM13	835	834	1446	1376	1655	2093	2020
aroE_3_209_B_MM14	688	850	1422	1440	1643	1731	2148
aroE_3_209_B_MM2	1368	1068	1381	626	62	92	23
aroE_3_209_B_MM3	603	606	596	327	73	20	26
aroE_3_209_B_MM4	1097	1157	1242	530	158	76	63
aroE_3_209_B_MM5	1361	1264	1525	811	513	286	191
aroE_3_209_B_MM6	1848	1837	2365	1479	604	461	516
aroE_3_209_B_MM7	1079	1007	1358	655	196	142	85
aroE_3_209_B_MM8	678	877	852	604	110	144	31
aroE_3_209_B_MM9	528	671	1212	791	633	817	611
aroE_3_209_C	930	926	1100	436	101	26	49
aroE_3_209_D_MM2-8	1119	853	944	468	98	86	21
aroE_3_209_D_MM3-10	1140	874	988	574	159	193	53
aroE_3_209_D_MM4-6	1434	1228	1650	866	288	138	97
aroE_3_209_D_MM7-9	966	847	1013	986	540	525	406
aroE_3_209_D_MM9-19	659	965	1814	1507	1311	1622	1447
aroE_3_209_W_MM1	981	977	1237	504	139	367	32
aroE_3_209_W_MM10	1178	1175	1295	659	213	36	83
aroE_3_209_W_MM11	975	884	700	434	155	240	38
aroE_3_209_W_MM13	1124	881	894	469	92	77	45
aroE_3_209_W_MM16	954	973	993	644	109	66	51
aroE_3_209_W_MM19	853	1094	1780	1847	1795	2212	2405
aroE_3_209_W_MM2	872	894	783	533	115	99	28
aroE_3_209_W_MM20	751	954	1588	1429	1892	2296	2329
aroE_3_209_W_MM3	1073	786	767	444	105	48	77
aroE_3_209_W_MM4	981	961	1235	648	89	88	46
aroE_3_209_W_MM5	955	788	966	543	228	126	139
aroE_3_209_W_MM6	1132	1068	1063	477	174	253	162
aroE_3_209_W_MM7	1160	1078	904	596	62	48	91
aroE_3_209_W_MM8	960	734	895	420	90	189	25
aroE_3_209_W_MM9	885	900	843	417	149	99	53
birA_1_14_B_MM10	1102	1533	3113	3304	5137	7028	9394
birA_1_14_B_MM11	725	1103	2256	2373	3339	5318	5533
birA_1_14_B_MM12	890	1438	2716	3070	4505	6036	6548
birA_1_14_B_MM13	1331	1683	3517	3873	4940	8610	8241
birA_1_14_B_MM14	1536	2078	4678	5525	8196	11475	11719
birA_1_14_B_MM2	637	774	2230	2329	2090	3418	3674
birA_1_14_B_MM3	1167	1601	3486	3447	4329	6332	6983
birA_1_14_B_MM4	567	751	1228	1484	1969	4948	2994
birA_1_14_B_MM5	914	1271	2667	2775	4128	6019	6470
birA_1_14_B_MM6	975	1722	3445	3041	3728	5774	6481
birA_1_14_B_MM7	1248	1638	3460	3783	4740	6756	8236
birA_1_14_B_MM8	1083	1638	3515	3559	4602	7157	8699
birA_1_14_B_MM9	1193	1620	3082	3492	4324	6787	7598
birA_1_14_C	846	1649	1549	827	87	51	77
birA_1_14_D_MM2-8	761	846	1689	1446	1842	2477	2817
birA_1_14_D_MM3-10	982	1313	2771	3249	3883	5422	6438
birA_1_14_D_MM4-6	1257	1585	2975	3010	3512	4716	5151
birA_1_14_D_MM7-9	969	1490	2892	2710	3578	5135	5600
birA_1_14_D_MM9-19	1154	1312	2613	1752	1521	2178	1758
birA_1_14_W_MM1	1812	3177	5953	3181	1320	1123	170
birA_1_14_W_MM10	1259	2144	4294	2874	714	682	379
birA_1_14_W_MM11	969	1679	2601	1787	450	272	47
birA_1_14_W_MM13	920	1637	3577	2389	1143	800	440
birA_1_14_W_MM16	678	1090	2478	1411	920	502	236
birA_1_14_W_MM19	876	1109	1906	1366	648	616	452
birA_1_14_W_MM2	744	1354	2558	2521	1609	1216	1277
birA_1_14_W_MM20	908	1129	1943	1889	1702	2059	1915
birA_1_14_W_MM3	1032	1861	3652	2798	1312	777	846
birA_1_14_W_MM4	1266	1813	4911	4112	2515	1249	893
birA_1_14_W_MM5	955	1894	3259	1353	366	152	22
birA_1_14_W_MM6	829	1650	2943	2651	1712	1097	1405
birA_1_14_W_MM7	961	1895	3193	2448	1080	1141	697
birA_1_14_W_MM8	1155	1483	3478	3075	3474	4994	5468
birA_1_14_W_MM9	735	1174	2904	2003	2270	2521	1819
birA_2_36_C	846	869	1539	1460	1011	813	593
birA_3_245_B_MM10	722	615	1395	1265	1556	2053	2306
birA_3_245_B_MM11	1020	1267	2611	2326	2477	3657	3474
birA_3_245_B_MM12	1311	1655	3376	2984	4054	5162	5530
birA_3_245_B_MM13	629	683	1363	771	784	1087	939
birA_3_245_B_MM14	780	697	1305	1256	1364	1956	2078
birA_3_245_B_MM2	877	1087	2047	2007	2542	3227	3111
birA_3_245_B_MM3	732	839	1752	1582	2071	2804	2986
birA_3_245_B_MM4	879	786	1283	1103	1459	1664	1908
birA_3_245_B_MM5	759	1204	1833	1577	2020	2638	2842
birA_3_245_B_MM6	631	787	1163	1198	1462	1848	1863
birA_3_245_B_MM7	738	928	1624	1716	1795	2554	2834
birA_3_245_B_MM8	686	761	1380	1562	1808	2336	2529
birA_3_245_B_MM9	1236	1303	2913	2544	3372	4530	4775
birA_3_245_C	638	896	2007	1582	1220	1264	1072
birA_3_245_D_MM2-8	555	753	1329	1304	1635	2064	2231
birA_3_245_D_MM3-10	426	511	1255	1061	1273	1902	1823
birA_3_245_D_MM4-6	607	735	1434	1706	1572	2122	1992
birA_3_245_D_MM7-9	607	931	1870	1667	1405	1883	1575
birA_3_245_D_MM9-19	441	509	827	630	302	331	294
birA_3_245_W_MM1	541	908	1927	1581	1680	2261	1957
birA_3_245_W_MM10	703	1078	2204	1719	1371	1898	1229
birA_3_245_W_MM11	723	1061	1778	2367	1435	1740	1433
birA_3_245_W_MM13	595	694	1407	1075	1253	1546	1376
birA_3_245_W_MM16	492	509	985	812	991	1228	1119
birA_3_245_W_MM19	272	379	455	344	266	325	220
birA_3_245_W_MM2	730	1162	2353	2009	2664	3621	3809
birA_3_245_W_MM20	672	610	3723	1089	1408	1992	1877
birA_3_245_W_MM3	619	734	1838	1581	1156	1176	1195
birA_3_245_W_MM4	444	524	1094	1042	1003	1229	1371
birA_3_245_W_MM5	668	736	1636	1303	1404	1422	1275
birA_3_245_W_MM6	684	693	1561	1434	1018	1433	1101
birA_3_245_W_MM7	711	851	1643	1308	1496	1609	1311
birA_3_245_W_MM8	497	647	1342	1313	1106	1417	1188
birA_3_245_W_MM9	490	739	1527	1505	947	1068	899
carA_1_38_B_MM10	427	344	408	337	55	9	3
carA_1_38_B_MM11	899	1161	1971	2391	2123	2856	2822
carA_1_38_B_MM12	906	1152	1917	1809	2212	2673	3023
carA_1_38_B_MM13	839	1110	2149	1757	1783	2023	2311
carA_1_38_B_MM14	756	1227	2108	1704	1678	2283	2502
carA_1_38_B_MM2	520	326	378	258	108	117	157
carA_1_38_B_MM3	300	230	352	209	109	158	108
carA_1_38_B_MM4	155	80	103	82	48	80	69
carA_1_38_B_MM5	258	242	317	116	29	29	32
carA_1_38_B_MM6	221	86	183	99	30	21	4
carA_1_38_B_MM7	502	546	596	365	158	45	36
carA_1_38_B_MM8	366	257	318	175	76	19	51
carA_1_38_B_MM9	223	215	177	118	32	4	3
carA_1_38_C	117	108	83	51	21	4	2
carA_1_38_D_MM2-8	378	239	323	182	26	6	14
carA_1_38_D_MM3-10	183	168	197	102	71	16	8
carA_1_38_D_MM4-6	113	33	138	22	16	5	4
carA_1_38_D_MM7-9	112	75	152	121	40	20	15
carA_1_38_D_MM9-19	79	77	104	103	15	2	3
carA_1_38_W_MM1	216	156	98	79	47	1	3
carA_1_38_W_MM10	251	265	293	86	26	29	3
carA_1_38_W_MM11	127	215	212	85	22	10	18
carA_1_38_W_MM13	278	262	444	289	198	275	218
carA_1_38_W_MM16	312	228	195	128	44	24	9
carA_1_38_W_MM19	158	98	132	76		1	3
carA_1_38_W_MM2	134	100	78	18	10	13	2
carA_1_38_W_MM20	250	206	164	144	33	35	2
carA_1_38_W_MM3	99	44	78	49	6	12
carA_1_38_W_MM4	77	70	107	23	5
carA_1_38_W_MM5	185	117	178	57	25	22	2
carA_1_38_W_MM6	203	171	234	102	67		2
carA_1_38_W_MM7	326	206	232	129	9	94	46
carA_1_38_W_MM8	338	250	263	215	30	10	1
carA_1_38_W_MM9	219	237	230	137	19	40	12
carA_2_126_C	204	93	132	45	29	4	4
carA_3_252_B_MM10	1169	1521	2857	2619	2755	3426	3832
carA_3_252_B_MM11	833	1092	1901	1843	1568	2264	2202
carA_3_252_B_MM12	883	1206	1981	1905	1947	2499	2366
carA_3_252_B_MM13	1085	2008	2620	2100	2448	2980	2828
carA_3_252_B_MM14	1258	1893	2943	2566	3071	3668	3729
carA_3_252_B_MM2	746	633	873	605	138	190	90
carA_3_252_B_MM3	421	522	657	449	179	142	97
carA_3_252_B_MM4	616	454	872	557	285	211	209
carA_3_252_B_MM5	351	381	676	540	384	504	414
carA_3_252_B_MM6	731	907	1240	835	445	295	196
carA_3_252_B_MM7	848	883	1663	1401	1349	1559	1755
carA_3_252_B_MM8	1421	1849	3556	2917	2446	3069	3129
carA_3_252_B_MM9	956	1318	2049	2164	2252	2984	3042
carA_3_252_C	557	600	854	508	187	186	46
carA_3_252_D_MM2-8	974	1078	1811	1617	1306	1741	1334
carA_3_252_D_MM3-10	283	197	318	104	94	71	31
carA_3_252_D_MM4-6	373	389	717	605	376	366	372
carA_3_252_D_MM7-9	1051	1116	1912	1365	1324	1564	1667
carA_3_252_D_MM9-19	1023	1349	2360	1900	2249	2847	2635
carA_3_252_W_MM1	611	475	668	490	157	95	64
carA_3_252_W_MM10	308	231	303	215	95	71	45
carA_3_252_W_MM11	748	627	850	761	280	208	148
carA_3_252_W_MM13	620	730	891	744	315	287	176
carA_3_252_W_MM16	535	594	698	630	275	305	250
carA_3_252_W_MM19	1159	1669	3089	3043	3325	4655	5313
carA_3_252_W_MM2	705	662	898	407	169	148	87
carA_3_252_W_MM20	705	765	1371	1461	1847	3077	3518
carA_3_252_W_MM3	540	408	792	464	78	86	88
carA_3_252_W_MM4	665	580	639	433	160	87	26
carA_3_252_W_MM5	423	445	623	489	242	177	109
carA_3_252_W_MM6	554	321	598	345	106	132	144
carA_3_252_W_MM7	820	589	790	505	189	220	122
carA_3_252_W_MM8	381	439	661	255	200	136	109
carA_3_252_W_MM9	421	351	534	284	186	43	47
dapA_1_98_B_MM10	940	1110	1798	1496	1490	2068	2010
dapA_1_98_B_MM11	858	920	2001	1794	1666	2079	2081
dapA_1_98_B_MM12	923	1041	2054	1835	1660	2153	1989
dapA_1_98_B_MM13	1041	1240	1949	1880	1898	2262	2125
dapA_1_98_B_MM14	887	1205	1688	1721	1715	2403	2229
dapA_1_98_B_MM2	928	951	1424	787	181	98	66
dapA_1_98_B_MM3	1713	1754	2471	1273	518	408	226
dapA_1_98_B_MM4	1336	1933	2483	1537	592	602	298
dapA_1_98_B_MM5	1299	1519	1956	1250	466	389	237
dapA_1_98_B_MM6	1734	1640	2622	1544	831	772	429
dapA_1_98_B_MM7	1015	990	1577	1448	691	880	605
dapA_1_98_B_MM8	630	751	1159	1087	712	908	641
dapA_1_98_B_MM9	1189	1423	1963	1448	1331	1473	1183
dapA_1_98_C	771	1118	1195	735	196	85	97
dapA_1_98_D_MM2-8	1060	1185	2304	1915	1505	1764	1650
dapA_1_98_D_MM3-10	538	696	1178	810	965	890	759
dapA_1_98_D_MM4-6	1659	2023	2819	1917	828	891	623
dapA_1_98_D_MM7-9	980	1254	1961	1420	795	1191	885
dapA_1_98_D_MM9-19	618	660	1167	1152	1104	1538	1610
dapA_1_98_W_MM1	1129	1411	1605	934	155	89	42
dapA_1_98_W_MM10	536	594	798	515	48	31	28
dapA_1_98_W_MM11	877	1060	1332	695	158	103	69
dapA_1_98_W_MM13	382	338	524	141	43	21	18
dapA_1_98_W_MM16	688	801	877	386	99	95	5
dapA_1_98_W_MM19	789	1003	1911	1600	1776	2473	2316
dapA_1_98_W_MM2	1014	1240	1172	609	161	91	55
dapA_1_98_W_MM20	536	637	1250	1054	1298	1382	1459
dapA_1_98_W_MM3	670	718	1212	723	291	319	240
dapA_1_98_W_MM4	832	1167	1286	833	258	209	125
dapA_1_98_W_MM5	781	938	1079	549	182	73	68
dapA_1_98_W_MM6	925	1003	1117	674	173	99	63
dapA_1_98_W_MM7	833	1031	1314	484	91	124	32
dapA_1_98_W_MM8	723	714	860	340	95	77	22
dapA_1_98_W_MM9	973	1012	1101	500	82	97	73
dapA_2_131_C	671	1038	1741	1205	797	791	659
dapA_3_214_B_MM10	1254	1491	2469	1804	900	843	665
dapA_3_214_B_MM11	1748	2246	4050	4518	4953	6796	6819
dapA_3_214_B_MM12	1787	2368	4422	4645	5297	6583	6533
dapA_3_214_B_MM13	1135	1977	3662	3227	3569	4814	4954
dapA_3_214_B_MM14	1345	1949	3008	3101	3746	5837	6132
dapA_3_214_B_MM2	1883	2020	2467	1165	269	220	200
dapA_3_214_B_MM3	933	1240	1514	630	190	102	60
dapA_3_214_B_MM4	1421	1561	2035	877	196	152	96
dapA_3_214_B_MM5	982	1341	1882	876	261	146	87
dapA_3_214_B_MM6	1422	1743	2049	1082	300	290	174
dapA_3_214_B_MM7	1066	1024	1993	1193	356	212	99
dapA_3_214_B_MM8	1163	1158	1598	834	339	256	179
dapA_3_214_B_MM9	1627	1719	2362	1741	717	671	401
dapA_3_214_C	1469	1905	1867	994	225	126	74
dapA_3_214_D_MM2-8	1402	1526	2183	923	323	190	135
dapA_3_214_D_MM3-10	1419	1678	2190	1199	383	278	277
dapA_3_214_D_MM4-6	1083	1777	2166	1254	229	209	146
dapA_3_214_D_MM7-9	900	1206	1482	821	257	211	89
dapA_3_214_D_MM9-19	1071	769	633	313	202	115	161
dapA_3_214_W_MM1	1854	2062	2338	1212	373	248	336
dapA_3_214_W_MM10	1941	2375	2397	1331	244	219	99
dapA_3_214_W_MM11	915	936	1273	547	94	127	79
dapA_3_214_W_MM13	1412	1695	2102	1043	287	230	115
dapA_3_214_W_MM16	1576	1741	2287	907	252	159	72
dapA_3_214_W_MM19	1819	1025	1380	229	43	15	42
dapA_3_214_W_MM2	1694	1806	1858	877	278	258	234
dapA_3_214_W_MM20	1047	1041	1514	918	339	372	249
dapA_3_214_W_MM3	988	1385	1653	870	195	151	101
dapA_3_214_W_MM4	1578	1988	2468	1175	205	147	65
dapA_3_214_W_MM5	1225	1626	1735	605	240	144	63
dapA_3_214_W_MM6	1849	2309	2512	954	301	165	93
dapA_3_214_W_MM7	1267	1530	1849	981	166	137	79
dapA_3_214_W_MM8	1450	1829	2190	743	191	107	77
dapA_3_214_W_MM9	1812	2069	2310	1241	335	349	161
dapB_1_18_B_MM10	24	25	40	58	24	12
dapB_1_18_B_MM11	291	373	629	365	170	122	115
dapB_1_18_B_MM12	52	90	141	81	104	51	93
dapB_1_18_B_MM13	482	734	1075	727	533	516	425
dapB_1_18_B_MM14	605	894	1664	1203	995	1345	1019
dapB_1_18_B_MM2	14	34	185	68	5
dapB_1_18_B_MM3	69	47	34	48	6	2
dapB_1_18_B_MM4	37	32	62	4	1	6	12
dapB_1_18_B_MM5	68	87	127	62	36	18	2
dapB_1_18_B_MM6	23	3	13	12	1	3	3
dapB_1_18_B_MM7	8	44	46	44	22	48	31
dapB_1_18_B_MM8		25	13	7	10	6	8
dapB_1_18_B_MM9	38	17	49	25	31	20	10
dapB_1_18_C	25	12	61	2	1	4
dapB_1_18_D_MM2-8	23	9	27	27	4	24	7
dapB_1_18_D_MM3-10	10
dapB_1_18_D_MM4-6	71	51	116	52	18	38	53
dapB_1_18_D_MM7-9	673	802	1366	775	550	751	695
dapB_1_18_D_MM9-19	1	5	1	1	3	1
dapB_1_18_W_MM1	238	307	509	222	45	4	3
dapB_1_18_W_MM10	2	19	3	3
dapB_1_18_W_MM11	114	137	313	155	11	13	11
dapB_1_18_W_MM13	13	12	2	17	1		4
dapB_1_18_W_MM16	937	1102	1695	807	234	278	238
dapB_1_18_W_MM19	26	44	34	40	11
dapB_1_18_W_MM2	10	5	16		1
dapB_1_18_W_MM20	12	6	13		5		6
dapB_1_18_W_MM3	11	46	45	4
dapB_1_18_W_MM4	86	111	256	73	1	11
dapB_1_18_W_MM5	125	149	130	92	51	23	3
dapB_1_18_W_MM6	41	14	3	18
dapB_1_18_W_MM7	46	118	189	116	26	1
dapB_1_18_W_MM8	39	38	15	1	6
dapB_1_18_W_MM9	65	15	102	23	6	2	1
dapB_2_54_C	1016	1316	1474	770	128	75	12
dapB_3_239_B_MM10	723	869	1324	990	406	458	230
dapB_3_239_B_MM11	822	1109	2087	1517	1298	1621	1696
dapB_3_239_B_MM12	377	531	850	809	1077	1274	1597
dapB_3_239_B_MM13	2	2	11	4	1	1	2
dapB_3_239_B_MM14	429	663	1278	1168	1268	1742	1955
dapB_3_239_B_MM2	1747	2390	2947	1097	191	122	57
dapB_3_239_B_MM3	1074	1515	2084	859	213	115	189
dapB_3_239_B_MM4	1328	1633	2054	967	204	87	74
dapB_3_239_B_MM5	756	1131	1436	750	153	106	122
dapB_3_239_B_MM6	1175	1419	2249	1604	545	548	216
dapB_3_239_B_MM7	747	893	1593	884	336	167	120
dapB_3_239_B_MM8	1197	1101	2013	1167	356	184	140
dapB_3_239_B_MM9	1134	1138	1809	998	239	261	252
dapB_3_239_C	1375	1948	2207	914	198	106	39
dapB_3_239_D_MM2-8	1125	1925	2491	987	264	140	121
dapB_3_239_D_MM3-10	1323	1735	2092	1018	217	115	163
dapB_3_239_D_MM4-6	1142	1204	2078	1096	364	313	200
dapB_3_239_D_MM7-9	1179	1351	2238	1047	211	98	51
dapB_3_239_D_MM9-19	776	1197	1485	1245	856	756	607
dapB_3_239_W_MM1	1064	1351	1895	675	99	82	27
dapB_3_239_W_MM10	1214	1429	1853	820	104	49	36
dapB_3_239_W_MM11	515	638	954	320	60	40	23
dapB_3_239_W_MM13	1469	1904	2144	857	189	66	81
dapB_3_239_W_MM16	1084	1209	1573	670	174	77	102
dapB_3_239_W_MM19	1054	1218	1745	861	226	112	162
dapB_3_239_W_MM2	1481	2093	2669	995	193	185	96
dapB_3_239_W_MM20	752	777	1279	1131	819	1080	884
dapB_3_239_W_MM3	1004	1200	1460	611	145	87	55
dapB_3_239_W_MM4	1177	1484	1935	738	155	61	41
dapB_3_239_W_MM5	720	898	1177	506	77	56	13
dapB_3_239_W_MM6	916	1428	1878	731	71	80	41
dapB_3_239_W_MM7	966	1098	1752	751	81	124	65
dapB_3_239_W_MM8	983	1220	1561	831	145	155	33
dapB_3_239_W_MM9	1169	2014	2988	1191	303	105	78
dnaA_1_32_B_MM10	1
dnaA_1_32_B_MM11		7		1		2
dnaA_1_32_B_MM12			4	1		1
dnaA_1_32_B_MM13					2
dnaA_1_32_B_MM14	5	6	1	4	1	6	4
dnaA_1_32_B_MM2
dnaA_1_32_B_MM3
dnaA_1_32_B_MM5			1				1
dnaA_1_32_B_MM6
dnaA_1_32_B_MM7		6
dnaA_1_32_B_MM8	10	2
dnaA_1_32_B_MM9				1		1
dnaA_1_32_C
dnaA_1_32_D_MM3-10	8	3	9	6	1	1	1
dnaA_1_32_D_MM4-6
dnaA_1_32_D_MM7-9		1	4			1
dnaA_1_32_D_MM9-19	12
dnaA_1_32_W_MM1			3
dnaA_1_32_W_MM10	1	7
dnaA_1_32_W_MM11
dnaA_1_32_W_MM13	1
dnaA_1_32_W_MM16	53	56	5	2			1
dnaA_1_32_W_MM19
dnaA_1_32_W_MM2
dnaA_1_32_W_MM20							1
dnaA_1_32_W_MM3
dnaA_1_32_W_MM5	10		2
dnaA_1_32_W_MM6	1
dnaA_1_32_W_MM7
dnaA_1_32_W_MM8
dnaA_1_32_W_MM9
dnaA_2_81_C	20	15	3
dnaA_3_212_B_MM10	761	896	1600	1142	1037	1273	1076
dnaA_3_212_B_MM11	1129	1354	2155	1821	1806	1931	2162
dnaA_3_212_B_MM12	1093	1022	1919	1224	789	807	598
dnaA_3_212_B_MM13	985	1206	2138	1772	1825	2045	2183
dnaA_3_212_B_MM14	484	498	818	973	734	895	859
dnaA_3_212_B_MM2	417	323	255	93	17	6	10
dnaA_3_212_B_MM3	204	161	155	55	2	1	8
dnaA_3_212_B_MM4	301	247	176	95	21	12	2
dnaA_3_212_B_MM5	356	303	373	126	28	23	11
dnaA_3_212_B_MM6	524	506	454	182	30	5	9
dnaA_3_212_B_MM7	461	287	445	236	31	46	27
dnaA_3_212_B_MM8	364	297	363	271	51	44	34
dnaA_3_212_B_MM9	851	920	1439	1153	784	767	820
dnaA_3_212_C	91	55	38	3	6	2	11
dnaA_3_212_D_MM2-8	344	145	55	14	4	2	7
dnaA_3_212_D_MM3-10	748	672	873	714	469	455	448
dnaA_3_212_D_MM4-6	153	105	77	39	6	1	1
dnaA_3_212_D_MM7-9	98	29	45	13	5	4	2
dnaA_3_212_D_MM9-19	646	881	772	413	122	20	11
dnaA_3_212_W_MM1	79	60	54
dnaA_3_212_W_MM10	156	60	87	12	3	5	5
dnaA_3_212_W_MM11	71	18	4	3	5	7	5
dnaA_3_212_W_MM13	55	25	16	1	7	2
dnaA_3_212_W_MM16	21	23	30
dnaA_3_212_W_MM19	171	206	93	61	3	5	8
dnaA_3_212_W_MM2	96	41	25	8	1	2	3
dnaA_3_212_W_MM20	513	541	873	652	352	593	547
dnaA_3_212_W_MM3	133	120	98	13	14	2
dnaA_3_212_W_MM4	107	37	40	27	6	4	6
dnaA_3_212_W_MM5	91	35	70	1	3
dnaA_3_212_W_MM6	81	23	16	2	6	4	3
dnaA_3_212_W_MM7	92	57	58	19	1	21	3
dnaA_3_212_W_MM8	107	81	52	22	2	2
dnaA_3_212_W_MM9	31	51	3	10	4	2	2
dnaB_1_16_B_MM10	775	965	1340	1098	870	1203	1290
dnaB_1_16_B_MM11	701	710	1398	911	728	907	887
dnaB_1_16_B_MM12	466	608	749	508	537	585	538
dnaB_1_16_B_MM13	349	431	554	509	323	328	192
dnaB_1_16_B_MM14	652	687	1214	1088	856	1072	1218
dnaB_1_16_B_MM2	327	94	182	15		1	4
dnaB_1_16_B_MM3	372	232	95	51	4	1	1
dnaB_1_16_B_MM4	480	267	176	52	17		9
dnaB_1_16_B_MM5	616	303	323	112	15	7	3
dnaB_1_16_B_MM6	730	492	511	159	70	79	33
dnaB_1_16_B_MM7	725	482	424	347	232	208	186
dnaB_1_16_B_MM8	828	577	778	527	450	486	606
dnaB_1_16_B_MM9	811	865	1488	1212	1321	1567	1664
dnaB_1_16_C	406	178	124	74	13	13	3
dnaB_1_16_D_MM2-8	288	201	205	64	3	17	10
dnaB_1_16_D_MM3-10	753	281	350	119	29	11	8
dnaB_1_16_D_MM4-6	627	390	357	100	38	47	13
dnaB_1_16_D_MM7-9	742	387	254	87	12	30	5
dnaB_1_16_D_MM9-19	261	146	86	13	5	2
dnaB_1_16_W_MM1	428	159	60	44	6	21	2
dnaB_1_16_W_MM10	590	256	122	58	1		5
dnaB_1_16_W_MM11	385	188	205	66	11	2	3
dnaB_1_16_W_MM13	370	270	330	136	184	157	107
dnaB_1_16_W_MM16	413	220	173	63	8	9	9
dnaB_1_16_W_MM19	488	320	254	112	61	89	63
dnaB_1_16_W_MM2	359	241	78	59
dnaB_1_16_W_MM20	535	360	394	87	16	10	7
dnaB_1_16_W_MM3	193	147	83	6		4	1
dnaB_1_16_W_MM4	389	240	107	41	16		5
dnaB_1_16_W_MM5	458	199	189	19	3	2	1
dnaB_1_16_W_MM6	371	124	105	43	3		3
dnaB_1_16_W_MM7	656	342	349	76	54	67	104
dnaB_1_16_W_MM8	482	388	225	156	73	55	79
dnaB_1_16_W_MM9	455	228	170	36	4	2	1
dnaB_2_40_C	690	425	187	55	13	3	5
dnaB_3_279_B_MM10	910	1188	1893	1793	1933	2618	2451
dnaB_3_279_B_MM11	814	798	1654	1535	1360	2354	2059
dnaB_3_279_B_MM12	804	932	1737	1818	1637	2272	2116
dnaB_3_279_B_MM13	1268	1130	1938	1762	2007	2472	2882
dnaB_3_279_B_MM14	1127	1164	1817	1078	498	506	550
dnaB_3_279_B_MM2	761	457	340	140	14	11	12
dnaB_3_279_B_MM3	514	233	241	59	12	5	5
dnaB_3_279_B_MM4	1001	639	464	139	36	46	24
dnaB_3_279_B_MM5	765	470	624	462	326	340	251
dnaB_3_279_B_MM6	626	501	774	788	950	938	933
dnaB_3_279_B_MM7	980	915	1445	944	1279	1670	1764
dnaB_3_279_B_MM8	814	840	1515	1392	1500	1462	1574
dnaB_3_279_B_MM9	450	284	504	280	244	205	132
dnaB_3_279_C	508	373	162	55	1	5	5
dnaB_3_279_D_MM2-8	867	734	721	764	522	493	378
dnaB_3_279_D_MM3-10	975	645	791	690	839	1029	798
dnaB_3_279_D_MM4-6	801	907	1158	886	927	1022	1377
dnaB_3_279_D_MM7-9	1649	1382	1593	1909	1406	1791	1970
dnaB_3_279_D_MM9-19	1216	1066	2163	1934	1976	2521	2693
dnaB_3_279_W_MM1	407	240	207	66		1	1
dnaB_3_279_W_MM10	548	275	372	63	10	15	1
dnaB_3_279_W_MM11	1101	678	400	194	77	62	120
dnaB_3_279_W_MM13	752	455	503	139	45	22	10
dnaB_3_279_W_MM16	634	278	227	71	16	14	6
dnaB_3_279_W_MM19	847	923	1499	1285	1528	2168	2241
dnaB_3_279_W_MM2	672	248	363	60	17	9	7
dnaB_3_279_W_MM20	711	1073	1885	1541	2206	2801	2893
dnaB_3_279_W_MM3	521	347	204	58	3	5	8
dnaB_3_279_W_MM4	570	387	221	123	96	66	73
dnaB_3_279_W_MM5	671	342	335	134	36	23	10
dnaB_3_279_W_MM6	561	346	295	80	36	53	36
dnaB_3_279_W_MM7	445	349	234	60	13	8	5
dnaB_3_279_W_MM8	1092	605	467	285	121	102	79
dnaB_3_279_W_MM9	731	395	321	83	12	10	7
dnaE_1_10_B_MM10	336	224	174	138	35	25	34
dnaE_1_10_B_MM11	1209	1324	2260	2090	1849	2395	2290
dnaE_1_10_B_MM12	1147	1271	2091	1985	1870	2525	2792
dnaE_1_10_B_MM13	1258	1526	2200	2084	2252	2783	2689
dnaE_1_10_B_MM14	727	994	1699	1550	1381	1801	2007
dnaE_1_10_B_MM2	784	527	553	331	61	82	12
dnaE_1_10_B_MM3	662	579	729	429	171	175	84
dnaE_1_10_B_MM4	446	360	249	190	60	44	5
dnaE_1_10_B_MM5	700	356	597	306	122	38	37
dnaE_1_10_B_MM6	418	507	514	263	136	60	17
dnaE_1_10_B_MM7	590	496	595	381	285	248	169
dnaE_1_10_B_MM8	479	603	426	333	224	122	120
dnaE_1_10_B_MM9	1400	1304	1710	1495	1152	1522	1396
dnaE_1_10_C	370	271	289	176	31	29	11
dnaE_1_10_D_MM2-8	736	624	765	353	150	48	98
dnaE_1_10_D_MM3-10	485	374	475	197	38	64	72
dnaE_1_10_D_MM4-6	524	390	562	346	85	30	35
dnaE_1_10_D_MM7-9	816	687	624	454	120	50	33
dnaE_1_10_D_MM9-19	582	458	466	200	91	15	25
dnaE_1_10_W_MM1	1159	944	1159	566	151	146	101
dnaE_1_10_W_MM10	586	365	345	153	12	67	14
dnaE_1_10_W_MM11	930	613	886	401	141	136	75
dnaE_1_10_W_MM13	552	366	445	279	149	94	89
dnaE_1_10_W_MM16	483	471	279	167	41	3	3
dnaE_1_10_W_MM19	912	716	739	386	63	8	24
dnaE_1_10_W_MM2	744	576	642	279	70	60	26
dnaE_1_10_W_MM20	546	605	668	362	203	225	108
dnaE_1_10_W_MM3	671	527	716	383	236	198	190
dnaE_1_10_W_MM4	354	352	216	128	52	49	43
dnaE_1_10_W_MM5	754	499	569	270	109	65	80
dnaE_1_10_W_MM6	331	322	360	217	53	88	9
dnaE_1_10_W_MM7	417	411	429	281	105	51	19
dnaE_1_10_W_MM8	519	539	659	324	121	24	65
dnaE_1_10_W_MM9	733	1853	707	466	72	114	106
dnaE_2_109_C	543	429	686	336	211	136	52
dnaE_3_216_B_MM10	1493	1802	3045	2223	2654	3138	2812
dnaE_3_216_B_MM11	548	713	1069	1219	1253	1439	1608
dnaE_3_216_B_MM12	969	1379	2007	1847	1781	2141	2095
dnaE_3_216_B_MM13	1478	1964	3318	3289	3394	3766	3844
dnaE_3_216_B_MM14	974	1374	2457	2130	1829	2355	2096
dnaE_3_216_B_MM2	321	262	224	33	81	35	19
dnaE_3_216_B_MM3	596	341	136	111	7	30	12
dnaE_3_216_B_MM4	770	451	324	119	40	31	22
dnaE_3_216_B_MM5	492	286	140	79	47	7	45
dnaE_3_216_B_MM6	897	648	380	159	126	23	63
dnaE_3_216_B_MM7	790	426	385	113	108	92	71
dnaE_3_216_B_MM8	278	147	113	78	8	9	18
dnaE_3_216_B_MM9	573	366	195	40	14	12	15
dnaE_3_216_C	457	257	165	28	8	44	12
dnaE_3_216_D_MM2-8	651	360	250	33	12	2	11
dnaE_3_216_D_MM3-10	1370	1413	2624	2154	2614	3269	3424
dnaE_3_216_D_MM4-6	224	187	125	30	10	2	3
dnaE_3_216_D_MM7-9	643	281	245	67	21	61	46
dnaE_3_216_D_MM9-19	1011	1002	1669	1224	908	1233	892
dnaE_3_216_W_MM1	645	307	365	197	175	365	265
dnaE_3_216_W_MM10	1172	1201	2082	1635	1390	1647	1608
dnaE_3_216_W_MM11	813	899	1179	881	791	632	684
dnaE_3_216_W_MM13	1049	1090	1688	1390	1227	1809	1521
dnaE_3_216_W_MM16	760	820	1171	1204	953	937	592
dnaE_3_216_W_MM19	803	958	1610	1395	1618	1811	1922
dnaE_3_216_W_MM2	910	431	201	43	23	4	5
dnaE_3_216_W_MM20	453	436	983	810	1109	1693	1908
dnaE_3_216_W_MM3	621	379	275	59	36	6	16
dnaE_3_216_W_MM4	396	211	193	87	7	3	8
dnaE_3_216_W_MM5	564	390	262	81	20	38	9
dnaE_3_216_W_MM6	609	331	163	22	36	4	14
dnaE_3_216_W_MM7	832	512	360	128	14	12	9
dnaE_3_216_W_MM8	583	315	135	60	25	12	15
dnaE_3_216_W_MM9	329	94	69	43	9	10	7
dnaX_1_33_B_MM10	521	569	1113	1066	1123	1592	1634
dnaX_1_33_B_MM11	1038	1202	1854	1891	2025	2551	2838
dnaX_1_33_B_MM12	519	569	1161	1244	1171	1440	1512
dnaX_1_33_B_MM13	972	1287	2179	2086	1967	2445	2486
dnaX_1_33_B_MM14	735	766	1511	1373	1178	1735	1739
dnaX_1_33_B_MM2	244	132	103	70	11		19
dnaX_1_33_B_MM3	266	188	54	13	4	5	4
dnaX_1_33_B_MM4	167	55	81	16	2	1	1
dnaX_1_33_B_MM5	204	132	93	25	7	7	10
dnaX_1_33_B_MM6	544	389	312	102	19	13	25
dnaX_1_33_B_MM7	489	309	153	53	1	1
dnaX_1_33_B_MM8	426	327	183	34	4	2	3
dnaX_1_33_B_MM9	522	611	1265	1102	1227	1833	1772
dnaX_1_33_C	163	110	120	7	16	17	10
dnaX_1_33_D_MM2-8	346	239	114	44	1	3	9
dnaX_1_33_D_MM3-10	103	72	61	15	3
dnaX_1_33_D_MM4-6	303	236	172	31	19		13
dnaX_1_33_D_MM7-9	640	654	1086	956	883	1050	1013
dnaX_1_33_D_MM9-19	320	340	434	339	325	252	337
dnaX_1_33_W_MM1	535	276	281	168	238	265	356
dnaX_1_33_W_MM10	36	53	53	37	2	1	6
dnaX_1_33_W_MM11	290	186	153	14	5	2	3
dnaX_1_33_W_MM13	82	75	29	8		2	1
dnaX_1_33_W_MM16	145	51	11	9
dnaX_1_33_W_MM19	545	466	249	106	6	13	17
dnaX_1_33_W_MM2	362	188	204	8	1	3	2
dnaX_1_33_W_MM20	261	232	111	42	13	1	15
dnaX_1_33_W_MM3	150	91	33	8			1
dnaX_1_33_W_MM4	146	97	97	6
dnaX_1_33_W_MM5	324	203	104	28	5	9	1
dnaX_1_33_W_MM6	309	179	107	4	1
dnaX_1_33_W_MM7	109	62	89	4	2
dnaX_1_33_W_MM8	313	222	91	8		1	2
dnaX_1_33_W_MM9	320	211	86	43	4	2	3
dnaX_2_60_C	606	347	255	25	6	1	1
dnaX_3_206_B_MM10	1299	1298	2419	2292	2088	2948	2799
dnaX_3_206_B_MM11	1717	2082	3844	3207	3247	4041	3594
dnaX_3_206_B_MM12	1652	1892	3678	3708	3781	4839	5034
dnaX_3_206_B_MM13	1641	2068	3926	3055	3161	3496	3728
dnaX_3_206_B_MM14	1540	1801	3225	3034	2997	3990	3857
dnaX_3_206_B_MM2	1114	1017	1025	588	264	210	246
dnaX_3_206_B_MM3	1400	1356	1706	1382	815	637	592
dnaX_3_206_B_MM4	1005	1211	1973	1884	2243	2736	3009
dnaX_3_206_B_MM5	2002	1942	2167	748	308	108	113
dnaX_3_206_B_MM6	589	397	346	151	41	11	8
dnaX_3_206_B_MM7	1286	1164	912	303	92	16	62
dnaX_3_206_B_MM8	946	706	629	187	45	18	21
dnaX_3_206_B_MM9	637	489	391	210	31	21	11
dnaX_3_206_C	1510	939	747	206	41	21	57
dnaX_3_206_D_MM2-8	1482	1263	1556	954	321	191	60
dnaX_3_206_D_MM3-10	1884	2122	3939	3710	4138	6360	6092
dnaX_3_206_D_MM4-6	1306	1026	1139	416	83	46	25
dnaX_3_206_D_MM7-9	897	711	664	256	33	10	63
dnaX_3_206_D_MM9-19	1391	1813	3148	2822	1718	1292	1068
dnaX_3_206_W_MM1	1287	1156	748	249	41	54	51
dnaX_3_206_W_MM10	1001	755	674	211	74	30	16
dnaX_3_206_W_MM11	750	556	497	220	99	101	118
dnaX_3_206_W_MM13	1549	1135	661	189	34	27	19
dnaX_3_206_W_MM16	1348	948	614	147	33	16	18
dnaX_3_206_W_MM19	1769	1567	2489	1630	1014	899	915
dnaX_3_206_W_MM2	1297	845	767	438	172	177	203
dnaX_3_206_W_MM20	1644	2069	3960	3741	5003	6464	6727
dnaX_3_206_W_MM3	1559	1575	1527	645	312	293	257
dnaX_3_206_W_MM4	1735	1854	2123	1311	546	514	684
dnaX_3_206_W_MM5	1194	946	722	312	175	96	114
dnaX_3_206_W_MM6	1154	663	665	144	29	33	33
dnaX_3_206_W_MM7	1375	812	603	169	82	14	9
dnaX_3_206_W_MM8	1015	512	572	142	73	50	7
dnaX_3_206_W_MM9	1407	929	727	205	75	14	10
eno_1_44_B_MM10	466	319	435	99	82	60	130
eno_1_44_B_MM11	651	934	1688	1283	957	900	644
eno_1_44_B_MM12	588	638	1137	872	716	620	627
eno_1_44_B_MM13	1543	1589	2516	2079	1088	797	486
eno_1_44_B_MM14	1272	1521	1665	1219	397	302	143
eno_1_44_B_MM2	400	120	94	39	4	9	29
eno_1_44_B_MM3	254	119	98	24	9	59	1
eno_1_44_B_MM4	415	171	76	33	27	3	10
eno_1_44_B_MM5	306	172	114	34	1	9	2
eno_1_44_B_MM6	314	226	198	34	4	5	1
eno_1_44_B_MM7	573	237	154	48	3		2
eno_1_44_B_MM8	691	492	513	220	202	185	201
eno_1_44_B_MM9	453	408	355	136	17	21	12
eno_1_44_C	361	211	83	73	9	1	2
eno_1_44_D_MM2-8	462	356	379	75	18	29	69
eno_1_44_D_MM3-10	391	145	128	48	2		1
eno_1_44_D_MM4-6	339	262	144	16	11		4
eno_1_44_D_MM7-9	494	409	544	159	3	1	3
eno_1_44_D_MM9-19	589	550	407	305	90	64	27
eno_1_44_W_MM1	220	215	241	72	1		5
eno_1_44_W_MM10	293	152	120	181	3	1	1
eno_1_44_W_MM11	512	407	401	201	55	119	121
eno_1_44_W_MM13	747	465	377	108	18	15	5
eno_1_44_W_MM16	283	203	239	101	20	33	11
eno_1_44_W_MM19	536	311	397	71	10	3	11
eno_1_44_W_MM2	428	290	291	66	22	14	15
eno_1_44_W_MM20	376	221	93	45	5	2	5
eno_1_44_W_MM3	479	228	151	18	1	14	2
eno_1_44_W_MM4	277	147	166	65	30	16	39
eno_1_44_W_MM5	427	285	220	254	154	156	199
eno_1_44_W_MM6	386	266	256	51	16	16	16
eno_1_44_W_MM7	271	246	140	134	13	7	3
eno_1_44_W_MM8	332	250	169	54	17	1	2
eno_1_44_W_MM9	463	326	140	67	11	5	5
eno_2_68_C	707	547	454	166	98	51	101
eno_3_219_B_MM10	952	850	1036	971	561	447	900
eno_3_219_B_MM11	841	1033	1358	582	181	175	59
eno_3_219_B_MM12	368	392	591	382	251	293	230
eno_3_219_B_MM13	531	689	1013	768	575	713	550
eno_3_219_B_MM14	650	723	1591	1025	944	1381	1074
eno_3_219_B_MM2	175	179	88	67	1	2	7
eno_3_219_B_MM3	293	243	246	79	8	4	4
eno_3_219_B_MM4	619	458	272	86	18	25	9
eno_3_219_B_MM5	416	614	416	134	36	53	81
eno_3_219_B_MM6	641	547	548	123	11	15	15
eno_3_219_B_MM7	403	411	394	206	31	47	23
eno_3_219_B_MM8	759	561	478	220	21	10	8
eno_3_219_B_MM9	381	355	338	251	162	208	224
eno_3_219_C	335	182	147	38	20	1	10
eno_3_219_D_MM2-8	188	256	241	113	29	24	11
eno_3_219_D_MM3-10	241	310	533	291	36	15	26
eno_3_219_D_MM4-6	604	369	387	149	11	14	14
eno_3_219_D_MM7-9	498	623	570	401	163	129	63
eno_3_219_D_MM9-19	628	567	950	711	531	451	333
eno_3_219_W_MM1	338	161	186	29	25	2	5
eno_3_219_W_MM10	153	296	372	154	20	32	12
eno_3_219_W_MM11	336	275	304	77	46		23
eno_3_219_W_MM13	609	456	651	209	146	71	47
eno_3_219_W_MM16	356	303	205	32	29	7	13
eno_3_219_W_MM19	625	597	767	575	180	194	122
eno_3_219_W_MM2	596	183	314	72	23	7	5
eno_3_219_W_MM20	735	766	1209	991	983	917	1017
eno_3_219_W_MM3	188	233	169	48	20	2
eno_3_219_W_MM4	545	346	330	138	20	16	38
eno_3_219_W_MM5	390	381	626	317	366	443	317
eno_3_219_W_MM6	452	363	254	91	2	2	7
eno_3_219_W_MM7	484	484	520	289	77	91	30
eno_3_219_W_MM8	181	238	204	152	28	130	147
eno_3_219_W_MM9	602	419	423	110	39		1
fabA_1_36_B_MM10	16	2	19	5	12	8	24
fabA_1_36_B_MM11	132	106	165	205	153	122	132
fabA_1_36_B_MM12	337	247	623	403	448	626	563
fabA_1_36_B_MM13	208	236	588	319	292	390	320
fabA_1_36_B_MM14	358	472	837	767	533	634	703
fabA_1_36_B_MM2
fabA_1_36_B_MM3	55	97	48	25	9	10	1
fabA_1_36_B_MM4	273	275	434	168	34	3	2
fabA_1_36_B_MM5		1	6		10		1
fabA_1_36_B_MM6	35	61	123	38		3	2
fabA_1_36_B_MM7	15	106	108	10	6	4
fabA_1_36_B_MM8	76	138	198	51	5	10	1
fabA_1_36_B_MM9	23	33	40	56	23	18	1
fabA_1_36_C	5
fabA_1_36_D_MM2-8	38	28	85	62		17	20
fabA_1_36_D_MM3-10			20		1
fabA_1_36_D_MM4-6	4		5	3
fabA_1_36_D_MM7-9
fabA_1_36_D_MM9-19	1	20	9	5	7		17
fabA_1_36_W_MM1		7	1	8
fabA_1_36_W_MM10
fabA_1_36_W_MM11	2
fabA_1_36_W_MM13			1	9
fabA_1_36_W_MM16	230	324	374	228	16	2	2
fabA_1_36_W_MM19	9	29	6	27	12	4	6
fabA_1_36_W_MM2	2
fabA_1_36_W_MM20	14	2	28		2
fabA_1_36_W_MM3	2	1	2	3	1
fabA_1_36_W_MM4	1			1
fabA_1_36_W_MM5	1		5
fabA_1_36_W_MM6
fabA_1_36_W_MM7		3
fabA_1_36_W_MM8	107	114	280	23	4	2
fabA_1_36_W_MM9	3		2	1
fabA_2_88_C	1102	1048	2104	1705	1408	1884	1695
fabA_3_226_B_MM10	946	1122	1833	1316	701	453	359
fabA_3_226_B_MM11	803	1059	1576	1222	833	967	941
fabA_3_226_B_MM12	653	778	1416	1287	1048	1180	1060
fabA_3_226_B_MM13	1074	1352	2283	2165	2068	2588	2389
fabA_3_226_B_MM14	957	1325	2278	2129	2268	2885	2677
fabA_3_226_B_MM2	1447	1562	2420	1039	101	28	31
fabA_3_226_B_MM3	891	920	1689	714	44	21	32
fabA_3_226_B_MM4	1095	1279	2267	948	73	55	19
fabA_3_226_B_MM5	1009	1172	1682	1050	175	93	102
fabA_3_226_B_MM6	1221	1511	2230	1794	369	163	93
fabA_3_226_B_MM7	598	849	1307	848	330	111	99
fabA_3_226_B_MM8	804	1399	1494	1126	423	388	253
fabA_3_226_B_MM9	1579	1543	2287	1627	501	610	314
fabA_3_226_C	693	715	1065	507	32	5	4
fabA_3_226_D_MM2-8	1212	1569	2676	1549	581	445	292
fabA_3_226_D_MM3-10	700	1015	1489	993	364	300	203
fabA_3_226_D_MM4-6	1050	1426	2373	1422	277	132	150
fabA_3_226_D_MM7-9	859	904	1518	1124	379	256	174
fabA_3_226_D_MM9-19	752	729	1111	770	390	463	397
fabA_3_226_W_MM1	745	840	1541	565	39	12	14
fabA_3_226_W_MM10	1088	1482	2118	1290	229	273	123
fabA_3_226_W_MM11	576	709	1146	551	57	25	20
fabA_3_226_W_MM13	551	633	1081	765	331	267	160
fabA_3_226_W_MM16	962	1123	1366	697	67	38	13
fabA_3_226_W_MM19	489	576	1211	566	220	294	165
fabA_3_226_W_MM2	971	1325	2275	905	55	56	73
fabA_3_226_W_MM20	1058	1126	2096	1349	1154	1426	1103
fabA_3_226_W_MM3	447	626	1207	468	60	19	14
fabA_3_226_W_MM4	954	1195	1911	774	103	30	17
fabA_3_226_W_MM5	854	989	1752	633	122	33	18
fabA_3_226_W_MM6	730	1088	1350	757	205	49	35
fabA_3_226_W_MM7	1	1	3	3
fabA_3_226_W_MM8	587	942	1156	810	172	85	64
fabA_3_226_W_MM9	744	1015	1631	1005	243	92	110
fabI_1_14_B_MM10	1230	1463	2602	2088	2349	2804	2861
fabI_1_14_B_MM11	907	1010	2027	1887	1908	2667	2520
fabI_1_14_B_MM12	1488	1796	3361	3109	3290	3916	4345
fabI_1_14_B_MM13	699	1049	1847	1922	1993	2619	2478
fabI_1_14_B_MM14	1209	1419	2315	2233	2103	3060	2940
fabI_1_14_B_MM2	794	453	464	53	23	8	8
fabI_1_14_B_MM3	1810	1383	1033	306	49	18	43
fabI_1_14_B_MM4	1282	882	773	366	226	238	243
fabI_1_14_B_MM5	1646	1023	767	262	6	18	25
fabI_1_14_B_MM6	1154	828	1009	301	105	26	18
fabI_1_14_B_MM7	1157	1535	2241	965	454	619	606
fabI_1_14_B_MM8	677	591	825	536	107	61	37
fabI_1_14_B_MM9	794	1012	1790	1788	1924	1926	2186
fabI_1_14_C	768	628	536	174	8	20
fabI_1_14_D_MM2-8	1153	845	650	293	82	21	3
fabI_1_14_D_MM3-10	1589	1687	1423	644	210	144	208
fabI_1_14_D_MM4-6	1212	1194	990	248	40	76	10
fabI_1_14_D_MM7-9	769	688	956	554	192	212	61
fabI_1_14_D_MM9-19	595	669	1107	544	308	378	269
fabI_1_14_W_MM1	1379	1001	828	217	37	3	36
fabI_1_14_W_MM10	874	683	633	120	37	6	6
fabI_1_14_W_MM11	723	519	436	78	7	3	11
fabI_1_14_W_MM13	919	1038	1082	471	189	80	82
fabI_1_14_W_MM16	1016	928	750	238	61	11	4
fabI_1_14_W_MM19	1151	1118	1274	393	94	59	22
fabI_1_14_W_MM2	1539	1166	896	253	67	65	42
fabI_1_14_W_MM20	802	1227	771	293	89	55	45
fabI_1_14_W_MM3	1131	952	769	253	60	3	2
fabI_1_14_W_MM4	2144	1502	1064	305	25	39	25
fabI_1_14_W_MM5	1146	600	504	115	22	55	7
fabI_1_14_W_MM6	842	713	429	78	7	10	3
fabI_1_14_W_MM7	1118	958	749	367	69	22	21
fabI_1_14_W_MM8	885	695	537	219	26	9	24
fabI_1_14_W_MM9	995	798	703	171	57	9	43
fabI_2_35_C	1253	1078	993	279	39	15	12
fabI_3_206_B_MM10	1086	1123	2152	1962	2222	2757	2623
fabI_3_206_B_MM11	997	1294	2515	2318	2892	3702	4579
fabI_3_206_B_MM12	1007	1432	2406	2391	2515	3199	3446
fabI_3_206_B_MM13	901	998	1798	1580	1977	2519	2616
fabI_3_206_B_MM14	929	1094	2204	1919	2088	2851	3139
fabI_3_206_B_MM2	600	655	542	166	41	27	3
fabI_3_206_B_MM3	883	966	849	383	78	81	32
fabI_3_206_B_MM4	1010	1081	1378	895	325	243	249
fabI_3_206_B_MM5	611	581	1059	831	667	902	749
fabI_3_206_B_MM6	1213	1666	2799	2552	3149	3943	4382
fabI_3_206_B_MM7	1435	1726	3439	3088	4059	5889	6286
fabI_3_206_B_MM8	1114	672	686	384	110	54	122
fabI_3_206_B_MM9	1003	1135	2502	2230	3081	4138	4624
fabI_3_206_C	1954	1938	1742	713	122	176	114
fabI_3_206_D_MM2-8	862	810	1309	814	770	745	797
fabI_3_206_D_MM3-10	851	1102	2052	1621	2225	3504	3501
fabI_3_206_D_MM4-6	1022	1095	2298	2147	3053	4281	4686
fabI_3_206_D_MM7-9	1162	1151	2021	1464	1691	2011	1934
fabI_3_206_D_MM9-19	727	922	1494	1652	1556	2229	2212
fabI_3_206_W_MM1	1405	1320	1146	364	57	67	6
fabI_3_206_W_MM10	1069	979	1917	363	126	62	25
fabI_3_206_W_MM11	1195	1197	1087	542	185	122	27
fabI_3_206_W_MM13	466	599	745	361	120	100	89
fabI_3_206_W_MM16	2122	2415	2693	1072	340	157	128
fabI_3_206_W_MM19	1380	1714	2939	2405	2624	3361	3458
fabI_3_206_W_MM2	482	489	375	144	19	44	19
fabI_3_206_W_MM20	744	950	1146	1543	1619	2100	2018
fabI_3_206_W_MM3	1233	928	808	386	54	58	9
fabI_3_206_W_MM4	1729	2130	2259	988	413	492	375
fabI_3_206_W_MM5	1266	1011	907	401	84	25	48
fabI_3_206_W_MM6	1066	964	790	405	72	32	17
fabI_3_206_W_MM7	961	1080	1154	529	75	79	40
fabI_3_206_W_MM8	783	854	815	466	33	106	26
fabI_3_206_W_MM9	527	619	732	250	84	96	60
fabZ_1_52_B_MM10	379	271	309	127	109	47	24
fabZ_1_52_B_MM11	525	564	709	321	149	57	89
fabZ_1_52_B_MM12	566	400	358	186	34	29	15
fabZ_1_52_B_MM13	621	487	950	496	220	191	120
fabZ_1_52_B_MM14	980	1007	1219	923	496	510	366
fabZ_1_52_B_MM2	444	230	195	48	39	18	11
fabZ_1_52_B_MM3	293	107	137	9	4	2	3
fabZ_1_52_B_MM4	397	154	159	34	21	23	2
fabZ_1_52_B_MM5	448	241	173	94	9	2	5
fabZ_1_52_B_MM6	269	122	135	47	1		4
fabZ_1_52_B_MM7	336	147	107	51	2	1	4
fabZ_1_52_B_MM8	267	62	25	9	4	2	1
fabZ_1_52_B_MM9	497	913	192	50	23	14
fabZ_1_52_C	450	161	139	75	13	19	15
fabZ_1_52_D_MM2-8	255	130	128	33	23	8	2
fabZ_1_52_D_MM3-10	809	716	667	383	111	133	70
fabZ_1_52_D_MM4-6	299	163	93	35	12	5
fabZ_1_52_D_MM7-9	220	103	42	36	2	1	5
fabZ_1_52_D_MM9-19	460	205	372	99	15	12	5
fabZ_1_52_W_MM1	419	143	149	47	3	1	2
fabZ_1_52_W_MM10	455	502	445	109	17	15	13
fabZ_1_52_W_MM11	838	721	475	288	29	12	7
fabZ_1_52_W_MM13	473	413	405	248	106	90	112
fabZ_1_52_W_MM16	392	317	347	97	21	5	4
fabZ_1_52_W_MM19	152	210	165	78	3	10	1
fabZ_1_52_W_MM2	253	128	67	21	29		1
fabZ_1_52_W_MM20	640	758	634	368	62	25	18
fabZ_1_52_W_MM3	331	106	84	34	1	22	16
fabZ_1_52_W_MM4	348	131	171	39	1	20	12
fabZ_1_52_W_MM5	235	80	81	40			2
fabZ_1_52_W_MM6	242	157	108	33	13	1	4
fabZ_1_52_W_MM7	354	282	96	75	7	8	10
fabZ_1_52_W_MM8	228	70	75	44	4	4	12
fabZ_1_52_W_MM9	204	84	62	47			2
fabZ_2_145_C	180	165	202	44	7	3	7
fabZ_3_259_B_MM10	1119	1113	2108	2517	3878	5618	5816
fabZ_3_259_B_MM11	1125	1186	2269	2292	2909	3884	3987
fabZ_3_259_B_MM12	1278	1522	2666	2687	3521	4897	5561
fabZ_3_259_B_MM13	637	845	1766	1559	2663	4196	4538
fabZ_3_259_B_MM14	629	769	1621	1624	2415	4095	4650
fabZ_3_259_B_MM2	1335	1193	1239	413	98	57	101
fabZ_3_259_B_MM3	1055	1121	822	308	73	27	17
fabZ_3_259_B_MM4	1190	1171	1182	327	68	64	19
fabZ_3_259_B_MM5	925	788	844	337	68	77	75
fabZ_3_259_B_MM6	471	441	501	204	70	57	45
fabZ_3_259_B_MM7	1116	1060	1346	504	60	13	14
fabZ_3_259_B_MM8	676	625	945	356	91	214	37
fabZ_3_259_B_MM9	593	545	1252	1229	2191	3799	3873
fabZ_3_259_C	1130	1042	1083	391	57	53	14
fabZ_3_259_D_MM2-8	1126	1199	1007	461	59	29	42
fabZ_3_259_D_MM3-10	736	1010	1286	749	509	597	637
fabZ_3_259_D_MM4-6	896	946	902	424	33	10	26
fabZ_3_259_D_MM7-9	1242	1595	2058	1073	387	312	217
fabZ_3_259_D_MM9-19	1069	1294	2396	2046	1574	2090	1712
fabZ_3_259_W_MM1	1012	1039	1072	298	58	75	34
fabZ_3_259_W_MM10	937	895	910	374	246	229	171
fabZ_3_259_W_MM11	1163	1090	768	424	37	36	19
fabZ_3_259_W_MM13	994	1168	1022	382	55	30	48
fabZ_3_259_W_MM16	1106	1088	952	422	44	51	28
fabZ_3_259_W_MM19	982	1177	1977	989	316	340	112
fabZ_3_259_W_MM2	723	783	844	317	53	9	16
fabZ_3_259_W_MM20	846	1011	1657	1826	2273	2822	2896
fabZ_3_259_W_MM3	1306	1399	1179	424	105	79	21
fabZ_3_259_W_MM4	915	920	650	276	225	287	172
fabZ_3_259_W_MM5	1428	1227	1514	661	230	309	296
fabZ_3_259_W_MM6	1121	1059	1221	309	81	65	9
fabZ_3_259_W_MM7	743	630	611	216	24	31	5
fabZ_3_259_W_MM8	887	852	1024	280	56	24	15
fabZ_3_259_W_MM9	1310	1513	1415	1075	183	121	78
fbaA_1_28_B_MM10	1080	867	1901	1396	1439	1667	1801
fbaA_1_28_B_MM11	810	1006	1736	1578	1607	2258	2194
fbaA_1_28_B_MM12	1060	1181	2195	1855	1834	2087	2258
fbaA_1_28_B_MM13	834	970	1990	1618	1807	2365	2379
fbaA_1_28_B_MM14	767	1267	1807	1996	1823	2464	2650
fbaA_1_28_B_MM2	235	284	217	112	125	155	120
fbaA_1_28_B_MM3	291	173	134	52	15	24	13
fbaA_1_28_B_MM4	270	198	153	125	17	17	27
fbaA_1_28_B_MM5	546	210	194	111	24	48	44
fbaA_1_28_B_MM6	184	156	147	112	20	32	19
fbaA_1_28_B_MM7	597	527	711	616	473	482	439
fbaA_1_28_B_MM8	865	847	1610	894	760	726	774
fbaA_1_28_B_MM9	993	1185	1648	1238	924	984	870
fbaA_1_28_C	204	178	131	39	11	3	14
fbaA_1_28_D_MM2-8	428	319	264	148	54	65	50
fbaA_1_28_D_MM3-10	687	682	1591	1402	1634	2171	2143
fbaA_1_28_D_MM4-6	547	339	386	140	27	4	14
fbaA_1_28_D_MM7-9	679	672	886	475	349	231	178
fbaA_1_28_D_MM9-19	369	277	181	66	27	4	7
fbaA_1_28_W_MM1	155	77	54	15	35	2	6
fbaA_1_28_W_MM10	952	779	1068	573	510	506	516
fbaA_1_28_W_MM11	381	321	114	69	13	56	47
fbaA_1_28_W_MM13	475	257	232	52	21	18	19
fbaA_1_28_W_MM16	632	413	348	116	35	5	22
fbaA_1_28_W_MM19	736	413	303	165	31	6	25
fbaA_1_28_W_MM2	440	278	128	124	19	4	18
fbaA_1_28_W_MM20	193	127	223	38	20	4	37
fbaA_1_28_W_MM3	424	279	234	179	101	135	228
fbaA_1_28_W_MM4	531	309	205	97	16	4	55
fbaA_1_28_W_MM5	381	284	303	40	40	72	65
fbaA_1_28_W_MM6	631	371	226	103	23	15	24
fbaA_1_28_W_MM7	626	321	265	79	30	11	19
fbaA_1_28_W_MM8	338	178	157	29	11	14	16
fbaA_1_28_W_MM9	294	162	133	84	24	1	10
fbaA_2_97_C	189	123	197	65	11	7	11
fbaA_3_200_B_MM10	832	948	1269	1351	1161	1708	1444
fbaA_3_200_B_MM11	799	1072	1758	1591	1775	1959	1801
fbaA_3_200_B_MM12	672	662	1277	1048	1192	1414	1527
fbaA_3_200_B_MM13	717	823	1359	871	818	654	647
fbaA_3_200_B_MM14	1427	1629	3013	2647	2634	3342	3188
fbaA_3_200_B_MM2	1629	1218	1457	578	332	345	304
fbaA_3_200_B_MM3	764	652	505	290	63	25	47
fbaA_3_200_B_MM4	858	604	625	249	135	38	51
fbaA_3_200_B_MM5	702	769	823	562	307	282	232
fbaA_3_200_B_MM6	1031	986	1242	931	516	687	559
fbaA_3_200_B_MM7	724	769	1073	746	472	511	456
fbaA_3_200_B_MM8	622	695	1106	714	583	650	520
fbaA_3_200_B_MM9	936	940	1430	1186	951	1168	1122
fbaA_3_200_C	429	224	149	51	19	13	22
fbaA_3_200_D_MM2-8	407	329	335	211	123	93	81
fbaA_3_200_D_MM3-10	629	640	900	747	537	510	413
fbaA_3_200_D_MM4-6	351	518	647	560	430	419	373
fbaA_3_200_D_MM7-9	775	926	1102	649	488	395	346
fbaA_3_200_D_MM9-19	1457	1571	2447	2303	2359	2922	2813
fbaA_3_200_W_MM1	384	335	265	58	16	26	25
fbaA_3_200_W_MM10	589	397	411	129	110	60	78
fbaA_3_200_W_MM11	285	126	211	57	19	11	21
fbaA_3_200_W_MM13	307	263	385	153	38	9	30
fbaA_3_200_W_MM16	524	329	329	105	81	63	56
fbaA_3_200_W_MM19	581	673	1125	924	850	968	1079
fbaA_3_200_W_MM2	1238	800	848	633	259	275	291
fbaA_3_200_W_MM20	1125	1293	1995	1429	1390	1328	1411
fbaA_3_200_W_MM3	278	171	126	79	31	3	18
fbaA_3_200_W_MM4	477	344	247	159	67	43	38
fbaA_3_200_W_MM5	490	263	183	123	48	18	15
fbaA_3_200_W_MM6	528	326	395	93	45	37	26
fbaA_3_200_W_MM7	279	240	264	46	35	28	15
fbaA_3_200_W_MM8	478	307	321	127	33	18	50
fbaA_3_200_W_MM9	386	359	317	177	55	55	14
fmt_1_104_B_MM10	1286	1669	2728	2478	2419	3026	2849
fmt_1_104_B_MM11	940	1202	1986	1564	1662	1763	1771
fmt_1_104_B_MM12	1603	1836	3160	2650	2405	3020	3066
fmt_1_104_B_MM13	1195	1354	2608	2449	2680	3638	3527
fmt_1_104_B_MM14	1048	1180	2196	1838	1869	2459	2763
fmt_1_104_B_MM2	726	675	868	435	140	95	62
fmt_1_104_B_MM3	1337	1428	2114	1653	911	639	644
fmt_1_104_B_MM4	715	794	1525	1177	556	536	305
fmt_1_104_B_MM5	889	1081	1323	1120	714	778	862
fmt_1_104_B_MM6	1357	1072	1651	1221	453	359	406
fmt_1_104_B_MM7	1180	1054	1593	1137	503	398	249
fmt_1_104_B_MM8	962	1034	1585	1227	843	878	780
fmt_1_104_B_MM9	1001	1148	1905	2001	1814	2149	2172
fmt_1_104_C	1313	1247	2051	968	501	350	221
fmt_1_104_D_MM2-8	891	959	1300	879	342	233	179
fmt_1_104_D_MM3-10	702	750	770	315	94	44	40
fmt_1_104_D_MM4-6	1792	1973	3322	2480	1713	2078	1369
fmt_1_104_D_MM7-9	515	536	713	436	180	135	33
fmt_1_104_D_MM9-19	1170	1194	1866	1669	1247	1227	1032
fmt_1_104_W_MM1	971	1004	1336	760	231	239	103
fmt_1_104_W_MM10	698	1065	1189	713	252	224	171
fmt_1_104_W_MM11	1054	1057	1608	1017	507	397	228
fmt_1_104_W_MM13	616	680	1055	807	237	251	216
fmt_1_104_W_MM16	1557	1630	2182	1452	693	603	406
fmt_1_104_W_MM19	864	971	1121	1225	834	1155	899
fmt_1_104_W_MM2	1093	1161	1669	773	256	162	141
fmt_1_104_W_MM20	878	1128	1891	1809	1922	2601	2286
fmt_1_104_W_MM3	683	439	571	310	172	50	21
fmt_1_104_W_MM4	1623	1591	2498	1997	890	644	588
fmt_1_104_W_MM5	1298	1366	1993	1096	492	399	322
fmt_1_104_W_MM6	984	687	1137	600	203	104	46
fmt_1_104_W_MM7	699	770	1185	878	493	298	253
fmt_1_104_W_MM8	1074	1133	1785	1251	679	709	521
fmt_1_104_W_MM9	1383	1744	2399	1438	500	464	240
fmt_2_145_C	905	912	1006	460	99	45	37
fmt_3_222_B_MM10	873	1002	1520	1126	966	1288	1221
fmt_3_222_B_MM11	854	756	1159	766	355	269	282
fmt_3_222_B_MM12	680	727	1663	1337	1072	1560	1634
fmt_3_222_B_MM13	535	663	1319	945	1269	1437	1564
fmt_3_222_B_MM14	357	378	606	541	550	705	672
fmt_3_222_B_MM2	1228	1151	1603	878	468	185	51
fmt_3_222_B_MM3	2060	2257	3613	1928	599	419	205
fmt_3_222_B_MM4	1034	1792	1841	870	204	355	62
fmt_3_222_B_MM5	1415	1246	1757	910	257	164	67
fmt_3_222_B_MM6	1179	1362	1660	1298	443	105	17
fmt_3_222_B_MM7	1615	1578	2704	1392	530	293	104
fmt_3_222_B_MM8	1464	1672	2426	1438	370	160	181
fmt_3_222_B_MM9	1373	1584	2818	2211	1716	1733	1498
fmt_3_222_C	1222	1437	2029	1048	343	327	298
fmt_3_222_D_MM2-8	1176	1599	2108	1247	385	304	135
fmt_3_222_D_MM3-10	1111	1009	1167	642	189	154	141
fmt_3_222_D_MM4-6	888	1401	1726	1128	300	217	62
fmt_3_222_D_MM7-9	1120	1213	1794	959	372	256	96
fmt_3_222_D_MM9-19	1740	2235	3109	2822	2153	2378	1932
fmt_3_222_W_MM1	931	969	1382	993	161	165	113
fmt_3_222_W_MM10	653	640	753	476	193	93	74
fmt_3_222_W_MM11	959	1131	1492	989	438	219	36
fmt_3_222_W_MM13	719	701	972	586	303	141	23
fmt_3_222_W_MM16	976	1024	1576	971	388	436	126
fmt_3_222_W_MM19	1358	1099	1457	895	208	213	99
fmt_3_222_W_MM2	920	1367	2041	1120	173	127	97
fmt_3_222_W_MM20	1364	1254	1826	1389	403	365	224
fmt_3_222_W_MM3	1408	1446	2222	1585	245	241	66
fmt_3_222_W_MM4	808	932	1052	816	209	63	67
fmt_3_222_W_MM5	757	592	887	469	150	25	12
fmt_3_222_W_MM6	1415	1864	2386	1473	331	252	208
fmt_3_222_W_MM7	1122	1384	1857	1226	332	180	71
fmt_3_222_W_MM8	1169	1295	1821	845	258	127	21
fmt_3_222_W_MM9	994	1099	1488	1066	400	240	294
folA_1_56_B_MM10	1151	1338	2349	2002	2212	2763	2524
folA_1_56_B_MM11	1584	1857	3535	3405	3984	5111	5095
folA_1_56_B_MM12	1762	1785	3397	3599	4070	6065	5619
folA_1_56_B_MM13	1491	1753	3228	3005	3336	5295	6135
folA_1_56_B_MM14	1140	1559	3305	3197	3916	5310	5371
folA_1_56_B_MM2	876	609	325	77	10	2	4
folA_1_56_B_MM3	689	469	202	38	14	10	3
folA_1_56_B_MM4	1454	588	515	72	7	3	2
folA_1_56_B_MM5	806	433	300	98	53	22	27
folA_1_56_B_MM6	999	612	371	144	18	3	5
folA_1_56_B_MM7	286	209	173	50	3	5	5
folA_1_56_B_MM8	928	398	333	101	10	25	2
folA_1_56_B_MM9	1366	790	491	134	36	14	39
folA_1_56_C	942	467	402	109	9	2	4
folA_1_56_D_MM2-8	1056	588	463	119	17	37	39
folA_1_56_D_MM3-10	962	593	592	126	45	38	30
folA_1_56_D_MM4-6	1134	689	404	120	33	10	10
folA_1_56_D_MM7-9	982	462	315	83	10	10	16
folA_1_56_D_MM9-19	1284	889	833	380	262	203	200
folA_1_56_W_MM1	904	584	341	85	9	2	1
folA_1_56_W_MM10	723	414	187	53	5	1	4
folA_1_56_W_MM11	3	3		1
folA_1_56_W_MM13	743	470	409	61	15	10	28
folA_1_56_W_MM16	486	251	221	66	14	2	6
folA_1_56_W_MM19	416	261	171	64	45	3	1
folA_1_56_W_MM2	1462	869	1088	661	373	401	509
folA_1_56_W_MM20	608	289	241	134	7	14	1
folA_1_56_W_MM3	570	293	72	35	4	1	3
folA_1_56_W_MM4	918	487	393	172	45	49	36
folA_1_56_W_MM5	941	492	300	104	30	26	35
folA_1_56_W_MM6	1158	819	452	95	19	10	4
folA_1_56_W_MM7	683	375	202	58	2	1	2
folA_1_56_W_MM8	757	514	207	38	17	2	1
folA_1_56_W_MM9	1157	602	309	78	6	7	7
folA_2_77_C	564	259	104	74	6	3	5
folA_3_242_B_MM10	1032	1236	2398	3205	2764	3461	3654
folA_3_242_B_MM11	878	1082	1923	1526	2129	2567	2732
folA_3_242_B_MM12	1751	2140	3531	3853	4344	5610	6589
folA_3_242_B_MM13	1414	2139	3923	3453	4102	5880	6332
folA_3_242_B_MM14	1246	1582	3212	2787	3644	4708	5576
folA_3_242_B_MM2	490	443	536	194	65	55	60
folA_3_242_B_MM3	1338	1646	2436	1966	1723	2527	2217
folA_3_242_B_MM4	1439	1654	2892	2438	2531	2904	3080
folA_3_242_B_MM5	1764	1888	3496	3228	3225	4380	3751
folA_3_242_B_MM6	939	1232	2471	1787	1725	2061	2060
folA_3_242_B_MM7	842	1048	1830	1594	1520	1905	1899
folA_3_242_B_MM8	926	979	1770	1336	1439	1492	1282
folA_3_242_B_MM9	529	700	1166	1023	1132	1610	1648
folA_3_242_C	687	438	511	271	64	35	27
folA_3_242_D_MM2-8	1214	1308	2071	1942	1534	2239	2025
folA_3_242_D_MM3-10	806	1174	1883	1606	2013	2704	2461
folA_3_242_D_MM4-6	855	757	1176	1069	997	1173	1244
folA_3_242_D_MM7-9	952	984	1500	1164	876	965	771
folA_3_242_D_MM9-19	972	1178	1727	1520	1758	1814	1852
folA_3_242_W_MM1	449	455	329	98	30	31	28
folA_3_242_W_MM10	1073	908	1012	854	327	303	348
folA_3_242_W_MM11	1087	863	829	434	126	129	96
folA_3_242_W_MM13	771	751	792	448	168	248	103
folA_3_242_W_MM16	918	969	1125	792	536	511	453
folA_3_242_W_MM19	1029	1389	3378	3378	5693	8263	9494
folA_3_242_W_MM2	1210	974	1188	713	322	248	250
folA_3_242_W_MM20	808	1020	2133	1891	1582	2283	2155
folA_3_242_W_MM3	1305	1488	1895	1490	1309	1383	1123
folA_3_242_W_MM4	969	1020	1448	1435	1162	1164	1343
folA_3_242_W_MM5	843	928	1109	698	266	367	293
folA_3_242_W_MM6	1073	881	830	359	111	89	98
folA_3_242_W_MM7	1257	1149	1499	733	388	253	342
folA_3_242_W_MM8	824	625	888	686	425	371	378
folA_3_242_W_MM9	577	351	572	201	134	75	68
folC_1_19_B_MM10	323	541	943	874	665	1104	1314
folC_1_19_B_MM11	615	714	1463	859	1002	1145	1031
folC_1_19_B_MM12	612	719	1250	1022	1212	1589	1771
folC_1_19_B_MM13	649	961	1382	1374	1607	2051	1966
folC_1_19_B_MM14	413	444	929	877	600	666	707
folC_1_19_B_MM2	1391	1392	1295	456	143	184	241
folC_1_19_B_MM3	1497	1477	1189	386	85	58	24
folC_1_19_B_MM4	1157	1214	1168	397	24	6	12
folC_1_19_B_MM5	1938	1889	1554	565	62	30	28
folC_1_19_B_MM6	1308	1462	1366	496	74	126	64
folC_1_19_B_MM7	265	293	310	113	7	3	9
folC_1_19_B_MM8	718	809	1221	1098	872	1171	1035
folC_1_19_B_MM9	492	672	1254	920	775	878	816
folC_1_19_C	1595	1490	1341	366	36	27	18
folC_1_19_D_MM2-8	1438	1670	2284	1459	670	444	362
folC_1_19_D_MM3-10	1132	1452	2618	2365	2480	3421	3218
folC_1_19_D_MM4-6	1220	1149	1056	414	68	4	9
folC_1_19_D_MM7-9	1620	1515	1575	515	135	161	121
folC_1_19_D_MM9-19	919	845	457	96	19	40	21
folC_1_19_W_MM1	1374	1272	1326	300	40	9	12
folC_1_19_W_MM10	2163	2042	2265	647	78	59	32
folC_1_19_W_MM11	1771	1747	1338	372	36	27	20
folC_1_19_W_MM13	792	1176	1631	1282	795	671	569
folC_1_19_W_MM16	1150	1284	2076	1856	1592	1472	1130
folC_1_19_W_MM19	760	1319	1301	389	24	21	14
folC_1_19_W_MM2	1161	1185	983	298	30	24	26
folC_1_19_W_MM20	1664	2180	3291	2020	737	516	400
folC_1_19_W_MM3	1679	1625	1468	483	74	38	53
folC_1_19_W_MM4	1666	1610	1241	412	66	6	19
folC_1_19_W_MM5	928	1057	938	240	25	65	12
folC_1_19_W_MM6	1623	1321	1217	398	79	45	48
folC_1_19_W_MM7	1689	1487	1190	259	35	5	23
folC_1_19_W_MM8	1222	1120	935	355	34	44	26
folC_1_19_W_MM9	1377	1072	1106	372	10	11	20
folC_2_93_C	1431	1860	2362	1736	822	716	575
folC_3_250_B_MM10	1094	1300	1676	685	84	72	21
folC_3_250_B_MM11	1115	1199	1708	526	83	71	39
folC_3_250_B_MM12	1289	1188	1788	753	152	65	55
folC_3_250_B_MM13	1252	1688	2447	1541	803	735	751
folC_3_250_B_MM14							1
folC_3_250_B_MM2	908	932	1014	324	37	17	14
folC_3_250_B_MM3	1528	1473	1570	478	133	120	63
folC_3_250_B_MM4	1059	1049	1341	479	84	22	30
folC_3_250_B_MM5	1274	1080	1294	494	76	29	30
folC_3_250_B_MM6	1161	1174	1573	613	66	50	41
folC_3_250_B_MM7	838	850	1269	461	83	33	23
folC_3_250_B_MM8	1088	1179	1202	345	52	41	6
folC_3_250_B_MM9	979	977	937	479	74	12	13
folC_3_250_C	523	488	648	146	14	15	8
folC_3_250_D_MM2-8	913	1029	822	319	79	21	63
folC_3_250_D_MM3-10	903	1001	880	386	72	26	33
folC_3_250_D_MM4-6	1819	1619	2095	674	91	16	42
folC_3_250_D_MM7-9	917	769	920	269	52	14	8
folC_3_250_D_MM9-19	1180	1262	1632	816	333	197	172
folC_3_250_W_MM1	1240	1064	969	398	48	23	33
folC_3_250_W_MM10	887	835	870	430	39	43	38
folC_3_250_W_MM11	960	1068	1089	377	65	42	28
folC_3_250_W_MM13	824	642	710	291	92	96	48
folC_3_250_W_MM16	1080	973	1395	597	172	320	218
folC_3_250_W_MM19	1068	1137	1333	624	228	124	45
folC_3_250_W_MM2	914	1020	966	254	35	58	10
folC_3_250_W_MM20	731	1135	1772	1605	1533	1891	1849
folC_3_250_W_MM3	677	735	998	327	46	17	8
folC_3_250_W_MM4	1266	1098	1307	492	103	43	196
folC_3_250_W_MM5	881	948	850	379	45	16	8
folC_3_250_W_MM6	1193	1164	1214	416	102	42	14
folC_3_250_W_MM7	989	932	921	378	51	29	9
folC_3_250_W_MM8	1243	1160	1037	518	66	58	47
folC_3_250_W_MM9	545	459	593	234	94	104	100
folD_1_86_B_MM10	858	693	674	219	101	70	46
folD_1_86_B_MM11	1294	1368	2643	1831	2007	2860	2880
folD_1_86_B_MM12	1317	1395	2305	1933	1925	2022	2016
folD_1_86_B_MM13	1578	1623	2351	2220	2361	3178	3235
folD_1_86_B_MM14	485	424	812	830	1124	1441	1459
folD_1_86_B_MM2	457	163	149	36	1		4
folD_1_86_B_MM3	566	296	387	123	136	104	170
folD_1_86_B_MM4	598	269	161	23	3	2	2
folD_1_86_B_MM5	709	371	160	52	10	6	1
folD_1_86_B_MM6	713	313	221	89	7	6	2
folD_1_86_B_MM7	295	178	234	17	11	22	39
folD_1_86_B_MM8	1026	382	308	73	12	5	4
folD_1_86_B_MM9	799	598	325	97	27	13	15
folD_1_86_C	402	277	71	35	3	5
folD_1_86_D_MM2-8	486	274	224	7	4	6	2
folD_1_86_D_MM3-10	301	97	123	9	1		2
folD_1_86_D_MM4-6	623	239	231	37	4	4	2
folD_1_86_D_MM7-9	517	188	288	172	104	138	77
folD_1_86_D_MM9-19	1203	771	651	178	25	20	7
folD_1_86_W_MM1	304	236	154	30	13	6	7
folD_1_86_W_MM10	282	165	130	2	10	5	2
folD_1_86_W_MM11	256	156	76	19	1	1	1
folD_1_86_W_MM13	331	101	104	29		1
folD_1_86_W_MM16	369	131	62	18	4	1	4
folD_1_86_W_MM19	630	486	296	135	20	7	5
folD_1_86_W_MM2	381	202	122	24	6	1
folD_1_86_W_MM20	535	385	514	379	181	241	92
folD_1_86_W_MM3	312	102	118	53	4	1	1
folD_1_86_W_MM4	417	140	149	51	1	1	1
folD_1_86_W_MM5	264	137	154	35		1	3
folD_1_86_W_MM6	681	328	177	33	2	5	9
folD_1_86_W_MM7	393	174	23	15	4	6	1
folD_1_86_W_MM8	366	260	129	46	4	25	1
folD_1_86_W_MM9	502	208	233	51	2	7	12
folD_2_110_C	742	443	229	98	27	19	1
folD_3_207_B_MM10	876	992	1647	946	596	688	546
folD_3_207_B_MM11	817	1250	1721	1790	1661	2108	2050
folD_3_207_B_MM12	508	691	1179	1109	1357	1945	2026
folD_3_207_B_MM13	816	1032	1894	1909	2239	3366	3886
folD_3_207_B_MM14	977	1397	2504	2284	2752	4009	5085
folD_3_207_B_MM2	406	399	250	94	20	1	8
folD_3_207_B_MM3	1124	917	798	442	83	93	74
folD_3_207_B_MM4	288	349	315	137	30	18	15
folD_3_207_B_MM5	567	581	904	393	163	129	113
folD_3_207_B_MM6	1009	1205	1416	653	191	140	165
folD_3_207_B_MM7	623	668	591	305	150	112	66
folD_3_207_B_MM8	774	758	881	453	148	190	46
folD_3_207_B_MM9	950	1183	1616	1334	817	1059	750
folD_3_207_C	452	377	370	101	19	11	10
folD_3_207_D_MM2-8	423	353	404	166	48	54	66
folD_3_207_D_MM3-10	476	359	466	216	46	52	16
folD_3_207_D_MM4-6	1042	804	803	437	148	98	117
folD_3_207_D_MM7-9	709	541	653	393	102	107	72
folD_3_207_D_MM9-19	723	822	1602	1244	1389	1785	1634
folD_3_207_W_MM1	452	341	357	196	31	21	6
folD_3_207_W_MM10	477	222	330	181	20	5	6
folD_3_207_W_MM11	578	332	438	70	9	10	6
folD_3_207_W_MM13	354	226	254	133	18	31	20
folD_3_207_W_MM16	652	311	430	137	29	37	37
folD_3_207_W_MM19	781	1008	2040	1833	2324	2822	2957
folD_3_207_W_MM2	468	352	433	133	61	42	22
folD_3_207_W_MM20	1542	1874	2237	625	385	203	32
folD_3_207_W_MM3	1009	731	732	346	99	50	72
folD_3_207_W_MM4	853	542	418	184	56	31	4
folD_3_207_W_MM5	1022	878	825	502	120	86	32
folD_3_207_W_MM6	342	294	187	101	21	3	7
folD_3_207_W_MM7	331	261	309	153	23	9	7
folD_3_207_W_MM8	307	233	241	48	19	6	11
folD_3_207_W_MM9	402	355	300	170	18	44	16
ftsA_1_50_B_MM10	769	1735	1769	1998	2304	3556	3859
ftsA_1_50_B_MM11	660	907	1804	1602	1522	2361	2276
ftsA_1_50_B_MM12	868	929	2338	1882	2135	2979	3355
ftsA_1_50_B_MM13	665	946	1908	1540	1625	2411	2423
ftsA_1_50_B_MM14	508	559	1303	1097	1074	1483	1412
ftsA_1_50_B_MM2	643	752	764	66	39	8	102
ftsA_1_50_B_MM3	364	421	316	79	6	8	7
ftsA_1_50_B_MM4	243	277	190	58	22	6	68
ftsA_1_50_B_MM5	582	851	738	458	47	10	46
ftsA_1_50_B_MM6	494	799	797	356	106	108	90
ftsA_1_50_B_MM7	341	499	488	286	22	6	9
ftsA_1_50_B_MM8	683	673	779	125	131	31	34
ftsA_1_50_B_MM9	905	926	746	417	26	12	20
ftsA_1_50_C	435	343	352	51	4	2	6
ftsA_1_50_D_MM2-8	880	912	713	178	80	11	10
ftsA_1_50_D_MM3-10	1848	2212	3913	3807	4490	6106	7440
ftsA_1_50_D_MM4-6	472	418	483	238	100	74	163
ftsA_1_50_D_MM7-9	641	840	587	59	21	132	3
ftsA_1_50_D_MM9-19	890	937	876	214	10	31	16
ftsA_1_50_W_MM1	414	482	429	161	14	38	78
ftsA_1_50_W_MM10	1284	1601	1478	284	48	9	48
ftsA_1_50_W_MM11	683	872	683	214	39	96	58
ftsA_1_50_W_MM13	897	836	778	194	17	156	21
ftsA_1_50_W_MM16	1142	1242	782	230	33	84	19
ftsA_1_50_W_MM19	606	492	784	65	85	32	51
ftsA_1_50_W_MM2	349	485	336	129	13	12	12
ftsA_1_50_W_MM20	853	1416	2126	2161	2531	3211	3089
ftsA_1_50_W_MM3	442	742	525	103	120	54	4
ftsA_1_50_W_MM4	377	443	243	41	54	12	14
ftsA_1_50_W_MM5	253	461	492	125	3	2	8
ftsA_1_50_W_MM6	665	802	570	21	97	42	3
ftsA_1_50_W_MM7	502	648	585	109	148	112	13
ftsA_1_50_W_MM8	525	847	397	73	15	14	9
ftsA_1_50_W_MM9	927	1050	661	186	11	9	35
ftsA_2_123_C	518	670	438	150	55	1	11
ftsA_3_344_B_MM10	557	680	941	1126	1166	1422	1360
ftsA_3_344_B_MM11	1627	2428	4034	4303	3662	4641	4238
ftsA_3_344_B_MM12	820	980	1836	1740	1645	2033	2041
ftsA_3_344_B_MM13	598	563	862	817	506	565	513
ftsA_3_344_B_MM14	1427	1766	3684	3225	3148	3837	3912
ftsA_3_344_B_MM2	838	1303	881	93	84	162	121
ftsA_3_344_B_MM3	858	1364	942	307	54	138	111
ftsA_3_344_B_MM4	1852	2451	1519	478	31	346	20
ftsA_3_344_B_MM5	1016	864	728	80	181	9	37
ftsA_3_344_B_MM6	1801	1881	1890	309	66	24	12
ftsA_3_344_B_MM7	1432	1346	669	193	16	73	13
ftsA_3_344_B_MM8	673	828	719	598	5	8	29
ftsA_3_344_B_MM9	1276	1537	3606	2883	3092	4877	4442
ftsA_3_344_C	1501	1849	1937	429	64	31	18
ftsA_3_344_D_MM2-8	1437	1806	1215	121	40	70	64
ftsA_3_344_D_MM3-10	1892	2206	2013	357	136	70	32
ftsA_3_344_D_MM4-6	1620	2005	1409	565	26	89	14
ftsA_3_344_D_MM7-9	1173	1401	1233	504	62	34	21
ftsA_3_344_D_MM9-19	1751	2038	7788	255	12	6	16
ftsA_3_344_W_MM1	1494	1487	1116	233	11	85	17
ftsA_3_344_W_MM10	957	1149	1044	189	12	20	6
ftsA_3_344_W_MM11	974	1657	946	146	37	46	14
ftsA_3_344_W_MM13	1331	1778	1154	314	74	101	230
ftsA_3_344_W_MM16	2096	2265	1827	611	270	263	227
ftsA_3_344_W_MM19	2310	2631	2158	682	60	23	17
ftsA_3_344_W_MM2	1429	1238	1527	368	130	87	157
ftsA_3_344_W_MM20	1981	2602	4829	4443	5085	7891	7839
ftsA_3_344_W_MM3	697	1162	617	340	208	35	43
ftsA_3_344_W_MM4	935	1019	986	128	12	18	89
ftsA_3_344_W_MM5	986	1293	792	234	9	5	11
ftsA_3_344_W_MM6	1307	1591	1104	236	50	23	22
ftsA_3_344_W_MM7	1106	1356	1493	498	47	7	5
ftsA_3_344_W_MM8	1112	1341	976	343	88	5	15
ftsA_3_344_W_MM9	1024	1369	1125	159	75	60	196
ftsK_1_57_B_MM10	645	872	1559	1380	929	802	763
ftsK_1_57_B_MM11	796	898	1784	1652	1332	1620	1484
ftsK_1_57_B_MM12	612	646	1288	1338	1070	1314	1296
ftsK_1_57_B_MM13	355	499	697	890	736	831	782
ftsK_1_57_B_MM14	611	598	1211	1127	1156	1339	1400
ftsK_1_57_B_MM2	1542	1928	3564	2140	1021	512	335
ftsK_1_57_B_MM3	1212	1990	2896	1829	766	610	221
ftsK_1_57_B_MM4	2727	4014	6535	5192	1669	632	846
ftsK_1_57_B_MM5	1232	1614	2924	1846	706	365	117
ftsK_1_57_B_MM6	1762	2376	4138	2588	686	293	254
ftsK_1_57_B_MM7	829	956	2010	1049	329	144	54
ftsK_1_57_B_MM8	982	1216	2059	1421	413	240	208
ftsK_1_57_B_MM9	1197	1450	3063	1814	305	194	308
ftsK_1_57_C	1753	2305	4111	2384	800	1066	419
ftsK_1_57_D_MM2-8	1502	2190	3642	1780	599	670	145
ftsK_1_57_D_MM3-10	1678	2206	3575	2348	772	756	325
ftsK_1_57_D_MM4-6	1405	1832	2935	1975	596	507	193
ftsK_1_57_D_MM7-9	1743	1804	4357	2293	806	646	207
ftsK_1_57_D_MM9-19	1487	2165	3505	2658	1547	1493	1301
ftsK_1_57_W_MM1	1157	2104	3199	2174	655	697	162
ftsK_1_57_W_MM10	917	1036	2064	1031	464	230	276
ftsK_1_57_W_MM11	1493	2219	3390	1895	559	372	183
ftsK_1_57_W_MM13	1327	1851	2776	2102	922	638	513
ftsK_1_57_W_MM16	1431	2375	3953	3263	1542	1097	621
ftsK_1_57_W_MM19	2253	3703	6049	4559	2808	3234	2133
ftsK_1_57_W_MM2	1070	1199	2347	1430	563	388	420
ftsK_1_57_W_MM20	1298	1816	3484	3324	3536	4474	4291
ftsK_1_57_W_MM3	1287	2199	3990	2524	1160	833	830
ftsK_1_57_W_MM4	2028	2434	4308	2544	822	363	118
ftsK_1_57_W_MM5	1831	2343	3632	3052	696	589	82
ftsK_1_57_W_MM6	1296	1669	3148	1403	536	319	124
ftsK_1_57_W_MM7	1736	2684	3841	2879	663	732	615
ftsK_1_57_W_MM8	1279	1709	2979	1659	377	243	224
ftsK_1_57_W_MM9	1260	1636	2361	1454	668	289	99
ftsK_2_93_C	13	11	66	15	26	2	11
ftsK_3_200_B_MM10	638	1131	1604	1594	1754	1972	2005
ftsK_3_200_B_MM11	1010	1256	2170	1934	2009	2640	2345
ftsK_3_200_B_MM12	514	793	1254	838	642	509	461
ftsK_3_200_B_MM13	935	1242	1960	1744	1685	2578	2194
ftsK_3_200_B_MM14	663	934	1763	1302	871	994	898
ftsK_3_200_B_MM2	193	188	315	270	153	240	223
ftsK_3_200_B_MM3	915	1197	2419	2395	1051	1226	1033
ftsK_3_200_B_MM4	673	900	1412	1283	1197	1245	1111
ftsK_3_200_B_MM5	1397	2019	3650	3830	3927	5502	5818
ftsK_3_200_B_MM6	917	1133	1978	1996	1981	2729	2353
ftsK_3_200_B_MM7	555	906	1374	899	701	622	505
ftsK_3_200_B_MM8	678	1002	1570	1173	835	1125	830
ftsK_3_200_B_MM9	1461	2180	3795	3752	3943	5106	5468
ftsK_3_200_C	659	872	1698	1575	1769	1867	2309
ftsK_3_200_D_MM2-8	1139	1681	2994	3204	3354	4378	4909
ftsK_3_200_D_MM3-10	597	731	1380	1607	1449	1840	1417
ftsK_3_200_D_MM4-6	826	1100	1717	1562	886	809	673
ftsK_3_200_D_MM7-9	574	662	1311	1400	1246	1326	1194
ftsK_3_200_D_MM9-19	751	922	1984	1621	1476	2078	2211
ftsK_3_200_W_MM1	749	1193	2080	1701	1932	2019	2159
ftsK_3_200_W_MM10	924	1344	2572	2429	2403	2544	2278
ftsK_3_200_W_MM11	1278	1906	3074	3122	3153	4083	3637
ftsK_3_200_W_MM13	489	782	1274	1225	1297	1819	1636
ftsK_3_200_W_MM16	1081	1577	3154	2650	2571	3517	3869
ftsK_3_200_W_MM19	517	582	991	600	705	911	854
ftsK_3_200_W_MM2	412	691	1356	1346	1564	2073	2215
ftsK_3_200_W_MM20	728	841	1477	1152	1330	1888	2095
ftsK_3_200_W_MM3	688	1154	1960	1680	2105	2709	2484
ftsK_3_200_W_MM4	636	820	1450	1288	1085	1400	1736
ftsK_3_200_W_MM5	1380	1725	2975	3013	3078	4096	4001
ftsK_3_200_W_MM6	1358	1742	3354	3079	2652	3369	3166
ftsK_3_200_W_MM7	840	1032	2272	2035	2007	2027	1843
ftsK_3_200_W_MM8	1063	1279	2624	2796	2782	3304	3602
ftsK_3_200_W_MM9	1247	1575	2654	2535	2657	3774	3932
fusA_1_16_B_MM10	567	624	1225	1217	1015	1511	1476
fusA_1_16_B_MM11	541	635	1013	805	974	1150	1361
fusA_1_16_B_MM12	800	758	1682	1485	1422	2010	1632
fusA_1_16_B_MM13	921	1132	1886	1821	1975	2546	2704
fusA_1_16_B_MM14	654	760	1482	1289	1296	1672	1898
fusA_1_16_B_MM2	584	342	376	172	36	1	9
fusA_1_16_B_MM3	747	383	527	276	32	12	7
fusA_1_16_B_MM4	937	583	595	312	78	90	47
fusA_1_16_B_MM5	800	614	592	295	159	123	91
fusA_1_16_B_MM6	1063	724	689	543	289	247	248
fusA_1_16_B_MM7	1480	974	1455	704	262	187	98
fusA_1_16_B_MM8	651	801	1503	634	333	207	157
fusA_1_16_B_MM9	1016	1146	2473	1933	1971	2805	2547
fusA_1_16_C	748	445	359	112	22	6	13
fusA_1_16_D_MM2-8	752	599	1170	729	314	376	161
fusA_1_16_D_MM3-10	1116	685	1195	623	304	325	137
fusA_1_16_D_MM4-6	597	486	416	146	33	83	8
fusA_1_16_D_MM7-9	1600	1155	1492	1659	244	233	259
fusA_1_16_D_MM9-19	1317	1618	2283	1315	328	272	191
fusA_1_16_W_MM1	220	191	189	132	47	41	93
fusA_1_16_W_MM10	353	278	169	77	7	3	7
fusA_1_16_W_MM11	638	389	369	208	46	29	4
fusA_1_16_W_MM13	858	535	516	149	15	52	16
fusA_1_16_W_MM16	1033	792	936	442	60	22	23
fusA_1_16_W_MM19	1690	1953	3088	1663	488	262	139
fusA_1_16_W_MM2	421	363	227	86	20	18	16
fusA_1_16_W_MM20	1066	1191	2329	1553	1415	1233	1060
fusA_1_16_W_MM3	316	235	212	119	45	11	7
fusA_1_16_W_MM4	641	324	324	122	27	166	6
fusA_1_16_W_MM5	642	396	327	164	41	46	12
fusA_1_16_W_MM6	468	415	290	110	51	39	7
fusA_1_16_W_MM7	921	608	688	296	137	30	55
fusA_1_16_W_MM8	968	549	665	187	12	43	6
fusA_1_16_W_MM9	730	675	337	166	40	79	6
fusA_2_71_C	322	219	229	89	12	4	4
fusA_3_241_B_MM10	980	1034	1972	1891	1557	1752	2000
fusA_3_241_B_MM11	594	611	1269	1145	1063	1454	1344
fusA_3_241_B_MM12	1121	1254	1779	1736	1767	2109	2136
fusA_3_241_B_MM13	482	674	1041	981	936	1110	1021
fusA_3_241_B_MM14	840	1136	1558	1513	1381	1570	1591
fusA_3_241_B_MM2	609	441	520	214	49	9	10
fusA_3_241_B_MM3	986	779	867	433	75	50	20
fusA_3_241_B_MM4	1480	866	1054	368	128	53	43
fusA_3_241_B_MM5	1080	838	1025	394	88	37	61
fusA_3_241_B_MM6	1103	1108	1556	829	381	329	199
fusA_3_241_B_MM7	753	794	1100	696	305	264	176
fusA_3_241_B_MM8	959	881	1276	712	260	127	168
fusA_3_241_B_MM9	1186	1368	1924	1985	1740	2270	2110
fusA_3_241_C	706	391	513	189	28	41	11
fusA_3_241_D_MM2-8	831	855	940	679	223	183	112
fusA_3_241_D_MM3-10	1190	1420	2139	1212	1056	805	685
fusA_3_241_D_MM4-6	1287	1390	2190	1424	567	523	432
fusA_3_241_D_MM7-9	507	436	479	237	144	216	54
fusA_3_241_D_MM9-19	1192	1809	3044	2225	1734	2008	1883
fusA_3_241_W_MM1	715	389	419	197	61	39	10
fusA_3_241_W_MM10	920	678	515	221	90	32	39
fusA_3_241_W_MM11	1072	937	1322	454	107	126	68
fusA_3_241_W_MM13	2616	1831	1760	830	190	75	65
fusA_3_241_W_MM16	956	507	607	397	71	21	68
fusA_3_241_W_MM19	946	816	1116	777	215	167	188
fusA_3_241_W_MM2	154	68	100	32	2	3	3
fusA_3_241_W_MM20	976	1338	2439	2242	1690	2051	1796
fusA_3_241_W_MM3	1382	808	1124	355	132	67	50
fusA_3_241_W_MM4	1708	1522	1652	583	96	130	356
fusA_3_241_W_MM5	1044	1023	1026	553	104	59	25
fusA_3_241_W_MM6	808	691	879	437	93	149	55
fusA_3_241_W_MM7	421	247	304	95	31	10	4
fusA_3_241_W_MM8	866	647	731	334	78	78	54
fusA_3_241_W_MM9	2098	1762	1800	1947	458	225	205
gapA_1_33_B_MM10	507	790	893	464	306	274	276
gapA_1_33_B_MM11	811	939	1528	1004	799	726	549
gapA_1_33_B_MM12	898	938	1345	1157	546	532	321
gapA_1_33_B_MM13	990	1080	1404	1130	602	495	453
gapA_1_33_B_MM14	358	429	585	585	447	572	465
gapA_1_33_B_MM2	254	229	195	53	48	6	7
gapA_1_33_B_MM3	712	599	763	446	126	90	103
gapA_1_33_B_MM4	529	371	669	257	82	41	36
gapA_1_33_B_MM5	347	335	322	187	46	10	5
gapA_1_33_B_MM6	652	494	675	235	75	50	33
gapA_1_33_B_MM7	556	487	773	274	203	199	159
gapA_1_33_B_MM8	475	478	692	443	109	97	36
gapA_1_33_B_MM9	530	609	782	496	183	107	81
gapA_1_33_C	329	251	343	62	21	9	24
gapA_1_33_D_MM2-8	531	666	511	367	109	67	22
gapA_1_33_D_MM3-10	275	347	486	276	228	82	116
gapA_1_33_D_MM4-6	1015	1057	1178	579	241	104	110
gapA_1_33_D_MM7-9	333	276	175	156	40	62	4
gapA_1_33_D_MM9-19	685	636	590	373	84	36	45
gapA_1_33_W_MM1	362	380	415	279	99	118	61
gapA_1_33_W_MM10	505	460	350	156	30	50	3
gapA_1_33_W_MM11	384	267	379	145	24	17	4
gapA_1_33_W_MM13	798	770	901	514	110	70	45
gapA_1_33_W_MM16	487	366	582	176	30	24	23
gapA_1_33_W_MM19	279	177	196	67	12	8	3
gapA_1_33_W_MM2	293	282	294	95	28	11	4
gapA_1_33_W_MM20	525	490	573	195	55	83	22
gapA_1_33_W_MM3	744	599	592	206	57	18	4
gapA_1_33_W_MM4	695	478	681	290	115	128	102
gapA_1_33_W_MM5	445	371	260	106	54	22	4
gapA_1_33_W_MM6	465	343	296	162	38	28	10
gapA_1_33_W_MM7	353	268	298	141	64	54	19
gapA_1_33_W_MM8	370	388	493	338	108	70	90
gapA_1_33_W_MM9	421	390	213	112	37	3	6
gapA_2_54_C	420	270	315	60	23	11	9
gapA_3_216_B_MM10	431	627	1151	787	913	1156	1250
gapA_3_216_B_MM11	1105	1414	2000	2040	2079	2638	2936
gapA_3_216_B_MM12	812	706	1405	1295	1067	1362	1438
gapA_3_216_B_MM13	560	797	1216	1146	1079	1426	1142
gapA_3_216_B_MM14	584	433	1076	783	802	1101	1045
gapA_3_216_B_MM2	462	455	534	260	95	73	74
gapA_3_216_B_MM3	297	365	328	313	104	99	99
gapA_3_216_B_MM4	449	525	650	535	319	262	282
gapA_3_216_B_MM5	297	260	283	280	205	195	274
gapA_3_216_B_MM6	346	437	599	475	265	439	359
gapA_3_216_B_MM7	397	284	393	331	217	174	159
gapA_3_216_B_MM8	559	641	621	552	452	389	482
gapA_3_216_B_MM9	529	540	810	729	589	761	624
gapA_3_216_C	346	310	306	149	55	15	29
gapA_3_216_D_MM2-8	642	464	527	291	138	62	55
gapA_3_216_D_MM3-10	1823	607	783	345	182	154	187
gapA_3_216_D_MM4-6	213	207	263	171	57	63	42
gapA_3_216_D_MM7-9	316	315	416	266	152	187	100
gapA_3_216_D_MM9-19	418	557	984	985	856	1142	974
gapA_3_216_W_MM1	464	332	508	260	51	25	13
gapA_3_216_W_MM10	546	451	491	331	134	158	163
gapA_3_216_W_MM11	560	354	637	229	114	75	45
gapA_3_216_W_MM13	114	201	255	123	56	20	8
gapA_3_216_W_MM16	391	360	502	475	410	282	196
gapA_3_216_W_MM19	533	760	1624	1175	1098	1229	1159
gapA_3_216_W_MM2	322	199	225	141	65	42	8
gapA_3_216_W_MM20	1041	1496	2280	2357	1848	2430	2279
gapA_3_216_W_MM3	511	442	503	251	90	94	79
gapA_3_216_W_MM4	611	529	428	230	47	49	10
gapA_3_216_W_MM5	180	124	115	49	11	20	19
gapA_3_216_W_MM6	393	312	283	163	26	14	29
gapA_3_216_W_MM7	499	460	574	401	196	172	142
gapA_3_216_W_MM8	522	459	591	271	182	154	67
gapA_3_216_W_MM9	293	275	348	216	93	108	92
gcvH_1_62_B_MM10	768	1160	2271	2088	2125	2843	3005
gcvH_1_62_B_MM11	1358	1816	3099	2898	3073	4231	4283
gcvH_1_62_B_MM12	1429	1951	3046	3045	3665	5308	5708
gcvH_1_62_B_MM13	1370	1633	2452	1825	1174	1247	1190
gcvH_1_62_B_MM14	915	1254	1911	2036	2063	3072	3022
gcvH_1_62_B_MM2	1110	1598	2203	2334	2240	3067	3083
gcvH_1_62_B_MM3	1009	1095	2474	1969	2202	2690	2721
gcvH_1_62_B_MM4	1672	2166	3741	3196	2984	4210	4519
gcvH_1_62_B_MM5	1851	2362	4476	3757	4193	4912	5224
gcvH_1_62_B_MM6	770	1290	1717	1820	1674	2113	2102
gcvH_1_62_B_MM7	930	1268	2237	1973	2133	3034	3097
gcvH_1_62_B_MM8	2263	3481	5547	5095	5937	7749	7537
gcvH_1_62_B_MM9	1290	1454	2928	2684	2658	3616	3750
gcvH_1_62_C	924	1472	1872	2012	2037	2672	2940
gcvH_1_62_D_MM2-8	1189	1477	2375	2355	2565	3196	3226
gcvH_1_62_D_MM3-10	851	1078	1891	1755	2041	2615	2449
gcvH_1_62_D_MM4-6	723	777	1317	1075	1295	1783	2089
gcvH_1_62_D_MM7-9	1106	1448	2651	2627	2652	3228	3532
gcvH_1_62_D_MM9-19	783	1394	2346	2346	2127	3058	3286
gcvH_1_62_W_MM1	1274	1337	1977	2110	2391	2919	3130
gcvH_1_62_W_MM10	877	962	1516	1575	1911	2340	2634
gcvH_1_62_W_MM11	927	1148	2055	2261	2668	3779	4198
gcvH_1_62_W_MM13	974	1375	2160	2076	2232	2771	2833
gcvH_1_62_W_MM16	1149	1340	2628	2285	2539	2840	3399
gcvH_1_62_W_MM19	550	793	1126	1474	1274	1837	1996
gcvH_1_62_W_MM2	1244	1307	2220	2509	2560	3472	3563
gcvH_1_62_W_MM20	904	1292	2102	1898	1783	2186	2213
gcvH_1_62_W_MM3	928	1268	1930	2178	1977	2509	2585
gcvH_1_62_W_MM4	1041	1623	2165	2444	2258	3117	3323
gcvH_1_62_W_MM5	1177	1318	2215	2464	2267	3062	3429
gcvH_1_62_W_MM6	1083	1366	2386	2209	2259	3088	3134
gcvH_1_62_W_MM7	1201	1351	2400	2211	2262	3028	3244
gcvH_1_62_W_MM8	1063	1168	1996	2055	2144	2738	2609
gcvH_1_62_W_MM9	1204	1376	2519	2343	2504	3058	3646
gcvH_2_89_C	379	634	1149	710	868	866	891
gcvH_3_217_B_MM10	1598	1662	2563	2797	2821	3792	3391
gcvH_3_217_B_MM11	756	797	1348	1232	1456	1594	1790
gcvH_3_217_B_MM12	629	674	1429	1291	797	1074	1149
gcvH_3_217_B_MM13	1119	1195	2086	1612	1533	1685	1419
gcvH_3_217_B_MM14	792	987	1624	1808	1461	1974	1742
gcvH_3_217_B_MM2	2344	2960	5338	5917	7007	9030	10439
gcvH_3_217_B_MM3	826	1100	1863	1756	2049	2589	2645
gcvH_3_217_B_MM4	1223	1364	2876	2399	2307	3133	3180
gcvH_3_217_B_MM5	2039	2492	4664	5042	5849	8143	7906
gcvH_3_217_B_MM6	905	1055	2198	2028	2242	3104	3017
gcvH_3_217_B_MM7	1269	1658	2377	2311	2675	3402	3192
gcvH_3_217_B_MM8	1496	1981	3438	2799	3257	4513	4351
gcvH_3_217_B_MM9	1007	1302	2207	2465	2988	3735	3904
gcvH_3_217_C	817	1315	2303	2052	2347	3261	2981
gcvH_3_217_D_MM2-8	2245	2386	1244	369	20	35	31
gcvH_3_217_D_MM3-10	1644	1876	3119	3157	3675	4210	4204
gcvH_3_217_D_MM4-6	1803	2307	4217	4010	5527	7935	8221
gcvH_3_217_D_MM7-9	1370	1668	3332	2480	3196	4477	4090
gcvH_3_217_D_MM9-19	377	573	935	795	888	1366	1367
gcvH_3_217_W_MM1	1409	1876	3262	3511	3834	5140	4866
gcvH_3_217_W_MM10	1135	1069	2401	2129	2217	3206	3042
gcvH_3_217_W_MM11	1002	1320	2451	2559	2518	3349	3037
gcvH_3_217_W_MM13	1284	1814	3341	2747	3415	3855	4009
gcvH_3_217_W_MM16	1256	1740	2880	2907	3434	4037	4796
gcvH_3_217_W_MM19	1102	1385	2154	2018	2281	3033	2952
gcvH_3_217_W_MM2	2103	1991	890	138	35	24	28
gcvH_3_217_W_MM20	747	787	1064	917	280	341	210
gcvH_3_217_W_MM3	1282	1852	2817	3167	3436	4464	4534
gcvH_3_217_W_MM4	1007	1371	2583	2100	2161	3041	2792
gcvH_3_217_W_MM5	1272	1562	2400	2328	2281	2956	2942
gcvH_3_217_W_MM6	1137	1668	3307	2904	3043	4565	4488
gcvH_3_217_W_MM7	1287	1589	3015	2748	2975	3773	3923
gcvH_3_217_W_MM8	1315	1515	2569	2620	3065	3987	3907
gcvH_3_217_W_MM9	974	1580	2360	2303	2902	3280	3195
glnS_1_17_B_MM10	568	755	1073	697	424	455	296
glnS_1_17_B_MM11	564	603	1041	802	759	691	683
glnS_1_17_B_MM12	556	513	1019	724	670	788	675
glnS_1_17_B_MM13	731	774	1086	1064	795	893	943
glnS_1_17_B_MM14	888	981	1732	1295	1092	1192	1122
glnS_1_17_B_MM2	278	147	170	60	8	1	11
glnS_1_17_B_MM3	154	102	156	71	7	69	15
glnS_1_17_B_MM4	344	193	157	68	16	14	13
glnS_1_17_B_MM5	506	287	199	75	23	5	9
glnS_1_17_B_MM6	357	267	206	91	43	2	5
glnS_1_17_B_MM7	500	277	197	116	21	6	4
glnS_1_17_B_MM8	678	448	414	288	152	233	158
glnS_1_17_B_MM9	456	416	341	186	34	8	21
glnS_1_17_C	92	95	122	10	12	5	15
glnS_1_17_D_MM2-8	192	105	52	52	9	13	13
glnS_1_17_D_MM3-10	648	577	858	599	176	106	54
glnS_1_17_D_MM4-6	205	200	217	65	14	32	11
glnS_1_17_D_MM7-9	330	216	189	26	2	1	1
glnS_1_17_D_MM9-19	316	254	368	160	45	30	21
glnS_1_17_W_MM1	142	183	107	9	12	5	6
glnS_1_17_W_MM10	330	275	154	67	5	3	4
glnS_1_17_W_MM11	36	63	48	24	8	10	13
glnS_1_17_W_MM13	230	255	194	38	6	3	11
glnS_1_17_W_MM16	731	640	584	270	41	33	3
glnS_1_17_W_MM19	705	512	638	263	78	167	20
glnS_1_17_W_MM2	231	106	136	19	1	1
glnS_1_17_W_MM20	404	389	261	166	35	17	12
glnS_1_17_W_MM3	516	354	466	152	35	8	5
glnS_1_17_W_MM4	293	135	207	70	18	9
glnS_1_17_W_MM5	123	123	101	42	1	2
glnS_1_17_W_MM6	102	87	49	18	19	3	9
glnS_1_17_W_MM7	115	101	99	64	21	17	24
glnS_1_17_W_MM8	137	86	57	24	13	6	9
glnS_1_17_W_MM9	176	60	111	20	26	4	2
glnS_2_62_C	205	83	176	86	20	160	53
glnS_3_321_B_MM10	1100	1089	1028	675	213	145	63
glnS_3_321_B_MM11	1067	1764	2480	2144	2282	2696	2727
glnS_3_321_B_MM12	809	1010	1587	1647	1760	2436	2379
glnS_3_321_B_MM13	803	1088	1707	1752	1851	2500	2619
glnS_3_321_B_MM14	1069	1515	2718	2272	3618	4708	5037
glnS_3_321_B_MM2	239	168	96	56	15	7	5
glnS_3_321_B_MM3	99	108	75	24	3	3	3
glnS_3_321_B_MM4	261	206	99	84	9	12	16
glnS_3_321_B_MM5	217	178	131	90	17	2	3
glnS_3_321_B_MM6	137	179	123	79	4	7	8
glnS_3_321_B_MM7	322	193	156	20	17	1	3
glnS_3_321_B_MM8	189	106	127	153	47	4	2
glnS_3_321_B_MM9	871	762	536	193	76	29	11
glnS_3_321_C	311	209	167	246	123	165	137
glnS_3_321_D_MM2-8	394	224	173	97	14	88	6
glnS_3_321_D_MM3-10	399	200	230	49	22	14	57
glnS_3_321_D_MM4-6	416	207	177	42	11	71	17
glnS_3_321_D_MM7-9	360	255	212	74	14	3	1
glnS_3_321_D_MM9-19			21	4	2	8	3
glnS_3_321_W_MM1	283	132	129	28	1	3	4
glnS_3_321_W_MM10	309	195	182	84	14	10	7
glnS_3_321_W_MM11	390	257	329	102	25	6	11
glnS_3_321_W_MM13	133	133	137	111	11	26	8
glnS_3_321_W_MM16	194	178	113	52	14	38	12
glnS_3_321_W_MM19		9			1
glnS_3_321_W_MM2	223	168	103	59	26	6	8
glnS_3_321_W_MM20	881	667	847	389	223	307	256
glnS_3_321_W_MM3	232	145	96	58	5	2	3
glnS_3_321_W_MM4	369	240	248	79	16	1	2
glnS_3_321_W_MM5	229	81	85	32	1	1	2
glnS_3_321_W_MM6	200	190	222	76	5	9	1
glnS_3_321_W_MM7	149	140	102	61	2	4	15
glnS_3_321_W_MM8	252	142	167	53	27	7	11
glnS_3_321_W_MM9	185	151	184	109	35	39	5
glyA_1_26_B_MM10	158	183	368	334	236	333	266
glyA_1_26_B_MM11	314	407	607	534	464	555	539
glyA_1_26_B_MM12	516	542	878	736	595	471	371
glyA_1_26_B_MM13	484	507	863	677	746	1105	991
glyA_1_26_B_MM14	933	1362	2120	1643	1989	2546	2520
glyA_1_26_B_MM2	393	166	148	60	2		4
glyA_1_26_B_MM3	235	127	82	16	2	1
glyA_1_26_B_MM4	306	133	113	96	6	5	6
glyA_1_26_B_MM5	262	192	119	115	47	70	37
glyA_1_26_B_MM6	334	289	198	256	14		1
glyA_1_26_B_MM7	385	194	118	68	61	61	81
glyA_1_26_B_MM8	283	282	125	41	25	11	5
glyA_1_26_B_MM9	92	81	39	9	1	30
glyA_1_26_C	147	108	86	8	10	1	4
glyA_1_26_D_MM2-8	132	139	130	32	7	1	2
glyA_1_26_D_MM3-10	51	137	108	210	105	106	70
glyA_1_26_D_MM4-6	45	47	29	12		2	1
glyA_1_26_D_MM7-9	62	93	45	7	1
glyA_1_26_D_MM9-19	386	425	401	191	26	7	24
glyA_1_26_W_MM1	386	99	190	24		8	1
glyA_1_26_W_MM10	200	134	124	53	8	2	26
glyA_1_26_W_MM11	36	33	29	1		1
glyA_1_26_W_MM13	492	361	220	74	5	8	1
glyA_1_26_W_MM16	197	153	86	36	10		1
glyA_1_26_W_MM19	729	516	678	209	27	5	9
glyA_1_26_W_MM2	174	216	146	81		1
glyA_1_26_W_MM20	193	140	83	54	10		3
glyA_1_26_W_MM3	217	148	137	24	3	9	6
glyA_1_26_W_MM4	223	131	110	16	1		2
glyA_1_26_W_MM5	83	63	51	33		4
glyA_1_26_W_MM6	189	67	58	30	3	1	2
glyA_1_26_W_MM7	87	78	46	25	1	8	5
glyA_1_26_W_MM8	169	83	85	42		6
glyA_1_26_W_MM9	58	89	15	24	6		2
glyA_2_116_C	1363	1247	1586	716	233	193	112
glyA_3_279_B_MM10	327	704	1152	826	907	1289	1619
glyA_3_279_B_MM11	1017	1077	1970	1820	1719	2387	2217
glyA_3_279_B_MM12	1300	1595	2431	1272	716	760	480
glyA_3_279_B_MM13	1170	1532	2612	2435	2428	3190	3401
glyA_3_279_B_MM14	927	1267	2432	2226	2417	3017	2599
glyA_3_279_B_MM2	1251	1158	1488	624	301	261	128
glyA_3_279_B_MM3	781	627	830	407	211	187	186
glyA_3_279_B_MM4	989	1062	1771	1202	742	944	827
glyA_3_279_B_MM5	1356	1614	2580	1960	1524	2312	1831
glyA_3_279_B_MM6	1508	1665	2548	2541	1638	1891	1604
glyA_3_279_B_MM7	864	975	1823	1461	1409	1471	1427
glyA_3_279_B_MM8	671	917	1460	1082	926	1129	1080
glyA_3_279_B_MM9	917	1320	2082	1793	1808	1984	2017
glyA_3_279_C	600	594	771	276	174	104	95
glyA_3_279_D_MM2-8	1021	1099	1927	1116	865	926	734
glyA_3_279_D_MM3-10	401	644	489	434	158	179	181
glyA_3_279_D_MM4-6	1466	2089	3157	2576	2192	2293	2269
glyA_3_279_D_MM7-9	711	899	1008	800	356	336	254
glyA_3_279_D_MM9-19	1517	1365	3020	2534	2413	3578	3408
glyA_3_279_W_MM1	840	1026	1222	719	330	328	204
glyA_3_279_W_MM10	262	346	587	222	118	71	30
glyA_3_279_W_MM11	785	1000	1132	748	389	402	378
glyA_3_279_W_MM13	379	692	848	539	146	215	153
glyA_3_279_W_MM16	1046	1397	1993	1460	1051	1039	818
glyA_3_279_W_MM19	1133	1594	2935	2914	3320	4042	4283
glyA_3_279_W_MM2	761	803	923	497	100	126	72
glyA_3_279_W_MM20	348	354	693	686	716	920	1057
glyA_3_279_W_MM3	711	684	1000	645	391	227	253
glyA_3_279_W_MM4	728	821	1141	874	606	704	526
glyA_3_279_W_MM5	1559	1661	2298	1865	1111	1353	1163
glyA_3_279_W_MM6	1119	1012	1419	1108	441	430	462
glyA_3_279_W_MM7	497	337	560	390	136	194	102
glyA_3_279_W_MM8	535	346	664	433	294	319	165
glyA_3_279_W_MM9	576	440	786	283	175	93	138
gpmA_1_60_B_MM10	1028	1187	2026	1320	1013	1105	1167
gpmA_1_60_B_MM11	598	881	1290	974	659	655	521
gpmA_1_60_B_MM12	719	660	1175	1136	632	645	619
gpmA_1_60_B_MM13	217	169	502	279	297	409	456
gpmA_1_60_B_MM14	1225	1168	2070	1828	1293	1467	1198
gpmA_1_60_B_MM2	932	1244	2017	2197	2376	2907	3083
gpmA_1_60_B_MM3	604	738	1195	1014	795	1164	1294
gpmA_1_60_B_MM4	367	319	800	472	346	394	313
gpmA_1_60_B_MM5	610	484	1204	996	904	1374	933
gpmA_1_60_B_MM6	473	537	990	723	749	700	686
gpmA_1_60_B_MM7	703	627	1589	1268	1008	1022	925
gpmA_1_60_B_MM8	564	725	1086	805	233	121	125
gpmA_1_60_B_MM9	511	632	1016	800	596	673	588
gpmA_1_60_C	547	694	1288	1156	1085	1050	946
gpmA_1_60_D_MM2-8	474	579	824	599	474	594	430
gpmA_1_60_D_MM3-10	797	630	1296	1144	891	1130	1126
gpmA_1_60_D_MM4-6	658	705	1068	860	694	682	503
gpmA_1_60_D_MM7-9	537	558	896	542	283	267	284
gpmA_1_60_D_MM9-19	805	1081	1793	1507	1510	1406	1462
gpmA_1_60_W_MM1	492	588	930	780	375	326	167
gpmA_1_60_W_MM10	877	903	2214	1604	1523	1794	1859
gpmA_1_60_W_MM11	600	827	1603	1630	1339	1768	1804
gpmA_1_60_W_MM13	600	813	1670	1439	1629	1886	2035
gpmA_1_60_W_MM16	732	919	1699	1317	1409	1817	1881
gpmA_1_60_W_MM19	1281	1935	3839	3142	3349	4169	4051
gpmA_1_60_W_MM2	562	660	1094	1097	914	1255	1104
gpmA_1_60_W_MM20	618	704	1793	1638	2175	3453	3976
gpmA_1_60_W_MM3	629	725	1323	1153	751	952	743
gpmA_1_60_W_MM4	560	564	850	907	654	526	580
gpmA_1_60_W_MM5	647	655	1191	1054	617	694	594
gpmA_1_60_W_MM6	512	1236	1050	873	602	663	612
gpmA_1_60_W_MM7	393	533	687	615	288	359	267
gpmA_1_60_W_MM8	539	753	919	907	798	634	424
gpmA_1_60_W_MM9	711	805	1143	1007	577	591	552
gpmA_3_251_B_MM10	791	833	1503	1506	1811	2540	2392
gpmA_3_251_B_MM11	828	1022	1878	1476	1762	2193	2239
gpmA_3_251_B_MM12	561	613	1034	861	878	1240	1269
gpmA_3_251_B_MM13	406	383	654	755	715	845	881
gpmA_3_251_B_MM14	481	429	915	947	1067	1344	1514
gpmA_3_251_B_MM2	626	882	1535	1353	1561	2245	2086
gpmA_3_251_B_MM3	639	789	1311	1502	1721	1752	1817
gpmA_3_251_B_MM4	512	516	957	868	946	1195	1310
gpmA_3_251_B_MM5	607	719	1542	1061	1088	1613	1582
gpmA_3_251_B_MM6	542	731	1405	1220	1101	1558	1497
gpmA_3_251_B_MM7	937	947	2016	1614	1823	2795	2647
gpmA_3_251_B_MM8	930	1254	2034	2057	2328	3138	3527
gpmA_3_251_B_MM9	546	494	1096	822	887	1118	1237
gpmA_3_251_C	1170	1203	2037	1797	1897	2556	2510
gpmA_3_251_D_MM2-8	844	812	1807	1527	1755	2451	2471
gpmA_3_251_D_MM3-10	501	456	988	834	904	1170	1115
gpmA_3_251_D_MM4-6	337	292	558	518	471	633	585
gpmA_3_251_D_MM7-9	734	865	1239	1320	1303	1831	1735
gpmA_3_251_D_MM9-19	1086	984	1258	1117	465	508	498
gpmA_3_251_W_MM1	745	1087	1583	1585	1901	2334	2558
gpmA_3_251_W_MM10	986	871	1449	1612	1482	2193	2216
gpmA_3_251_W_MM11	1169	968	1427	1364	1591	1359	1621
gpmA_3_251_W_MM13	1033	1378	2399	2400	2488	3253	3554
gpmA_3_251_W_MM16	769	587	1257	1138	1154	1543	1589
gpmA_3_251_W_MM19	1219	1366	2029	1604	1075	1184	888
gpmA_3_251_W_MM2	745	1000	1734	1660	1801	2530	2474
gpmA_3_251_W_MM20	675	729	1606	1434	1582	2283	2522
gpmA_3_251_W_MM3	701	925	1628	1515	1561	1948	1742
gpmA_3_251_W_MM4	366	369	739	604	683	1028	900
gpmA_3_251_W_MM5	617	742	1324	1178	1254	1638	2085
gpmA_3_251_W_MM6	923	831	1445	1256	1251	1515	1664
gpmA_3_251_W_MM7	1371	1952	3204	2920	2957	3414	3886
gpmA_3_251_W_MM8	1155	1218	2149	2221	2039	2584	2791
gpmA_3_251_W_MM9	877	1026	1429	1157	1439	1667	1676
gpmM_1_19_B_MM10	713	615	1335	1130	892	832	967
gpmM_1_19_B_MM11	768	4073	1782	1600	1360	1791	1544
[truncated: 3,974 more rows]

## Sheet: ATCATG
	Glu-T0	Glu-T1	Glu-T2	Glu-T3	Glu-T5	Glu-T6	Glu-T7
acpS_1_63_B_MM10	839	989	1297	897	685	447	414
acpS_1_63_B_MM11	681	516	619	564	347	279	154
acpS_1_63_B_MM12	823	767	1371	956	566	662	464
acpS_1_63_B_MM13	900	1013	1371	1081	700	540	601
acpS_1_63_B_MM14	752	829	1134	759	533	585	464
acpS_1_63_B_MM2	414	466	688	702	178	138	62
acpS_1_63_B_MM3	826	1054	2058	1010	473	374	170
acpS_1_63_B_MM4	824	803	1401	993	438	411	265
acpS_1_63_B_MM5	673	523	991	490	239	110	105
acpS_1_63_B_MM6	1028	1060	1610	1176	670	431	256
acpS_1_63_B_MM7	891	1078	1833	1241	654	743	559
acpS_1_63_B_MM8	900	942	1464	1004	491	521	705
acpS_1_63_B_MM9	904	783	1254	729	488	282	244
acpS_1_63_C	860	673	1280	721	347	193	102
acpS_1_63_D_MM2-8	830	974	1533	1173	547	504	200
acpS_1_63_D_MM3-10	884	786	1296	972	703	657	672
acpS_1_63_D_MM4-6	749	705	625	114	7	20	4
acpS_1_63_D_MM7-9	671	730	1409	659	251	128	46
acpS_1_63_D_MM9-19	1064	1388	2436	2351	2092	2396	2287
acpS_1_63_W_MM1	1217	1257	1804	1187	306	176	156
acpS_1_63_W_MM10	1182	1815	1721	1318	561	568	337
acpS_1_63_W_MM11	970	927	1227	810	451	287	106
acpS_1_63_W_MM13	467	497	962	435	351	158	69
acpS_1_63_W_MM16	745	867	1312	1038	329	199	76
acpS_1_63_W_MM19	1679	3257	7822	6735	1979	1457	410
acpS_1_63_W_MM2	780	1001	1262	804	387	317	183
acpS_1_63_W_MM20	481	411	361	161	43	44	25
acpS_1_63_W_MM3	521	574	865	577	281	168	114
acpS_1_63_W_MM4	1030	882	879	440	56	47	15
acpS_1_63_W_MM5	1391	1406	2235	1605	635	412	262
acpS_1_63_W_MM6	1171	1467	2370	1189	614	389	184
acpS_1_63_W_MM7	968	921	1652	862	456	379	168
acpS_1_63_W_MM8	1038	1109	2154	1236	505	388	294
acpS_1_63_W_MM9	795	1047	1326	688	146	98	50
acpS_2_129_C	1525	2145	3842	3139	2853	3464	3095
acpS_3_204_B_MM10	683	742	1451	1252	968	1260	1256
acpS_3_204_B_MM11	270	286	473	292	161	175	153
acpS_3_204_B_MM12	729	718	1195	767	590	577	337
acpS_3_204_B_MM13	754	1138	1983	948	692	588	362
acpS_3_204_B_MM14	452	518	701	694	315	335	203
acpS_3_204_B_MM2	973	1067	1851	1322	806	741	634
acpS_3_204_B_MM3	589	667	1047	795	475	508	330
acpS_3_204_B_MM4	1137	1462	2039	1649	950	906	586
acpS_3_204_B_MM5	806	976	1495	1057	744	601	586
acpS_3_204_B_MM6	662	538	963	881	537	603	588
acpS_3_204_B_MM7	797	817	1705	1123	735	692	679
acpS_3_204_B_MM8	1064	972	1941	1072	632	573	523
acpS_3_204_B_MM9	782	964	1925	1168	1179	1232	1001
acpS_3_204_C	1092	1208	1853	1134	453	258	158
acpS_3_204_D_MM2-8	936	1299	1567	1070	658	529	546
acpS_3_204_D_MM3-10	713	922	1813	1162	467	494	540
acpS_3_204_D_MM4-6	842	829	1538	1058	643	499	480
acpS_3_204_D_MM7-9	434	436	1032	542	748	985	1199
acpS_3_204_D_MM9-19	413	294	180	67	18	17	17
acpS_3_204_W_MM1	783	974	1872	1312	664	677	349
acpS_3_204_W_MM10	404	524	928	509	200	185	57
acpS_3_204_W_MM11	296	341	463	210	95	41	25
acpS_3_204_W_MM13	627	832	1183	804	494	458	306
acpS_3_204_W_MM16	554	643	1166	1026	589	541	360
acpS_3_204_W_MM19	696	456	300	176	33	15	39
acpS_3_204_W_MM2	845	989	1636	898	425	288	258
acpS_3_204_W_MM20	792	813	1287	869	1106	1045	1315
acpS_3_204_W_MM3	888	1161	1942	938	691	532	305
acpS_3_204_W_MM4	558	752	1149	781	346	323	147
acpS_3_204_W_MM5	838	1046	1658	1014	406	339	269
acpS_3_204_W_MM6	698	774	1427	969	883	259	114
acpS_3_204_W_MM7	537	804	1030	616	250	158	150
acpS_3_204_W_MM8	666	858	1480	1147	659	372	226
acpS_3_204_W_MM9	570	584	1123	577	278	70	90
argG_1_24_B_MM10	686	1015	1716	1725	1647	2215	2566
argG_1_24_B_MM11	876	1034	1651	1532	1803	2332	2454
argG_1_24_B_MM12	866	1037	1823	1446	1757	2074	2261
argG_1_24_B_MM13	981	1315	2621	2127	2161	2860	2934
argG_1_24_B_MM14	793	1046	1592	1513	1200	1660	1682
argG_1_24_B_MM2	971	1081	1319	809	63	52	25
argG_1_24_B_MM3	746	861	1131	488	116	50	16
argG_1_24_B_MM4	898	1152	1990	1056	276	335	291
argG_1_24_B_MM5	1212	1722	2301	1192	255	204	179
argG_1_24_B_MM6	965	1292	1657	1145	397	353	221
argG_1_24_B_MM7	1305	1401	1960	1546	474	320	85
argG_1_24_B_MM8	1707	2066	2775	2085	590	481	331
argG_1_24_B_MM9	996	1248	1843	1368	952	959	836
argG_1_24_C	756	823	785	577	155	38	5
argG_1_24_D_MM2-8	754	942	1499	703	236	124	95
argG_1_24_D_MM3-10	1115	1296	2399	2002	1943	2563	2215
argG_1_24_D_MM4-6	976	1300	1726	953	393	73	34
argG_1_24_D_MM7-9	674	819	1369	925	355	110	83
argG_1_24_D_MM9-19	996	1116	1993	1363	965	971	751
argG_1_24_W_MM1	371	356	553	287	49	16	42
argG_1_24_W_MM10	1112	1243	1848	1287	556	481	503
argG_1_24_W_MM11	721	603	859	627	125	32	31
argG_1_24_W_MM13	1010	1168	1866	1446	1224	1448	1439
argG_1_24_W_MM16	987	1031	1366	534	145	122	75
argG_1_24_W_MM19	828	946	1427	1046	255	186	81
argG_1_24_W_MM2	666	824	1358	477	120	55	28
argG_1_24_W_MM20	751	740	1510	886	710	723	536
argG_1_24_W_MM3	721	583	960	423	86	50	45
argG_1_24_W_MM4	618	658	1267	556	106	37	51
argG_1_24_W_MM5	761	958	1300	466	178	137	80
argG_1_24_W_MM6	442	464	591	312	125	50	65
argG_1_24_W_MM7	779	909	1153	649	242	124	73
argG_1_24_W_MM8	685	858	1198	586	161	154	73
argG_1_24_W_MM9	597	589	924	452	65	54	13
argG_2_71_C	503	659	1078	960	339	314	146
argG_3_219_B_MM10	1043	1101	1737	1443	1481	1967	2004
argG_3_219_B_MM11	777	899	1600	1134	1152	1389	1399
argG_3_219_B_MM12	1027	1028	1809	1692	1694	2116	2368
argG_3_219_B_MM13	798	966	1448	1232	1506	1612	1640
argG_3_219_B_MM14	543	500	1053	832	729	664	730
argG_3_219_B_MM2	614	755	1178	681	306	169	69
argG_3_219_B_MM3	867	975	1631	848	245	75	37
argG_3_219_B_MM4	739	967	1442	899	351	302	164
argG_3_219_B_MM5	1201	1343	1919	1448	1194	1239	1183
argG_3_219_B_MM6	707	792	1338	1414	1510	2168	1992
argG_3_219_B_MM7	1082	1316	2406	1882	1978	2778	2783
argG_3_219_B_MM8	733	726	1487	1314	1219	1750	1772
argG_3_219_B_MM9	1055	1195	2075	1910	2240	2851	2772
argG_3_219_C	1088	931	1627	924	239	124	104
argG_3_219_D_MM2-8	885	1182	1862	1510	1412	1811	1778
argG_3_219_D_MM3-10	1235	1579	2712	1689	1157	1233	774
argG_3_219_D_MM4-6	1593	1892	2861	2517	2217	2609	2221
argG_3_219_D_MM7-9	988	1070	1819	1499	1092	1118	788
argG_3_219_D_MM9-19	1257	1374	1975	1244	871	680	719
argG_3_219_W_MM1	916	931	1553	975	302	111	80
argG_3_219_W_MM10	1042	1043	1779	1231	555	244	163
argG_3_219_W_MM11	1173	1275	2469	1470	563	401	288
argG_3_219_W_MM13	1049	1260	2203	1852	1704	1859	1687
argG_3_219_W_MM16	1635	2010	3126	2345	1524	1694	1308
argG_3_219_W_MM19	1127	1227	1723	1104	506	425	288
argG_3_219_W_MM2	484	580	1082	640	249	118	34
argG_3_219_W_MM20	935	2006	2159	1873	2278	2992	2825
argG_3_219_W_MM3	785	1112	1598	1087	248	143	99
argG_3_219_W_MM4	1289	1740	2389	2057	1742	1371	1061
argG_3_219_W_MM5	685	750	1199	966	790	848	723
argG_3_219_W_MM6	1905	2204	4078	2556	2220	2649	2068
argG_3_219_W_MM7	865	1182	1640	1221	595	550	286
argG_3_219_W_MM8	1018	1113	1563	1036	640	507	376
argG_3_219_W_MM9	495	534	810	574	228	133	102
aroB_1_73_B_MM10	66	68	82	15	10	19	1
aroB_1_73_B_MM11	409	311	584	423	232	189	209
aroB_1_73_B_MM12	563	669	1222	1071	1083	1256	1287
aroB_1_73_B_MM13	600	566	1262	840	786	1115	888
aroB_1_73_B_MM14	145	165	317	217	181	450	242
aroB_1_73_B_MM2	19	5	4	14
aroB_1_73_B_MM3	27	21	29	9	21	15	9
aroB_1_73_B_MM4	67	20	24	1
aroB_1_73_B_MM5	2	4	6		15	6
aroB_1_73_B_MM6	9	13		12
aroB_1_73_B_MM7	10	19	2	9	1	1
aroB_1_73_B_MM8	39	5	18	1	9
aroB_1_73_B_MM9	7		12
aroB_1_73_C	28	23	55		2	1	1
aroB_1_73_D_MM2-8	48	104	67	1		9	19
aroB_1_73_D_MM3-10	276	173	123	54	3		4
aroB_1_73_D_MM4-6	8	10	70	24	19	32	2
aroB_1_73_D_MM7-9	265	144	91	56	37	26	82
aroB_1_73_D_MM9-19	797	605	743	446	146	131	56
aroB_1_73_W_MM1	5	5		1			2
aroB_1_73_W_MM10	103	32	5	3	1	27	1
aroB_1_73_W_MM11	67	52	70	30	1	2	2
aroB_1_73_W_MM13	187	123	145	55	48	45	37
aroB_1_73_W_MM16
aroB_1_73_W_MM19	628	365	562	260	57	48	24
aroB_1_73_W_MM2	17	9	61	17	2	15	13
aroB_1_73_W_MM20	246	125	204	75	48	39	13
aroB_1_73_W_MM3	51	49	74	8	3	3	3
aroB_1_73_W_MM4	56	26	22	21		1
aroB_1_73_W_MM5	60	42	77	6	1	7	5
aroB_1_73_W_MM6	25	47	25			1
aroB_1_73_W_MM7	108	50	64	35	25	5	3
aroB_1_73_W_MM8	106	80	65	27	18	28	14
aroB_1_73_W_MM9	92	39	104	2	2	19	31
aroB_2_122_C	195	139	53	62	11	1	21
aroB_3_204_B_MM10	796	794	1296	1416	968	1301	1270
aroB_3_204_B_MM11	352	418	635	840	696	1092	1490
aroB_3_204_B_MM12	553	773	1368	1215	1246	1404	1871
aroB_3_204_B_MM13	257	452	869	841	789	1329	1339
aroB_3_204_B_MM14	305	363	760	887	867	1144	1201
aroB_3_204_B_MM2	567	522	874	533	139	108	73
aroB_3_204_B_MM3	346	322	482	302	141	171	126
aroB_3_204_B_MM4	391	367	423	429	131	76	101
aroB_3_204_B_MM5	554	598	832	512	440	389	322
aroB_3_204_B_MM6	368	458	897	660	440	444	549
aroB_3_204_B_MM7	642	632	1154	1032	787	960	843
aroB_3_204_B_MM8	830	672	1086	1006	521	526	500
aroB_3_204_B_MM9	617	630	712	727	460	511	394
aroB_3_204_C	323	513	700	499	402	320	215
aroB_3_204_D_MM2-8	543	676	1060	1034	644	886	634
aroB_3_204_D_MM3-10	588	496	502	434	189	127	184
aroB_3_204_D_MM4-6	509	586	913	653	454	609	488
aroB_3_204_D_MM7-9	612	536	899	934	586	748	644
aroB_3_204_D_MM9-19	887	914	1659	1644	1670	2089	2517
aroB_3_204_W_MM1	923	966	1466	941	687	666	562
aroB_3_204_W_MM10	596	553	819	758	506	690	444
aroB_3_204_W_MM11	425	344	383	195	138	66	80
aroB_3_204_W_MM13	363	321	576	435	236	204	162
aroB_3_204_W_MM16	467	387	656	622	561	702	679
aroB_3_204_W_MM19	758	959	1505	1217	1410	2093	2139
aroB_3_204_W_MM2	794	837	1089	840	545	582	518
aroB_3_204_W_MM20	947	935	1358	1236	1428	1588	1484
aroB_3_204_W_MM3	553	696	837	528	282	261	289
aroB_3_204_W_MM4	486	497	653	550	222	159	114
aroB_3_204_W_MM5	407	456	629	628	383	387	375
aroB_3_204_W_MM6	562	728	606	742	560	490	476
aroB_3_204_W_MM7	641	860	1096	1233	947	1472	1173
aroB_3_204_W_MM8	623	632	1123	839	765	850	771
aroB_3_204_W_MM9	601	731	1145	1230	1336	1509	1383
aroE_1_28_B_MM10	358	282	546	456	318	457	461
aroE_1_28_B_MM11	1106	1286	2244	1712	954	1219	897
aroE_1_28_B_MM12	895	1272	1700	1635	1815	2350	2376
aroE_1_28_B_MM13	1046	1054	2263	1983	1989	2266	2476
aroE_1_28_B_MM14	856	978	1712	1638	1837	2580	2561
aroE_1_28_B_MM2	852	781	875	447	125	90	35
aroE_1_28_B_MM3	629	450	640	313	94	63	87
aroE_1_28_B_MM4	687	586	852	435	59	64	18
aroE_1_28_B_MM5	1133	966	1446	794	324	213	121
aroE_1_28_B_MM6	862	729	920	504	219	208	98
aroE_1_28_B_MM7	884	950	1240	888	541	427	314
aroE_1_28_B_MM8	882	867	1024	702	215	227	157
aroE_1_28_B_MM9	654	956	1375	1121	1037	1155	1421
aroE_1_28_C	710	457	487	245	96	63	115
aroE_1_28_D_MM2-8	902	820	1273	645	474	370	331
aroE_1_28_D_MM3-10	1016	1256	1472	1055	593	630	401
aroE_1_28_D_MM4-6	1513	1253	1641	715	253	141	88
aroE_1_28_D_MM7-9	834	694	839	683	438	424	300
aroE_1_28_D_MM9-19	1030	1070	1621	830	519	554	417
aroE_1_28_W_MM1	818	525	577	294	40	53	10
aroE_1_28_W_MM10	604	515	530	237	79	8	11
aroE_1_28_W_MM11	759	674	638	382	30	21	5
aroE_1_28_W_MM13	619	545	604	284	48	60	51
aroE_1_28_W_MM16	855	591	666	476	121	61	62
aroE_1_28_W_MM19	1022	835	972	438	165	124	103
aroE_1_28_W_MM2	866	760	615	368	67	29	20
aroE_1_28_W_MM20	955	1174	1681	1293	1033	1101	1028
aroE_1_28_W_MM3	656	553	559	235	46	9	32
aroE_1_28_W_MM4	733	764	890	418	193	121	131
aroE_1_28_W_MM5	613	564	611	254	52	50	19
aroE_1_28_W_MM6	624	467	605	194	108	22	69
aroE_1_28_W_MM7	768	541	780	206	62	79	57
aroE_1_28_W_MM8	675	390	442	155	56	14	7
aroE_1_28_W_MM9	883	700	700	271	53	46	20
aroE_2_94_C	1483	1381	1292	680	166	123	50
aroE_3_209_B_MM10	1181	1859	2256	2650	2284	3161	2771
aroE_3_209_B_MM11	720	821	1701	1516	1506	1945	2080
aroE_3_209_B_MM12	697	925	1411	1434	1590	3681	2206
aroE_3_209_B_MM13	720	738	1760	1439	1593	1975	2170
aroE_3_209_B_MM14	1031	1327	2667	2546	2533	3951	3835
aroE_3_209_B_MM2	795	692	723	389	153	121	34
aroE_3_209_B_MM3	899	843	1104	559	264	87	133
aroE_3_209_B_MM4	1138	1241	1148	508	179	90	24
aroE_3_209_B_MM5	864	758	1105	392	208	212	158
aroE_3_209_B_MM6	1413	1324	1414	709	190	126	148
aroE_3_209_B_MM7	1315	1402	1648	846	320	288	191
aroE_3_209_B_MM8	1263	1116	1082	554	143	131	93
aroE_3_209_B_MM9	997	1209	1598	1147	776	883	809
aroE_3_209_C	922	912	1040	601	179	172	128
aroE_3_209_D_MM2-8	778	849	1184	656	242	295	150
aroE_3_209_D_MM3-10	996	753	914	569	159	89	19
aroE_3_209_D_MM4-6	1974	1774	2026	1101	439	333	298
aroE_3_209_D_MM7-9	1291	1257	1907	1236	947	822	611
aroE_3_209_D_MM9-19	1585	1555	2405	2205	1913	2116	2158
aroE_3_209_W_MM1	1199	842	811	417	94	58	21
aroE_3_209_W_MM10	1827	1488	1766	676	216	165	216
aroE_3_209_W_MM11	818	638	740	386	94	37	42
aroE_3_209_W_MM13	1129	820	853	575	85	78	38
aroE_3_209_W_MM16	910	892	964	565	178	69	81
aroE_3_209_W_MM19	826	1039	1743	1743	1781	2608	2346
aroE_3_209_W_MM2	896	648	731	411	67	45	14
aroE_3_209_W_MM20	1115	1302	2158	2259	2410	2696	3159
aroE_3_209_W_MM3	1292	891	1405	617	218	92	182
aroE_3_209_W_MM4	1110	649	850	515	168	89	62
aroE_3_209_W_MM5	1282	1157	1247	700	202	181	92
aroE_3_209_W_MM6	917	777	851	465	95	79	59
aroE_3_209_W_MM7	1064	921	901	527	115	69	68
aroE_3_209_W_MM8	1039	830	749	518	182	100	60
aroE_3_209_W_MM9	1040	915	1272	635	149	51	46
birA_1_14_B_MM10	1115	1684	3920	4045	5445	8144	8944
birA_1_14_B_MM11	1606	2128	4164	5080	6832	8885	10328
birA_1_14_B_MM12	1275	1907	3897	4357	5544	7426	9110
birA_1_14_B_MM13	806	1144	2307	2531	3739	5112	6611
birA_1_14_B_MM14	1388	2494	5577	5745	7806	11091	12459
birA_1_14_B_MM2	648	1028	2278	2493	2998	3108	3617
birA_1_14_B_MM3	1267	1681	3108	3763	4370	6092	6272
birA_1_14_B_MM4	1406	1868	3259	3297	4226	5780	5756
birA_1_14_B_MM5	783	805	2259	2353	2913	5021	5099
birA_1_14_B_MM6	749	1087	2143	2258	3316	5489	6205
birA_1_14_B_MM7	1456	1798	3202	3718	4627	6589	7478
birA_1_14_B_MM8	1216	1742	3955	4301	5648	8143	9125
birA_1_14_B_MM9	1040	1828	3223	3475	4851	7112	8233
birA_1_14_C	1428	2801	2927	1314	79	79	108
birA_1_14_D_MM2-8	632	888	1604	1467	1768	2709	2852
birA_1_14_D_MM3-10	1286	1713	3402	3931	4457	5970	6981
birA_1_14_D_MM4-6	930	1500	3026	3139	3864	5051	5297
birA_1_14_D_MM7-9	1162	1520	2420	2579	3234	4884	5012
birA_1_14_D_MM9-19	1702	1467	3082	2331	2117	2551	2043
birA_1_14_W_MM1	920	1872	3193	2461	888	794	188
birA_1_14_W_MM10	1063	2193	3469	1880	839	216	206
birA_1_14_W_MM11	1499	2552	4085	2625	657	408	132
birA_1_14_W_MM13	965	1785	3410	2898	1187	1053	589
birA_1_14_W_MM16	848	1649	3582	2264	1120	1016	274
birA_1_14_W_MM19	783	838	1570	1024	474	480	323
birA_1_14_W_MM2	736	1338	2346	2474	1682	1733	904
birA_1_14_W_MM20	546	760	1158	1168	1271	1252	1407
birA_1_14_W_MM3	1884	2666	5771	4746	1619	959	876
birA_1_14_W_MM4	1045	1518	3617	3169	1993	1279	507
birA_1_14_W_MM5	1427	2904	4204	2376	675	223	66
birA_1_14_W_MM6	959	1674	3134	3441	1913	1469	929
birA_1_14_W_MM7	1134	1644	3580	2830	1616	1319	695
birA_1_14_W_MM8	1213	1750	3501	3637	4764	6025	8427
birA_1_14_W_MM9	1455	2307	5051	4513	4098	4710	3329
birA_2_36_C	467	694	1332	912	723	772	599
birA_3_245_B_MM10	827	837	1639	1669	1828	2756	3013
birA_3_245_B_MM11	903	1243	1986	2167	2245	3308	3538
birA_3_245_B_MM12	712	962	1891	1460	2221	3010	3442
birA_3_245_B_MM13	686	799	1788	1864	1996	2141	2062
birA_3_245_B_MM14	631	677	1398	1093	1439	1798	1895
birA_3_245_B_MM2	776	964	1959	1695	1977	2800	3064
birA_3_245_B_MM3	993	1042	2564	2668	3016	4279	4564
birA_3_245_B_MM4	732	757	1287	1277	1232	1662	1693
birA_3_245_B_MM5	927	1134	1670	1566	2036	2677	2898
birA_3_245_B_MM6	503	799	941	1229	1409	1953	1857
birA_3_245_B_MM7	464	691	1012	1230	1398	1846	2240
birA_3_245_B_MM8	703	1005	1869	1790	2068	2662	2769
birA_3_245_B_MM9	515	583	1350	1145	1559	2270	2180
birA_3_245_C	358	627	1458	996	880	787	722
birA_3_245_D_MM2-8	802	1101	1749	1725	2348	2897	2928
birA_3_245_D_MM3-10	681	969	1660	1548	1522	2122	2130
birA_3_245_D_MM4-6	712	870	1485	1063	1461	1797	1993
birA_3_245_D_MM7-9	678	973	1890	1906	1594	1755	1555
birA_3_245_D_MM9-19	508	617	1016	494	372	350	246
birA_3_245_W_MM1	568	658	1620	1457	1265	1791	1659
birA_3_245_W_MM10	779	1073	2087	1750	1438	1598	1353
birA_3_245_W_MM11	747	1038	2049	1822	1514	1636	1487
birA_3_245_W_MM13	608	1307	1518	1331	1312	2036	1876
birA_3_245_W_MM16	415	284	904	835	630	877	981
birA_3_245_W_MM19	606	695	1221	607	370	387	279
birA_3_245_W_MM2	1002	1449	2751	2411	2831	3947	4044
birA_3_245_W_MM20	526	821	1493	1367	1622	2144	2387
birA_3_245_W_MM3	1092	1343	2760	2177	1958	2181	1643
birA_3_245_W_MM4	794	1118	2270	1899	1979	2436	2141
birA_3_245_W_MM5	1198	1242	2145	2063	1813	2171	1798
birA_3_245_W_MM6	507	846	1680	1478	1066	1603	1458
birA_3_245_W_MM7	604	883	2018	1624	1547	1883	1449
birA_3_245_W_MM8	987	1166	2725	2122	1891	2054	1440
birA_3_245_W_MM9	591	754	1608	1218	1143	1237	1005
carA_1_38_B_MM10	543	473	433	281	88	23	13
carA_1_38_B_MM11	764	881	2105	1678	1899	2385	2323
carA_1_38_B_MM12	638	772	1562	1240	1458	1601	1844
carA_1_38_B_MM13	689	993	1767	1558	1708	2352	2626
carA_1_38_B_MM14	963	1101	2027	1967	1771	2463	2531
carA_1_38_B_MM2	210	199	147	104	28	5	10
carA_1_38_B_MM3	442	208	392	106	12	67	21
carA_1_38_B_MM4	148	132	119	94	28	22	2
carA_1_38_B_MM5	328	230	286	174	30	13	26
carA_1_38_B_MM6	317	206	243	98	23	14	3
carA_1_38_B_MM7	405	357	234	229	90	99	22
carA_1_38_B_MM8	354	313	286	208	139	67	94
carA_1_38_B_MM9	575	455	454	346	140	56	21
carA_1_38_C	162	192	257	112	38	40	40
carA_1_38_D_MM2-8	424	295	328	156	45	53	43
carA_1_38_D_MM3-10	212	261	190	172	37	40	26
carA_1_38_D_MM4-6	89	41	99	9	3	7	1
carA_1_38_D_MM7-9	228	156	238	72	53	17	51
carA_1_38_D_MM9-19	73	99	153	115	46	15	1
carA_1_38_W_MM1	208	164	178	93	6		2
carA_1_38_W_MM10	162	254	178	139	54	35	29
carA_1_38_W_MM11	238	147	223	172	86	147	108
carA_1_38_W_MM13	260	236	136	192	71	38	26
carA_1_38_W_MM16	275	254	255	129	23	24	53
carA_1_38_W_MM19	107	84	59	72	28	1	1
carA_1_38_W_MM2	343	287	247	213	13	11	14
carA_1_38_W_MM20	415	274	256	213	45	69	9
carA_1_38_W_MM3	178	160	99	80	26	16	4
carA_1_38_W_MM4	81	71	57	31	10	1	1
carA_1_38_W_MM5	204	203	263	72	72	36	24
carA_1_38_W_MM6	162	118	191	77	3	2
carA_1_38_W_MM7	333	174	221	121	28	7	2
carA_1_38_W_MM8	265	236	198	168	32	20	48
carA_1_38_W_MM9	160	236	137	168	51	6	15
carA_2_126_C	187	152	150	78	28	20	19
carA_3_252_B_MM10	1129	1466	2636	2347	2549	3250	3170
carA_3_252_B_MM11	1266	1552	2706	2551	2543	3570	3391
carA_3_252_B_MM12	1392	1614	2921	2645	2867	3516	3522
carA_3_252_B_MM13	1059	1389	2244	1989	2037	2548	2836
carA_3_252_B_MM14	864	1305	2236	1878	2065	3031	2999
carA_3_252_B_MM2	716	663	821	735	264	148	135
carA_3_252_B_MM3	803	679	835	678	320	234	189
carA_3_252_B_MM4	995	747	1162	921	395	352	271
carA_3_252_B_MM5	612	640	966	878	677	755	658
carA_3_252_B_MM6	1186	1309	1975	1383	715	567	390
carA_3_252_B_MM7	745	784	1225	1185	1143	1213	1208
carA_3_252_B_MM8	1396	1720	2712	2407	2103	2540	2832
carA_3_252_B_MM9	1380	1753	2708	2596	3170	3660	3654
carA_3_252_C	583	653	932	822	361	456	449
carA_3_252_D_MM2-8	832	750	1412	1171	1019	1186	973
carA_3_252_D_MM3-10	348	341	387	256	88	61	52
carA_3_252_D_MM4-6	563	634	1016	852	498	474	453
carA_3_252_D_MM7-9	1077	1146	1928	1320	1154	1286	1071
carA_3_252_D_MM9-19	891	1164	2025	1478	1949	2560	2237
carA_3_252_W_MM1	445	400	475	355	77	92	114
carA_3_252_W_MM10	407	238	283	238	70	37	15
carA_3_252_W_MM11	811	738	765	675	192	165	139
carA_3_252_W_MM13	861	930	1564	1187	590	697	486
carA_3_252_W_MM16	626	620	1024	570	297	181	137
carA_3_252_W_MM19	1171	1649	2649	2750	3208	4277	4406
carA_3_252_W_MM2	799	765	1122	743	329	285	132
carA_3_252_W_MM20	492	589	961	1102	1426	2151	2390
carA_3_252_W_MM3	657	583	665	372	119	56	86
carA_3_252_W_MM4	507	1270	618	406	117	86	65
carA_3_252_W_MM5	664	680	978	707	276	359	92
carA_3_252_W_MM6	586	617	585	453	115	75	83
carA_3_252_W_MM7	642	685	986	539	257	231	156
carA_3_252_W_MM8	436	561	661	393	161	126	91
carA_3_252_W_MM9	593	538	669	461	188	53	132
dapA_1_98_B_MM10	1009	1331	2256	2598	3158	3368	3715
dapA_1_98_B_MM11	1126	1218	2311	2259	2092	2512	2294
dapA_1_98_B_MM12	1659	1698	2752	2926	2383	3185	3292
dapA_1_98_B_MM13	1051	1718	2210	2256	2412	2631	2467
dapA_1_98_B_MM14	1240	1531	2484	2461	2547	3198	2912
dapA_1_98_B_MM2	718	837	1316	669	161	112	54
dapA_1_98_B_MM3	1001	1215	1585	1058	342	255	158
dapA_1_98_B_MM4	730	1031	1260	736	329	208	122
dapA_1_98_B_MM5	1434	1463	2158	1314	379	364	205
dapA_1_98_B_MM6	1391	1321	2335	1436	761	812	612
dapA_1_98_B_MM7	1085	1322	2130	1421	1002	915	564
dapA_1_98_B_MM8	983	1170	1903	1388	1139	1173	951
dapA_1_98_B_MM9	1147	1154	1748	1652	1300	1598	1395
dapA_1_98_C	465	407	526	330	75	62	38
dapA_1_98_D_MM2-8	1340	1386	2367	2065	1626	1992	1664
dapA_1_98_D_MM3-10	753	1021	1851	1535	1212	1348	1274
dapA_1_98_D_MM4-6	907	956	1318	1121	403	462	411
dapA_1_98_D_MM7-9	1319	1784	2763	2023	1401	1456	1143
dapA_1_98_D_MM9-19	650	579	1113	1314	1160	1407	1399
dapA_1_98_W_MM1	944	1032	1580	485	166	59	57
dapA_1_98_W_MM10	653	872	1267	488	171	168	119
dapA_1_98_W_MM11	1236	1664	1894	1013	217	223	102
dapA_1_98_W_MM13	677	674	816	308	87	63	49
dapA_1_98_W_MM16	1041	964	1279	620	137	60	30
dapA_1_98_W_MM19	520	861	1314	1189	1514	1832	1918
dapA_1_98_W_MM2	1072	1001	1305	690	186	136	203
dapA_1_98_W_MM20	876	1104	2030	1660	1974	2107	2201
dapA_1_98_W_MM3	598	883	1019	564	177	243	112
dapA_1_98_W_MM4	1778	1526	2385	1630	430	427	216
dapA_1_98_W_MM5	1005	1123	1551	870	307	259	223
dapA_1_98_W_MM6	826	1074	1401	510	288	273	253
dapA_1_98_W_MM7	987	1280	1267	516	174	117	35
dapA_1_98_W_MM8	680	901	981	509	161	40	47
dapA_1_98_W_MM9	984	802	1182	856	678	711	801
dapA_2_131_C	571	552	889	656	484	451	374
dapA_3_214_B_MM10	1394	1480	2757	1763	1160	1089	789
dapA_3_214_B_MM11	1438	2133	4443	4339	4777	6021	7089
dapA_3_214_B_MM12	2211	3030	5176	5244	5888	7817	7910
dapA_3_214_B_MM13	1377	1867	3673	3457	4246	5149	5726
dapA_3_214_B_MM14	1093	1318	3046	3023	3310	4796	5137
dapA_3_214_B_MM2	1547	2208	2619	1192	269	182	78
dapA_3_214_B_MM3	921	955	1407	670	197	129	64
dapA_3_214_B_MM4	1742	2139	2495	974	268	194	86
dapA_3_214_B_MM5	918	1122	1374	587	122	146	29
dapA_3_214_B_MM6	1328	1780	2079	1167	306	303	134
dapA_3_214_B_MM7	1580	1740	2239	1090	351	298	176
dapA_3_214_B_MM8	1586	1765	2485	1446	663	530	261
dapA_3_214_B_MM9	1493	1838	2579	1564	769	912	458
dapA_3_214_C	1684	1815	2543	910	219	201	60
dapA_3_214_D_MM2-8	1588	1969	2425	1344	367	324	239
dapA_3_214_D_MM3-10	1171	1226	1544	849	287	170	122
dapA_3_214_D_MM4-6	1691	1746	2255	1020	353	234	184
dapA_3_214_D_MM7-9	2241	2792	2953	1729	698	342	175
dapA_3_214_D_MM9-19	1103	579	651	200	18	11	16
dapA_3_214_W_MM1	1778	2003	2817	1139	318	214	102
dapA_3_214_W_MM10	1623	2021	2138	937	252	131	93
dapA_3_214_W_MM11	1215	1588	1770	862	251	127	66
dapA_3_214_W_MM13	1728	1964	2286	1192	414	224	141
dapA_3_214_W_MM16	1443	1435	1934	1015	231	222	68
dapA_3_214_W_MM19	1953	1116	1355	265	22	13	16
dapA_3_214_W_MM2	2026	2582	2641	1153	363	190	107
dapA_3_214_W_MM20	1098	1022	1337	818	255	354	309
dapA_3_214_W_MM3	1046	1492	2131	997	220	192	147
dapA_3_214_W_MM4	1314	1395	1515	815	189	63	59
dapA_3_214_W_MM5	1504	1683	1733	1051	223	307	170
dapA_3_214_W_MM6	1761	1814	2228	911	415	395	278
dapA_3_214_W_MM7	1575	1397	1776	830	195	73	87
dapA_3_214_W_MM8	1907	2545	2642	1076	230	172	91
dapA_3_214_W_MM9	1771	1835	2639	1072	410	229	156
dapB_1_18_B_MM10	17	3	26	24	6	15	9
dapB_1_18_B_MM11	432	535	975	457	293	174	218
dapB_1_18_B_MM12	66	73	117	91	50	75	55
dapB_1_18_B_MM13	966	953	1831	1109	696	585	550
dapB_1_18_B_MM14	561	615	1594	979	846	986	736
dapB_1_18_B_MM2	25	24	89	60
dapB_1_18_B_MM3	32	100	181	27	8	17	11
dapB_1_18_B_MM4	37	29	73	18	3	2	18
dapB_1_18_B_MM5	46	24	75	19	4	1
dapB_1_18_B_MM6	17	17	29	15	2	40	28
dapB_1_18_B_MM7	13	86	42	27	43	56	37
dapB_1_18_B_MM8	40	48	29	42	15	10	5
dapB_1_18_B_MM9	40	80	76	92	56	16	26
dapB_1_18_C	31	33	87	22	2	14
dapB_1_18_D_MM2-8	34	28	14	28	38	8	5
dapB_1_18_D_MM3-10	2	1	1
dapB_1_18_D_MM4-6	126	125	178	185	18	11	33
dapB_1_18_D_MM7-9	559	867	1607	970	492	623	424
dapB_1_18_D_MM9-19	3	5		16	3	6	1
dapB_1_18_W_MM1	225	381	542	213	31	16	9
dapB_1_18_W_MM10	7	15	26	2	1		1
dapB_1_18_W_MM11	91	139	384	86	17	16	2
dapB_1_18_W_MM13	34	11	39	1
dapB_1_18_W_MM16	1209	1363	1841	957	129	48	70
dapB_1_18_W_MM19	1	1	1	4
dapB_1_18_W_MM2	9	12	5	1
dapB_1_18_W_MM20	1	17	8	3		3
dapB_1_18_W_MM3	17	21	11	12	1
dapB_1_18_W_MM4	75	74	67	44	11	1	2
dapB_1_18_W_MM5	202	170	269	140	40	27	2
dapB_1_18_W_MM6	33	45	3	3	2	5
dapB_1_18_W_MM7	108	122	344	96	25	8	10
dapB_1_18_W_MM8	61	38	113	21	37
dapB_1_18_W_MM9	38	61	115	130		1	1
dapB_2_54_C	1059	1263	1816	641	89	37	36
dapB_3_239_B_MM10	1077	1241	1982	1121	526	606	252
dapB_3_239_B_MM11	888	1093	1819	1446	1080	1582	1386
dapB_3_239_B_MM12	1662	1892	3078	3199	3502	4605	4690
dapB_3_239_B_MM13		3	14	1	1
dapB_3_239_B_MM14	734	956	1729	1535	1643	2022	2387
dapB_3_239_B_MM2	1060	1423	1418	601	131	31	27
dapB_3_239_B_MM3	1137	1537	1793	841	231	128	267
dapB_3_239_B_MM4	1560	2049	2888	1274	203	83	51
dapB_3_239_B_MM5	931	1399	1849	983	201	171	136
dapB_3_239_B_MM6	1008	1027	1699	1165	523	377	280
dapB_3_239_B_MM7	1165	1565	2418	1215	592	427	257
dapB_3_239_B_MM8	1127	1435	2367	1204	329	226	137
dapB_3_239_B_MM9	1148	1198	1735	942	271	192	105
dapB_3_239_C	729	1079	1416	626	163	39	20
dapB_3_239_D_MM2-8	1231	1468	2201	941	271	130	110
dapB_3_239_D_MM3-10	1061	1472	1903	874	221	109	51
dapB_3_239_D_MM4-6	992	1310	2120	1240	266	272	157
dapB_3_239_D_MM7-9	850	1250	1450	884	335	231	156
dapB_3_239_D_MM9-19	804	963	1761	1510	880	1163	703
dapB_3_239_W_MM1	1373	2196	2318	837	179	103	25
dapB_3_239_W_MM10	1216	1799	1969	877	174	97	27
dapB_3_239_W_MM11	1106	1141	1355	640	99	140	37
dapB_3_239_W_MM13	1242	1811	1973	788	79	74	42
dapB_3_239_W_MM16	585	750	935	561	111	44	80
dapB_3_239_W_MM19	946	1441	2397	1434	308	307	141
dapB_3_239_W_MM2	1434	1664	1783	933	177	99	146
dapB_3_239_W_MM20	859	1043	1556	1473	1055	1215	978
dapB_3_239_W_MM3	1151	1646	1775	760	111	116	78
dapB_3_239_W_MM4	1005	1457	2008	723	156	112	31
dapB_3_239_W_MM5	1520	1642	2632	1102	197	30	71
dapB_3_239_W_MM6	1472	1948	2352	983	170	105	77
dapB_3_239_W_MM7	841	1218	2046	744	132	76	61
dapB_3_239_W_MM8	1143	1116	1644	790	223	247	238
dapB_3_239_W_MM9	1193	1559	2587	1125	500	300	290
dnaA_1_32_B_MM10		8
dnaA_1_32_B_MM11		12	13	2	5	11	2
dnaA_1_32_B_MM12	2	19			5	20	1
dnaA_1_32_B_MM13			27
dnaA_1_32_B_MM14	7	2	9	7	12	15	22
dnaA_1_32_B_MM2
dnaA_1_32_B_MM3
dnaA_1_32_B_MM5	4		1
dnaA_1_32_B_MM6	2
dnaA_1_32_B_MM7		1
dnaA_1_32_B_MM8
dnaA_1_32_B_MM9	21
dnaA_1_32_C	7		3
dnaA_1_32_D_MM3-10	15	33	38	48	33	17	11
dnaA_1_32_D_MM4-6
dnaA_1_32_D_MM7-9	31	43	64	7	5	24	14
dnaA_1_32_D_MM9-19	1
dnaA_1_32_W_MM1
dnaA_1_32_W_MM10		27
dnaA_1_32_W_MM11		1
dnaA_1_32_W_MM13	1
dnaA_1_32_W_MM16	70	29	12			1	5
dnaA_1_32_W_MM19
dnaA_1_32_W_MM2	1
dnaA_1_32_W_MM20
dnaA_1_32_W_MM3
dnaA_1_32_W_MM5
dnaA_1_32_W_MM6	5	1		6
dnaA_1_32_W_MM7	1
dnaA_1_32_W_MM8	1		8
dnaA_1_32_W_MM9
dnaA_2_81_C	7	24	1
dnaA_3_212_B_MM10	1183	1360	2133	2090	1678	2259	1964
dnaA_3_212_B_MM11	990	1125	1822	1589	1409	2141	1838
dnaA_3_212_B_MM12	1070	1267	1713	1223	762	720	612
dnaA_3_212_B_MM13	1059	1115	1665	1559	1638	1759	2144
dnaA_3_212_B_MM14	873	1073	1401	1250	1114	1290	1360
dnaA_3_212_B_MM2	317	247	314	120	49	26	38
dnaA_3_212_B_MM3	334	189	183	89	51	40	51
dnaA_3_212_B_MM4	301	236	129	66	25	22	18
dnaA_3_212_B_MM5	473	357	349	253	23	27	8
dnaA_3_212_B_MM6	268	245	297	171	72	34	30
dnaA_3_212_B_MM7	509	408	488	264	144	79	42
dnaA_3_212_B_MM8	488	415	286	193	50	66	16
dnaA_3_212_B_MM9	710	803	924	689	443	388	414
dnaA_3_212_C	70	112	195	170	152	190	131
dnaA_3_212_D_MM2-8	437	214	186	59	14	3	5
dnaA_3_212_D_MM3-10	707	606	1021	637	656	624	496
dnaA_3_212_D_MM4-6	340	263	213	40	35	33	15
dnaA_3_212_D_MM7-9	157	157	57	17	7	6	8
dnaA_3_212_D_MM9-19	658	661	751	263	70	41	44
dnaA_3_212_W_MM1	128	29	27	5	1	1	1
dnaA_3_212_W_MM10	75	79	68	1	14	6	14
dnaA_3_212_W_MM11	88	25	82	75	35	46	17
dnaA_3_212_W_MM13	91	32	49	24	1	10	2
dnaA_3_212_W_MM16	104	39	37	5
dnaA_3_212_W_MM19	324	244	187	112	31	60	64
dnaA_3_212_W_MM2	103	57	40	3	5	3	4
dnaA_3_212_W_MM20	460	409	831	772	461	439	544
dnaA_3_212_W_MM3	214	103	68	14	6	3
dnaA_3_212_W_MM4	222	137	183	124	156	130	192
dnaA_3_212_W_MM5	122	86	16		1	1
dnaA_3_212_W_MM6	135	31	29	10	1	2	3
dnaA_3_212_W_MM7	68	73	40			1
dnaA_3_212_W_MM8	39	39	2	24
dnaA_3_212_W_MM9	71	56	4	7	1	4	2
dnaB_1_16_B_MM10	642	815	1003	998	891	1030	1137
dnaB_1_16_B_MM11	588	521	803	562	526	641	631
dnaB_1_16_B_MM12	721	704	999	803	645	713	715
dnaB_1_16_B_MM13	572	569	890	614	422	465	272
dnaB_1_16_B_MM14	618	779	1266	1118	1030	1093	1404
dnaB_1_16_B_MM2	383	297	191	60	6		12
dnaB_1_16_B_MM3	525	252	156	35	9	15	2
dnaB_1_16_B_MM4	590	375	198	57	26	11	13
dnaB_1_16_B_MM5	676	327	199	72	3	5	16
dnaB_1_16_B_MM6	895	455	362	189	118	88	29
dnaB_1_16_B_MM7	1152	725	615	390	219	207	186
dnaB_1_16_B_MM8	949	738	1142	817	608	604	769
dnaB_1_16_B_MM9	940	935	1640	1492	1627	1752	1892
dnaB_1_16_C	508	261	99	37	9	3	1
dnaB_1_16_D_MM2-8	658	301	275	77	18	9	13
dnaB_1_16_D_MM3-10	424	201	203	36	8	9	8
dnaB_1_16_D_MM4-6	705	412	288	80	44	44	8
dnaB_1_16_D_MM7-9	729	445	210	99	11	15	4
dnaB_1_16_D_MM9-19	572	273	203	85	30	1	4
dnaB_1_16_W_MM1	352	150	107	50	1	2	1
dnaB_1_16_W_MM10	908	430	137	51	29	7	7
dnaB_1_16_W_MM11	706	283	300	89	12	6	4
dnaB_1_16_W_MM13	624	212	180	75	48	32	41
dnaB_1_16_W_MM16	701	297	473	110	34	104	57
dnaB_1_16_W_MM19	503	350	170	53	7	10	9
dnaB_1_16_W_MM2	560	245	166	32	17	3	2
dnaB_1_16_W_MM20	638	408	357	208	72	140	93
dnaB_1_16_W_MM3	266	120	128	102	5	2	1
dnaB_1_16_W_MM4	662	318	256	80	17	3	1
dnaB_1_16_W_MM5	619	324	157	106	2	3	5
dnaB_1_16_W_MM6	495	259	173	69	11		4
dnaB_1_16_W_MM7	430	227	176	48	5	8	2
dnaB_1_16_W_MM8	484	245	147	75	30	9	21
dnaB_1_16_W_MM9	472	191	191	59	41	32	24
dnaB_2_40_C	874	476	175	118	8	13	21
dnaB_3_279_B_MM10	1234	1583	2967	2936	2652	3001	3075
dnaB_3_279_B_MM11	1311	1353	2001	1850	2124	2589	2596
dnaB_3_279_B_MM12	957	1521	2376	2462	2271	2909	3277
dnaB_3_279_B_MM13	958	1056	1866	1921	1888	2500	2750
dnaB_3_279_B_MM14	1411	1353	1829	1030	576	612	470
dnaB_3_279_B_MM2	677	378	349	136	11	5	6
dnaB_3_279_B_MM3	770	451	345	116	120	72	82
dnaB_3_279_B_MM4	756	478	486	198	148	107	131
dnaB_3_279_B_MM5	582	371	534	283	164	238	137
dnaB_3_279_B_MM6	944	797	1264	1302	1288	1402	1617
dnaB_3_279_B_MM7	953	864	1235	1249	1354	1661	1653
dnaB_3_279_B_MM8	922	948	1587	1447	1617	2099	2333
dnaB_3_279_B_MM9	744	714	1083	615	423	349	191
dnaB_3_279_C	833	517	286	89	4	3	5
dnaB_3_279_D_MM2-8	1168	828	899	684	381	491	409
dnaB_3_279_D_MM3-10	1074	835	1195	971	1036	931	940
dnaB_3_279_D_MM4-6	1000	951	1026	1017	1063	1137	1287
dnaB_3_279_D_MM7-9	1012	768	1222	1074	1051	1144	1220
dnaB_3_279_D_MM9-19	1689	1699	3261	2530	2722	3948	4120
dnaB_3_279_W_MM1	355	260	143	16	8	12	5
dnaB_3_279_W_MM10	608	243	176	38	31	8	6
dnaB_3_279_W_MM11	851	470	342	173	47	14	22
dnaB_3_279_W_MM13	592	328	378	116	82	55	11
dnaB_3_279_W_MM16	405	253	200	102	60	101	58
dnaB_3_279_W_MM19	1291	1211	1678	1597	1857	2613	2835
dnaB_3_279_W_MM2	803	513	359	126	71	108	113
dnaB_3_279_W_MM20	1145	1315	2411	2431	2785	3696	3643
dnaB_3_279_W_MM3	777	442	210	100	12	4	4
dnaB_3_279_W_MM4	691	320	319	71	11	31	8
dnaB_3_279_W_MM5	887	504	609	161	25	65	37
dnaB_3_279_W_MM6	956	563	304	139	26	23	49
dnaB_3_279_W_MM7	518	302	383	109	33	14	5
dnaB_3_279_W_MM8	707	389	244	125	25	11	8
dnaB_3_279_W_MM9	898	614	439	225	52	57	43
dnaE_1_10_B_MM10	478	290	253	174	113	141	141
dnaE_1_10_B_MM11	901	1065	1741	1523	1677	1789	1827
dnaE_1_10_B_MM12	1161	1440	2245	2183	1871	2499	2397
dnaE_1_10_B_MM13	1191	1515	2194	2285	2248	2754	2874
dnaE_1_10_B_MM14	899	984	1509	1396	1415	1860	2012
dnaE_1_10_B_MM2	766	764	648	304	93	113	45
dnaE_1_10_B_MM3	815	557	615	337	119	138	27
dnaE_1_10_B_MM4	714	576	700	303	134	112	44
dnaE_1_10_B_MM5	734	729	578	515	152	92	85
dnaE_1_10_B_MM6	861	716	1005	626	177	214	127
dnaE_1_10_B_MM7	1164	839	915	486	299	131	94
dnaE_1_10_B_MM8	827	896	950	539	345	280	319
dnaE_1_10_B_MM9	1127	1384	1866	1524	1300	1920	1733
dnaE_1_10_C	586	475	482	240	88	37	15
dnaE_1_10_D_MM2-8	787	672	829	425	260	215	138
dnaE_1_10_D_MM3-10	460	298	498	239	47	59	108
dnaE_1_10_D_MM4-6	700	505	529	303	141	85	15
dnaE_1_10_D_MM7-9	1038	981	921	543	167	129	96
dnaE_1_10_D_MM9-19	846	696	711	362	55	45	15
dnaE_1_10_W_MM1	659	579	560	239	134	101	31
dnaE_1_10_W_MM10	572	364	404	127	12	10	35
dnaE_1_10_W_MM11	579	550	564	408	166	161	63
dnaE_1_10_W_MM13	765	602	752	325	206	183	117
dnaE_1_10_W_MM16	458	268	325	139	85	80	21
dnaE_1_10_W_MM19	738	567	615	257	63	61	28
dnaE_1_10_W_MM2	700	634	598	253	90	108	71
dnaE_1_10_W_MM20	607	606	635	449	284	182	155
dnaE_1_10_W_MM3	638	427	551	404	145	135	49
dnaE_1_10_W_MM4	528	405	387	184	74	17	9
dnaE_1_10_W_MM5	750	603	544	250	85	48	31
dnaE_1_10_W_MM6	686	712	514	339	168	91	20
dnaE_1_10_W_MM7	564	446	620	221	63	30	11
dnaE_1_10_W_MM8	773	587	732	376	106	70	33
dnaE_1_10_W_MM9	730	624	610	370	142	176	137
dnaE_2_109_C	537	514	580	250	134	210	39
dnaE_3_216_B_MM10	897	958	1800	1728	1636	2250	2561
dnaE_3_216_B_MM11	706	783	1342	1186	1374	1741	1953
dnaE_3_216_B_MM12	1307	1872	3504	2777	2596	2826	2952
dnaE_3_216_B_MM13	1365	1462	2964	2651	2662	3274	3411
dnaE_3_216_B_MM14	1609	2156	3640	3086	2779	3404	3185
dnaE_3_216_B_MM2	501	327	114	42	16	40	21
dnaE_3_216_B_MM3	703	374	407	205	101	93	159
dnaE_3_216_B_MM4	963	564	452	217	66	57	35
dnaE_3_216_B_MM5	686	332	136	76	15	4	3
dnaE_3_216_B_MM6	564	459	328	161	30	43	36
dnaE_3_216_B_MM7	810	409	327	107	71	63	81
dnaE_3_216_B_MM8	359	220	300	108	50	39	48
dnaE_3_216_B_MM9	860	433	218	65	30	8	11
dnaE_3_216_C	442	344	207	151	91	131	108
dnaE_3_216_D_MM2-8	1725	435	278	56	6	7	17
dnaE_3_216_D_MM3-10	1149	1217	2160	2515	2376	3331	3511
dnaE_3_216_D_MM4-6	279	293	115	30	16	1	14
dnaE_3_216_D_MM7-9	698	406	203	124	120	102	90
dnaE_3_216_D_MM9-19	1029	1156	1861	1350	1217	1277	1127
dnaE_3_216_W_MM1	338	167	201	48	10	58	37
dnaE_3_216_W_MM10	949	769	1378	1016	999	1357	1277
dnaE_3_216_W_MM11	878	479	792	788	514	539	477
dnaE_3_216_W_MM13	651	864	1084	1070	969	1222	1305
dnaE_3_216_W_MM16	599	621	836	797	660	647	527
dnaE_3_216_W_MM19	766	958	1442	1598	1983	2025	2252
dnaE_3_216_W_MM2	737	249	183	52	5	16	11
dnaE_3_216_W_MM20	510	420	810	1005	1064	1671	1769
dnaE_3_216_W_MM3	432	284	88	40	6		11
dnaE_3_216_W_MM4	772	358	340	129	62	109	163
dnaE_3_216_W_MM5	818	309	408	45	6	4	3
dnaE_3_216_W_MM6	428	213	90	13	5	5	7
dnaE_3_216_W_MM7	650	347	238	107	38	22	26
dnaE_3_216_W_MM8	381	215	215	147	107	184	182
dnaE_3_216_W_MM9	713	377	107	27	5	4	1
dnaX_1_33_B_MM10	736	630	1186	1132	1228	1721	1713
dnaX_1_33_B_MM11	1061	1288	2008	1805	2067	2594	2738
dnaX_1_33_B_MM12	727	1081	1878	1525	1616	1863	1985
dnaX_1_33_B_MM13	1289	1208	2086	2017	1917	2474	2286
dnaX_1_33_B_MM14	1258	1554	2597	2579	2387	3088	3395
dnaX_1_33_B_MM2	232	219	60	37	3	1	2
dnaX_1_33_B_MM3	292	138	118	25	16	3	5
dnaX_1_33_B_MM4	196	136	58	13	13		1
dnaX_1_33_B_MM5	362	227	116	42	11	14	14
dnaX_1_33_B_MM6	911	642	436	267	147	161	161
dnaX_1_33_B_MM7	588	271	242	46	5	7	1
dnaX_1_33_B_MM8	272	244	82	11	12	1	1
dnaX_1_33_B_MM9	666	772	1116	1081	1430	1988	1963
dnaX_1_33_C	82	28	38	10	11	19	12
dnaX_1_33_D_MM2-8	573	387	156	50	42	50	68
dnaX_1_33_D_MM3-10	162	126	175	11	2	3	1
dnaX_1_33_D_MM4-6	407	256	214	14	5	1	1
dnaX_1_33_D_MM7-9	1023	1193	1837	1847	1771	1831	1746
dnaX_1_33_D_MM9-19	497	492	904	714	430	569	445
dnaX_1_33_W_MM1	433	235	145	26	5	6	17
dnaX_1_33_W_MM10	169	90	67	16	5
dnaX_1_33_W_MM11	322	161	106	2	9		6
dnaX_1_33_W_MM13	174	76	60	3	1	4
dnaX_1_33_W_MM16	132	72	8	1
dnaX_1_33_W_MM19	355	277	213	77	23	14	5
dnaX_1_33_W_MM2	258	178	35	9	1	1	1
dnaX_1_33_W_MM20	519	362	121	67	11	7	2
dnaX_1_33_W_MM3	123	143	53	7	2
dnaX_1_33_W_MM4	309	111	49	7	2	33	9
dnaX_1_33_W_MM5	385	179	81	43	8	2	4
dnaX_1_33_W_MM6	264	224	92	14	12	2	2
dnaX_1_33_W_MM7	270	131	21	6	5	1	1
dnaX_1_33_W_MM8	458	176	183	27	7		1
dnaX_1_33_W_MM9	282	194	77	41	24	4	3
dnaX_2_60_C	811	366	203	47	4	4	10
dnaX_3_206_B_MM10	1638	1770	3063	3076	2839	3723	3664
dnaX_3_206_B_MM11	1601	1664	3403	2693	2636	3694	3181
dnaX_3_206_B_MM12	1770	2026	3925	3888	4010	5369	4901
dnaX_3_206_B_MM13	1814	1891	3531	3325	2735	3507	3192
dnaX_3_206_B_MM14	1439	1818	3926	3128	3617	3957	4175
dnaX_3_206_B_MM2	1931	1774	2292	990	406	269	248
dnaX_3_206_B_MM3	1826	2070	2586	1912	1139	1057	736
dnaX_3_206_B_MM4	1453	1268	2096	2106	2257	3329	3174
dnaX_3_206_B_MM5	2105	1854	2033	1048	317	379	343
dnaX_3_206_B_MM6	1445	1189	932	335	79	91	35
dnaX_3_206_B_MM7	1123	1038	654	162	84	23	21
dnaX_3_206_B_MM8	1049	918	904	239	32	102	57
dnaX_3_206_B_MM9	979	922	701	583	74	119	52
dnaX_3_206_C	1479	980	755	201	114	65	106
dnaX_3_206_D_MM2-8	866	1126	1521	683	209	92	127
dnaX_3_206_D_MM3-10	2583	2595	4715	4326	4980	6330	6123
dnaX_3_206_D_MM4-6	1398	1113	913	402	120	132	74
dnaX_3_206_D_MM7-9	1169	855	661	212	32	32	17
dnaX_3_206_D_MM9-19	1532	2220	3425	2158	1650	1364	729
dnaX_3_206_W_MM1	1050	898	830	225	54	13	22
dnaX_3_206_W_MM10	1365	1026	757	265	191	119	114
dnaX_3_206_W_MM11	987	777	786	506	420	613	526
dnaX_3_206_W_MM13	1408	974	474	263	14	7	12
dnaX_3_206_W_MM16	1328	1120	650	171	37	11	11
dnaX_3_206_W_MM19	2069	1834	3291	2188	1397	1258	1198
dnaX_3_206_W_MM2	1711	1243	1240	457	137	223	192
dnaX_3_206_W_MM20	1815	2363	4415	4450	5634	8440	8203
dnaX_3_206_W_MM3	2018	1386	1433	580	159	149	87
dnaX_3_206_W_MM4	1566	1620	1981	1137	411	312	282
dnaX_3_206_W_MM5	1030	943	725	160	126	104	121
dnaX_3_206_W_MM6	1026	611	497	99	22	25	29
dnaX_3_206_W_MM7	1439	944	774	320	199	123	147
dnaX_3_206_W_MM8	980	815	585	193	76	126	137
dnaX_3_206_W_MM9	825	757	581	182	45	8	22
eno_1_44_B_MM10	303	323	257	147	20	40	8
eno_1_44_B_MM11	630	1173	1400	1204	891	925	802
eno_1_44_B_MM12	562	747	1375	1219	856	888	831
eno_1_44_B_MM13	936	1135	1878	1233	843	646	344
eno_1_44_B_MM14	1217	1226	1645	1047	565	437	430
eno_1_44_B_MM2	275	164	115	43	12	2	10
eno_1_44_B_MM3	174	269	114	55	13	4	1
eno_1_44_B_MM4	411	314	243	59	22	3	14
eno_1_44_B_MM5	380	202	223	120	53	49	110
eno_1_44_B_MM6	337	199	171	53	8	11	2
eno_1_44_B_MM7	636	346	399	88	68	31	4
eno_1_44_B_MM8	660	368	416	170	20	15	33
eno_1_44_B_MM9	480	352	362	137	14	9	15
eno_1_44_C	495	432	257	54	4	1	2
eno_1_44_D_MM2-8	506	347	372	123	7	6	1
eno_1_44_D_MM3-10	392	317	299	68	60	75	78
eno_1_44_D_MM4-6	464	197	216	70	5	4	3
eno_1_44_D_MM7-9	508	283	242	80	15	1	15
eno_1_44_D_MM9-19	662	761	820	457	175	125	91
eno_1_44_W_MM1	284	158	190	56	42	43	36
eno_1_44_W_MM10	369	188	166	30	3	7
eno_1_44_W_MM11	683	491	398	219	34	14	19
eno_1_44_W_MM13	384	426	346	127	26	15	17
eno_1_44_W_MM16	467	350	251	159	92	54	76
eno_1_44_W_MM19	901	637	507	251	105	75	91
eno_1_44_W_MM2	455	250	167	42	13	35	11
eno_1_44_W_MM20	624	448	265	57	12	3	5
eno_1_44_W_MM3	668	245	244	87	16	12	1
eno_1_44_W_MM4	564	366	222	38	14	5	8
eno_1_44_W_MM5	678	231	206	36	36	21	16
eno_1_44_W_MM6	433	259	220	69	18	4	22
eno_1_44_W_MM7	540	250	201	135	53	44	51
eno_1_44_W_MM8	449	341	226	53	7
eno_1_44_W_MM9	668	452	319	132	7	2	4
eno_2_68_C	578	298	292	50	53	11	11
eno_3_219_B_MM10	707	824	869	572	238	300	167
eno_3_219_B_MM11	999	1213	1049	831	319	273	180
eno_3_219_B_MM12	851	882	1212	791	476	411	314
eno_3_219_B_MM13	840	1046	1868	1446	918	1130	939
eno_3_219_B_MM14	1538	1258	2847	1985	1715	2104	1819
eno_3_219_B_MM2	361	316	273	60	6	26	12
eno_3_219_B_MM3	526	328	174	128	4	8	31
eno_3_219_B_MM4	688	318	502	158	28	6	6
eno_3_219_B_MM5	510	310	355	159	10	10	10
eno_3_219_B_MM6	616	420	361	164	61	37	21
eno_3_219_B_MM7	612	458	704	358	265	297	308
eno_3_219_B_MM8	750	925	590	209	35	9	13
eno_3_219_B_MM9	726	415	551	209	23	33	48
eno_3_219_C	450	355	297	69	31	31	2
eno_3_219_D_MM2-8	458	254	328	124	18	47	7
eno_3_219_D_MM3-10	266	415	477	244	48	15	38
eno_3_219_D_MM4-6	312	251	309	80	21	14	13
eno_3_219_D_MM7-9	992	877	956	664	183	139	73
eno_3_219_D_MM9-19	550	518	2070	565	503	390	368
eno_3_219_W_MM1	409	262	293	107	53	90	62
eno_3_219_W_MM10	432	451	596	287	132	4	2
eno_3_219_W_MM11	392	268	298	174	77	72	79
eno_3_219_W_MM13	810	711	950	619	299	223	119
eno_3_219_W_MM16	347	216	125	72	22	8	5
eno_3_219_W_MM19	625	501	640	424	195	124	147
eno_3_219_W_MM2	440	288	282	67	19	11	4
eno_3_219_W_MM20	821	788	1284	1244	916	1163	1116
eno_3_219_W_MM3	207	171	102	22	9	3	4
eno_3_219_W_MM4	355	281	249	92	39	11	27
eno_3_219_W_MM5	804	715	480	424	96	79	118
eno_3_219_W_MM6	536	477	334	192	44	18	12
eno_3_219_W_MM7	473	416	485	243	100	133	58
eno_3_219_W_MM8	309	200	216	131	19	10	3
eno_3_219_W_MM9	382	290	141	116	10	9	3
fabA_1_36_B_MM10	33	20	107	75	18	45	38
fabA_1_36_B_MM11	109	195	176	162	169	284	212
fabA_1_36_B_MM12	314	438	466	507	462	674	555
fabA_1_36_B_MM13	192	308	369	321	403	291	339
fabA_1_36_B_MM14	442	410	571	532	531	629	751
fabA_1_36_B_MM2						1
fabA_1_36_B_MM3	63	52	97	94	3		2
fabA_1_36_B_MM4	194	319	369	257	7	10	2
fabA_1_36_B_MM5			22	1	1
fabA_1_36_B_MM6	30	72	50	27		1
fabA_1_36_B_MM7	18	58	14	11	2
fabA_1_36_B_MM8	59	101	72	20	10	1
fabA_1_36_B_MM9	45	31	113	41	58	16	5
fabA_1_36_C	1
fabA_1_36_D_MM2-8	47	78	43	75	3	13
fabA_1_36_D_MM3-10		2	6
fabA_1_36_D_MM4-6		19	11	2
fabA_1_36_D_MM7-9
fabA_1_36_D_MM9-19	6	2	15		2	4
fabA_1_36_W_MM1	3	7	9	13			1
fabA_1_36_W_MM10	4		3
fabA_1_36_W_MM11	5	7		7
fabA_1_36_W_MM13	7	28	13	3		2
fabA_1_36_W_MM16	493	486	872	310	40	5	21
fabA_1_36_W_MM19	6	3	18	10	8		5
fabA_1_36_W_MM2			1
fabA_1_36_W_MM20			4		1	12	1
fabA_1_36_W_MM3	2
fabA_1_36_W_MM4	6		1	4
fabA_1_36_W_MM5				7
fabA_1_36_W_MM6
fabA_1_36_W_MM7			1
fabA_1_36_W_MM8	158	172	190	87	6	17	1
fabA_1_36_W_MM9	1			1	1
fabA_2_88_C	821	1055	2071	1315	1298	1345	1443
fabA_3_226_B_MM10	1221	1462	2139	1620	636	450	317
fabA_3_226_B_MM11	926	1145	1489	1181	893	1091	944
fabA_3_226_B_MM12	654	936	1468	1298	1140	1352	1352
fabA_3_226_B_MM13	1093	1104	2177	2092	1724	2256	2198
fabA_3_226_B_MM14	936	1311	2271	2015	1965	2448	2783
fabA_3_226_B_MM2	1060	1485	1999	1050	243	136	164
fabA_3_226_B_MM3	715	1212	1530	619	74	15	16
fabA_3_226_B_MM4	1379	1397	1936	894	73	56	20
fabA_3_226_B_MM5	1495	1673	2711	1277	166	68	100
fabA_3_226_B_MM6	899	1237	1714	876	195	127	66
fabA_3_226_B_MM7	1533	1620	2448	1513	525	394	347
fabA_3_226_B_MM8	792	922	1329	1004	429	269	212
fabA_3_226_B_MM9	936	831	1877	1097	539	344	234
fabA_3_226_C	1064	1239	1786	792	81	19	38
fabA_3_226_D_MM2-8	880	896	1400	1297	429	362	262
fabA_3_226_D_MM3-10	1116	1411	2167	1347	541	264	239
fabA_3_226_D_MM4-6	645	826	1348	989	163	65	33
fabA_3_226_D_MM7-9	1128	1296	2400	1843	683	495	278
fabA_3_226_D_MM9-19	1137	1619	2017	1448	759	712	642
fabA_3_226_W_MM1	1248	1490	2207	906	128	42	61
fabA_3_226_W_MM10	1220	1465	2240	1033	326	61	57
fabA_3_226_W_MM11	858	988	1332	855	146	84	31
fabA_3_226_W_MM13	822	857	1230	955	488	426	338
fabA_3_226_W_MM16	796	1069	1454	428	53	11	14
fabA_3_226_W_MM19	877	1034	1515	962	484	402	229
fabA_3_226_W_MM2	861	1164	1833	753	31	39	35
fabA_3_226_W_MM20	614	770	1187	1157	790	851	929
fabA_3_226_W_MM3	892	949	1709	656	116	106	87
fabA_3_226_W_MM4	1100	1442	2041	867	169	98	63
fabA_3_226_W_MM5	1227	1407	1873	1152	341	410	316
fabA_3_226_W_MM6	904	962	1406	1102	133	32	41
fabA_3_226_W_MM7		3	2	4	1	1	1
fabA_3_226_W_MM8	770	761	1466	802	152	126	57
fabA_3_226_W_MM9	848	1019	1192	916	197	69	83
fabI_1_14_B_MM10	1142	1176	2095	1769	2213	2776	2702
fabI_1_14_B_MM11	722	821	1576	1600	1706	2541	2331
fabI_1_14_B_MM12	1012	1076	2436	2193	2594	3120	2981
fabI_1_14_B_MM13	831	876	1485	1673	1628	2248	2466
fabI_1_14_B_MM14	1073	1448	2899	2646	2654	3536	3465
fabI_1_14_B_MM2	1038	894	652	173	11	2	11
fabI_1_14_B_MM3	1749	1608	969	305	72	21	13
fabI_1_14_B_MM4	842	480	602	132	17	35	13
fabI_1_14_B_MM5	1525	1155	683	395	19	25	4
fabI_1_14_B_MM6	803	576	678	302	85	94	91
fabI_1_14_B_MM7	910	1088	1370	750	401	327	315
fabI_1_14_B_MM8	1001	947	1349	621	252	196	68
fabI_1_14_B_MM9	1277	1324	2919	2483	2253	3190	2878
fabI_1_14_C	977	659	452	216	29	4	2
fabI_1_14_D_MM2-8	1606	1172	959	594	71	118	42
fabI_1_14_D_MM3-10	1272	1471	1054	434	130	157	129
fabI_1_14_D_MM4-6	1165	998	980	360	99	67	57
fabI_1_14_D_MM7-9	1171	1490	1948	1254	485	462	292
fabI_1_14_D_MM9-19	611	875	1021	644	354	426	387
fabI_1_14_W_MM1	1187	910	614	173	53	25	19
fabI_1_14_W_MM10	1172	887	840	191	63	28	54
fabI_1_14_W_MM11	1071	809	711	290	21	25	12
fabI_1_14_W_MM13	752	827	950	438	74	57	56
fabI_1_14_W_MM16	1159	1044	834	331	24	59	36
fabI_1_14_W_MM19	972	968	747	316	14	28	3
fabI_1_14_W_MM2	1324	1051	636	220	164	97	203
fabI_1_14_W_MM20	1282	1194	1252	496	170	57	54
fabI_1_14_W_MM3	1444	1241	692	213	46	6	5
fabI_1_14_W_MM4	1472	970	675	224	33	23	16
fabI_1_14_W_MM5	498	423	294	110	40	11	6
fabI_1_14_W_MM6	1429	709	745	243	26	23	11
fabI_1_14_W_MM7	1287	963	729	223	19	44	11
fabI_1_14_W_MM8	1493	1048	866	313	40	3	5
fabI_1_14_W_MM9	1421	986	963	377	169	102	114
fabI_2_35_C	1101	798	600	286	27	26	33
fabI_3_206_B_MM10	857	1134	2140	1655	1914	2602	2250
fabI_3_206_B_MM11	1085	1246	2279	2175	2829	3443	3603
fabI_3_206_B_MM12	1409	1767	3385	2794	3328	4335	4413
fabI_3_206_B_MM13	1106	1239	2161	1842	2267	2933	2927
fabI_3_206_B_MM14	1406	1608	3158	2785	3389	4069	4443
fabI_3_206_B_MM2	969	628	783	397	44	12	6
fabI_3_206_B_MM3	605	701	901	276	130	40	52
fabI_3_206_B_MM4	1137	1345	1740	1183	595	409	235
fabI_3_206_B_MM5	987	1327	1889	1131	1000	1197	1019
fabI_3_206_B_MM6	896	918	1916	1954	2681	3480	3865
fabI_3_206_B_MM7	1572	1828	4423	3191	4707	5987	6795
fabI_3_206_B_MM8	1186	964	1143	561	194	152	92
fabI_3_206_B_MM9	787	1029	1828	1928	2582	3544	3568
fabI_3_206_C	1532	1466	1340	549	102	67	11
fabI_3_206_D_MM2-8	1013	1228	1711	1187	872	813	706
fabI_3_206_D_MM3-10	1119	1588	2358	2203	2520	3108	3218
fabI_3_206_D_MM4-6	1302	1633	2801	3068	4121	5703	6099
fabI_3_206_D_MM7-9	859	1054	1865	1604	1522	1619	1577
fabI_3_206_D_MM9-19	632	895	1299	1027	1258	1861	1677
fabI_3_206_W_MM1	1925	1312	1275	498	39	37	7
fabI_3_206_W_MM10	1050	1199	1253	819	93	206	82
fabI_3_206_W_MM11	882	966	824	485	136	62	51
fabI_3_206_W_MM13	723	681	947	505	169	91	120
fabI_3_206_W_MM16	1087	1321	1697	817	270	160	146
fabI_3_206_W_MM19	780	892	1804	1498	1528	2222	2099
fabI_3_206_W_MM2	1302	1126	1080	415	121	21	10
fabI_3_206_W_MM20	857	956	1926	1969	1986	2468	2403
fabI_3_206_W_MM3	950	1265	742	367	70	12	32
fabI_3_206_W_MM4	1408	1702	2023	985	258	182	173
fabI_3_206_W_MM5	1355	1200	1059	654	210	207	151
fabI_3_206_W_MM6	1712	1578	1545	560	225	127	109
fabI_3_206_W_MM7	1294	1382	1177	488	156	142	71
fabI_3_206_W_MM8	793	731	623	254	81	25	49
fabI_3_206_W_MM9	856	812	864	291	145	38	35
fabZ_1_52_B_MM10	590	506	373	155	40	22	16
fabZ_1_52_B_MM11	1478	1264	1376	742	406	289	217
fabZ_1_52_B_MM12	1002	768	638	276	72	76	31
fabZ_1_52_B_MM13	1038	978	1132	802	382	350	324
fabZ_1_52_B_MM14	640	708	1020	799	334	442	397
fabZ_1_52_B_MM2	384	156	101	43	9	8	8
fabZ_1_52_B_MM3	450	330	103	37	8	28	3
fabZ_1_52_B_MM4	434	238	150	33	4	3	10
fabZ_1_52_B_MM5	518	347	265	109	22	11	3
fabZ_1_52_B_MM6	484	276	314	69	21	6	6
fabZ_1_52_B_MM7	532	228	212	56	2	21	3
fabZ_1_52_B_MM8	267	126	168	75	44	55	5
fabZ_1_52_B_MM9	547	289	197	86	24	7
fabZ_1_52_C	261	145	94	28	5	1	7
fabZ_1_52_D_MM2-8	365	185	43	27	30	9	11
fabZ_1_52_D_MM3-10	523	368	575	322	174	149	102
fabZ_1_52_D_MM4-6	292	86	180	15	2	8	1
fabZ_1_52_D_MM7-9	250	122	101	14	1	1
fabZ_1_52_D_MM9-19	575	452	407	231	3	97	2
fabZ_1_52_W_MM1	359	108	202	57	19	2	4
fabZ_1_52_W_MM10	607	376	382	152	13	28	9
fabZ_1_52_W_MM11	566	516	406	166	11	44	4
fabZ_1_52_W_MM13	484	401	299	133	8	2	7
fabZ_1_52_W_MM16	386	315	474	196	27	8	17
fabZ_1_52_W_MM19	101	47	65	40	7		3
fabZ_1_52_W_MM2	213	163	95	22		1	6
fabZ_1_52_W_MM20	699	900	882	332	107	61	97
fabZ_1_52_W_MM3	211	112	34	41	30		2
fabZ_1_52_W_MM4	372	148	113	48	20	2	10
fabZ_1_52_W_MM5	308	130	47	26	4	1	15
fabZ_1_52_W_MM6	307	159	90	85	2		8
fabZ_1_52_W_MM7	343	281	146	100	28	12	5
fabZ_1_52_W_MM8	151	154	121	16	5	37	3
fabZ_1_52_W_MM9	307	161	96	77	4	10	6
fabZ_2_145_C	508	433	443	104	20	3	10
fabZ_3_259_B_MM10	1220	1541	2813	2999	4668	6713	6762
fabZ_3_259_B_MM11	941	1012	1929	1976	2387	3438	3821
fabZ_3_259_B_MM12	866	1036	1802	2336	2945	3920	5085
fabZ_3_259_B_MM13	818	1025	1982	1985	3087	4759	5484
fabZ_3_259_B_MM14	1044	1337	2562	3575	4268	6672	8504
fabZ_3_259_B_MM2	933	929	899	296	66	55	53
fabZ_3_259_B_MM3	1218	1023	972	348	146	111	59
fabZ_3_259_B_MM4	1416	1568	1646	451	124	144	66
fabZ_3_259_B_MM5	1155	1038	1128	474	150	135	230
fabZ_3_259_B_MM6	585	753	1021	274	85	18	11
fabZ_3_259_B_MM7	1503	1131	1171	417	128	66	7
fabZ_3_259_B_MM8	1053	832	1295	408	137	25	24
fabZ_3_259_B_MM9	1263	1638	3607	3491	5501	9147	9194
fabZ_3_259_C	1599	1229	1490	390	109	56	80
fabZ_3_259_D_MM2-8	1213	1240	1238	568	78	30	29
fabZ_3_259_D_MM3-10	1073	1237	1927	1272	635	921	766
fabZ_3_259_D_MM4-6	1563	1611	1606	573	146	218	155
fabZ_3_259_D_MM7-9	1528	1914	2533	1382	634	464	326
fabZ_3_259_D_MM9-19	1163	1307	2577	2169	1750	2451	2413
fabZ_3_259_W_MM1	1464	985	1226	373	88	94	66
fabZ_3_259_W_MM10	993	1079	1064	315	65	51	44
fabZ_3_259_W_MM11	1498	1645	1035	461	53	28	11
fabZ_3_259_W_MM13	1216	1147	1055	424	78	67	43
fabZ_3_259_W_MM16	928	1003	901	382	72	21	25
fabZ_3_259_W_MM19	1470	1934	2554	1862	470	308	242
fabZ_3_259_W_MM2	1290	1225	1064	323	73	45	10
fabZ_3_259_W_MM20	1001	1062	2167	2216	2586	3353	3732
fabZ_3_259_W_MM3	1329	1427	1242	497	199	185	139
fabZ_3_259_W_MM4	1183	1305	1068	342	82	69	19
fabZ_3_259_W_MM5	1775	1508	1693	429	34	27	13
fabZ_3_259_W_MM6	1397	1389	1526	551	148	83	129
fabZ_3_259_W_MM7	1137	1010	1033	202	36	31	8
fabZ_3_259_W_MM8	1420	962	934	303	62	12	17
fabZ_3_259_W_MM9	1748	1778	1585	713	111	99	97
fbaA_1_28_B_MM10	979	1335	2098	2165	2220	2558	2731
fbaA_1_28_B_MM11	506	711	1408	1207	1454	1738	1702
fbaA_1_28_B_MM12	886	924	1778	1569	1669	1977	2064
fbaA_1_28_B_MM13	1125	1271	2225	1776	2087	2870	2639
fbaA_1_28_B_MM14	851	953	1781	1500	1792	2626	2511
fbaA_1_28_B_MM2	236	149	99	22	18	16	10
fbaA_1_28_B_MM3	435	260	260	113	26	10	15
fbaA_1_28_B_MM4	301	236	203	63	16	12	38
fbaA_1_28_B_MM5	496	290	217	105	31	5	561
fbaA_1_28_B_MM6	350	247	267	89	30	28	30
fbaA_1_28_B_MM7	641	851	1191	903	660	659	573
fbaA_1_28_B_MM8	1057	1369	2350	1700	1458	1546	1472
fbaA_1_28_B_MM9	936	842	1292	1239	800	762	821
fbaA_1_28_C	419	351	272	85	13		30
fbaA_1_28_D_MM2-8	459	487	352	177	85	15	68
fbaA_1_28_D_MM3-10	640	805	1483	1178	1463	1761	1907
fbaA_1_28_D_MM4-6	447	229	213	112	55	23	21
fbaA_1_28_D_MM7-9	577	448	650	419	352	156	198
fbaA_1_28_D_MM9-19	457	459	315	139	30	31	31
fbaA_1_28_W_MM1	270	143	128	23	16	1	10
fbaA_1_28_W_MM10	437	276	253	140	101	82	61
fbaA_1_28_W_MM11	704	359	379	110	47	69	97
fbaA_1_28_W_MM13	585	282	293	66	12	3	18
fbaA_1_28_W_MM16	629	402	225	78	29	2	14
fbaA_1_28_W_MM19	484	278	160	48	19	1	16
fbaA_1_28_W_MM2	353	270	259	109	15	2	23
fbaA_1_28_W_MM20	183	112	152	79	24	12	7
fbaA_1_28_W_MM3	382	373	165	127	36	7	50
fbaA_1_28_W_MM4	429	290	214	53	27	9	21
fbaA_1_28_W_MM5	343	207	151	51	45	13	12
fbaA_1_28_W_MM6	423	184	174	137	11	19	11
fbaA_1_28_W_MM7	402	336	240	89	31	55	42
fbaA_1_28_W_MM8	530	377	281	187	96	128	176
fbaA_1_28_W_MM9	296	150	152	41	46	38	44
fbaA_2_97_C	209	145	127	85	23	3	16
fbaA_3_200_B_MM10	979	1342	2135	2002	1773	2199	2046
fbaA_3_200_B_MM11	947	1308	1816	1822	1757	2053	2106
fbaA_3_200_B_MM12	464	645	1025	1130	1033	1281	1289
fbaA_3_200_B_MM13	1081	947	1547	1347	944	1073	875
fbaA_3_200_B_MM14	907	1050	1730	1583	1754	2248	2240
fbaA_3_200_B_MM2	1345	1102	1365	476	275	222	290
fbaA_3_200_B_MM3	990	709	766	247	102	84	107
fbaA_3_200_B_MM4	1068	627	801	294	118	48	65
fbaA_3_200_B_MM5	685	573	593	563	232	249	263
fbaA_3_200_B_MM6	754	685	1087	777	452	494	449
fbaA_3_200_B_MM7	756	705	943	831	618	997	955
fbaA_3_200_B_MM8	751	840	1275	949	794	722	670
fbaA_3_200_B_MM9	922	927	1345	1031	944	1085	964
fbaA_3_200_C	526	376	315	114	51	26	32
fbaA_3_200_D_MM2-8	601	523	594	366	333	260	386
fbaA_3_200_D_MM3-10	783	690	1090	704	532	533	453
fbaA_3_200_D_MM4-6	390	584	748	527	306	405	296
fbaA_3_200_D_MM7-9	606	453	777	502	268	307	232
fbaA_3_200_D_MM9-19	946	1106	1929	1512	2023	2479	2899
fbaA_3_200_W_MM1	415	242	255	183	63	63	84
fbaA_3_200_W_MM10	579	494	332	191	47	46	56
fbaA_3_200_W_MM11	457	177	230	147	51	13	21
fbaA_3_200_W_MM13	505	409	351	118	28	46	25
fbaA_3_200_W_MM16	425	405	244	180	85	37	58
fbaA_3_200_W_MM19	678	846	1481	1200	1202	1271	1288
fbaA_3_200_W_MM2	666	534	667	384	290	394	399
fbaA_3_200_W_MM20	787	1130	1694	1452	1266	1621	1431
fbaA_3_200_W_MM3	286	230	236	97	29	10	13
fbaA_3_200_W_MM4	762	467	477	236	105	57	58
fbaA_3_200_W_MM5	491	321	357	144	39	29	9
fbaA_3_200_W_MM6	529	470	414	160	60	34	23
fbaA_3_200_W_MM7	379	277	241	121	31	13	22
fbaA_3_200_W_MM8	364	287	369	133	31	23	29
fbaA_3_200_W_MM9	531	380	260	176	69	41	39
fmt_1_104_B_MM10	1610	1575	3058	2481	2390	3035	3236
fmt_1_104_B_MM11	985	1050	1860	1619	1395	1838	1544
fmt_1_104_B_MM12	1138	1255	2544	2090	2023	2504	2440
fmt_1_104_B_MM13	1462	1659	2940	2885	2811	3662	3832
fmt_1_104_B_MM14	1266	1368	2338	2146	2403	2698	2930
fmt_1_104_B_MM2	781	1116	1182	844	268	195	169
fmt_1_104_B_MM3	1212	1560	2284	1768	1122	853	655
fmt_1_104_B_MM4	703	892	1486	958	520	483	322
fmt_1_104_B_MM5	732	776	1210	911	513	659	555
fmt_1_104_B_MM6	1330	1558	2144	1475	657	618	591
fmt_1_104_B_MM7	1142	1313	1878	1018	487	294	223
fmt_1_104_B_MM8	1421	1520	2435	1746	1291	1209	895
fmt_1_104_B_MM9	1624	1963	3195	3415	2667	3351	3579
fmt_1_104_C	1141	1422	2034	1313	479	251	159
fmt_1_104_D_MM2-8	689	739	936	592	325	268	168
fmt_1_104_D_MM3-10	692	696	826	481	226	282	122
fmt_1_104_D_MM4-6	952	1128	1918	1573	969	998	769
fmt_1_104_D_MM7-9	695	836	961	551	190	168	90
fmt_1_104_D_MM9-19	784	852	1517	1218	1098	1275	934
fmt_1_104_W_MM1	785	928	1036	635	237	318	61
fmt_1_104_W_MM10	1601	1650	2265	1453	519	389	226
fmt_1_104_W_MM11	1105	1135	1525	1135	537	473	318
fmt_1_104_W_MM13	919	964	1383	1103	427	401	204
fmt_1_104_W_MM16	1549	1451	2483	1807	798	806	518
fmt_1_104_W_MM19	964	1205	1823	1603	1164	1133	1397
fmt_1_104_W_MM2	1091	1121	1527	1114	346	324	192
fmt_1_104_W_MM20	2081	2457	4787	3833	4299	5642	5413
fmt_1_104_W_MM3	848	436	440	264	95	91	88
fmt_1_104_W_MM4	1385	1361	2168	1614	774	925	436
fmt_1_104_W_MM5	1166	1240	1324	764	313	406	331
fmt_1_104_W_MM6	914	653	1121	556	176	96	53
fmt_1_104_W_MM7	728	1036	1798	1076	623	525	356
fmt_1_104_W_MM8	1633	1971	2677	1351	569	456	184
fmt_1_104_W_MM9	1561	1746	2284	1791	661	438	300
fmt_2_145_C	771	822	785	478	154	41	19
fmt_3_222_B_MM10	498	746	1040	873	797	729	682
fmt_3_222_B_MM11	1220	1087	1396	672	285	228	147
fmt_3_222_B_MM12	759	950	1286	1000	1034	1058	869
fmt_3_222_B_MM13	541	806	1362	1011	1137	1375	1483
fmt_3_222_B_MM14	367	665	1145	861	838	968	1016
fmt_3_222_B_MM2	828	958	1542	949	286	120	34
fmt_3_222_B_MM3	1656	1601	2976	1599	481	280	30
fmt_3_222_B_MM4	1358	1582	2072	1153	333	168	34
fmt_3_222_B_MM5	1591	1381	2594	1458	497	295	155
fmt_3_222_B_MM6	1218	1373	2025	879	244	236	146
fmt_3_222_B_MM7	1483	1692	1908	1166	310	164	42
fmt_3_222_B_MM8	1872	2049	3490	1793	664	224	86
fmt_3_222_B_MM9	981	1324	2199	1877	1388	1277	1161
fmt_3_222_C	979	1075	1555	1069	305	254	67
fmt_3_222_D_MM2-8	1112	1288	1759	962	267	287	46
fmt_3_222_D_MM3-10	1181	1150	1670	788	255	347	192
fmt_3_222_D_MM4-6	1291	1586	2356	1526	337	196	178
fmt_3_222_D_MM7-9	1098	1100	1611	1012	354	107	96
fmt_3_222_D_MM9-19	1750	2081	3211	2564	2228	2544	2206
fmt_3_222_W_MM1	1496	1700	2109	1527	426	306	229
fmt_3_222_W_MM10	582	623	700	399	99	181	57
fmt_3_222_W_MM11	1075	1309	1594	936	566	552	134
fmt_3_222_W_MM13	1032	887	1507	931	332	192	47
fmt_3_222_W_MM16	861	813	1440	950	336	240	150
fmt_3_222_W_MM19	1197	1102	1480	685	196	117	57
fmt_3_222_W_MM2	1001	1080	1321	908	188	180	57
fmt_3_222_W_MM20	699	933	1183	714	260	141	82
fmt_3_222_W_MM3	1862	2090	2839	1791	595	215	130
fmt_3_222_W_MM4	1025	1246	1656	1048	374	162	61
fmt_3_222_W_MM5	1061	1170	1933	953	238	203	111
fmt_3_222_W_MM6	1302	1569	2219	1143	388	200	59
fmt_3_222_W_MM7	874	1124	1850	1076	363	243	190
fmt_3_222_W_MM8	1328	1319	1989	1104	379	166	58
fmt_3_222_W_MM9	1094	1205	1620	975	355	174	71
folA_1_56_B_MM10	891	1126	2101	2086	2109	2731	2475
folA_1_56_B_MM11	2005	2913	4502	3905	4473	5919	6528
folA_1_56_B_MM12	2314	2989	4835	4920	5726	7964	7750
folA_1_56_B_MM13	1201	1659	2782	2793	3283	5147	4808
folA_1_56_B_MM14	1380	1886	3730	3431	3711	6072	6188
folA_1_56_B_MM2	1075	463	306	87	5		7
folA_1_56_B_MM3	468	302	170	48	6		10
folA_1_56_B_MM4	1239	491	401	57	16	4	3
folA_1_56_B_MM5	701	640	414	98	109	61	72
folA_1_56_B_MM6	789	547	335	59	15	28	9
folA_1_56_B_MM7	768	374	180	134	14	9	7
folA_1_56_B_MM8	1116	618	367	96	8	7	7
folA_1_56_B_MM9	841	470	444	108	12	11	10
folA_1_56_C	445	277	278	53	2	1
folA_1_56_D_MM2-8	722	361	399	94	10	31	14
folA_1_56_D_MM3-10	1150	801	604	234	102	150	181
folA_1_56_D_MM4-6	1223	684	622	123	43	65	99
folA_1_56_D_MM7-9	582	371	135	52	12	5	6
folA_1_56_D_MM9-19	1389	761	513	121	41	43	44
folA_1_56_W_MM1	516	267	143	66	3	2	3
folA_1_56_W_MM10	786	357	328	76	10	1	4
folA_1_56_W_MM11	4		2
folA_1_56_W_MM13	778	308	269	37	16	2	3
folA_1_56_W_MM16	419	201	190	69	45	6	8
folA_1_56_W_MM19	390	288	319	58	6	13	1
folA_1_56_W_MM2	1189	446	323	128	36	17	44
folA_1_56_W_MM20	327	194	143	49	11	4	3
folA_1_56_W_MM3	575	300	157	14	5	3	14
folA_1_56_W_MM4	897	506	206	73	12	2	27
folA_1_56_W_MM5	878	575	430	59	8		11
folA_1_56_W_MM6	1718	1028	630	223	17	3	5
folA_1_56_W_MM7	519	292	237	86	9	6	2
folA_1_56_W_MM8	644	280	282	45	8	2	3
folA_1_56_W_MM9	825	600	324	81	17	3	11
folA_2_77_C	406	231	122	43	6	1	6
folA_3_242_B_MM10	1029	1278	2666	2385	2794	3923	3926
folA_3_242_B_MM11	1149	1331	2171	2068	2527	3540	3747
folA_3_242_B_MM12	1781	2104	4027	3301	4294	5498	6061
folA_3_242_B_MM13	1456	1980	2893	3484	4049	5682	6180
folA_3_242_B_MM14	1960	2242	4158	3844	4925	6452	7979
folA_3_242_B_MM2	653	433	661	253	43	27	28
folA_3_242_B_MM3	1651	1855	2942	2907	2720	2827	3061
folA_3_242_B_MM4	1140	1181	2046	1925	1866	2167	2293
folA_3_242_B_MM5	1596	1531	3308	2760	2705	3518	3494
folA_3_242_B_MM6	815	1094	1988	1691	1870	2154	2216
folA_3_242_B_MM7	1339	1486	2262	1903	1965	2685	2805
folA_3_242_B_MM8	939	1164	1713	1560	1273	1703	1601
folA_3_242_B_MM9	823	1095	1890	1685	1642	2307	2462
folA_3_242_C	802	582	515	235	113	183	143
folA_3_242_D_MM2-8	1362	1481	2395	2179	1921	2318	2245
folA_3_242_D_MM3-10	993	1194	1900	1909	2037	2842	3009
folA_3_242_D_MM4-6	839	993	1648	1559	1160	1549	1588
folA_3_242_D_MM7-9	1029	1035	1681	1233	1038	1093	789
folA_3_242_D_MM9-19	864	1123	2304	2379	2212	2568	2619
folA_3_242_W_MM1	383	289	328	265	163	236	194
folA_3_242_W_MM10	805	487	913	520	198	316	169
folA_3_242_W_MM11	936	810	1149	365	157	98	114
folA_3_242_W_MM13	672	564	467	237	122	126	110
folA_3_242_W_MM16	1279	1140	1716	1097	685	624	585
folA_3_242_W_MM19	1451	2275	5150	4732	8032	10720	13341
folA_3_242_W_MM2	972	859	1054	673	401	431	373
folA_3_242_W_MM20	767	1098	2252	1859	1853	2493	2512
folA_3_242_W_MM3	998	1010	1646	1249	979	1217	1016
folA_3_242_W_MM4	1086	1287	2165	1901	1929	1992	1920
folA_3_242_W_MM5	820	631	955	502	260	239	160
folA_3_242_W_MM6	1053	1123	898	519	263	248	151
folA_3_242_W_MM7	1393	946	1429	657	416	243	225
folA_3_242_W_MM8	855	615	817	542	286	247	241
folA_3_242_W_MM9	606	598	724	418	227	295	366
folC_1_19_B_MM10	730	777	1322	1084	1275	1790	1988
folC_1_19_B_MM11	384	525	664	576	566	585	603
folC_1_19_B_MM12	645	665	1443	1233	1314	1576	1685
folC_1_19_B_MM13	663	953	1442	1383	1559	2156	2323
folC_1_19_B_MM14	439	625	1066	924	678	778	655
folC_1_19_B_MM2	1210	1175	1152	382	76	59	24
folC_1_19_B_MM3	1442	1453	1025	405	83	15	30
folC_1_19_B_MM4	807	818	783	232	48	7	15
folC_1_19_B_MM5	1092	1052	999	337	53	41	20
folC_1_19_B_MM6	2292	2316	1976	832	236	233	150
folC_1_19_B_MM7	618	623	519	154	36	54	45
folC_1_19_B_MM8	703	830	1081	1010	944	1170	1043
folC_1_19_B_MM9	1120	1074	1354	1525	1361	1369	1402
folC_1_19_C	1440	1635	1408	330	45	21	44
folC_1_19_D_MM2-8	2008	2716	3041	2155	893	753	577
folC_1_19_D_MM3-10	1591	1755	2665	2614	2882	3710	3775
folC_1_19_D_MM4-6	1076	1280	898	275	43	34	10
folC_1_19_D_MM7-9	1660	1934	1698	435	70	83	90
folC_1_19_D_MM9-19	1019	857	548	137	18	7	24
folC_1_19_W_MM1	1151	1122	913	333	33	2	8
folC_1_19_W_MM10	2141	2217	1905	767	117	62	84
folC_1_19_W_MM11	1340	1311	1476	437	121	101	42
folC_1_19_W_MM13	1119	1823	2333	1756	928	824	695
folC_1_19_W_MM16	787	980	1677	1491	1008	1097	974
folC_1_19_W_MM19	1068	1344	1342	391	57	18	27
folC_1_19_W_MM2	1941	1638	1419	515	43	6	30
folC_1_19_W_MM20	1946	2169	3591	2034	774	521	371
folC_1_19_W_MM3	1847	2010	1643	482	42	22	14
folC_1_19_W_MM4	1424	1778	1565	466	142	111	135
folC_1_19_W_MM5	1146	1000	965	179	44	17	11
folC_1_19_W_MM6	1625	1630	1328	469	24	23	28
folC_1_19_W_MM7	1608	1319	964	257	28	3	5
folC_1_19_W_MM8	1540	1510	1495	328	55	47	34
folC_1_19_W_MM9	1505	1556	1349	446	25	12	27
folC_2_93_C	1519	1965	2962	1722	1071	723	576
folC_3_250_B_MM10	1261	1166	1679	680	124	59	36
folC_3_250_B_MM11	1278	1478	1907	497	119	106	89
folC_3_250_B_MM12	4258	1403	2415	971	167	119	44
folC_3_250_B_MM13	1302	1722	2698	1452	647	427	330
folC_3_250_B_MM14	2		1	1
folC_3_250_B_MM2	870	1005	809	376	61	61	47
folC_3_250_B_MM3	1088	1274	1183	360	113	60	71
folC_3_250_B_MM4	820	975	1169	349	61	51	18
folC_3_250_B_MM5	1074	1363	1507	773	100	12	9
folC_3_250_B_MM6	1601	1655	1990	672	146	69	31
folC_3_250_B_MM7	742	996	1105	407	61	25	31
folC_3_250_B_MM8	908	842	1158	475	86	51	23
folC_3_250_B_MM9	937	885	1340	357	70	46	39
folC_3_250_C	1135	1090	906	411	47	19	6
folC_3_250_D_MM2-8	918	903	930	311	36	50	37
folC_3_250_D_MM3-10	976	1182	1171	383	67	59	44
folC_3_250_D_MM4-6	1532	1559	1592	725	150	95	52
folC_3_250_D_MM7-9	1020	1090	1267	635	139	93	97
folC_3_250_D_MM9-19	1222	1221	1544	883	299	152	170
folC_3_250_W_MM1	925	1067	922	256	39	24	25
folC_3_250_W_MM10	959	956	818	244	81	17	9
folC_3_250_W_MM11	948	900	857	373	21	33	22
folC_3_250_W_MM13	1133	1092	894	365	110	61	11
folC_3_250_W_MM16	1079	1093	1058	406	64	19	29
folC_3_250_W_MM19	1019	1035	1158	422	109	90	48
folC_3_250_W_MM2	1166	1104	1150	427	138	168	116
folC_3_250_W_MM20	1135	1555	3071	2173	1889	2340	2218
folC_3_250_W_MM3	1237	1168	1491	303	68	18	7
folC_3_250_W_MM4	1337	1296	1395	549	113	34	31
folC_3_250_W_MM5	729	699	680	269	40	8	21
folC_3_250_W_MM6	984	1054	1117	430	55	23	18
folC_3_250_W_MM7	834	1074	856	365	63	16	16
folC_3_250_W_MM8	1423	1408	1662	659	65	79	70
folC_3_250_W_MM9	736	878	981	498	78	145	101
folD_1_86_B_MM10	839	747	702	464	194	285	222
folD_1_86_B_MM11	1370	1229	2421	2244	2128	2551	2960
folD_1_86_B_MM12	1367	1354	2135	1936	1769	2360	2063
folD_1_86_B_MM13	907	1156	1776	2027	1705	2568	2591
folD_1_86_B_MM14	847	1050	2122	2082	2437	2714	3460
folD_1_86_B_MM2	583	215	123	46	1		3
folD_1_86_B_MM3	453	244	186	80	17	39	48
folD_1_86_B_MM4	520	256	176	65	37	62	27
folD_1_86_B_MM5	820	350	173	55	5	4	2
folD_1_86_B_MM6	390	353	268	105	42	16	37
folD_1_86_B_MM7	536	301	315	49	19	85	46
folD_1_86_B_MM8	877	461	269	108	62	11	17
folD_1_86_B_MM9	1149	691	517	165	41	11	15
folD_1_86_C	259	133	176	26	22
folD_1_86_D_MM2-8	275	222	123	36	4	2
folD_1_86_D_MM3-10	261	119	58	42			3
folD_1_86_D_MM4-6	804	432	218	63	30	8	13
folD_1_86_D_MM7-9	463	242	205	47	53	21	25
folD_1_86_D_MM9-19	792	461	386	133	39	7	6
folD_1_86_W_MM1	388	155	146	17	10	4	1
folD_1_86_W_MM10	321	199	269	133	126	264	189
folD_1_86_W_MM11	465	198	131	39	5
folD_1_86_W_MM13	540	145	176	40		4	1
folD_1_86_W_MM16	267	272	245	114	34	39	48
folD_1_86_W_MM19	695	475	375	120	9	8	4
folD_1_86_W_MM2	395	235	197	30		3	3
folD_1_86_W_MM20	416	419	638	392	244	144	158
folD_1_86_W_MM3	288	218	105	46	1		1
folD_1_86_W_MM4	426	226	157	38	3	1	7
folD_1_86_W_MM5	286	189	84	14	11	11	4
folD_1_86_W_MM6	578	260	255	47	3		2
folD_1_86_W_MM7	464	251	165	15	3	2	9
folD_1_86_W_MM8	625	362	294	41		21	32
folD_1_86_W_MM9	377	321	96	40	3	1	2
folD_2_110_C	531	329	355	92	40	49	78
folD_3_207_B_MM10	829	679	1064	850	681	671	477
folD_3_207_B_MM11	579	859	1348	1190	1385	1476	1430
folD_3_207_B_MM12	703	956	1608	1348	1692	2137	2302
folD_3_207_B_MM13	744	1147	2045	1951	2402	3305	3524
folD_3_207_B_MM14	790	932	1777	1651	2189	2626	3058
folD_3_207_B_MM2	623	369	405	164	32	8	20
folD_3_207_B_MM3	889	1039	801	426	131	150	206
folD_3_207_B_MM4	315	229	248	81	26	22	2
folD_3_207_B_MM5	605	474	874	432	97	75	63
folD_3_207_B_MM6	748	747	904	622	145	213	133
folD_3_207_B_MM7	750	660	860	598	291	243	234
folD_3_207_B_MM8	912	812	1014	521	205	136	71
folD_3_207_B_MM9	844	949	1610	1353	948	881	710
folD_3_207_C	516	305	418	159	40	28	30
folD_3_207_D_MM2-8	482	350	377	214	82	38	58
folD_3_207_D_MM3-10	491	379	327	227	60	42	24
folD_3_207_D_MM4-6	914	625	681	435	122	124	101
folD_3_207_D_MM7-9	722	540	834	473	205	233	145
folD_3_207_D_MM9-19	927	1233	2082	1778	1911	2144	2326
folD_3_207_W_MM1	587	622	902	242	119	89	83
folD_3_207_W_MM10	442	219	296	183	35	10	8
folD_3_207_W_MM11	455	289	288	189	50	76	64
folD_3_207_W_MM13	401	373	189	89	12	13	2
folD_3_207_W_MM16	501	398	363	353	31	29	30
folD_3_207_W_MM19	1347	1635	2889	3242	3202	4773	4354
folD_3_207_W_MM2	394	393	349	152	66	18	39
folD_3_207_W_MM20	1708	2480	1741	1410	215	276	135
folD_3_207_W_MM3	845	669	841	381	99	44	40
folD_3_207_W_MM4	648	457	387	279	96	40	33
folD_3_207_W_MM5	780	711	776	352	106	61	64
folD_3_207_W_MM6	653	355	479	88	45	29	20
folD_3_207_W_MM7	690	557	494	205	44	70	42
folD_3_207_W_MM8	368	330	338	149	46	37	13
folD_3_207_W_MM9	319	279	345	113	49	15	12
ftsA_1_50_B_MM10	1008	1143	2529	2990	3481	4808	6004
ftsA_1_50_B_MM11	849	771	1773	1600	1750	2330	2298
ftsA_1_50_B_MM12	622	877	1556	1585	1801	2378	2482
ftsA_1_50_B_MM13	959	988	1557	1666	1981	2521	2476
ftsA_1_50_B_MM14	662	763	1379	1252	1262	1503	1714
ftsA_1_50_B_MM2	783	799	637	61	12	8	18
ftsA_1_50_B_MM3	632	619	482	60	3	15	7
ftsA_1_50_B_MM4	384	450	479	69	11		7
ftsA_1_50_B_MM5	457	574	523	201	139	145	214
ftsA_1_50_B_MM6	717	662	684	152	9	16	13
ftsA_1_50_B_MM7	788	634	595	151	55	9	9
ftsA_1_50_B_MM8	1022	1036	873	284	90	45	18
ftsA_1_50_B_MM9	790	938	816	220	110	69	91
ftsA_1_50_C	344	373	167	48	10	6	4
ftsA_1_50_D_MM2-8	854	1048	872	177	15	17	73
ftsA_1_50_D_MM3-10	1554	1809	3524	3311	4524	6117	6624
ftsA_1_50_D_MM4-6	663	866	654	43	14	4	30
ftsA_1_50_D_MM7-9	970	1176	920	263	110	103	40
ftsA_1_50_D_MM9-19	856	1367	1019	217	26	3	70
ftsA_1_50_W_MM1	392	234	320	84	5	7	5
ftsA_1_50_W_MM10	1203	1548	863	172	7	8	12
ftsA_1_50_W_MM11	1331	1409	3684	258	31	13	13
ftsA_1_50_W_MM13	680	904	1043	274	34	30	35
ftsA_1_50_W_MM16	641	485	813	114	44	52	56
ftsA_1_50_W_MM19	1095	1035	965	395	45	44	44
ftsA_1_50_W_MM2	570	764	546	166	14	27	88
ftsA_1_50_W_MM20	1047	1154	2565	2047	2568	3203	3208
ftsA_1_50_W_MM3	557	969	638	237	59	124	55
ftsA_1_50_W_MM4	423	685	221	107	104	11	35
ftsA_1_50_W_MM5	311	265	220	55	18	2	2
ftsA_1_50_W_MM6	676	685	524	41	4	44	2
ftsA_1_50_W_MM7	612	656	579	125	26	80	17
ftsA_1_50_W_MM8	465	530	549	57	8	15	8
ftsA_1_50_W_MM9	507	660	463	126	43	121	5
ftsA_2_123_C	626	818	574	78	78	1	233
ftsA_3_344_B_MM10	1141	1145	2049	1933	1958	2811	2383
ftsA_3_344_B_MM11	2093	2531	4749	4600	5111	5760	5220
ftsA_3_344_B_MM12	811	1127	1889	1777	1726	2104	2489
ftsA_3_344_B_MM13	480	659	913	678	606	587	605
ftsA_3_344_B_MM14	1650	2171	3378	3117	3349	4103	4088
ftsA_3_344_B_MM2	1290	1677	1209	310	30	18	21
ftsA_3_344_B_MM3	1210	1433	1633	307	123	92	117
ftsA_3_344_B_MM4	1460	2041	1510	450	48	23	82
ftsA_3_344_B_MM5	1926	2622	2329	429	123	193	185
ftsA_3_344_B_MM6	1768	1936	1715	395	63	19	4
ftsA_3_344_B_MM7	1377	1267	1245	222	15	4	3
ftsA_3_344_B_MM8	655	691	818	264	7	10	11
ftsA_3_344_B_MM9	2118	2738	5507	4663	5089	5349	4923
ftsA_3_344_C	1056	1547	1218	415	95	180	151
ftsA_3_344_D_MM2-8	1535	1646	1238	122	21	4	38
ftsA_3_344_D_MM3-10	1954	1761	1352	227	61	257	82
ftsA_3_344_D_MM4-6	1913	2203	2076	388	205	185	89
ftsA_3_344_D_MM7-9	1167	1320	1757	514	284	417	164
ftsA_3_344_D_MM9-19	1637	1765	1313	396	146	6	7
ftsA_3_344_W_MM1	1472	1682	1566	527	11	208	13
ftsA_3_344_W_MM10	803	819	1057	372	65	59	100
ftsA_3_344_W_MM11	1069	1269	876	285	5	45	40
ftsA_3_344_W_MM13	1231	1670	1097	278	95	126	232
ftsA_3_344_W_MM16	1057	1276	1105	417	136	93	103
ftsA_3_344_W_MM19	2534	2713	2525	563	122	48	20
ftsA_3_344_W_MM2	901	1082	1263	255	84	162	147
ftsA_3_344_W_MM20	1820	2256	4914	4053	5018	7535	8471
ftsA_3_344_W_MM3	1249	1359	1001	392	35	34	60
ftsA_3_344_W_MM4	1342	1296	1313	152	56	49	24
ftsA_3_344_W_MM5	1183	1377	1407	346	101	8	60
ftsA_3_344_W_MM6	1374	1835	1286	392	161	413	147
ftsA_3_344_W_MM7	1184	1232	862	242	26	10	37
ftsA_3_344_W_MM8	1297	1329	1420	503	18	10	17
ftsA_3_344_W_MM9	1518	1644	1130	183	22	39	18
ftsK_1_57_B_MM10	841	916	2151	1523	667	1051	570
ftsK_1_57_B_MM11	669	677	1181	1024	994	1282	1277
ftsK_1_57_B_MM12	521	774	1365	930	980	1268	1056
ftsK_1_57_B_MM13	425	483	601	701	669	829	708
ftsK_1_57_B_MM14	999	1165	2219	1790	1917	2521	2091
ftsK_1_57_B_MM2	1577	2036	3329	2469	761	578	348
ftsK_1_57_B_MM3	1531	2209	3485	2128	684	781	314
ftsK_1_57_B_MM4	2321	2731	5831	3993	1069	1170	572
ftsK_1_57_B_MM5	934	1289	2146	1659	397	216	120
ftsK_1_57_B_MM6	2310	3020	5622	2917	782	426	205
ftsK_1_57_B_MM7	855	1062	1705	1305	420	151	81
ftsK_1_57_B_MM8	1302	1417	2495	1704	613	543	301
ftsK_1_57_B_MM9	940	1303	2054	1643	422	348	175
ftsK_1_57_C	1565	2013	4220	2264	847	515	376
ftsK_1_57_D_MM2-8	1933	2307	3568	2542	936	590	248
ftsK_1_57_D_MM3-10	1457	2115	4413	2263	580	635	373
ftsK_1_57_D_MM4-6	1492	2078	3681	2109	585	378	175
ftsK_1_57_D_MM7-9	1560	2249	4044	2551	1005	892	535
ftsK_1_57_D_MM9-19	3098	1264	2723	2302	1050	1013	721
ftsK_1_57_W_MM1	1655	2185	3360	2465	1168	829	340
ftsK_1_57_W_MM10	1657	2229	4071	2359	628	394	261
ftsK_1_57_W_MM11	1748	2253	3857	1997	1033	789	332
ftsK_1_57_W_MM13	1596	1901	3378	2404	1305	948	588
ftsK_1_57_W_MM16	1547	1945	3784	2516	842	562	317
ftsK_1_57_W_MM19	1943	2774	4873	4004	2428	2346	1520
ftsK_1_57_W_MM2	2067	2740	4736	2919	1170	611	233
ftsK_1_57_W_MM20	1122	1470	2433	2551	2495	3594	3889
ftsK_1_57_W_MM3	1794	2103	3420	2650	840	709	531
ftsK_1_57_W_MM4	1624	2024	3848	2464	695	417	110
ftsK_1_57_W_MM5	1346	1615	3664	2021	423	243	88
ftsK_1_57_W_MM6	1210	1690	3242	1790	650	698	276
ftsK_1_57_W_MM7	1120	1155	2387	1765	945	405	177
ftsK_1_57_W_MM8	1419	1782	3074	2096	955	498	389
ftsK_1_57_W_MM9	1329	1677	3196	2139	781	502	202
ftsK_2_93_C	24	68	60	52	75	22	29
ftsK_3_200_B_MM10	897	1098	1859	1965	2017	2228	2055
ftsK_3_200_B_MM11	1008	1144	2555	2106	2255	2740	2470
ftsK_3_200_B_MM12	978	902	1855	1364	681	611	506
ftsK_3_200_B_MM13	554	809	1697	1464	1395	1931	2058
ftsK_3_200_B_MM14	821	1023	1873	1455	1244	1236	926
ftsK_3_200_B_MM2	233	193	479	309	256	234	255
ftsK_3_200_B_MM3	724	998	1506	1088	841	925	715
ftsK_3_200_B_MM4	765	862	1595	1302	1100	1524	1210
ftsK_3_200_B_MM5	1020	1752	2871	3014	3322	4274	5091
ftsK_3_200_B_MM6	1537	1945	3164	3475	3167	3683	3554
ftsK_3_200_B_MM7	757	1227	1599	1531	709	693	491
ftsK_3_200_B_MM8	524	808	1124	818	651	544	548
ftsK_3_200_B_MM9	1603	2015	3738	3054	3662	4795	5131
ftsK_3_200_C	1021	1345	2526	2368	2460	3104	3196
ftsK_3_200_D_MM2-8	1440	1925	4155	3571	3865	5216	5527
ftsK_3_200_D_MM3-10	967	1144	1840	2439	2063	2243	1814
ftsK_3_200_D_MM4-6	951	1159	1622	1338	1064	895	601
ftsK_3_200_D_MM7-9	1328	1786	3127	3122	3355	3300	3554
ftsK_3_200_D_MM9-19	861	1072	1910	1630	1888	2363	2515
ftsK_3_200_W_MM1	1401	2006	3537	3045	2810	3117	2802
ftsK_3_200_W_MM10	1259	1702	3060	3191	2733	3336	2522
ftsK_3_200_W_MM11	1125	1623	2948	2900	2759	3955	4022
ftsK_3_200_W_MM13	973	1042	2274	1490	1816	2222	2478
ftsK_3_200_W_MM16	1205	2002	3511	3023	2975	3930	4042
ftsK_3_200_W_MM19	495	612	931	793	841	1310	996
ftsK_3_200_W_MM2	550	659	1402	1356	1647	3334	3236
ftsK_3_200_W_MM20	858	1122	1811	1796	1728	2555	3258
ftsK_3_200_W_MM3	688	1013	1999	2077	1822	2168	2210
ftsK_3_200_W_MM4	548	790	1264	1033	1292	1265	1322
ftsK_3_200_W_MM5	820	1073	1730	1531	1682	2128	2000
ftsK_3_200_W_MM6	1211	1676	3032	2903	2541	3057	2741
ftsK_3_200_W_MM7	819	1466	2310	1985	1943	2320	2084
ftsK_3_200_W_MM8	1235	1647	3164	3013	3290	3646	3665
ftsK_3_200_W_MM9	906	1451	2623	2580	2883	3338	3444
fusA_1_16_B_MM10	620	885	1293	1120	1295	1799	1713
fusA_1_16_B_MM11	715	876	1572	1383	1578	1923	1783
fusA_1_16_B_MM12	1070	1435	2470	2357	2288	2998	3060
fusA_1_16_B_MM13	1192	1446	2251	2083	2348	2774	3131
fusA_1_16_B_MM14	1091	1016	2435	2163	2069	2613	2525
fusA_1_16_B_MM2	544	401	278	142	20	4	6
fusA_1_16_B_MM3	672	402	321	163	28		10
fusA_1_16_B_MM4	794	588	663	485	272	490	393
fusA_1_16_B_MM5	767	675	676	230	82	31	25
fusA_1_16_B_MM6	753	547	711	259	131	97	59
fusA_1_16_B_MM7	681	736	1081	484	188	130	125
fusA_1_16_B_MM8	1001	823	1462	881	404	456	212
fusA_1_16_B_MM9	659	1172	1545	1776	2184	2448	2460
fusA_1_16_C	586	496	378	162	33	22	9
fusA_1_16_D_MM2-8	801	555	960	802	294	324	211
fusA_1_16_D_MM3-10	526	538	633	282	246	163	82
fusA_1_16_D_MM4-6	866	457	491	216	127	66	90
fusA_1_16_D_MM7-9	1308	1115	1267	799	230	222	744
fusA_1_16_D_MM9-19	2231	2033	2887	2120	570	393	259
fusA_1_16_W_MM1	529	304	285	109	17	62	16
fusA_1_16_W_MM10	639	440	415	203	12	5	21
fusA_1_16_W_MM11	1104	910	549	258	100	105	29
fusA_1_16_W_MM13	1114	663	620	241	41	29	6
fusA_1_16_W_MM16	2173	1339	1498	694	102	98	46
fusA_1_16_W_MM19	2403	2546	3791	1911	557	316	261
fusA_1_16_W_MM2	253	167	212	101	15	19	29
fusA_1_16_W_MM20	946	929	1566	1195	1062	1341	1160
fusA_1_16_W_MM3	384	253	160	106	29	7	4
fusA_1_16_W_MM4	409	321	228	87	4	15	11
fusA_1_16_W_MM5	812	489	703	219	63	14	38
fusA_1_16_W_MM6	452	373	285	135	54	13	61
fusA_1_16_W_MM7	1094	662	690	331	220	129	104
fusA_1_16_W_MM8	852	554	610	169	38	16	10
fusA_1_16_W_MM9	1157	747	962	307	120	95	70
fusA_2_71_C	402	266	337	177	39	12	3
fusA_3_241_B_MM10	948	1114	1924	1534	1729	2065	2289
fusA_3_241_B_MM11	548	724	1329	1034	1060	1369	1536
fusA_3_241_B_MM12	842	942	1317	1529	1501	1768	1727
fusA_3_241_B_MM13	884	973	1442	1189	1247	1905	1787
fusA_3_241_B_MM14	851	779	1320	1320	1142	1621	1355
fusA_3_241_B_MM2	522	391	416	223	51	64	21
fusA_3_241_B_MM3	1104	852	918	385	146	39	67
fusA_3_241_B_MM4	1532	1358	1168	711	170	100	38
fusA_3_241_B_MM5	978	648	724	397	72	29	50
fusA_3_241_B_MM6	1391	1435	1799	930	356	278	183
fusA_3_241_B_MM7	945	1145	1480	1058	470	289	142
fusA_3_241_B_MM8	798	852	1377	722	310	226	120
fusA_3_241_B_MM9	929	1352	1931	1694	1600	1988	1981
fusA_3_241_C	597	333	450	169	35	79	5
fusA_3_241_D_MM2-8	915	872	1208	966	309	169	161
fusA_3_241_D_MM3-10	1302	1569	2268	1800	1122	1132	884
fusA_3_241_D_MM4-6	1189	998	1580	935	435	318	288
fusA_3_241_D_MM7-9	380	301	405	267	61	27	48
fusA_3_241_D_MM9-19	1483	1771	3001	2392	2193	2238	2159
fusA_3_241_W_MM1	863	612	578	279	44	61	31
fusA_3_241_W_MM10	1164	770	593	180	107	34	13
fusA_3_241_W_MM11	959	791	975	428	180	65	75
fusA_3_241_W_MM13	1388	1088	950	522	185	79	63
fusA_3_241_W_MM16	1006	757	655	289	88	32	23
fusA_3_241_W_MM19	1663	1487	2014	1020	391	317	187
fusA_3_241_W_MM2	159	136	135	92	2	8	1
fusA_3_241_W_MM20	1172	1443	2749	2217	2026	2322	1875
fusA_3_241_W_MM3	1307	1065	952	434	180	149	110
fusA_3_241_W_MM4	1821	1197	1049	621	144	57	87
fusA_3_241_W_MM5	917	737	959	359	66	35	32
fusA_3_241_W_MM6	1319	1054	1353	990	218	167	102
fusA_3_241_W_MM7	447	429	380	161	41	21	11
fusA_3_241_W_MM8	1444	1168	1082	568	215	75	82
fusA_3_241_W_MM9	1203	838	1026	528	292	136	90
gapA_1_33_B_MM10	395	390	569	211	119	104	52
gapA_1_33_B_MM11	827	823	1400	1041	832	734	575
gapA_1_33_B_MM12	1036	943	1644	960	639	331	277
gapA_1_33_B_MM13	898	1182	1560	1160	699	503	458
gapA_1_33_B_MM14	594	536	1493	857	707	817	623
gapA_1_33_B_MM2	549	544	528	166	81	39	6
gapA_1_33_B_MM3	445	521	439	163	51	21	50
gapA_1_33_B_MM4	725	491	585	242	82	63	28
gapA_1_33_B_MM5	514	417	377	154	65	57	15
gapA_1_33_B_MM6	459	307	349	119	52	8	10
gapA_1_33_B_MM7	712	664	787	437	87	76	70
gapA_1_33_B_MM8	680	616	712	425	208	213	118
gapA_1_33_B_MM9	655	783	832	530	184	130	81
gapA_1_33_C	472	368	400	147	15	17	40
gapA_1_33_D_MM2-8	337	214	342	131	43	29	12
gapA_1_33_D_MM3-10	728	749	1101	653	196	251	107
gapA_1_33_D_MM4-6	801	828	894	361	127	52	24
gapA_1_33_D_MM7-9	492	330	478	262	56	51	61
gapA_1_33_D_MM9-19	722	717	569	418	101	91	63
gapA_1_33_W_MM1	395	275	280	86	30	21	4
gapA_1_33_W_MM10	394	175	198	136	35	3	4
gapA_1_33_W_MM11	325	334	333	214	20	30	12
gapA_1_33_W_MM13	754	595	690	522	134	101	49
gapA_1_33_W_MM16	602	444	499	259	59	51	6
gapA_1_33_W_MM19	357	259	281	84	26	6	8
gapA_1_33_W_MM2	439	291	319	164	16	20	14
gapA_1_33_W_MM20	619	547	656	298	55	76	17
gapA_1_33_W_MM3	731	638	845	217	60	15	16
gapA_1_33_W_MM4	560	518	625	277	89	33	24
gapA_1_33_W_MM5	751	682	603	291	100	71	19
gapA_1_33_W_MM6	444	363	328	252	32	27	18
gapA_1_33_W_MM7	481	391	370	496	44	39	79
gapA_1_33_W_MM8	499	357	359	199	49	13	22
gapA_1_33_W_MM9	430	375	355	174	23	35	35
gapA_2_54_C	645	302	342	113	34	21	6
gapA_3_216_B_MM10	512	651	1210	995	972	1377	1211
gapA_3_216_B_MM11	869	1099	1660	1802	2037	2832	3163
gapA_3_216_B_MM12	452	640	889	1033	735	1083	1100
gapA_3_216_B_MM13	332	404	713	841	919	1012	1158
gapA_3_216_B_MM14	423	609	963	1112	896	1153	1369
gapA_3_216_B_MM2	439	398	421	210	49	57	16
gapA_3_216_B_MM3	630	678	675	454	267	279	228
gapA_3_216_B_MM4	503	426	789	506	284	331	264
gapA_3_216_B_MM5	381	408	655	455	345	301	215
gapA_3_216_B_MM6	590	417	685	494	350	363	290
gapA_3_216_B_MM7	421	380	472	417	313	268	246
gapA_3_216_B_MM8	568	641	796	764	577	512	470
gapA_3_216_B_MM9	414	557	806	584	625	482	585
gapA_3_216_C	395	341	326	182	54	53	12
gapA_3_216_D_MM2-8	343	305	466	177	76	19	24
gapA_3_216_D_MM3-10	526	497	670	311	156	159	148
gapA_3_216_D_MM4-6	402	380	408	225	75	167	153
gapA_3_216_D_MM7-9	302	372	345	213	93	67	69
gapA_3_216_D_MM9-19	735	1061	1766	1574	1353	1874	1664
gapA_3_216_W_MM1	602	561	488	287	83	103	50
gapA_3_216_W_MM10	557	489	596	361	150	126	70
gapA_3_216_W_MM11	501	514	477	406	88	60	88
gapA_3_216_W_MM13	259	211	358	118	66	49	13
gapA_3_216_W_MM16	674	642	955	878	475	511	643
gapA_3_216_W_MM19	958	1050	1492	1413	1344	1428	1402
gapA_3_216_W_MM2	523	477	445	216	79	40	12
gapA_3_216_W_MM20	731	782	1334	1166	1527	1432	1322
gapA_3_216_W_MM3	566	371	560	345	145	89	102
gapA_3_216_W_MM4	721	714	594	386	50	60	45
gapA_3_216_W_MM5	389	274	284	142	11	82	25
gapA_3_216_W_MM6	321	265	247	100	44	15	39
gapA_3_216_W_MM7	436	481	459	251	102	129	115
gapA_3_216_W_MM8	533	410	506	325	151	124	150
gapA_3_216_W_MM9	911	813	732	737	499	466	472
gcvH_1_62_B_MM10	1037	1445	2204	2375	2403	3084	3551
gcvH_1_62_B_MM11	1225	1840	2758	2751	3155	4242	4335
gcvH_1_62_B_MM12	686	768	1434	1443	1648	2215	2360
gcvH_1_62_B_MM13	1473	1761	2516	1995	1082	865	840
gcvH_1_62_B_MM14	1748	2104	3531	3357	3933	4573	4655
gcvH_1_62_B_MM2	1123	1434	2736	2415	2767	3747	4064
gcvH_1_62_B_MM3	1988	2674	4810	4092	4074	5238	5419
gcvH_1_62_B_MM4	1913	2684	4258	3962	3884	5678	5225
gcvH_1_62_B_MM5	1425	1982	3588	3598	3814	5117	4768
gcvH_1_62_B_MM6	860	1111	1924	1904	2121	2934	2592
gcvH_1_62_B_MM7	1577	1659	3101	3190	2818	3725	3915
gcvH_1_62_B_MM8	2679	3667	6400	6006	6678	8524	8944
gcvH_1_62_B_MM9	1671	2395	4183	3390	4005	5265	5071
gcvH_1_62_C	1521	1809	2929	2885	3190	3782	3890
gcvH_1_62_D_MM2-8	1176	1296	2638	2591	2662	3428	3445
gcvH_1_62_D_MM3-10	710	1150	1905	1755	1694	2426	2361
gcvH_1_62_D_MM4-6	845	1064	1707	1726	1982	2840	3203
gcvH_1_62_D_MM7-9	1501	1939	3296	2549	3165	3974	4232
gcvH_1_62_D_MM9-19	879	1193	2200	1967	2189	2746	2827
gcvH_1_62_W_MM1	1404	1925	3276	3170	3205	3776	4440
gcvH_1_62_W_MM10	2139	2299	3989	3776	3975	4917	5189
gcvH_1_62_W_MM11	933	1465	2507	2142	2318	3018	3078
gcvH_1_62_W_MM13	1328	1478	2967	2560	2902	3423	3517
gcvH_1_62_W_MM16	1560	1588	2332	2591	2811	3351	3439
gcvH_1_62_W_MM19	680	1064	1972	1887	1798	2499	2396
gcvH_1_62_W_MM2	1627	1779	3215	2849	3333	4475	4382
gcvH_1_62_W_MM20	877	1040	2108	1571	1655	2321	2630
gcvH_1_62_W_MM3	1545	1757	3175	2683	2930	3828	3913
gcvH_1_62_W_MM4	882	1111	1652	1726	1742	2461	2336
gcvH_1_62_W_MM5	1003	1279	2350	2253	2389	3116	2783
gcvH_1_62_W_MM6	964	1346	2093	2081	2276	3243	3582
gcvH_1_62_W_MM7	1398	2062	3411	3379	3509	4047	4775
gcvH_1_62_W_MM8	1127	1434	2507	2509	2504	3170	3109
gcvH_1_62_W_MM9	1176	1200	1929	2141	2228	2315	2953
gcvH_2_89_C	450	828	1365	1041	1110	1360	1178
gcvH_3_217_B_MM10	1055	1049	2055	1984	2028	2393	2278
gcvH_3_217_B_MM11	1190	1499	2242	2021	2259	2603	2796
gcvH_3_217_B_MM12	843	912	1325	1195	1381	1313	1372
gcvH_3_217_B_MM13	1195	1309	2269	2064	1984	2478	2435
gcvH_3_217_B_MM14	923	1331	2418	1593	1677	2123	2208
gcvH_3_217_B_MM2	1447	1971	3272	3762	4420	6316	6973
gcvH_3_217_B_MM3	1369	1656	2499	2702	2912	3518	3608
gcvH_3_217_B_MM4	1511	2059	3554	2878	3521	4274	4203
gcvH_3_217_B_MM5	1884	2317	4575	4424	5351	7573	7499
gcvH_3_217_B_MM6	1505	1744	3049	3290	3345	4234	3904
gcvH_3_217_B_MM7	772	1298	2034	2103	2248	3186	2980
gcvH_3_217_B_MM8	1017	1275	2428	2091	2478	2986	3187
gcvH_3_217_B_MM9	1211	1403	2583	2750	3027	4695	4619
gcvH_3_217_C	1149	1428	2581	2877	2444	3464	3437
gcvH_3_217_D_MM2-8	2000	2556	1242	409	157	188	375
gcvH_3_217_D_MM3-10	1498	1903	4143	3864	4206	5198	5716
gcvH_3_217_D_MM4-6	1281	1594	2977	3184	3866	5259	6113
gcvH_3_217_D_MM7-9	1287	1647	3069	2936	3153	3830	4018
gcvH_3_217_D_MM9-19	860	1187	1785	1809	1737	1896	2218
gcvH_3_217_W_MM1	1697	2402	3957	3977	4683	5753	6728
gcvH_3_217_W_MM10	1275	1745	2995	2955	3048	3971	3760
gcvH_3_217_W_MM11	1474	1712	3469	3173	3033	3920	3814
gcvH_3_217_W_MM13	2013	2417	3846	3962	4129	4869	5351
gcvH_3_217_W_MM16	1413	1740	2729	2907	2986	4220	3864
gcvH_3_217_W_MM19	1378	1850	3091	2775	2895	3822	3959
gcvH_3_217_W_MM2	2038	1904	1662	301	48	44	35
gcvH_3_217_W_MM20	1710	1823	2297	1842	854	660	483
gcvH_3_217_W_MM3	1624	1898	3706	3259	3661	5047	4391
gcvH_3_217_W_MM4	1531	1865	3388	3118	3378	4151	3977
gcvH_3_217_W_MM5	1247	1462	3041	2600	2612	3110	3180
gcvH_3_217_W_MM6	1387	1835	3222	3044	3159	4575	4755
gcvH_3_217_W_MM7	1600	2104	3884	3449	3532	5313	5029
gcvH_3_217_W_MM8	1423	1575	2900	2650	3383	4066	4544
gcvH_3_217_W_MM9	1746	2186	3659	3867	3788	5050	4454
glnS_1_17_B_MM10	1058	1068	1727	1062	682	561	423
glnS_1_17_B_MM11	732	854	1260	1232	842	942	805
glnS_1_17_B_MM12	952	999	1505	1312	1034	1025	932
glnS_1_17_B_MM13	532	677	975	706	620	804	748
glnS_1_17_B_MM14	944	1076	1454	1398	1091	1239	979
glnS_1_17_B_MM2	320	176	259	212	39	35	3
glnS_1_17_B_MM3	246	162	148	54	4	4	2
glnS_1_17_B_MM4	388	253	389	205	263	316	315
glnS_1_17_B_MM5	614	386	325	143	3	18	12
glnS_1_17_B_MM6	321	183	193	102	13	1	6
glnS_1_17_B_MM7	435	392	268	138	34	8	4
glnS_1_17_B_MM8	757	329	339	152	14	35	29
glnS_1_17_B_MM9	585	459	428	162	51	30	21
glnS_1_17_C	168	92	62	19	21	4	4
glnS_1_17_D_MM2-8	249	226	185	87	14	2	4
glnS_1_17_D_MM3-10	918	981	1287	710	214	161	41
glnS_1_17_D_MM4-6	327	260	243	156	70	51	95
glnS_1_17_D_MM7-9	326	243	201	121	15	10	9
glnS_1_17_D_MM9-19	815	705	1058	283	81	72	36
glnS_1_17_W_MM1	168	102	98	13	15	4	5
glnS_1_17_W_MM10	333	312	228	113	20	35	38
glnS_1_17_W_MM11	208	141	274	122	54	123	136
glnS_1_17_W_MM13	264	213	185	196	104	47	142
glnS_1_17_W_MM16	423	269	233	182	11	5	10
glnS_1_17_W_MM19	1031	838	903	320	142	123	56
glnS_1_17_W_MM2	168	82	212	41			4
glnS_1_17_W_MM20	210	194	279	69	26	9	5
glnS_1_17_W_MM3	493	178	233	140	30	5	2
glnS_1_17_W_MM4	231	183	121	46	7	8	5
glnS_1_17_W_MM5	196	108	96	58	1	2	1
glnS_1_17_W_MM6	191	122	100	31	7	14	6
glnS_1_17_W_MM7	171	24	32	21	2	4	6
glnS_1_17_W_MM8	244	233	255	159	152	192	133
glnS_1_17_W_MM9	222	176	151	100	31	44	29
glnS_2_62_C	282	164	225	146	117	92	65
glnS_3_321_B_MM10	1004	642	1233	513	260	160	96
glnS_3_321_B_MM11	437	753	1208	1089	1096	1480	1513
glnS_3_321_B_MM12	895	1212	2475	1863	2450	2669	3186
glnS_3_321_B_MM13	832	1220	2505	2081	2289	3046	3296
glnS_3_321_B_MM14	1028	1192	2565	2430	3247	4345	5023
glnS_3_321_B_MM2	188	143	152	118	36	76	75
glnS_3_321_B_MM3	191	169	176	151	99	30	51
glnS_3_321_B_MM4	432	286	250	147	158	148	115
glnS_3_321_B_MM5	380	230	279	126	23	38	28
glnS_3_321_B_MM6	251	184	233	117	33	13	8
glnS_3_321_B_MM7	465	373	231	120	220	13	24
glnS_3_321_B_MM8	377	191	328	73	22	5	5
glnS_3_321_B_MM9	767	641	795	238	37	39	23
glnS_3_321_C	356	244	211	137	23	7	15
glnS_3_321_D_MM2-8	403	358	195	383	33	14	106
glnS_3_321_D_MM3-10	355	262	236	112	42	10	8
glnS_3_321_D_MM4-6	366	275	333	160	10	24	51
glnS_3_321_D_MM7-9	430	176	379	76	14	4	2
glnS_3_321_D_MM9-19	65	47	262	164	127	172	189
glnS_3_321_W_MM1	259	254	151	49	4		7
glnS_3_321_W_MM10	283	256	148	62	13	6	6
glnS_3_321_W_MM11	223	233	222	43	16	1	1
glnS_3_321_W_MM13	197	149	154	75	150	70	182
glnS_3_321_W_MM16	335	203	162	49	14	9	5
glnS_3_321_W_MM19	22	18	19	1
glnS_3_321_W_MM2	319	220	193	130	62	17	17
glnS_3_321_W_MM20	1257	1179	1114	784	342	300	375
glnS_3_321_W_MM3	225	192	127	84	59	40	16
glnS_3_321_W_MM4	242	204	229	177	11		2
glnS_3_321_W_MM5	206	196	122	68	6	2	6
glnS_3_321_W_MM6	295	199	113	106	29	2	1
glnS_3_321_W_MM7	207	149	120	45	25	1	9
glnS_3_321_W_MM8	188	143	283	135	5	25	3
glnS_3_321_W_MM9	444	299	296	101	146	100	146
glyA_1_26_B_MM10	425	300	572	614	389	469	392
glyA_1_26_B_MM11	288	462	611	543	564	586	547
glyA_1_26_B_MM12	435	737	967	849	522	461	328
glyA_1_26_B_MM13	848	964	1750	1577	1866	1911	2021
glyA_1_26_B_MM14	753	1022	2006	1643	1797	2179	2078
glyA_1_26_B_MM2	281	166	117	19	3	1	1
glyA_1_26_B_MM3	356	156	129	61	5	3	5
glyA_1_26_B_MM4	291	151	66	50	3	11	6
glyA_1_26_B_MM5	344	244	299	40	5	1	6
glyA_1_26_B_MM6	396	198	166	45	20	23	1
glyA_1_26_B_MM7	266	169	38	11	5	3	2
glyA_1_26_B_MM8	320	295	159	60	43	69	22
glyA_1_26_B_MM9	151	87	58	14		8
glyA_1_26_C	116	65	29	3	6		1
glyA_1_26_D_MM2-8	199	101	85	31	4	10	4
glyA_1_26_D_MM3-10	230	232	614	281	306	296	194
glyA_1_26_D_MM4-6	112	106	29	27	1		1
glyA_1_26_D_MM7-9	64	46	86	11	1
glyA_1_26_D_MM9-19	413	415	505	161	17	24	10
glyA_1_26_W_MM1	356	124	174	30	8	3	5
glyA_1_26_W_MM10	278	305	132	125	58	66	39
glyA_1_26_W_MM11	96	53	31	14
glyA_1_26_W_MM13	572	301	225	105	6	5	2
glyA_1_26_W_MM16	640	260	279	87	30	51	53
glyA_1_26_W_MM19	786	662	372	214	44	5	9
glyA_1_26_W_MM2	132	178	48	25			1
glyA_1_26_W_MM20	169	166	142	45	7	3	3
glyA_1_26_W_MM3	286	161	72	17	3	3
glyA_1_26_W_MM4	241	75	105	82	21		7
glyA_1_26_W_MM5	156	126	76	21	4	12	7
glyA_1_26_W_MM6	161	26	50	3
glyA_1_26_W_MM7	205	54	71	40	1	2
glyA_1_26_W_MM8	177	43	91	34	24	1
glyA_1_26_W_MM9	94	87	44	40	8	4	14
glyA_2_116_C	1056	1036	1429	750	374	338	377
glyA_3_279_B_MM10	608	808	1167	1379	1136	1836	1838
glyA_3_279_B_MM11	1120	1325	2613	1946	2280	2736	3096
glyA_3_279_B_MM12	1067	1190	1618	973	590	582	324
glyA_3_279_B_MM13	1490	1864	3426	3122	3372	3986	4268
glyA_3_279_B_MM14	1078	1513	3074	2698	2840	3770	3682
glyA_3_279_B_MM2	1349	1557	1748	835	362	192	164
glyA_3_279_B_MM3	631	540	724	526	229	226	134
glyA_3_279_B_MM4	1086	1308	2303	1409	885	880	890
glyA_3_279_B_MM5	1352	1547	2033	1779	1427	1365	1294
glyA_3_279_B_MM6	1241	1568	2482	2048	1546	1798	1535
glyA_3_279_B_MM7	1388	1696	2961	2811	2085	2265	2377
glyA_3_279_B_MM8	694	900	1406	1259	1046	1238	1267
glyA_3_279_B_MM9	992	1311	2395	1915	2221	2223	2089
glyA_3_279_C	511	495	489	378	171	207	108
glyA_3_279_D_MM2-8	949	891	1410	1054	810	839	505
glyA_3_279_D_MM3-10	290	327	437	222	157	155	182
glyA_3_279_D_MM4-6	1262	1463	2628	2143	1633	1870	1943
glyA_3_279_D_MM7-9	688	769	995	613	279	286	213
glyA_3_279_D_MM9-19	1092	1279	2022	1866	1730	1853	1837
glyA_3_279_W_MM1	786	812	883	404	182	142	176
glyA_3_279_W_MM10	292	352	361	234	121	63	24
glyA_3_279_W_MM11	1022	988	1410	921	467	452	380
glyA_3_279_W_MM13	407	628	655	438	223	201	103
glyA_3_279_W_MM16	814	1031	1578	962	874	963	813
glyA_3_279_W_MM19	986	1180	1843	1709	2099	3001	2783
glyA_3_279_W_MM2	1046	1119	1783	918	489	377	386
glyA_3_279_W_MM20	374	457	925	719	608	914	975
glyA_3_279_W_MM3	825	686	1061	715	365	299	311
glyA_3_279_W_MM4	1014	1208	1569	1216	884	776	631
glyA_3_279_W_MM5	1233	1436	2204	1554	1109	1286	979
glyA_3_279_W_MM6	1175	1154	1766	1000	586	423	354
glyA_3_279_W_MM7	450	418	585	326	109	96	75
glyA_3_279_W_MM8	586	687	793	543	324	353	375
glyA_3_279_W_MM9	446	374	405	223	126	91	52
gpmA_1_60_B_MM10	834	1039	1974	1538	898	825	722
gpmA_1_60_B_MM11	394	584	1292	714	410	432	442
gpmA_1_60_B_MM12	694	838	1404	1248	681	629	569
gpmA_1_60_B_MM13	223	250	274	411	282	372	463
gpmA_1_60_B_MM14	858	1094	1786	1639	1143	1379	1227
gpmA_1_60_B_MM2	722	967	1675	1555	1658	2127	2291
gpmA_1_60_B_MM3	653	672	1560	1345	1061	1259	1281
gpmA_1_60_B_MM4	831	1000	1623	1285	945	640	529
gpmA_1_60_B_MM5	662	554	1090	956	715	841	717
gpmA_1_60_B_MM6	404	504	1090	956	801	865	669
gpmA_1_60_B_MM7	641	720	1220	1118	919	996	1125
gpmA_1_60_B_MM8	568	819	1020	880	255	214	135
gpmA_1_60_B_MM9	702	733	1297	1245	970	841	666
gpmA_1_60_C	745	1003	1718	1487	1369	1244	1386
gpmA_1_60_D_MM2-8	609	662	1272	1086	794	751	675
gpmA_1_60_D_MM3-10	863	1011	1974	1401	1260	1668	1445
gpmA_1_60_D_MM4-6	550	740	1150	959	838	681	727
gpmA_1_60_D_MM7-9	608	642	1030	665	404	386	279
gpmA_1_60_D_MM9-19	961	1122	1674	1460	1318	1424	1073
gpmA_1_60_W_MM1	518	595	1086	814	312	321	222
gpmA_1_60_W_MM10	742	835	1548	1219	1165	1582	1310
gpmA_1_60_W_MM11	581	656	1247	887	893	979	840
gpmA_1_60_W_MM13	710	980	1961	1698	1891	2146	2157
gpmA_1_60_W_MM16	779	872	1562	1238	1180	1419	1539
gpmA_1_60_W_MM19	851	1029	2248	2024	1933	2277	2332
gpmA_1_60_W_MM2	724	700	1138	940	955	1114	1083
gpmA_1_60_W_MM20	777	1048	1866	2144	2724	4162	4846
gpmA_1_60_W_MM3	444	414	684	746	518	528	440
gpmA_1_60_W_MM4	572	690	1265	905	714	613	734
gpmA_1_60_W_MM5	898	829	1372	1256	949	944	632
gpmA_1_60_W_MM6	523	716	1176	923	667	744	658
gpmA_1_60_W_MM7	697	891	1191	1082	476	554	609
gpmA_1_60_W_MM8	661	596	1117	766	613	571	441
gpmA_1_60_W_MM9	452	443	777	767	593	547	342
gpmA_3_251_B_MM10	555	616	1224	997	1502	1872	1979
gpmA_3_251_B_MM11	842	1310	1936	1978	2361	2803	2735
gpmA_3_251_B_MM12	423	438	882	1017	972	1241	1276
gpmA_3_251_B_MM13	607	631	1014	1076	1066	1461	1455
gpmA_3_251_B_MM14	593	641	1112	1040	1377	1952	1692
gpmA_3_251_B_MM2	820	1062	1775	1475	1884	2491	2616
gpmA_3_251_B_MM3	1004	1497	2083	1839	2218	2426	2846
gpmA_3_251_B_MM4	375	652	1081	1034	875	1253	1551
gpmA_3_251_B_MM5	1365	1044	1994	1639	1843	2200	2288
gpmA_3_251_B_MM6	286	396	1025	765	1052	2099	2417
gpmA_3_251_B_MM7	1121	1364	2369	2215	2213	2961	3046
gpmA_3_251_B_MM8	957	1178	2364	2053	2455	3494	3575
gpmA_3_251_B_MM9	845	854	1495	1100	1158	1428	1556
gpmA_3_251_C	822	1149	1460	1508	1571	2423	2638
gpmA_3_251_D_MM2-8	1154	1493	2679	2640	2726	3651	3906
gpmA_3_251_D_MM3-10	949	862	1860	1652	1491	2243	1980
gpmA_3_251_D_MM4-6	447	368	860	598	570	677	729
gpmA_3_251_D_MM7-9	1276	1566	3007	2444	2712	3294	3245
gpmA_3_251_D_MM9-19	1151	1119	1910	922	501	539	407
gpmA_3_251_W_MM1	1154	1216	2388	2075	2191	3400	3092
gpmA_3_251_W_MM10	803	898	1279	1252	1255	1810	1905
gpmA_3_251_W_MM11	993	1263	1964	1577	1759	2038	2250
gpmA_3_251_W_MM13	1044	1136	1963	2275	2552	3814	3449
gpmA_3_251_W_MM16	715	836	1423	1314	1479	1948	2000
gpmA_3_251_W_MM19	1087	803	1317	1142	720	886	665
gpmA_3_251_W_MM2	948	1096	2004	2005	2211	3132	3134
gpmA_3_251_W_MM20	1135	1433	2389	2142	2148	3067	2988
gpmA_3_251_W_MM3	337	463	737	765	778	1073	927
gpmA_3_251_W_MM4	760	1016	1522	1223	1189	1622	1573
gpmA_3_251_W_MM5	854	1103	1819	1701	1654	2397	2569
gpmA_3_251_W_MM6	1179	1501	2397	2167	2016	2503	2166
gpmA_3_251_W_MM7	1462	1770	2923	2976	2886	3886	3639
gpmA_3_251_W_MM8	967	938	1853	1806	1862	2963	2575
gpmA_3_251_W_MM9	742	884	1261	1287	1148	1495	1685
gpmM_1_19_B_MM10	779	806	1364	923	834	739	952
gpmM_1_19_B_MM11	1180	1580	2078	1963	1827	2239	2172
[truncated: 3,974 more rows]

## Sheet: GCATGG
	Glu-T0	Glu-T1	Glu-T2	Glu-T3	Glu-T5	Glu-T6	Glu-T7
acpS_1_63_B_MM10	513	501	564	419	364	270	191
acpS_1_63_B_MM11	474	495	729	457	347	380	302
acpS_1_63_B_MM12	276	361	596	421	394	266	289
acpS_1_63_B_MM13	454	430	812	495	375	411	357
acpS_1_63_B_MM14	345	300	447	374	205	407	274
acpS_1_63_B_MM2	282	389	615	459	137	105	50
acpS_1_63_B_MM3	364	380	720	387	181	161	93
acpS_1_63_B_MM4	826	994	1390	1061	440	521	375
acpS_1_63_B_MM5	311	197	271	256	108	71	29
acpS_1_63_B_MM6	325	405	576	358	301	115	90
acpS_1_63_B_MM7	355	390	606	346	163	108	109
acpS_1_63_B_MM8	424	345	578	389	176	188	82
acpS_1_63_B_MM9	460	423	751	367	294	217	181
acpS_1_63_C	218	291	530	337	91	84	37
acpS_1_63_D_MM2-8	395	470	623	472	257	215	222
acpS_1_63_D_MM3-10	1245	1206	1818	1355	1026	972	874
acpS_1_63_D_MM4-6	692	382	307	52	3	2	8
acpS_1_63_D_MM7-9	394	454	703	386	90	51	67
acpS_1_63_D_MM9-19	545	672	1713	1491	1011	1365	1025
acpS_1_63_W_MM1	552	531	805	483	192	134	66
acpS_1_63_W_MM10	659	834	1116	620	403	302	160
acpS_1_63_W_MM11	433	440	770	438	174	135	77
acpS_1_63_W_MM13	371	360	686	397	142	102	46
acpS_1_63_W_MM16	361	270	297	247	108	49	35
acpS_1_63_W_MM19	780	1671	3400	3357	898	396	91
acpS_1_63_W_MM2	441	531	948	532	215	152	50
acpS_1_63_W_MM20	318	268	136	108	17	44	4
acpS_1_63_W_MM3	241	319	300	274	99	54	52
acpS_1_63_W_MM4	344	302	252	130	15	29	5
acpS_1_63_W_MM5	721	828	1330	759	442	277	185
acpS_1_63_W_MM6	276	335	601	345	95	99	57
acpS_1_63_W_MM7	2531	2840	4439	3197	1059	887	727
acpS_1_63_W_MM8	411	449	471	594	112	191	120
acpS_1_63_W_MM9	1374	1671	2503	1441	923	1305	1075
acpS_2_129_C	576	899	1385	1261	1061	1238	1260
acpS_3_204_B_MM10	252	176	648	392	336	369	410
acpS_3_204_B_MM11	302	328	387	282	247	141	160
acpS_3_204_B_MM12	230	299	433	236	144	156	135
acpS_3_204_B_MM13	280	467	877	606	284	253	229
acpS_3_204_B_MM14	1429	924	1637	1089	626	467	349
acpS_3_204_B_MM2	418	561	964	677	575	376	294
acpS_3_204_B_MM3	217	160	303	333	158	165	103
acpS_3_204_B_MM4	513	621	1061	606	395	395	219
acpS_3_204_B_MM5	541	639	1122	798	610	700	408
acpS_3_204_B_MM6	480	633	1025	763	538	550	383
acpS_3_204_B_MM7	389	319	901	423	254	323	217
acpS_3_204_B_MM8	167	272	478	340	162	211	165
acpS_3_204_B_MM9	870	1038	2062	1316	1098	1160	991
acpS_3_204_C	644	739	1215	611	183	160	149
acpS_3_204_D_MM2-8	303	413	709	413	275	209	148
acpS_3_204_D_MM3-10	499	446	1077	685	357	551	556
acpS_3_204_D_MM4-6	382	559	962	710	338	201	188
acpS_3_204_D_MM7-9	335	412	727	573	229	221	234
acpS_3_204_D_MM9-19	196	150	110	39	9	9	50
acpS_3_204_W_MM1	287	315	663	395	352	243	168
acpS_3_204_W_MM10	123	209	291	183	85	67	49
acpS_3_204_W_MM11	110	84	182	75	32	30	3
acpS_3_204_W_MM13	303	292	594	544	299	294	257
acpS_3_204_W_MM16	568	648	1251	757	548	481	420
acpS_3_204_W_MM19	444	369	280	99	92	50	38
acpS_3_204_W_MM2	300	508	761	390	101	105	37
acpS_3_204_W_MM20	200	282	466	370	349	519	373
acpS_3_204_W_MM3	610	856	1269	851	491	399	264
acpS_3_204_W_MM4	338	291	397	297	183	334	56
acpS_3_204_W_MM5	2218	2623	4642	2817	1003	697	511
acpS_3_204_W_MM6	305	353	471	333	170	112	48
acpS_3_204_W_MM7	953	1084	1764	940	371	288	208
acpS_3_204_W_MM8	320	515	874	455	181	192	79
acpS_3_204_W_MM9	192	247	505	222	74	44	23
argG_1_24_B_MM10	465	518	1098	1257	1095	1876	1854
argG_1_24_B_MM11	904	1008	1884	1464	1760	2619	2447
argG_1_24_B_MM12	542	408	862	854	1043	1453	1251
argG_1_24_B_MM13	630	809	1545	1147	1529	1819	2011
argG_1_24_B_MM14	394	581	923	765	781	1119	850
argG_1_24_B_MM2	590	517	890	468	106	35	17
argG_1_24_B_MM3	351	488	689	257	108	47	19
argG_1_24_B_MM4	467	581	1167	434	154	31	12
argG_1_24_B_MM5	824	906	1909	758	191	89	24
argG_1_24_B_MM6	405	700	873	462	274	54	39
argG_1_24_B_MM7	430	597	883	643	124	115	33
argG_1_24_B_MM8	1010	1156	1596	1022	462	264	87
argG_1_24_B_MM9	752	845	1375	1027	822	744	576
argG_1_24_C	751	584	970	342	60	42	43
argG_1_24_D_MM2-8	501	560	953	445	83	60	25
argG_1_24_D_MM3-10	575	663	1102	877	833	1002	1010
argG_1_24_D_MM4-6	426	468	532	354	109	52	12
argG_1_24_D_MM7-9	1201	1271	2047	1140	551	340	195
argG_1_24_D_MM9-19	403	537	976	623	425	520	514
argG_1_24_W_MM1	460	552	865	334	17	33	40
argG_1_24_W_MM10	1694	1602	2557	1840	779	758	627
argG_1_24_W_MM11	394	417	670	351	70	40	25
argG_1_24_W_MM13	803	677	980	849	770	798	939
argG_1_24_W_MM16	252	254	494	261	124	126	94
argG_1_24_W_MM19	675	610	1096	838	226	204	130
argG_1_24_W_MM2	330	447	452	240	67	29	5
argG_1_24_W_MM20	1493	1467	2088	2123	1040	1248	793
argG_1_24_W_MM3	432	514	862	404	47	28	8
argG_1_24_W_MM4	624	738	997	614	244	80	56
argG_1_24_W_MM5	659	602	980	512	128	72	54
argG_1_24_W_MM6	530	559	906	384	123	36	39
argG_1_24_W_MM7	680	755	1113	707	104	27	6
argG_1_24_W_MM8	340	379	539	395	99	102	33
argG_1_24_W_MM9	773	780	1232	554	230	98	62
argG_2_71_C	374	485	651	637	238	312	185
argG_3_219_B_MM10	429	462	699	631	709	879	820
argG_3_219_B_MM11	655	772	1069	896	1030	1214	1187
argG_3_219_B_MM12	452	412	709	678	786	934	1002
argG_3_219_B_MM13	374	467	845	713	672	975	826
argG_3_219_B_MM14	443	486	691	511	455	585	528
argG_3_219_B_MM2	319	432	659	539	125	26	9
argG_3_219_B_MM3	451	570	849	567	206	62	23
argG_3_219_B_MM4	249	429	842	358	168	135	71
argG_3_219_B_MM5	396	405	602	735	570	726	558
argG_3_219_B_MM6	387	548	858	648	721	1115	1020
argG_3_219_B_MM7	411	603	773	828	1049	1319	1355
argG_3_219_B_MM8	367	584	683	647	699	921	850
argG_3_219_B_MM9	722	818	1485	1280	1305	1469	1715
argG_3_219_C	685	1016	1508	853	241	130	90
argG_3_219_D_MM2-8	554	421	991	879	869	876	993
argG_3_219_D_MM3-10	779	718	1211	678	562	526	405
argG_3_219_D_MM4-6	742	681	1377	824	879	1208	1114
argG_3_219_D_MM7-9	518	669	1231	830	542	655	453
argG_3_219_D_MM9-19	360	306	608	289	252	199	115
argG_3_219_W_MM1	300	429	650	446	142	66	66
argG_3_219_W_MM10	1483	1461	3094	1599	554	242	74
argG_3_219_W_MM11	1389	1217	2539	1743	533	400	277
argG_3_219_W_MM13	1372	1349	2295	1815	1640	1865	1785
argG_3_219_W_MM16	568	970	1213	1157	818	824	583
argG_3_219_W_MM19	465	601	563	381	249	129	150
argG_3_219_W_MM2	220	267	286	248	81	28	35
argG_3_219_W_MM20	168	209	410	432	485	632	727
argG_3_219_W_MM3	501	605	814	529	191	71	27
argG_3_219_W_MM4	853	1260	1699	941	467	352	226
argG_3_219_W_MM5	254	294	654	443	365	439	410
argG_3_219_W_MM6	496	743	1093	919	764	941	921
argG_3_219_W_MM7	403	592	796	573	290	180	148
argG_3_219_W_MM8	356	347	658	361	184	248	104
argG_3_219_W_MM9	474	482	771	521	198	219	55
aroB_1_73_B_MM10	75	85	127	76	38	22	7
aroB_1_73_B_MM11	221	157	394	265	240	197	218
aroB_1_73_B_MM12	216	310	284	402	364	498	485
aroB_1_73_B_MM13	163	202	449	358	291	433	546
aroB_1_73_B_MM14	68	82	148	54	124	139	102
aroB_1_73_B_MM2	1	11	2
aroB_1_73_B_MM3	19	8	6	5	6	11	4
aroB_1_73_B_MM4	5	5	16	2
aroB_1_73_B_MM5	13	10	4
aroB_1_73_B_MM6
aroB_1_73_B_MM7	4	4	6	1			1
aroB_1_73_B_MM8	10		7	7
aroB_1_73_B_MM9	9		4
aroB_1_73_C	11	22	23	1	1		2
aroB_1_73_D_MM2-8	12	9		4	1	1	1
aroB_1_73_D_MM3-10	139	62	71	65	70	49	32
aroB_1_73_D_MM4-6	4	5	4		1	1
aroB_1_73_D_MM7-9	253	95	128	130	200	111	48
aroB_1_73_D_MM9-19	437	393	276	200	19	27	13
aroB_1_73_W_MM1	32	4		7
aroB_1_73_W_MM10	70	16	29		2	2
aroB_1_73_W_MM11	54	62	25	1	2	4	3
aroB_1_73_W_MM13	149	89	40	16	1	1
aroB_1_73_W_MM16
aroB_1_73_W_MM19	107	161	144	40	25	18	2
aroB_1_73_W_MM2	4	1	1		1		2
aroB_1_73_W_MM20	224	64	135	79	17	7	10
aroB_1_73_W_MM3	69	5	9	3	1	1
aroB_1_73_W_MM4	19	10	23	5
aroB_1_73_W_MM5	41	74	11	13		3	3
aroB_1_73_W_MM6	13	1	1
aroB_1_73_W_MM7	55	31	46	26	1	3	4
aroB_1_73_W_MM8	36	35	38	11		1	1
aroB_1_73_W_MM9	10	15	1
aroB_2_122_C	112	71	101	49	30	12	54
aroB_3_204_B_MM10	461	437	544	544	429	611	654
aroB_3_204_B_MM11	226	257	426	530	510	740	894
aroB_3_204_B_MM12	556	600	904	1090	969	1174	1405
aroB_3_204_B_MM13	215	243	503	414	537	1032	942
aroB_3_204_B_MM14	104	152	279	373	471	434	524
aroB_3_204_B_MM2	290	228	222	264	63	48	52
aroB_3_204_B_MM3	572	591	655	518	242	247	136
aroB_3_204_B_MM4	130	215	184	147	50	58	38
aroB_3_204_B_MM5	560	479	708	524	423	309	259
aroB_3_204_B_MM6	508	668	851	716	548	469	611
aroB_3_204_B_MM7	556	736	1026	748	624	792	683
aroB_3_204_B_MM8	280	383	591	305	299	237	266
aroB_3_204_B_MM9	293	313	378	284	359	233	283
aroB_3_204_C	209	235	334	226	169	214	114
aroB_3_204_D_MM2-8	301	358	410	424	298	369	363
aroB_3_204_D_MM3-10	174	258	174	199	79	68	43
aroB_3_204_D_MM4-6	170	308	998	206	167	274	133
aroB_3_204_D_MM7-9	292	274	615	467	336	331	379
aroB_3_204_D_MM9-19	304	259	458	410	505	584	579
aroB_3_204_W_MM1	350	397	652	402	272	278	198
aroB_3_204_W_MM10	206	287	353	276	229	254	247
aroB_3_204_W_MM11	186	157	213	141	49	20	36
aroB_3_204_W_MM13	110	125	169	127	58	41	61
aroB_3_204_W_MM16	827	948	1358	1843	1117	1292	1076
aroB_3_204_W_MM19	535	644	1138	889	1303	1604	1449
aroB_3_204_W_MM2	313	268	356	255	86	125	115
aroB_3_204_W_MM20	476	579	968	702	816	822	898
aroB_3_204_W_MM3	313	386	446	334	130	180	169
aroB_3_204_W_MM4	287	256	391	172	83	84	68
aroB_3_204_W_MM5	287	250	388	331	241	176	150
aroB_3_204_W_MM6	249	238	379	332	204	218	176
aroB_3_204_W_MM7	386	312	527	554	423	742	522
aroB_3_204_W_MM8	425	500	834	624	600	686	630
aroB_3_204_W_MM9	583	737	1202	1080	1199	1177	1371
aroE_1_28_B_MM10	645	970	1170	1128	616	753	632
aroE_1_28_B_MM11	502	466	732	583	279	319	245
aroE_1_28_B_MM12	428	373	766	637	851	1138	911
aroE_1_28_B_MM13	719	697	1106	1321	938	1366	1232
aroE_1_28_B_MM14	583	875	1342	1416	1687	1824	2070
aroE_1_28_B_MM2	1172	1017	1282	598	147	118	36
aroE_1_28_B_MM3	411	343	397	138	34	30	27
aroE_1_28_B_MM4	260	233	351	207	59	28	16
aroE_1_28_B_MM5	631	465	773	416	58	47	65
aroE_1_28_B_MM6	955	932	907	684	188	179	82
aroE_1_28_B_MM7	1493	1919	2639	1587	885	755	575
aroE_1_28_B_MM8	590	516	622	325	192	141	93
aroE_1_28_B_MM9	403	336	588	438	502	611	618
aroE_1_28_C	311	329	374	192	24	8	9
aroE_1_28_D_MM2-8	613	553	579	372	255	167	135
aroE_1_28_D_MM3-10	440	419	688	441	218	242	211
aroE_1_28_D_MM4-6	997	908	874	467	146	141	57
aroE_1_28_D_MM7-9	389	451	628	538	360	429	290
aroE_1_28_D_MM9-19	582	711	804	468	280	287	264
aroE_1_28_W_MM1	149	131	78	33	26	49	5
aroE_1_28_W_MM10	325	335	365	126	10	26	14
aroE_1_28_W_MM11	164	154	177	102	69	6	4
aroE_1_28_W_MM13	294	254	236	134	17	27	4
aroE_1_28_W_MM16	409	412	655	336	113	74	66
aroE_1_28_W_MM19	737	640	842	469	168	87	53
aroE_1_28_W_MM2	327	382	405	219	42	16	38
aroE_1_28_W_MM20	438	499	780	671	471	573	563
aroE_1_28_W_MM3	494	402	475	168	46	16	14
aroE_1_28_W_MM4	1104	875	1068	620	167	197	63
aroE_1_28_W_MM5	479	247	359	122	38	38	48
aroE_1_28_W_MM6	461	349	391	159	69	4	43
aroE_1_28_W_MM7	895	866	753	276	72	59	19
aroE_1_28_W_MM8	399	324	189	76	40	16	8
aroE_1_28_W_MM9	617	636	649	287	63	40	13
aroE_2_94_C	521	570	731	344	94	39	23
aroE_3_209_B_MM10	1344	1341	2379	2374	2267	2496	2762
aroE_3_209_B_MM11	380	539	1141	892	1027	1600	1527
aroE_3_209_B_MM12	435	391	762	752	738	1226	1279
aroE_3_209_B_MM13	545	661	1020	882	1028	1359	1241
aroE_3_209_B_MM14	678	800	1598	1543	1696	2573	2341
aroE_3_209_B_MM2	753	755	619	413	53	72	48
aroE_3_209_B_MM3	456	485	441	233	70	28	37
aroE_3_209_B_MM4	737	764	718	499	150	67	32
aroE_3_209_B_MM5	617	534	498	327	44	45	36
aroE_3_209_B_MM6	804	711	870	445	215	51	28
aroE_3_209_B_MM7	559	643	663	352	137	84	35
aroE_3_209_B_MM8	343	297	341	197	50	39	9
aroE_3_209_B_MM9	965	1025	1611	1347	919	879	638
aroE_3_209_C	629	354	597	310	43	47	10
aroE_3_209_D_MM2-8	836	608	819	322	116	163	34
aroE_3_209_D_MM3-10	2389	2143	2346	1254	412	194	116
aroE_3_209_D_MM4-6	1746	1550	1890	1122	369	111	110
aroE_3_209_D_MM7-9	1187	1242	1835	1277	606	672	410
aroE_3_209_D_MM9-19	714	1034	1785	1311	1004	971	1025
aroE_3_209_W_MM1	512	385	437	186	25	60	23
aroE_3_209_W_MM10	2080	1556	1546	755	185	192	133
aroE_3_209_W_MM11	538	599	474	140	45	45	23
aroE_3_209_W_MM13	355	349	395	158	62	29	22
aroE_3_209_W_MM16	413	393	570	225	113	44	76
aroE_3_209_W_MM19	1126	1522	2861	2438	2872	3569	3403
aroE_3_209_W_MM2	309	252	269	175	42	26	11
aroE_3_209_W_MM20	286	419	761	707	845	1161	1028
aroE_3_209_W_MM3	449	505	439	264	37	12	25
aroE_3_209_W_MM4	1300	1103	1572	812	160	104	76
aroE_3_209_W_MM5	1104	906	1004	485	156	105	44
aroE_3_209_W_MM6	384	253	477	182	108	25	13
aroE_3_209_W_MM7	1378	1089	1129	638	82	83	27
aroE_3_209_W_MM8	669	641	703	314	114	112	92
aroE_3_209_W_MM9	592	475	515	282	122	45	23
birA_1_14_B_MM10	532	925	1639	1728	2606	3546	4329
birA_1_14_B_MM11	622	949	1725	1887	2655	3701	4428
birA_1_14_B_MM12	427	499	1126	1300	2027	2702	2837
birA_1_14_B_MM13	631	793	1795	2090	2827	3596	4164
birA_1_14_B_MM14	492	856	1604	1894	2603	3734	4468
birA_1_14_B_MM2	1318	2080	4552	4667	5197	7032	7668
birA_1_14_B_MM3	1193	1765	3128	3608	4741	6702	7024
birA_1_14_B_MM4	456	804	1282	1350	1669	2183	2380
birA_1_14_B_MM5	455	490	872	1219	1648	2220	2736
birA_1_14_B_MM6	563	663	1467	1427	2006	3074	3378
birA_1_14_B_MM7	518	754	1352	1556	2084	3016	3601
birA_1_14_B_MM8	1122	1509	3043	3125	4222	5941	7177
birA_1_14_B_MM9	599	783	1884	2264	4306	7037	8887
birA_1_14_C	938	2006	2489	815	100	36	30
birA_1_14_D_MM2-8	244	282	525	767	925	1127	1348
birA_1_14_D_MM3-10	474	949	1442	1611	2001	2757	3209
birA_1_14_D_MM4-6	354	747	1415	1158	1767	2204	2193
birA_1_14_D_MM7-9	507	889	1421	1492	2090	2909	3344
birA_1_14_D_MM9-19	727	746	1373	1117	1029	1124	1042
birA_1_14_W_MM1	578	877	1711	1336	631	263	136
birA_1_14_W_MM10	799	1257	2087	1299	534	210	171
birA_1_14_W_MM11	885	1768	3388	2137	317	291	59
birA_1_14_W_MM13	1035	1530	3249	2446	1390	940	649
birA_1_14_W_MM16	418	721	1682	1165	537	149	148
birA_1_14_W_MM19	312	395	763	458	285	182	135
birA_1_14_W_MM2	461	828	1889	1877	716	889	513
birA_1_14_W_MM20	254	264	419	610	520	627	521
birA_1_14_W_MM3	1173	2226	4306	2706	1416	627	251
birA_1_14_W_MM4	648	1280	2483	2185	2001	1798	760
birA_1_14_W_MM5	660	1237	2376	805	354	89	26
birA_1_14_W_MM6	750	1205	2644	2355	1578	2010	674
birA_1_14_W_MM7	1109	1649	3757	2651	1662	1547	1072
birA_1_14_W_MM8	745	909	2521	2291	3023	3682	4026
birA_1_14_W_MM9	1585	2618	5215	4855	4185	4685	3065
birA_2_36_C	442	579	1074	694	682	470	457
birA_3_245_B_MM10	444	530	914	901	1085	1371	1341
birA_3_245_B_MM11	476	611	1086	883	1029	1838	1795
birA_3_245_B_MM12	261	447	653	882	1024	1425	1408
birA_3_245_B_MM13	341	441	875	686	872	1009	1023
birA_3_245_B_MM14	783	1031	1882	1631	1891	2625	2440
birA_3_245_B_MM2	522	511	998	1048	1257	1635	1766
birA_3_245_B_MM3	331	381	726	864	1028	1258	1572
birA_3_245_B_MM4	225	350	618	547	571	743	817
birA_3_245_B_MM5	315	478	785	510	781	1044	1330
birA_3_245_B_MM6	509	592	1024	1140	1140	1476	1581
birA_3_245_B_MM7	498	632	1378	1559	1407	1837	2316
birA_3_245_B_MM8	676	919	1531	1303	1975	2131	2372
birA_3_245_B_MM9	474	781	1324	1379	1579	1984	1959
birA_3_245_C	247	332	685	600	518	460	423
birA_3_245_D_MM2-8	323	378	687	719	799	939	1146
birA_3_245_D_MM3-10	530	646	1275	1306	1241	1287	1714
birA_3_245_D_MM4-6	208	375	474	497	673	773	760
birA_3_245_D_MM7-9	601	816	1740	1668	1303	1559	1363
birA_3_245_D_MM9-19	363	307	493	297	200	199	167
birA_3_245_W_MM1	280	390	863	799	789	813	923
birA_3_245_W_MM10	463	941	1097	852	709	731	604
birA_3_245_W_MM11	475	719	1436	1126	1173	1286	1230
birA_3_245_W_MM13	533	682	1272	1357	1297	2034	1518
birA_3_245_W_MM16	112	201	258	226	322	313	339
birA_3_245_W_MM19	436	445	598	389	209	182	103
birA_3_245_W_MM2	294	442	611	628	932	1339	1306
birA_3_245_W_MM20	354	402	631	502	683	900	1140
birA_3_245_W_MM3	557	698	1504	1497	1107	1202	1015
birA_3_245_W_MM4	453	580	1287	993	1187	1276	1372
birA_3_245_W_MM5	612	760	1847	1509	1283	1284	1294
birA_3_245_W_MM6	356	413	743	693	498	629	547
birA_3_245_W_MM7	670	778	1615	1333	1491	1626	1273
birA_3_245_W_MM8	471	842	1767	1443	1476	1589	1508
birA_3_245_W_MM9	428	510	1002	859	815	867	739
carA_1_38_B_MM10	317	253	315	237	52	50	29
carA_1_38_B_MM11	435	477	653	1011	860	1134	1044
carA_1_38_B_MM12	354	641	803	563	722	792	845
carA_1_38_B_MM13	371	414	759	670	756	1231	1064
carA_1_38_B_MM14	437	464	755	741	638	890	892
carA_1_38_B_MM2	340	136	205	77	7	6	10
carA_1_38_B_MM3	102	66	148	43	31	6	4
carA_1_38_B_MM4	83	44	68	22	8	7	2
carA_1_38_B_MM5	149	79	117	37	10	2	5
carA_1_38_B_MM6	295	173	150	69	169	1	6
carA_1_38_B_MM7	156	160	233	123	15	12	11
carA_1_38_B_MM8	178	119	134	57	8	4	28
carA_1_38_B_MM9	231	245	152	80	17	35	2
carA_1_38_C	82	41	29	51	5	1	1
carA_1_38_D_MM2-8	230	271	221	139	28	5	7
carA_1_38_D_MM3-10	176	142	96	86	69	14	18
carA_1_38_D_MM4-6	136	77	131	61	41	3	22
carA_1_38_D_MM7-9	166	200	124	144	25	18	35
carA_1_38_D_MM9-19	116	74	130	110	34	9	18
carA_1_38_W_MM1	138	76	94	42	26	6	1
carA_1_38_W_MM10	193	107	162	70	22	2	2
carA_1_38_W_MM11	54	42	47	31	22	8	5
carA_1_38_W_MM13	187	110	230	78	9	4	7
carA_1_38_W_MM16	199	120	81	68	33	9	10
carA_1_38_W_MM19	8	9	15	23	51		1
carA_1_38_W_MM2	62	68	82	56	5	1	4
carA_1_38_W_MM20	243	171	198	105	11	9	5
carA_1_38_W_MM3	65	52	53	54	15	5	1
carA_1_38_W_MM4	14	32	41	57	1
carA_1_38_W_MM5	166	148	115	73	20	5	1
carA_1_38_W_MM6	166	140	129	91	10	2
carA_1_38_W_MM7	228	243	223	57	11	7	24
carA_1_38_W_MM8	223	182	181	106	19	6	3
carA_1_38_W_MM9	114	172	98	108	15	5	3
carA_2_126_C	187	129	178	79	70	11	1
carA_3_252_B_MM10	728	873	1669	1532	1406	2013	1742
carA_3_252_B_MM11	2019	1614	2454	2415	2735	3478	3357
carA_3_252_B_MM12	432	516	1045	839	1028	1305	1366
carA_3_252_B_MM13	582	578	1293	1242	999	1521	1395
carA_3_252_B_MM14	484	606	885	885	1087	1464	1188
carA_3_252_B_MM2	514	355	561	369	105	110	47
carA_3_252_B_MM3	578	587	701	385	177	178	149
carA_3_252_B_MM4	482	360	422	278	167	111	47
carA_3_252_B_MM5	490	535	831	685	637	653	518
carA_3_252_B_MM6	502	491	507	439	220	92	64
carA_3_252_B_MM7	508	489	589	658	546	689	755
carA_3_252_B_MM8	454	385	815	791	661	849	882
carA_3_252_B_MM9	506	980	1656	1522	1745	2049	2109
carA_3_252_C	94	195	199	171	69	29	20
carA_3_252_D_MM2-8	604	545	1075	685	635	766	697
carA_3_252_D_MM3-10	107	105	98	41	33	29	10
carA_3_252_D_MM4-6	290	332	470	378	213	253	237
carA_3_252_D_MM7-9	620	740	897	695	615	578	492
carA_3_252_D_MM9-19	476	579	776	880	935	1387	1373
carA_3_252_W_MM1	194	218	213	182	45	51	11
carA_3_252_W_MM10	234	172	109	97	85	52	6
carA_3_252_W_MM11	406	535	495	422	237	114	64
carA_3_252_W_MM13	384	311	280	277	120	142	133
carA_3_252_W_MM16	259	270	399	266	119	97	47
carA_3_252_W_MM19	505	512	1244	977	1440	2055	1885
carA_3_252_W_MM2	341	217	207	327	76	49	16
carA_3_252_W_MM20	365	415	782	969	1035	1720	1893
carA_3_252_W_MM3	368	194	271	224	47	37	98
carA_3_252_W_MM4	176	204	263	173	81	89	81
carA_3_252_W_MM5	179	175	243	112	86	36	26
carA_3_252_W_MM6	269	213	276	150	53	19	21
carA_3_252_W_MM7	693	541	627	382	203	233	106
carA_3_252_W_MM8	1329	1114	1470	1016	373	309	277
carA_3_252_W_MM9	267	252	279	147	72	27	44
dapA_1_98_B_MM10	566	788	1056	1080	868	1098	1090
dapA_1_98_B_MM11	482	473	848	729	750	1043	872
dapA_1_98_B_MM12	1044	1540	2598	2031	2102	2252	2255
dapA_1_98_B_MM13	860	825	1801	1756	1581	1961	2027
dapA_1_98_B_MM14	468	508	820	849	881	1029	1043
dapA_1_98_B_MM2	1441	1685	2027	1104	225	172	77
dapA_1_98_B_MM3	425	316	622	297	208	76	75
dapA_1_98_B_MM4	562	773	959	859	544	777	646
dapA_1_98_B_MM5	575	544	891	479	188	182	77
dapA_1_98_B_MM6	508	556	803	463	268	231	182
dapA_1_98_B_MM7	707	838	1259	995	651	564	495
dapA_1_98_B_MM8	452	386	802	459	477	432	359
dapA_1_98_B_MM9	1078	1129	2237	1447	1180	1298	1324
dapA_1_98_C	363	229	310	167	51	35	7
dapA_1_98_D_MM2-8	564	580	1124	799	808	721	764
dapA_1_98_D_MM3-10	290	198	340	324	313	370	345
dapA_1_98_D_MM4-6	614	639	1087	755	309	406	283
dapA_1_98_D_MM7-9	707	752	1368	939	584	596	629
dapA_1_98_D_MM9-19	251	292	603	379	476	787	629
dapA_1_98_W_MM1	405	420	574	300	38	26	11
dapA_1_98_W_MM10	196	323	392	232	54	47	86
dapA_1_98_W_MM11	1333	1128	1485	644	318	179	62
dapA_1_98_W_MM13	543	527	687	296	55	30	17
dapA_1_98_W_MM16	219	314	366	187	31	16	43
dapA_1_98_W_MM19	576	541	1038	901	803	1338	1281
dapA_1_98_W_MM2	1153	1228	1521	865	204	95	50
dapA_1_98_W_MM20	220	215	502	404	509	455	538
dapA_1_98_W_MM3	506	555	859	505	149	137	93
dapA_1_98_W_MM4	454	665	673	625	176	122	117
dapA_1_98_W_MM5	355	262	419	211	178	151	197
dapA_1_98_W_MM6	792	801	1434	569	199	140	155
dapA_1_98_W_MM7	406	510	663	342	53	77	90
dapA_1_98_W_MM8	373	529	640	266	65	44	27
dapA_1_98_W_MM9	486	610	641	358	74	103	22
dapA_2_131_C	305	511	767	414	268	337	201
dapA_3_214_B_MM10	481	596	971	567	475	343	199
dapA_3_214_B_MM11	889	1307	2461	2565	3018	4078	4150
dapA_3_214_B_MM12	344	407	745	761	1102	1542	1513
dapA_3_214_B_MM13	673	958	1680	1749	1971	2603	3035
dapA_3_214_B_MM14	1056	1374	2592	2706	3399	4659	4316
dapA_3_214_B_MM2	1231	1417	1580	846	217	109	86
dapA_3_214_B_MM3	843	944	1157	448	123	127	109
dapA_3_214_B_MM4	690	782	880	565	255	223	255
dapA_3_214_B_MM5	1601	2055	2599	1216	353	239	116
dapA_3_214_B_MM6	717	980	1107	621	238	151	69
dapA_3_214_B_MM7	1276	1264	1671	812	298	173	97
dapA_3_214_B_MM8	388	589	739	401	151	97	48
dapA_3_214_B_MM9	792	870	1281	785	311	364	234
dapA_3_214_C	993	987	1039	619	150	66	97
dapA_3_214_D_MM2-8	738	922	939	555	156	150	75
dapA_3_214_D_MM3-10	435	535	565	425	146	160	97
dapA_3_214_D_MM4-6	629	806	1060	511	158	123	133
dapA_3_214_D_MM7-9	706	969	1586	593	271	289	122
dapA_3_214_D_MM9-19	483	308	230	153	45	3	9
dapA_3_214_W_MM1	628	786	839	446	82	196	37
dapA_3_214_W_MM10	1002	1298	1441	756	76	75	48
dapA_3_214_W_MM11	359	527	449	241	89	86	52
dapA_3_214_W_MM13	570	885	1036	553	173	112	39
dapA_3_214_W_MM16	789	855	972	476	126	109	25
dapA_3_214_W_MM19	763	446	316	106	14	34	15
dapA_3_214_W_MM2	888	1040	1375	431	138	73	46
dapA_3_214_W_MM20	557	614	726	395	120	184	130
dapA_3_214_W_MM3	644	877	1118	467	122	71	58
dapA_3_214_W_MM4	453	472	856	387	77	48	28
dapA_3_214_W_MM5	684	935	993	325	130	83	94
dapA_3_214_W_MM6	1280	1339	1642	710	228	205	89
dapA_3_214_W_MM7	427	607	710	420	61	58	24
dapA_3_214_W_MM8	335	416	655	343	27	42	24
dapA_3_214_W_MM9	886	1216	1594	839	251	214	135
dapB_1_18_B_MM10			2			6	12
dapB_1_18_B_MM11	170	235	323	230	63	84	65
dapB_1_18_B_MM12	9	49	64	79	49	26	11
dapB_1_18_B_MM13	730	868	1522	817	417	441	500
dapB_1_18_B_MM14	275	415	761	507	486	648	450
dapB_1_18_B_MM2	24	5	26	25
dapB_1_18_B_MM3	17	27	45	20			2
dapB_1_18_B_MM4	3	19	4				1
dapB_1_18_B_MM5	45	54	122	53	4	7	1
dapB_1_18_B_MM6	22		8	10		8	4
dapB_1_18_B_MM7	42	37	26	13	6	12	8
dapB_1_18_B_MM8	7	2	4	1	4		5
dapB_1_18_B_MM9	2	7	27	39	7	18	11
dapB_1_18_C	3	9	4	2
dapB_1_18_D_MM2-8	5	7	4	7	1	16	1
dapB_1_18_D_MM3-10			1
dapB_1_18_D_MM4-6	17	44	82	63	9	12	14
dapB_1_18_D_MM7-9	357	418	879	378	230	386	170
dapB_1_18_D_MM9-19			4
dapB_1_18_W_MM1	114	158	260	83	21	7	3
dapB_1_18_W_MM10		2	1	1
dapB_1_18_W_MM11	81	64	182	87	30	20	44
dapB_1_18_W_MM13	1	3	1	5	8	6
dapB_1_18_W_MM16	494	486	646	151	97	84	33
dapB_1_18_W_MM19			3	1
dapB_1_18_W_MM2	21		1	1	6		1
dapB_1_18_W_MM20	7	15	27	39	4	11	1
dapB_1_18_W_MM3	9	8	24		3
dapB_1_18_W_MM4	22	11	55	60		1
dapB_1_18_W_MM5	189	229	291	106	34	16	14
dapB_1_18_W_MM6	20	17
dapB_1_18_W_MM7	53	8	37	15	11	13
dapB_1_18_W_MM8	43	35	1	25	10
dapB_1_18_W_MM9	33	44	69	42		1	2
dapB_2_54_C	713	813	1032	664	79	38	15
dapB_3_239_B_MM10	820	1077	1914	1013	436	518	272
dapB_3_239_B_MM11	421	678	761	589	527	632	581
dapB_3_239_B_MM12	604	549	994	930	1095	1528	1516
dapB_3_239_B_MM13	2	2	4	2		2
dapB_3_239_B_MM14	379	402	801	731	996	1049	1350
dapB_3_239_B_MM2	550	534	825	307	72	31	24
dapB_3_239_B_MM3	1994	2822	3515	1667	372	208	92
dapB_3_239_B_MM4	609	670	1187	353	117	79	42
dapB_3_239_B_MM5	495	652	1075	443	120	51	47
dapB_3_239_B_MM6	430	484	841	493	206	227	184
dapB_3_239_B_MM7	467	718	836	559	208	100	44
dapB_3_239_B_MM8	340	535	718	342	116	65	32
dapB_3_239_B_MM9	771	830	1527	697	271	200	111
dapB_3_239_C	512	616	793	296	118	51	24
dapB_3_239_D_MM2-8	1637	2218	3060	1451	299	137	75
dapB_3_239_D_MM3-10	921	1233	1503	895	175	111	65
dapB_3_239_D_MM4-6	797	695	1340	658	177	156	119
dapB_3_239_D_MM7-9	571	736	1156	623	118	123	93
dapB_3_239_D_MM9-19	658	715	1101	1069	769	729	533
dapB_3_239_W_MM1	430	713	795	363	58	16	11
dapB_3_239_W_MM10	674	610	894	494	74	48	21
dapB_3_239_W_MM11	1158	1399	1815	622	193	55	90
dapB_3_239_W_MM13	955	1209	1437	519	70	106	36
dapB_3_239_W_MM16	493	635	782	361	85	38	47
dapB_3_239_W_MM19	661	819	1423	654	251	199	203
dapB_3_239_W_MM2	1104	1138	1880	819	109	108	115
dapB_3_239_W_MM20	1190	1228	2219	1603	1382	1447	1277
dapB_3_239_W_MM3	916	1237	1457	591	58	63	26
dapB_3_239_W_MM4	720	855	1120	374	50	48	14
dapB_3_239_W_MM5	403	616	925	481	69	21	7
dapB_3_239_W_MM6	859	1279	1490	729	53	26	17
dapB_3_239_W_MM7	799	941	1370	585	99	64	50
dapB_3_239_W_MM8	390	582	621	334	71	61	13
dapB_3_239_W_MM9	766	826	1420	575	115	97	47
dnaA_1_32_B_MM10
dnaA_1_32_B_MM11		4	14		1	1
dnaA_1_32_B_MM12	5	6	15	18	8	4	6
dnaA_1_32_B_MM13			1
dnaA_1_32_B_MM14	6	7	15	20	1	9	1
dnaA_1_32_B_MM2
dnaA_1_32_B_MM3
dnaA_1_32_B_MM5			8
dnaA_1_32_B_MM6					1
dnaA_1_32_B_MM7			7				1
dnaA_1_32_B_MM8							1
dnaA_1_32_B_MM9
dnaA_1_32_C
dnaA_1_32_D_MM3-10			2
dnaA_1_32_D_MM4-6
dnaA_1_32_D_MM7-9		2				5
dnaA_1_32_D_MM9-19	30
dnaA_1_32_W_MM1	3			1	1
dnaA_1_32_W_MM10	1
dnaA_1_32_W_MM11					1
dnaA_1_32_W_MM13	1
dnaA_1_32_W_MM16	89	16	1			1	18
dnaA_1_32_W_MM19
dnaA_1_32_W_MM2	13	9
dnaA_1_32_W_MM20		4
dnaA_1_32_W_MM3	6
dnaA_1_32_W_MM5
dnaA_1_32_W_MM6	11	4		1	1
dnaA_1_32_W_MM7				1
dnaA_1_32_W_MM8	1
dnaA_1_32_W_MM9	2
dnaA_2_81_C	10	29		1			1
dnaA_3_212_B_MM10	541	626	906	746	753	857	855
dnaA_3_212_B_MM11	806	657	1286	973	765	839	841
dnaA_3_212_B_MM12	816	1077	1586	1096	599	634	635
dnaA_3_212_B_MM13	995	1071	1798	1445	1700	2026	1945
dnaA_3_212_B_MM14	327	486	558	554	472	765	793
dnaA_3_212_B_MM2	503	401	466	142	56	35	64
dnaA_3_212_B_MM3	137	102	93	12	12	2	9
dnaA_3_212_B_MM4	103	100	94	69	44	30	39
dnaA_3_212_B_MM5	145	145	169	53	52	37	19
dnaA_3_212_B_MM6	221	211	214	144	60	154	145
dnaA_3_212_B_MM7	152	136	124	68	15	27	13
dnaA_3_212_B_MM8	457	225	356	134	44	26	29
dnaA_3_212_B_MM9	405	446	595	568	327	324	269
dnaA_3_212_C	31	13	13			2	2
dnaA_3_212_D_MM2-8	236	153	106	28	2		5
dnaA_3_212_D_MM3-10	925	960	1476	978	710	903	736
dnaA_3_212_D_MM4-6	56	63	53	6		23
dnaA_3_212_D_MM7-9	10	28	10	5	1	2	3
dnaA_3_212_D_MM9-19	203	259	325	158	50	8	1
dnaA_3_212_W_MM1	36	42	11	1
dnaA_3_212_W_MM10	159	114	33	6	4	4	5
dnaA_3_212_W_MM11	9	1	2	2		6	3
dnaA_3_212_W_MM13	3	8	3	1		7
dnaA_3_212_W_MM16	15	11		1
dnaA_3_212_W_MM19	153	197	117	47	7	7
dnaA_3_212_W_MM2	101	68	211	127	204	270	240
dnaA_3_212_W_MM20	182	145	318	254	118	169	169
dnaA_3_212_W_MM3	194	53	26	10	5	4	3
dnaA_3_212_W_MM4	51	23	12	4	4	3	7
dnaA_3_212_W_MM5	39	42	20			1
dnaA_3_212_W_MM6	76	62	38		2	3	3
dnaA_3_212_W_MM7	57	25	3	1	1	1	1
dnaA_3_212_W_MM8	55	20	31	2
dnaA_3_212_W_MM9	58	7	8	1	5	4	1
dnaB_1_16_B_MM10	252	236	455	351	296	498	433
dnaB_1_16_B_MM11	463	459	807	560	576	703	677
dnaB_1_16_B_MM12	749	786	1217	1050	850	810	1027
dnaB_1_16_B_MM13	510	423	497	343	212	274	121
dnaB_1_16_B_MM14	236	309	441	348	370	421	522
dnaB_1_16_B_MM2	158	98	68	5		1	2
dnaB_1_16_B_MM3	296	135	79	47	2	6	34
dnaB_1_16_B_MM4	145	143	74	31	1	1	2
dnaB_1_16_B_MM5	358	220	209	74	4	2	2
dnaB_1_16_B_MM6	247	188	119	39	58	18	18
dnaB_1_16_B_MM7	422	140	236	134	36	42	60
dnaB_1_16_B_MM8	586	556	561	382	273	369	324
dnaB_1_16_B_MM9	398	557	992	715	675	1005	944
dnaB_1_16_C	878	417	269	56	7	1	10
dnaB_1_16_D_MM2-8	258	186	375	196	81	167	135
dnaB_1_16_D_MM3-10	168	61	94	34	1	10	1
dnaB_1_16_D_MM4-6	329	102	80	22	1	12	8
dnaB_1_16_D_MM7-9	262	121	128	23	4	9	1
dnaB_1_16_D_MM9-19	264	163	119	20	1	20	2
dnaB_1_16_W_MM1	267	182	111	23	24		1
dnaB_1_16_W_MM10	341	132	75	27	7	3	4
dnaB_1_16_W_MM11	313	125	58	29	14		5
dnaB_1_16_W_MM13	363	143	71	16	1	4	6
dnaB_1_16_W_MM16	487	205	232	90	9	13	2
dnaB_1_16_W_MM19	225	170	158	55	1	12	3
dnaB_1_16_W_MM2	260	153	54	27	3		1
dnaB_1_16_W_MM20	328	187	114	48	9	5	3
dnaB_1_16_W_MM3	133	124	38	8	3	1	2
dnaB_1_16_W_MM4	264	173	48	18	3	3	2
dnaB_1_16_W_MM5	226	179	47	8	1	1	11
dnaB_1_16_W_MM6	274	152	89	27	2	9	1
dnaB_1_16_W_MM7	190	73	79	7		1	4
dnaB_1_16_W_MM8	919	546	463	259	110	163	207
dnaB_1_16_W_MM9	724	413	307	100	31	54	12
dnaB_2_40_C	392	158	161	49	1	13	6
dnaB_3_279_B_MM10	538	590	1122	877	965	1477	1351
dnaB_3_279_B_MM11	386	341	1108	656	744	972	860
dnaB_3_279_B_MM12	541	594	1114	1277	1137	1531	1817
dnaB_3_279_B_MM13	509	629	1157	1168	1052	1494	1488
dnaB_3_279_B_MM14	343	321	495	379	259	223	244
dnaB_3_279_B_MM2	359	168	76	66	1	8
dnaB_3_279_B_MM3	234	237	202	130	115	113	125
dnaB_3_279_B_MM4	376	251	125	95	43	6	6
dnaB_3_279_B_MM5	311	220	289	187	153	190	97
dnaB_3_279_B_MM6	1019	871	1240	1194	1168	1558	1549
dnaB_3_279_B_MM7	380	363	473	454	456	626	616
dnaB_3_279_B_MM8	600	472	917	1042	923	1199	1223
dnaB_3_279_B_MM9	475	282	496	345	147	235	150
dnaB_3_279_C	372	212	64	36	11	3	2
dnaB_3_279_D_MM2-8	384	324	311	281	102	176	102
dnaB_3_279_D_MM3-10	696	637	745	613	736	646	681
dnaB_3_279_D_MM4-6	349	361	465	408	497	677	429
dnaB_3_279_D_MM7-9	716	554	830	617	534	772	651
dnaB_3_279_D_MM9-19	430	469	788	712	721	1069	1112
dnaB_3_279_W_MM1	164	47	61	7	1	2
dnaB_3_279_W_MM10	509	319	212	14	26	2	1
dnaB_3_279_W_MM11	579	457	336	194	99	112	117
dnaB_3_279_W_MM13	1116	765	581	322	117	62	12
dnaB_3_279_W_MM16	952	743	514	123	34	35	26
dnaB_3_279_W_MM19	624	598	845	1000	1233	1439	1806
dnaB_3_279_W_MM2	339	203	159	16	3	6	6
dnaB_3_279_W_MM20	776	687	1267	1301	1763	2216	2486
dnaB_3_279_W_MM3	363	183	204	16	19	1	6
dnaB_3_279_W_MM4	253	201	157	69	10	12	5
dnaB_3_279_W_MM5	432	245	244	75	7	22	15
dnaB_3_279_W_MM6	751	409	482	318	201	260	199
dnaB_3_279_W_MM7	340	231	171	67	10	1	9
dnaB_3_279_W_MM8	185	157	65	12	6	1	2
dnaB_3_279_W_MM9	421	174	220	109	12	3	5
dnaE_1_10_B_MM10	252	149	107	68	20	12	6
dnaE_1_10_B_MM11	713	706	1037	903	1061	1178	1274
dnaE_1_10_B_MM12	980	1169	1610	1414	1572	2054	1753
dnaE_1_10_B_MM13	623	800	1325	1104	944	1419	1241
dnaE_1_10_B_MM14	605	800	1123	1167	959	1499	1268
dnaE_1_10_B_MM2	909	737	682	323	164	96	34
dnaE_1_10_B_MM3	641	528	501	305	90	30	27
dnaE_1_10_B_MM4	474	203	268	147	26	67	35
dnaE_1_10_B_MM5	467	370	398	187	171	100	59
dnaE_1_10_B_MM6	406	354	459	260	119	73	61
dnaE_1_10_B_MM7	690	588	557	439	94	111	97
dnaE_1_10_B_MM8	427	426	399	214	82	84	90
dnaE_1_10_B_MM9	1790	1803	2614	1809	1664	2004	1854
dnaE_1_10_C	1016	722	902	487	171	46	9
dnaE_1_10_D_MM2-8	465	369	443	271	100	55	33
dnaE_1_10_D_MM3-10	732	563	524	291	34	69	65
dnaE_1_10_D_MM4-6	350	288	247	206	31	34	20
dnaE_1_10_D_MM7-9	282	208	238	156	23	35	12
dnaE_1_10_D_MM9-19	314	397	263	164	25	32	65
dnaE_1_10_W_MM1	355	212	285	56	31	17	8
dnaE_1_10_W_MM10	188	102	132	46	4	2	1
dnaE_1_10_W_MM11	251	303	334	158	99	17	50
dnaE_1_10_W_MM13	241	252	207	167	115	65	9
dnaE_1_10_W_MM16	481	340	627	65	14	9	2
dnaE_1_10_W_MM19	431	283	294	144	11	15	14
dnaE_1_10_W_MM2	709	476	480	211	39	23	22
dnaE_1_10_W_MM20	503	395	526	496	289	144	130
dnaE_1_10_W_MM3	302	212	342	207	67	65	157
dnaE_1_10_W_MM4	329	292	284	217	79	26	2
dnaE_1_10_W_MM5	383	305	343	185	51	10	10
dnaE_1_10_W_MM6	347	309	290	138	38	39	19
dnaE_1_10_W_MM7	239	169	112	50	23	7	1
dnaE_1_10_W_MM8	374	320	359	174	227	91	79
dnaE_1_10_W_MM9	850	581	578	316	117	60	35
dnaE_2_109_C	337	257	259	199	145	94	50
dnaE_3_216_B_MM10	535	725	1300	1125	1120	1326	1329
dnaE_3_216_B_MM11	475	465	770	978	744	1032	1011
dnaE_3_216_B_MM12	1180	1301	2390	1984	1676	2009	2111
dnaE_3_216_B_MM13	656	870	1654	1194	1376	1894	1689
dnaE_3_216_B_MM14	1303	1630	2894	2509	2033	2435	1798
dnaE_3_216_B_MM2	409	351	255	56	11	14	4
dnaE_3_216_B_MM3	480	239	158	85	5	12	5
dnaE_3_216_B_MM4	437	213	168	83	15	14	29
dnaE_3_216_B_MM5	370	299	95	51	11	23	26
dnaE_3_216_B_MM6	415	362	179	122	123	169	161
dnaE_3_216_B_MM7	400	217	92	58	15	7	5
dnaE_3_216_B_MM8	192	63	105	9	6	1
dnaE_3_216_B_MM9	297	194	50	52	10	5	18
dnaE_3_216_C	194	56	30	36	3	10	11
dnaE_3_216_D_MM2-8	310	182	83	4		7	3
dnaE_3_216_D_MM3-10	432	673	1136	958	1155	1605	1708
dnaE_3_216_D_MM4-6	157	56	85	44	15	68	59
dnaE_3_216_D_MM7-9	393	305	142	188	115	98	109
dnaE_3_216_D_MM9-19	363	505	880	769	535	542	420
dnaE_3_216_W_MM1	181	63	63	39	11	10	5
dnaE_3_216_W_MM10	987	1211	1834	1645	1578	1677	2001
dnaE_3_216_W_MM11	378	293	369	356	352	384	250
dnaE_3_216_W_MM13	552	384	725	668	699	918	1070
dnaE_3_216_W_MM16	324	213	425	417	202	370	222
dnaE_3_216_W_MM19	480	569	990	1184	921	1431	1342
dnaE_3_216_W_MM2	305	199	118	56	2	2	1
dnaE_3_216_W_MM20	209	287	542	502	703	1000	1020
dnaE_3_216_W_MM3	249	180	118	32	13	2	4
dnaE_3_216_W_MM4	381	257	144	62	10	12	6
dnaE_3_216_W_MM5	367	140	168	66	3	8	1
dnaE_3_216_W_MM6	254	199	184	32	5	59	8
dnaE_3_216_W_MM7	380	227	292	110	18	25	21
dnaE_3_216_W_MM8	214	119	42	18	14	5	4
dnaE_3_216_W_MM9	222	90	68	10	6	3	5
dnaX_1_33_B_MM10	562	685	1043	1004	996	1268	1483
dnaX_1_33_B_MM11	965	1200	1807	1792	1660	2503	2349
dnaX_1_33_B_MM12	429	442	573	656	686	847	1059
dnaX_1_33_B_MM13	718	956	1533	1411	1358	1697	1737
dnaX_1_33_B_MM14	625	628	937	1236	1304	1721	1728
dnaX_1_33_B_MM2	78	88	28	3
dnaX_1_33_B_MM3	133	60	42	23	5	4	5
dnaX_1_33_B_MM4	127	23	5	3	1	1	1
dnaX_1_33_B_MM5	532	323	252	167	133	120	100
dnaX_1_33_B_MM6	1206	784	599	53	11	34	9
dnaX_1_33_B_MM7	183	152	40	19	2	1
dnaX_1_33_B_MM8	310	174	153	46	11	7	3
dnaX_1_33_B_MM9	1920	2068	3719	3229	3878	5145	5771
dnaX_1_33_C	218	77	75	23	30	21	56
dnaX_1_33_D_MM2-8	328	123	37	17	4	4	2
dnaX_1_33_D_MM3-10	71	83	38	20	11	4	22
dnaX_1_33_D_MM4-6	251	93	43	8	3	3	1
dnaX_1_33_D_MM7-9	651	716	1177	947	798	1254	1115
dnaX_1_33_D_MM9-19	288	309	419	264	249	248	229
dnaX_1_33_W_MM1	182	72	81	29	1	10	10
dnaX_1_33_W_MM10	62	36	41	17	26	30	31
dnaX_1_33_W_MM11	96	100	59		2	2	1
dnaX_1_33_W_MM13	82	44	9		1	1	1
dnaX_1_33_W_MM16	55	27	16
dnaX_1_33_W_MM19	232	295	60	39	6	4	8
dnaX_1_33_W_MM2	216	139	39	67	17	35	31
dnaX_1_33_W_MM20	84	103	48	2	3	1	1
dnaX_1_33_W_MM3	37	115	45	2			3
dnaX_1_33_W_MM4	155	77	17	1		2
dnaX_1_33_W_MM5	264	212	53	30	22	54	14
dnaX_1_33_W_MM6	118	104	63	55	1	1	1
dnaX_1_33_W_MM7	340	143	116	31	12	1	3
dnaX_1_33_W_MM8	182	86	27	5	1	5
dnaX_1_33_W_MM9	153	220	68	17			6
dnaX_2_60_C	392	238	119	17	7	4	1
dnaX_3_206_B_MM10	566	690	1148	1037	1169	1376	1400
dnaX_3_206_B_MM11	751	1071	2096	1925	1727	1966	1785
dnaX_3_206_B_MM12	1267	1511	2768	2474	2803	3615	3263
dnaX_3_206_B_MM13	969	1072	2112	1701	1523	1848	1577
dnaX_3_206_B_MM14	473	900	1451	1251	1438	1636	1700
dnaX_3_206_B_MM2	746	706	624	408	58	43	40
dnaX_3_206_B_MM3	768	846	1071	667	336	722	321
dnaX_3_206_B_MM4	1789	1893	3793	3061	3558	4517	4960
dnaX_3_206_B_MM5	1300	1159	1225	438	178	253	208
dnaX_3_206_B_MM6	703	513	438	177	41	11	3
dnaX_3_206_B_MM7	657	403	498	139	52	36	3
dnaX_3_206_B_MM8	538	498	324	166	14	29	8
dnaX_3_206_B_MM9	463	461	507	174	46	39	7
dnaX_3_206_C	644	487	344	149	14	6	21
dnaX_3_206_D_MM2-8	597	545	1015	464	183	116	91
dnaX_3_206_D_MM3-10	1063	1072	2033	2005	2179	2927	2844
dnaX_3_206_D_MM4-6	924	784	617	308	155	65	76
dnaX_3_206_D_MM7-9	1020	742	751	203	15	34	12
dnaX_3_206_D_MM9-19	644	917	1152	891	807	519	954
dnaX_3_206_W_MM1	849	626	478	182	30	52	123
dnaX_3_206_W_MM10	561	473	278	118	66	22	22
dnaX_3_206_W_MM11	516	292	377	213	128	121	153
dnaX_3_206_W_MM13	884	574	543	103	13	11	12
dnaX_3_206_W_MM16	731	480	297	220	41	47	65
dnaX_3_206_W_MM19	649	713	946	628	385	375	211
dnaX_3_206_W_MM2	620	517	389	171	11	28	15
dnaX_3_206_W_MM20	899	1389	2311	2589	3244	4005	4585
dnaX_3_206_W_MM3	1119	1141	1529	862	937	1097	1354
dnaX_3_206_W_MM4	913	978	907	552	147	150	143
dnaX_3_206_W_MM5	481	477	544	170	84	66	155
dnaX_3_206_W_MM6	454	236	219	97	180	132	103
dnaX_3_206_W_MM7	593	414	487	157	76	43	27
dnaX_3_206_W_MM8	502	284	315	96	33	12	4
dnaX_3_206_W_MM9	601	523	296	94	8	10	2
eno_1_44_B_MM10	268	165	188	70	26	44	15
eno_1_44_B_MM11	435	480	457	436	375	294	236
eno_1_44_B_MM12	358	313	934	696	430	465	416
eno_1_44_B_MM13	462	466	717	614	290	286	277
eno_1_44_B_MM14	582	669	911	541	157	218	144
eno_1_44_B_MM2	158	80	128	15	9	28	10
eno_1_44_B_MM3	63	94	73	41	8	4	2
eno_1_44_B_MM4	287	188	244	61	20	27	60
eno_1_44_B_MM5	356	162	152	79	4	1	2
eno_1_44_B_MM6	261	103	158	51	11		1
eno_1_44_B_MM7	120	112	84	30	11	7
eno_1_44_B_MM8	308	118	227	136	48	33	59
eno_1_44_B_MM9	324	147	199	73	4	29	11
eno_1_44_C	202	123	137	18		7	11
eno_1_44_D_MM2-8	791	476	437	139	34		8
eno_1_44_D_MM3-10	306	186	143	23	7	4	6
eno_1_44_D_MM4-6	208	122	51	34	7	3	1
eno_1_44_D_MM7-9	125	105	125	94	10		4
eno_1_44_D_MM9-19	376	266	336	184	108	42	31
eno_1_44_W_MM1	278	165	101	48	4		4
eno_1_44_W_MM10	215	99	58	63	1	1
eno_1_44_W_MM11	218	149	104	99	34	2	21
eno_1_44_W_MM13	287	138	290	61	14	3	5
eno_1_44_W_MM16	154	102	71	94	21	5	18
eno_1_44_W_MM19	1019	903	591	296	97	54	66
eno_1_44_W_MM2	267	163	180	21	6	1	1
eno_1_44_W_MM20	202	87	65	27	1	3	1
eno_1_44_W_MM3	219	126	66	5		2
eno_1_44_W_MM4	245	98	114	45	23	8	16
eno_1_44_W_MM5	267	214	153	29	8	9	13
eno_1_44_W_MM6	289	130	135	34	10		1
eno_1_44_W_MM7	262	157	140	41	20	7	3
eno_1_44_W_MM8	209	152	135	44	3	1	1
eno_1_44_W_MM9	462	186	172	60	13		3
eno_2_68_C	494	156	159	49	19	6	6
eno_3_219_B_MM10	344	479	520	395	173	46	111
eno_3_219_B_MM11	363	345	384	141	69	62	17
eno_3_219_B_MM12	401	513	784	412	229	200	147
eno_3_219_B_MM13	472	568	791	820	598	489	531
eno_3_219_B_MM14	515	720	1095	998	737	970	834
eno_3_219_B_MM2	191	100	176	36	7	31	8
eno_3_219_B_MM3	172	77	139	43	9		1
eno_3_219_B_MM4	176	195	203	116	14	4	36
eno_3_219_B_MM5	293	207	250	87	3	2	4
eno_3_219_B_MM6	350	110	172	28	1	1	5
eno_3_219_B_MM7	170	129	106	84	10	16	13
eno_3_219_B_MM8	250	233	223	120	75	78	65
eno_3_219_B_MM9	340	264	240	131	10	4	2
eno_3_219_C	155	129	95	42	2	1	1
eno_3_219_D_MM2-8	165	146	106	69	17	3	5
eno_3_219_D_MM3-10	483	339	863	403	145	153	190
eno_3_219_D_MM4-6	151	169	64	59	13		2
eno_3_219_D_MM7-9	418	370	387	287	88	74	80
eno_3_219_D_MM9-19	341	347	586	390	355	165	199
eno_3_219_W_MM1	255	239	177	87	58	17	28
eno_3_219_W_MM10	202	190	164	140	16	6	15
eno_3_219_W_MM11	134	64	78	65	4	5	1
eno_3_219_W_MM13	193	321	254	249	144	34	143
eno_3_219_W_MM16	418	275	227	102	95	158	151
eno_3_219_W_MM19	585	628	542	503	336	242	120
eno_3_219_W_MM2	288	182	127	29	2	1	2
eno_3_219_W_MM20	357	554	1114	957	856	983	890
eno_3_219_W_MM3	116	86	80	15	16	1	11
eno_3_219_W_MM4	102	145	57	71	58	85	67
eno_3_219_W_MM5	462	201	211	37	4	5	10
eno_3_219_W_MM6	167	169	112	51	4	2	5
eno_3_219_W_MM7	256	274	420	219	153	97	74
eno_3_219_W_MM8	224	73	176	71	2	2	4
eno_3_219_W_MM9	373	176	153	69	17	5	6
fabA_1_36_B_MM10		1	1	1		8	1
fabA_1_36_B_MM11	33	88	137	124	87	100	52
fabA_1_36_B_MM12	361	397	430	413	451	482	435
fabA_1_36_B_MM13	148	177	253	185	195	393	340
fabA_1_36_B_MM14	172	225	521	230	329	405	411
fabA_1_36_B_MM2	5	8
fabA_1_36_B_MM3	17	44	10	44	16		2
fabA_1_36_B_MM4	176	171	228	104	3	8	5
fabA_1_36_B_MM5		13	10	14	1
fabA_1_36_B_MM6	17	10	36	9
fabA_1_36_B_MM7	2	11	15	1
fabA_1_36_B_MM8	45	40	44	46			1
fabA_1_36_B_MM9	10	21	13	26	21	2	1
fabA_1_36_C	5					1
fabA_1_36_D_MM2-8	57	64	131	56	1	7
fabA_1_36_D_MM3-10			2
fabA_1_36_D_MM4-6	17	8
fabA_1_36_D_MM7-9		1
fabA_1_36_D_MM9-19				1		16
fabA_1_36_W_MM1	18	69	64	11			1
fabA_1_36_W_MM10			5
fabA_1_36_W_MM11		5		1
fabA_1_36_W_MM13	12	2		11
fabA_1_36_W_MM16	279	202	400	180	23	11	4
fabA_1_36_W_MM19			14		2	14	16
fabA_1_36_W_MM2	4
fabA_1_36_W_MM20			1	5
fabA_1_36_W_MM3
fabA_1_36_W_MM4		1
fabA_1_36_W_MM5	3			1
fabA_1_36_W_MM6
fabA_1_36_W_MM7			1
fabA_1_36_W_MM8	58	126	113	58	4	15	2
fabA_1_36_W_MM9					3
fabA_2_88_C	384	395	943	751	651	859	817
fabA_3_226_B_MM10	518	638	861	644	316	262	129
fabA_3_226_B_MM11	412	387	633	411	421	336	462
fabA_3_226_B_MM12	784	976	1574	1218	1182	1442	1149
fabA_3_226_B_MM13	433	340	687	724	584	730	801
fabA_3_226_B_MM14	736	756	1442	1237	1757	2635	2891
fabA_3_226_B_MM2	569	570	1149	364	17	12	9
fabA_3_226_B_MM3	410	667	1004	382	23	20	34
fabA_3_226_B_MM4	472	547	1030	428	82	132	200
fabA_3_226_B_MM5	718	1010	1122	819	59	63	31
fabA_3_226_B_MM6	315	366	637	583	114	48	26
fabA_3_226_B_MM7	534	779	1250	846	232	82	49
fabA_3_226_B_MM8	238	310	453	264	73	87	69
fabA_3_226_B_MM9	455	612	1111	710	229	169	99
fabA_3_226_C	1123	947	1654	738	49	17	9
fabA_3_226_D_MM2-8	528	574	1252	961	297	267	180
fabA_3_226_D_MM3-10	506	510	995	791	213	173	76
fabA_3_226_D_MM4-6	669	754	1201	876	160	98	87
fabA_3_226_D_MM7-9	1102	1238	2203	1416	554	541	387
fabA_3_226_D_MM9-19	441	521	657	485	303	280	262
fabA_3_226_W_MM1	2280	2499	3607	1724	97	76	23
fabA_3_226_W_MM10	1070	1378	1844	1147	146	104	41
fabA_3_226_W_MM11	496	594	817	527	91	19	9
fabA_3_226_W_MM13	660	694	1376	704	463	329	254
fabA_3_226_W_MM16	515	667	1036	498	33	36	27
fabA_3_226_W_MM19	368	392	592	342	259	177	102
fabA_3_226_W_MM2	407	527	843	370	64	15	11
fabA_3_226_W_MM20	617	502	894	608	581	558	590
fabA_3_226_W_MM3	682	651	1076	498	140	68	161
fabA_3_226_W_MM4	399	510	712	471	53	16	11
fabA_3_226_W_MM5	1334	1365	2461	1077	156	35	14
fabA_3_226_W_MM6	451	539	812	479	152	53	24
fabA_3_226_W_MM7	3	6	3	1	2
fabA_3_226_W_MM8	372	468	548	432	137	50	25
fabA_3_226_W_MM9	448	671	953	780	122	104	32
fabI_1_14_B_MM10	557	550	1295	1068	1042	1394	1429
fabI_1_14_B_MM11	390	563	1214	1007	1113	1435	1353
fabI_1_14_B_MM12	638	525	1187	1272	1548	1961	2016
fabI_1_14_B_MM13	538	524	1218	1068	1191	1483	1418
fabI_1_14_B_MM14	572	880	1530	1182	1566	1731	1721
fabI_1_14_B_MM2	425	380	185	74	18	13	14
fabI_1_14_B_MM3	771	648	484	83	8	32	5
fabI_1_14_B_MM4	584	387	307	128	36	7	5
fabI_1_14_B_MM5	614	541	420	127	12	1	1
fabI_1_14_B_MM6	432	356	278	116	21	10	4
fabI_1_14_B_MM7	297	554	597	412	213	178	182
fabI_1_14_B_MM8	377	469	508	272	64	83	27
fabI_1_14_B_MM9	724	895	1730	1550	1702	2148	2349
fabI_1_14_C	619	502	350	127	28		2
fabI_1_14_D_MM2-8	1627	1075	879	233	82	79	13
fabI_1_14_D_MM3-10	711	655	662	173	39	58	13
fabI_1_14_D_MM4-6	452	379	587	230	36	13	6
fabI_1_14_D_MM7-9	502	616	763	325	175	218	130
fabI_1_14_D_MM9-19	941	1400	1715	897	306	597	383
fabI_1_14_W_MM1	1179	897	469	193	87	18	6
fabI_1_14_W_MM10	648	509	427	90	6	28	6
fabI_1_14_W_MM11	304	182	172	78	21	3	6
fabI_1_14_W_MM13	609	487	435	236	40	36	14
fabI_1_14_W_MM16	502	470	522	186	25	5	20
fabI_1_14_W_MM19	589	409	475	144	15	19	6
fabI_1_14_W_MM2	2715	1559	1233	459	123	30	78
fabI_1_14_W_MM20	667	658	540	182	46	22	26
fabI_1_14_W_MM3	717	600	531	105	27		5
fabI_1_14_W_MM4	792	425	494	84	11	8	2
fabI_1_14_W_MM5	548	516	255	110	7	3	6
fabI_1_14_W_MM6	2199	1689	1186	313	53	18	56
fabI_1_14_W_MM7	798	576	328	195	26	26	7
fabI_1_14_W_MM8	1183	800	829	224	25	8	6
fabI_1_14_W_MM9	715	484	477	80	41	32	8
fabI_2_35_C	644	409	373	108	48	4	3
fabI_3_206_B_MM10	893	1105	1768	1693	1791	2320	2158
fabI_3_206_B_MM11	4627	5406	9833	11475	9856	13748	11958
fabI_3_206_B_MM12	1151	1296	2555	2415	2644	3396	3120
fabI_3_206_B_MM13	668	592	1262	957	1207	1574	1660
fabI_3_206_B_MM14	984	1369	2134	1919	2289	2849	3065
fabI_3_206_B_MM2	249	291	308	125	24	8	1
fabI_3_206_B_MM3	453	231	338	122	8	4
fabI_3_206_B_MM4	534	507	810	608	224	140	135
fabI_3_206_B_MM5	430	516	863	695	516	701	589
fabI_3_206_B_MM6	679	817	1694	1532	2134	2703	2967
fabI_3_206_B_MM7	953	1232	2152	2255	2811	4068	4335
fabI_3_206_B_MM8	659	446	617	248	82	31	34
fabI_3_206_B_MM9	603	594	1538	1368	1934	2725	2927
fabI_3_206_C	566	506	422	209	29	31	4
fabI_3_206_D_MM2-8	401	435	628	406	438	307	386
fabI_3_206_D_MM3-10	619	779	1464	1068	1217	1752	2092
fabI_3_206_D_MM4-6	803	1168	1963	1991	2520	3381	3767
fabI_3_206_D_MM7-9	592	528	950	982	683	1126	1094
fabI_3_206_D_MM9-19	796	799	1319	1316	1416	1906	1785
fabI_3_206_W_MM1	879	644	767	296	27	9	10
fabI_3_206_W_MM10	464	488	464	206	39	29	79
fabI_3_206_W_MM11	723	749	758	295	92	33	67
fabI_3_206_W_MM13	383	392	552	353	190	54	58
fabI_3_206_W_MM16	1056	977	1013	451	219	151	115
fabI_3_206_W_MM19	513	471	805	851	784	1189	1096
fabI_3_206_W_MM2	1514	1306	899	427	47	48	14
fabI_3_206_W_MM20	711	928	1448	1607	1730	2032	2073
fabI_3_206_W_MM3	526	478	397	147	20	6	4
fabI_3_206_W_MM4	1041	1204	1258	597	146	71	60
fabI_3_206_W_MM5	462	339	309	178	47	37	31
fabI_3_206_W_MM6	826	834	864	338	81	33	6
fabI_3_206_W_MM7	519	612	460	264	67	41	60
fabI_3_206_W_MM8	519	389	430	77	49	75	3
fabI_3_206_W_MM9	422	357	266	163	43	20	5
fabZ_1_52_B_MM10	390	300	234	124	23	21	4
fabZ_1_52_B_MM11	567	352	545	237	153	125	81
fabZ_1_52_B_MM12	368	283	282	103	45	17	6
fabZ_1_52_B_MM13	348	318	411	204	109	94	41
fabZ_1_52_B_MM14	713	694	805	574	395	499	318
fabZ_1_52_B_MM2	242	149	154	48	21	25	39
fabZ_1_52_B_MM3	177	129	48	43	2	8	6
fabZ_1_52_B_MM4	361	190	107	71	1	1	4
fabZ_1_52_B_MM5	345	208	139	57	9	6	17
fabZ_1_52_B_MM6	1620	776	461	158	20	5	36
fabZ_1_52_B_MM7	711	354	224	115	9	10	7
fabZ_1_52_B_MM8	79	17	27	4	5	4
fabZ_1_52_B_MM9	305	125	74	42	2	5	2
fabZ_1_52_C	168	99	50	10	1	1	4
fabZ_1_52_D_MM2-8	139	89	26	17	9	1
fabZ_1_52_D_MM3-10	424	351	333	206	73	54	90
fabZ_1_52_D_MM4-6	207	65	69	23	3	2	1
fabZ_1_52_D_MM7-9	61	46	41	48
fabZ_1_52_D_MM9-19	190	173	237	95	14	5	3
fabZ_1_52_W_MM1	237	102	94	40	4		9
fabZ_1_52_W_MM10	294	247	299	69	19	13	5
fabZ_1_52_W_MM11	437	404	321	148	13	3	10
fabZ_1_52_W_MM13	162	99	72	28	9	1	7
fabZ_1_52_W_MM16	434	395	383	158	4	8	6
fabZ_1_52_W_MM19	33	31	37	5	1
fabZ_1_52_W_MM2	60	34	42	31		2
fabZ_1_52_W_MM20	347	337	374	191	56	10	25
fabZ_1_52_W_MM3	155	50	36	19	6	1	1
fabZ_1_52_W_MM4	250	82	75	10	14	1	3
fabZ_1_52_W_MM5	152	62	57	17	3	1	1
fabZ_1_52_W_MM6	271	105	60	17	1	10
fabZ_1_52_W_MM7	568	235	193	63	11	4	3
fabZ_1_52_W_MM8	93	52	36	28	1	5	1
fabZ_1_52_W_MM9	117	64	62	13	2
fabZ_2_145_C	225	173	203	30	6	1
fabZ_3_259_B_MM10	711	904	1499	1769	2789	3759	4251
fabZ_3_259_B_MM11	663	852	1738	1634	1856	2660	2964
fabZ_3_259_B_MM12	245	202	725	555	765	1278	1569
fabZ_3_259_B_MM13	1117	1322	2765	2628	3882	5873	7033
fabZ_3_259_B_MM14	809	1208	1953	2183	3238	5313	7050
fabZ_3_259_B_MM2	523	515	528	137	23	66	17
fabZ_3_259_B_MM3	743	712	704	272	85	44	30
fabZ_3_259_B_MM4	762	801	950	341	90	66	94
fabZ_3_259_B_MM5	497	472	621	266	50	66	23
fabZ_3_259_B_MM6	1542	1350	1648	470	165	127	117
fabZ_3_259_B_MM7	559	523	595	183	18	16	3
fabZ_3_259_B_MM8	387	447	513	289	66	105	42
fabZ_3_259_B_MM9	906	1280	2247	2435	3657	5367	6182
fabZ_3_259_C	669	528	532	124	17	17	14
fabZ_3_259_D_MM2-8	490	449	472	162	90	94	78
fabZ_3_259_D_MM3-10	476	779	1087	643	445	345	393
fabZ_3_259_D_MM4-6	663	450	652	209	69	7	10
fabZ_3_259_D_MM7-9	811	836	1492	642	307	183	117
fabZ_3_259_D_MM9-19	623	855	1334	1086	1084	1207	1271
fabZ_3_259_W_MM1	640	721	753	159	63	23	28
fabZ_3_259_W_MM10	437	422	343	163	28	12	18
fabZ_3_259_W_MM11	1125	1142	1093	384	59	65	9
fabZ_3_259_W_MM13	446	509	434	107	46	5	10
fabZ_3_259_W_MM16	887	892	939	378	33	13	4
fabZ_3_259_W_MM19	523	765	1039	548	220	137	145
fabZ_3_259_W_MM2	889	782	712	260	61	5	9
fabZ_3_259_W_MM20	699	632	1293	1353	1638	2528	2573
fabZ_3_259_W_MM3	693	752	817	210	138	50	84
fabZ_3_259_W_MM4	949	708	709	299	53	15	12
fabZ_3_259_W_MM5	692	749	528	166	30	11	9
fabZ_3_259_W_MM6	535	511	544	203	42	49	13
fabZ_3_259_W_MM7	1215	1190	1069	309	61	6	36
fabZ_3_259_W_MM8	813	759	627	290	101	159	116
fabZ_3_259_W_MM9	287	391	344	84	58	16	32
fbaA_1_28_B_MM10	1096	1318	2100	1916	1766	2327	2446
fbaA_1_28_B_MM11	337	458	696	705	794	1046	1115
fbaA_1_28_B_MM12	708	859	1265	1111	1174	1611	1581
fbaA_1_28_B_MM13	777	990	1960	1669	1752	2384	2312
fbaA_1_28_B_MM14	473	536	1182	1059	1121	1540	1393
fbaA_1_28_B_MM2	127	111	45	48	11	4	8
fbaA_1_28_B_MM3	243	176	242	50	47	47	19
fbaA_1_28_B_MM4	123	80	149	62	40	30	54
fbaA_1_28_B_MM5	328	293	256	175	27	9	33
fbaA_1_28_B_MM6	238	205	147	31	39	18	26
fbaA_1_28_B_MM7	739	535	833	483	352	373	346
fbaA_1_28_B_MM8	443	623	1026	681	619	657	516
fbaA_1_28_B_MM9	484	516	867	527	488	448	454
fbaA_1_28_C	95	88	67	35	5		5
fbaA_1_28_D_MM2-8	392	202	262	92	35	15	17
fbaA_1_28_D_MM3-10	473	507	942	1042	1160	1291	1419
fbaA_1_28_D_MM4-6	152	238	225	134	58	56	49
fbaA_1_28_D_MM7-9	422	319	521	269	113	133	101
fbaA_1_28_D_MM9-19	171	145	81	17	6	5	10
fbaA_1_28_W_MM1	184	64	56	41	10		8
fbaA_1_28_W_MM10	614	389	369	181	29	22	25
fbaA_1_28_W_MM11	84	122	72	46	19	5	16
fbaA_1_28_W_MM13	298	214	197	59	18	1	9
fbaA_1_28_W_MM16	277	173	113	19	20	2	19
fbaA_1_28_W_MM19	208	97	113	36	29	22	52
fbaA_1_28_W_MM2	144	121	80	18	11	9	11
fbaA_1_28_W_MM20	225	95	67	46	5	4	9
fbaA_1_28_W_MM3	189	58	95	17	6	2	15
fbaA_1_28_W_MM4	238	112	260	118	82	157	78
fbaA_1_28_W_MM5	276	98	99	42	16	2	12
fbaA_1_28_W_MM6	615	309	265	158	15	26	10
fbaA_1_28_W_MM7	342	289	179	77	8	3	12
fbaA_1_28_W_MM8	210	172	132	194	26	13	14
fbaA_1_28_W_MM9	151	121	44	44	7		7
fbaA_2_97_C	39	103	91	66	10	27	8
fbaA_3_200_B_MM10	601	627	1183	988	1008	1326	1312
fbaA_3_200_B_MM11	607	752	1418	1352	951	1244	1350
fbaA_3_200_B_MM12	246	337	520	648	386	555	515
fbaA_3_200_B_MM13	494	763	1229	1170	813	771	737
fbaA_3_200_B_MM14	620	747	1167	1374	1301	1667	1365
fbaA_3_200_B_MM2	1141	745	688	313	159	152	161
fbaA_3_200_B_MM3	625	483	634	273	121	68	77
fbaA_3_200_B_MM4	401	320	369	149	32	45	30
fbaA_3_200_B_MM5	382	340	610	244	179	189	218
fbaA_3_200_B_MM6	570	393	519	502	226	284	183
fbaA_3_200_B_MM7	166	176	162	122	105	128	98
fbaA_3_200_B_MM8	862	753	1236	1035	794	775	696
fbaA_3_200_B_MM9	434	470	614	549	418	533	492
fbaA_3_200_C	261	120	167	92	27	5	17
fbaA_3_200_D_MM2-8	298	254	516	265	100	88	83
fbaA_3_200_D_MM3-10	357	332	431	439	245	239	187
fbaA_3_200_D_MM4-6	313	336	414	271	159	211	155
fbaA_3_200_D_MM7-9	416	402	476	280	106	82	91
fbaA_3_200_D_MM9-19	354	366	571	680	714	862	974
fbaA_3_200_W_MM1	312	240	175	51	36	7	18
fbaA_3_200_W_MM10	260	293	252	107	46	29	15
fbaA_3_200_W_MM11	53	24	54	31	9	8	11
fbaA_3_200_W_MM13	375	310	316	185	111	95	100
fbaA_3_200_W_MM16	609	348	500	179	68	80	55
fbaA_3_200_W_MM19	576	602	1410	2280	2730	3076	2820
fbaA_3_200_W_MM2	475	388	459	233	204	329	338
fbaA_3_200_W_MM20	508	523	724	757	501	562	530
fbaA_3_200_W_MM3	169	83	121	38	10	5	20
fbaA_3_200_W_MM4	351	422	273	101	46	38	33
fbaA_3_200_W_MM5	144	108	115	24	2	17	3
fbaA_3_200_W_MM6	200	192	174	74	10	7	4
fbaA_3_200_W_MM7	411	306	265	111	16	15	18
fbaA_3_200_W_MM8	312	203	182	107	23	39	12
fbaA_3_200_W_MM9	50	53	81	35	21	16	26
fmt_1_104_B_MM10	635	786	1277	962	1189	1469	1366
fmt_1_104_B_MM11	421	485	834	690	622	897	782
fmt_1_104_B_MM12	841	1046	1418	1247	1187	1642	1485
fmt_1_104_B_MM13	655	909	1573	1403	1487	1855	1778
fmt_1_104_B_MM14	613	685	1348	1077	1376	1582	1508
fmt_1_104_B_MM2	1479	1404	1749	1112	362	145	143
fmt_1_104_B_MM3	493	482	671	606	322	269	249
fmt_1_104_B_MM4	596	757	1077	743	466	401	203
fmt_1_104_B_MM5	616	642	812	724	442	379	292
fmt_1_104_B_MM6	538	589	866	558	229	135	128
fmt_1_104_B_MM7	753	970	928	782	255	158	91
fmt_1_104_B_MM8	500	535	1044	850	459	523	400
fmt_1_104_B_MM9	564	679	995	1076	883	1253	1258
fmt_1_104_C	542	743	851	490	202	143	107
fmt_1_104_D_MM2-8	525	654	787	446	201	175	130
fmt_1_104_D_MM3-10	484	388	376	98	109	59	33
fmt_1_104_D_MM4-6	426	642	888	628	499	510	390
fmt_1_104_D_MM7-9	183	212	414	179	64	34	32
fmt_1_104_D_MM9-19	578	831	1288	900	663	912	690
fmt_1_104_W_MM1	577	588	858	524	162	128	53
fmt_1_104_W_MM10	670	829	1294	634	230	195	111
fmt_1_104_W_MM11	256	337	597	381	163	140	120
fmt_1_104_W_MM13	324	239	448	361	114	110	61
fmt_1_104_W_MM16	755	824	1205	980	467	315	226
fmt_1_104_W_MM19	422	501	805	456	477	554	488
fmt_1_104_W_MM2	906	1031	1170	613	176	75	102
fmt_1_104_W_MM20	719	1057	2001	1505	1563	2206	2248
fmt_1_104_W_MM3	704	656	583	198	111	85	96
fmt_1_104_W_MM4	343	400	567	402	254	180	103
fmt_1_104_W_MM5	610	510	661	380	207	226	135
fmt_1_104_W_MM6	1184	1119	1546	772	219	135	97
fmt_1_104_W_MM7	859	1020	1315	1081	561	372	346
fmt_1_104_W_MM8	1074	1130	1595	996	301	178	129
fmt_1_104_W_MM9	457	718	959	708	302	195	117
fmt_2_145_C	494	445	633	215	54	10	18
fmt_3_222_B_MM10	376	593	491	492	416	494	393
fmt_3_222_B_MM11	1233	1039	1382	935	232	163	152
fmt_3_222_B_MM12	565	730	980	884	835	975	795
fmt_3_222_B_MM13	137	253	489	457	483	565	603
fmt_3_222_B_MM14	231	295	517	503	355	635	498
fmt_3_222_B_MM2	527	565	979	437	304	62	2
fmt_3_222_B_MM3	857	953	1526	963	227	95	76
fmt_3_222_B_MM4	1681	1768	2148	1526	454	325	85
fmt_3_222_B_MM5	1220	1145	1834	1042	220	73	21
fmt_3_222_B_MM6	931	988	1253	823	373	149	50
fmt_3_222_B_MM7	727	879	1236	688	165	85	18
fmt_3_222_B_MM8	661	497	1278	635	187	71	12
fmt_3_222_B_MM9	371	422	809	793	437	504	340
fmt_3_222_C	657	693	1243	656	218	145	20
fmt_3_222_D_MM2-8	326	443	701	368	182	151	162
fmt_3_222_D_MM3-10	659	663	744	443	107	92	30
fmt_3_222_D_MM4-6	518	636	693	400	210	48	21
fmt_3_222_D_MM7-9	766	678	1120	549	216	228	180
fmt_3_222_D_MM9-19	952	1054	1350	1259	1048	1139	1047
fmt_3_222_W_MM1	417	411	785	408	87	121	16
fmt_3_222_W_MM10	461	426	522	218	39	39	16
fmt_3_222_W_MM11	337	384	599	488	178	80	17
fmt_3_222_W_MM13	244	372	388	266	79	57	29
fmt_3_222_W_MM16	281	450	542	359	181	143	37
fmt_3_222_W_MM19	739	592	858	361	143	78	95
fmt_3_222_W_MM2	479	612	919	588	163	103	55
fmt_3_222_W_MM20	346	474	726	247	129	63	62
fmt_3_222_W_MM3	663	668	1023	579	202	106	9
fmt_3_222_W_MM4	435	511	630	346	152	55	15
fmt_3_222_W_MM5	556	667	1240	506	171	73	13
fmt_3_222_W_MM6	386	551	619	469	103	79	13
fmt_3_222_W_MM7	357	374	469	284	64	25	12
fmt_3_222_W_MM8	469	616	791	477	140	50	67
fmt_3_222_W_MM9	543	577	1027	596	212	197	106
folA_1_56_B_MM10	901	1153	1810	1889	1842	2368	2219
folA_1_56_B_MM11	1003	1108	2027	2151	2400	3311	3037
folA_1_56_B_MM12	1040	1199	2515	2364	3036	4100	4180
folA_1_56_B_MM13	979	1151	2830	2277	2707	3983	4181
folA_1_56_B_MM14	474	718	1494	1386	1797	2550	2959
folA_1_56_B_MM2	521	229	152	48	5	1	1
folA_1_56_B_MM3	214	85	96	33	3	1	2
folA_1_56_B_MM4	1100	565	335	143	14	10	13
folA_1_56_B_MM5	242	155	63	17	11	24	16
folA_1_56_B_MM6	621	204	231	70	2	3	2
folA_1_56_B_MM7	385	189	147	27	3	2	3
folA_1_56_B_MM8	480	403	189	57	5	5	3
folA_1_56_B_MM9	1092	684	495	212	67	101	51
folA_1_56_C	256	103	48	9		1
folA_1_56_D_MM2-8	834	598	324	93	57	38	80
folA_1_56_D_MM3-10	754	642	377	141	37	20	14
folA_1_56_D_MM4-6	297	353	117	59	6	6	6
folA_1_56_D_MM7-9	259	200	81	66	92	44	31
folA_1_56_D_MM9-19	701	387	262	173	32	15	29
folA_1_56_W_MM1	275	226	176	146	36	9	2
folA_1_56_W_MM10	348	159	161	10	7		3
folA_1_56_W_MM11				1
folA_1_56_W_MM13	240	182	66	7		1	2
folA_1_56_W_MM16	196	114	94	16	5	1
folA_1_56_W_MM19	202	70	83	86	2
folA_1_56_W_MM2	419	288	83	29	7	5	6
folA_1_56_W_MM20	859	482	363	82	20	2	1
folA_1_56_W_MM3	186	135	51	5	2		1
folA_1_56_W_MM4	360	190	87	42	4	3	2
folA_1_56_W_MM5	580	329	206	47	5	3	1
folA_1_56_W_MM6	635	426	284	60	1	17	5
folA_1_56_W_MM7	257	124	31	18	9	1
folA_1_56_W_MM8	448	216	192	123	25	19	27
folA_1_56_W_MM9	419	258	163	23	3	1	2
folA_2_77_C	528	270	182	14	3	5	6
folA_3_242_B_MM10	466	682	1337	1356	1489	1745	2069
folA_3_242_B_MM11	577	807	1910	1386	1726	2169	2356
folA_3_242_B_MM12	1131	1319	2285	2670	2904	3872	3914
folA_3_242_B_MM13	1205	1591	2717	3115	3472	4913	5227
folA_3_242_B_MM14	2456	3339	6471	6095	6880	8344	10096
folA_3_242_B_MM2	366	234	271	125	61	68	43
folA_3_242_B_MM3	809	930	1643	1442	1272	1540	1366
folA_3_242_B_MM4	1068	1033	2087	1940	1833	1629	2335
folA_3_242_B_MM5	1948	2167	3184	2958	3135	4142	3628
folA_3_242_B_MM6	335	299	772	622	559	788	788
folA_3_242_B_MM7	1085	1408	2160	2124	2106	2424	2474
folA_3_242_B_MM8	624	601	1008	787	841	713	927
folA_3_242_B_MM9	325	446	830	734	851	1105	1299
folA_3_242_C	546	539	448	279	198	111	133
folA_3_242_D_MM2-8	574	794	1007	830	1038	991	1101
folA_3_242_D_MM3-10	549	689	1279	1322	1180	1476	1921
folA_3_242_D_MM4-6	674	710	1338	970	933	1044	824
folA_3_242_D_MM7-9	468	398	620	556	347	552	446
folA_3_242_D_MM9-19	398	589	1116	1048	1062	1292	1164
folA_3_242_W_MM1	1537	1136	915	421	172	173	113
folA_3_242_W_MM10	583	559	714	457	298	243	260
folA_3_242_W_MM11	370	211	302	202	69	25	47
folA_3_242_W_MM13	569	331	455	261	97	129	112
folA_3_242_W_MM16	571	629	687	583	380	346	266
folA_3_242_W_MM19	770	1144	2480	2982	4347	5914	7140
folA_3_242_W_MM2	456	572	491	416	272	255	206
folA_3_242_W_MM20	453	720	1397	876	1179	1467	1630
folA_3_242_W_MM3	648	860	1212	770	662	972	616
folA_3_242_W_MM4	470	1004	957	1059	893	1077	1063
folA_3_242_W_MM5	651	486	619	428	178	185	133
folA_3_242_W_MM6	2324	1940	1458	891	311	294	197
folA_3_242_W_MM7	681	571	611	295	186	112	93
folA_3_242_W_MM8	475	454	463	263	165	93	116
folA_3_242_W_MM9	234	157	175	106	37	23	30
folC_1_19_B_MM10	388	290	694	524	553	814	989
folC_1_19_B_MM11	267	281	494	307	410	393	315
folC_1_19_B_MM12	387	486	1031	680	673	986	982
folC_1_19_B_MM13	769	743	1226	1338	1282	1470	1725
folC_1_19_B_MM14	170	263	528	343	299	363	331
folC_1_19_B_MM2	2418	2601	1852	601	43	22	30
folC_1_19_B_MM3	761	745	502	248	18	6	10
folC_1_19_B_MM4	2792	2768	2450	705	64	16	39
folC_1_19_B_MM5	1165	1126	1204	255	48	13	9
folC_1_19_B_MM6	698	771	750	284	115	148	129
folC_1_19_B_MM7	332	404	416	68	17	10	9
folC_1_19_B_MM8	466	534	1019	946	813	733	793
folC_1_19_B_MM9	1129	1261	2438	2094	1675	1944	2170
folC_1_19_C	955	803	613	129	20	20	5
folC_1_19_D_MM2-8	688	878	1410	737	293	223	196
folC_1_19_D_MM3-10	654	828	1358	1172	1398	1494	1559
folC_1_19_D_MM4-6	488	378	309	79	67	25	20
folC_1_19_D_MM7-9	1023	1190	1008	273	29	39	29
folC_1_19_D_MM9-19	554	522	493	57	20	8	13
folC_1_19_W_MM1	243	318	289	115	12	6	1
folC_1_19_W_MM10	680	417	705	229	126	121	116
folC_1_19_W_MM11	550	537	526	157	17	10	9
folC_1_19_W_MM13	1076	1582	2342	1422	839	589	470
folC_1_19_W_MM16	733	1024	1622	1254	1021	1022	892
folC_1_19_W_MM19	609	610	659	211	24	20	10
folC_1_19_W_MM2	472	432	353	140	9	13	7
folC_1_19_W_MM20	757	1039	1252	822	327	176	111
folC_1_19_W_MM3	1039	904	613	206	20	8	10
folC_1_19_W_MM4	1070	880	664	242	19	5	7
folC_1_19_W_MM5	523	555	581	221	35	12	15
folC_1_19_W_MM6	1473	787	733	255	18	28	4
folC_1_19_W_MM7	982	916	857	243	36	3	9
folC_1_19_W_MM8	1060	1059	1078	250	39	22	33
folC_1_19_W_MM9	899	967	707	257	36	9	22
folC_2_93_C	2091	2454	4007	2801	1468	1032	1198
folC_3_250_B_MM10	765	867	1106	494	54	15	6
folC_3_250_B_MM11	571	622	867	243	105	55	48
folC_3_250_B_MM12	823	937	1175	471	127	46	24
folC_3_250_B_MM13	841	1089	1825	1086	600	349	348
folC_3_250_B_MM14	2
folC_3_250_B_MM2	801	891	620	228	22	22	15
folC_3_250_B_MM3	374	351	360	91	34	9	8
folC_3_250_B_MM4	804	775	814	216	71	10	31
folC_3_250_B_MM5	1136	1236	1277	484	82	59	7
folC_3_250_B_MM6	897	1118	988	409	89	17	22
folC_3_250_B_MM7	789	882	1116	303	75	24	13
folC_3_250_B_MM8	493	567	658	235	69	39	10
folC_3_250_B_MM9	292	371	382	216	40	16	4
folC_3_250_C	511	478	493	155	48	19	12
folC_3_250_D_MM2-8	439	456	505	115	26	13	14
folC_3_250_D_MM3-10	775	630	743	166	33	33	34
folC_3_250_D_MM4-6	1381	1224	1368	589	51	38	27
folC_3_250_D_MM7-9	856	1310	714	343	40	43	8
folC_3_250_D_MM9-19	512	687	653	422	128	94	77
folC_3_250_W_MM1	495	378	547	162	21	14	6
folC_3_250_W_MM10	510	693	640	234	42	43	8
folC_3_250_W_MM11	833	963	727	371	49	13	7
folC_3_250_W_MM13	1048	1152	1230	409	73	19	9
folC_3_250_W_MM16	554	405	610	179	80	18	37
folC_3_250_W_MM19	495	430	426	226	62	22	48
folC_3_250_W_MM2	582	538	562	163	21	16	4
folC_3_250_W_MM20	1372	1851	3247	2527	2041	2619	2459
folC_3_250_W_MM3	625	893	736	292	40	22	21
folC_3_250_W_MM4	1412	1224	1398	640	89	43	42
folC_3_250_W_MM5	1082	816	927	338	78	28	27
folC_3_250_W_MM6	725	786	773	376	47	15	11
folC_3_250_W_MM7	1189	1192	1143	415	42	24	61
folC_3_250_W_MM8	1091	972	792	340	45	53	65
folC_3_250_W_MM9	542	574	635	240	38	26	20
folD_1_86_B_MM10	1059	718	584	327	91	76	61
folD_1_86_B_MM11	907	807	1018	916	1294	1506	1390
folD_1_86_B_MM12	463	539	856	849	735	895	860
folD_1_86_B_MM13	557	545	839	842	1024	1350	1252
folD_1_86_B_MM14	393	339	525	597	711	784	970
folD_1_86_B_MM2	218	93	69	8		1
folD_1_86_B_MM3	153	69	57	15	6	2	4
folD_1_86_B_MM4	178	115	45	2	1
folD_1_86_B_MM5	633	226	141	83	4	4	2
folD_1_86_B_MM6	361	135	57	9	1		4
folD_1_86_B_MM7	668	291	164	50	8	71	5
folD_1_86_B_MM8	472	295	212	40	7	2	6
folD_1_86_B_MM9	776	634	518	185	23	18	20
folD_1_86_C	503	288	160	88	3	1	1
folD_1_86_D_MM2-8	291	129	87	25	28	33	9
folD_1_86_D_MM3-10	114	77	28	3	2		3
folD_1_86_D_MM4-6	229	98	38	24	3	1	2
folD_1_86_D_MM7-9	253	186	82	24	3	6	12
folD_1_86_D_MM9-19	236	112	160	54	4	8	8
folD_1_86_W_MM1	163	88	86	48	32	27	47
folD_1_86_W_MM10	116	63	50	3	2	4	6
folD_1_86_W_MM11	162	119	49	50	44	12	3
folD_1_86_W_MM13	261	90	54	49	2		2
folD_1_86_W_MM16	98	88	125	27	4	2	5
folD_1_86_W_MM19	157	84	131	30	5	7	1
folD_1_86_W_MM2	349	235	115	26	3	1
folD_1_86_W_MM20	474	440	608	393	211	196	161
folD_1_86_W_MM3	120	99	88	10	3
folD_1_86_W_MM4	308	116	89	14			4
folD_1_86_W_MM5	179	83	26	40	9	2	1
folD_1_86_W_MM6	333	132	99	28	1	2	8
folD_1_86_W_MM7	256	127	95	26	3		2
folD_1_86_W_MM8	207	85	91	7	2		7
folD_1_86_W_MM9	85	66	76	31	2	2
folD_2_110_C	276	184	359	38	13	20	2
folD_3_207_B_MM10	349	415	771	579	491	448	411
folD_3_207_B_MM11	334	438	616	640	615	956	939
folD_3_207_B_MM12	195	142	508	328	445	739	848
folD_3_207_B_MM13	431	532	866	794	1343	1555	1780
folD_3_207_B_MM14	391	465	874	960	1042	1380	1810
folD_3_207_B_MM2	350	293	259	104	14	12	25
folD_3_207_B_MM3	537	409	542	342	58	50	18
folD_3_207_B_MM4	112	76	53	61	17	9	3
folD_3_207_B_MM5	318	283	382	219	76	49	41
folD_3_207_B_MM6	356	404	611	212	131	107	70
folD_3_207_B_MM7	290	256	407	159	75	40	41
folD_3_207_B_MM8	215	177	291	107	67	40	15
folD_3_207_B_MM9	529	576	1232	741	709	608	623
folD_3_207_C	316	250	233	79	30	14	14
folD_3_207_D_MM2-8	141	106	90	95	29	24	4
folD_3_207_D_MM3-10	400	421	426	135	53	22	26
folD_3_207_D_MM4-6	407	497	437	241	60	21	18
folD_3_207_D_MM7-9	348	206	504	154	129	133	104
folD_3_207_D_MM9-19	352	653	943	735	895	1267	1304
folD_3_207_W_MM1	337	341	380	109	20	16	7
folD_3_207_W_MM10	167	133	91	44	6	3	3
folD_3_207_W_MM11	211	189	102	112	7	24	9
folD_3_207_W_MM13	102	76	47	35	2	2
folD_3_207_W_MM16	602	499	405	179	40	25	13
folD_3_207_W_MM19	350	431	793	760	1030	1473	1414
folD_3_207_W_MM2	238	156	133	93	10	10	1
folD_3_207_W_MM20	642	846	663	309	62	48	8
folD_3_207_W_MM3	400	314	305	221	44	18	16
folD_3_207_W_MM4	440	352	243	90	37	16	16
folD_3_207_W_MM5	470	274	227	156	31	20	12
folD_3_207_W_MM6	163	88	161	65	3	25	4
folD_3_207_W_MM7	383	493	431	225	39	37	13
folD_3_207_W_MM8	170	173	103	95	31	15	11
folD_3_207_W_MM9	329	171	174	101	49	14	7
ftsA_1_50_B_MM10	690	1134	1498	1902	2869	3729	4130
ftsA_1_50_B_MM11	416	461	1039	875	961	1264	1373
ftsA_1_50_B_MM12	617	672	1480	1189	1517	2067	2087
ftsA_1_50_B_MM13	662	903	1499	1523	1798	2098	2489
ftsA_1_50_B_MM14	308	433	557	532	634	886	833
ftsA_1_50_B_MM2	187	207	71	52	3	9	14
ftsA_1_50_B_MM3	491	492	429	75	11	2	11
ftsA_1_50_B_MM4	496	482	241	133	18	4	15
ftsA_1_50_B_MM5	406	308	538	14	6	24	111
ftsA_1_50_B_MM6	971	1014	1514	258	96	212	51
ftsA_1_50_B_MM7	198	301	362	131	3	4	13
ftsA_1_50_B_MM8	541	797	292	21	254	21	8
ftsA_1_50_B_MM9	263	358	107	172	21	9	7
ftsA_1_50_C	146	146	169	64	6	3	1
ftsA_1_50_D_MM2-8	471	460	347	151	123	82	111
ftsA_1_50_D_MM3-10	632	801	1507	1463	2321	3525	4734
ftsA_1_50_D_MM4-6	573	1026	722	200	16	22	29
ftsA_1_50_D_MM7-9	355	631	588	7	74	15	45
ftsA_1_50_D_MM9-19	392	377	328	138		22	16
ftsA_1_50_W_MM1	320	352	194	78	40	19	33
ftsA_1_50_W_MM10	538	803	425	61	15	7	12
ftsA_1_50_W_MM11	483	658	408	47	6	5	4
ftsA_1_50_W_MM13	312	344	143	142	37	12	4
ftsA_1_50_W_MM16	548	482	412	51	3	8	7
ftsA_1_50_W_MM19	217	283	417	50	3	3	2
ftsA_1_50_W_MM2	217	364	273	70	112	20	15
ftsA_1_50_W_MM20	780	968	1832	1505	1861	2142	2282
ftsA_1_50_W_MM3	341	415	275	119	28	69	26
ftsA_1_50_W_MM4	419	367	303	144	68	102	197
ftsA_1_50_W_MM5	190	165	138	139	1	1	2
ftsA_1_50_W_MM6	173	186	107	37	3	4
ftsA_1_50_W_MM7	289	249	364	35	5	10	7
ftsA_1_50_W_MM8	512	528	564	88	118	244	234
ftsA_1_50_W_MM9	477	362	379	23	6	3	3
ftsA_2_123_C	301	346	346	59	3	1	6
ftsA_3_344_B_MM10	609	723	1243	1334	1292	1867	1648
ftsA_3_344_B_MM11	1298	1834	3378	3332	3452	4859	4476
ftsA_3_344_B_MM12	463	531	910	980	867	1112	1181
ftsA_3_344_B_MM13	318	347	398	281	281	272	215
ftsA_3_344_B_MM14	661	817	1715	1498	1487	1799	1698
ftsA_3_344_B_MM2	710	867	569	25	7	8	9
ftsA_3_344_B_MM3	655	815	430	74	4	8	16
ftsA_3_344_B_MM4	1034	873	958	252	240	114	135
ftsA_3_344_B_MM5	737	1093	909	366	45	8	10
ftsA_3_344_B_MM6	1234	1219	1388	147	25	65	7
ftsA_3_344_B_MM7	465	564	465	132	21	29	25
ftsA_3_344_B_MM8	763	1043	771	207	6	8	5
ftsA_3_344_B_MM9	884	1304	3049	1787	1911	2252	2154
ftsA_3_344_C	906	903	756	33	34	7	8
ftsA_3_344_D_MM2-8	916	1057	1015	140	146	17	9
ftsA_3_344_D_MM3-10	1389	1185	1117	244	73	27	9
ftsA_3_344_D_MM4-6	705	1184	948	144	114	10	19
ftsA_3_344_D_MM7-9	3350	3519	1693	232	171	71	143
ftsA_3_344_D_MM9-19	1101	1196	1116	449	16	2	11
ftsA_3_344_W_MM1	1540	1818	1334	244	27	31	65
ftsA_3_344_W_MM10	503	477	249	96	9	76	9
ftsA_3_344_W_MM11	568	400	523	189	6	38	7
ftsA_3_344_W_MM13	1039	1297	816	288	99	77	160
ftsA_3_344_W_MM16	521	557	644	29	22	16	8
ftsA_3_344_W_MM19	1489	1575	759	208	35	11	13
ftsA_3_344_W_MM2	833	908	520	219	52	58	44
ftsA_3_344_W_MM20	1145	1390	2898	2737	3758	4834	5687
ftsA_3_344_W_MM3	2037	2326	1152	404	92	6	42
ftsA_3_344_W_MM4	548	862	600	126	70	147	52
ftsA_3_344_W_MM5	661	974	606	149	2	11	17
ftsA_3_344_W_MM6	829	862	808	173	8	19	10
ftsA_3_344_W_MM7	1530	1738	1198	197	9	38	18
ftsA_3_344_W_MM8	668	867	679	93	7	3	11
ftsA_3_344_W_MM9	600	740	718	146	9	9	37
ftsK_1_57_B_MM10	419	588	1125	1025	409	428	283
ftsK_1_57_B_MM11	191	265	413	488	470	437	409
ftsK_1_57_B_MM12	230	309	507	598	514	661	522
ftsK_1_57_B_MM13	52	98	150	114	213	149	162
ftsK_1_57_B_MM14	245	361	650	567	670	677	817
ftsK_1_57_B_MM2	696	1009	2239	987	282	133	71
ftsK_1_57_B_MM3	1125	1195	2193	1503	592	421	478
ftsK_1_57_B_MM4	661	979	1787	1297	511	311	97
ftsK_1_57_B_MM5	871	1012	2106	1165	410	146	230
ftsK_1_57_B_MM6	722	1192	1614	785	209	52	119
ftsK_1_57_B_MM7	498	609	1429	934	149	64	63
ftsK_1_57_B_MM8	254	346	422	403	169	261	116
ftsK_1_57_B_MM9	670	723	1530	948	312	85	26
ftsK_1_57_C	730	976	1825	846	261	416	188
ftsK_1_57_D_MM2-8	708	1053	1439	1056	527	199	174
ftsK_1_57_D_MM3-10	743	970	1835	916	268	247	66
ftsK_1_57_D_MM4-6	649	796	1636	1330	250	226	73
ftsK_1_57_D_MM7-9	444	619	1100	672	186	129	36
ftsK_1_57_D_MM9-19	450	780	1389	946	430	450	270
ftsK_1_57_W_MM1	772	1143	1479	995	303	197	37
ftsK_1_57_W_MM10	2126	3040	5029	3303	1745	1606	1118
ftsK_1_57_W_MM11	895	967	2403	1210	278	271	50
ftsK_1_57_W_MM13	829	1162	1900	1411	726	523	193
ftsK_1_57_W_MM16	631	1002	1500	1035	298	270	66
ftsK_1_57_W_MM19	763	1081	1786	1574	916	1068	613
ftsK_1_57_W_MM2	581	685	1412	778	354	334	320
ftsK_1_57_W_MM20	2944	3741	7488	6625	6555	8705	8425
ftsK_1_57_W_MM3	883	1350	2421	1548	514	568	305
ftsK_1_57_W_MM4	931	1359	2613	1753	461	210	44
ftsK_1_57_W_MM5	401	500	962	656	145	24	14
ftsK_1_57_W_MM6	953	881	1786	1542	268	275	171
ftsK_1_57_W_MM7	473	624	644	592	139	79	43
ftsK_1_57_W_MM8	498	757	1485	894	272	218	124
ftsK_1_57_W_MM9	550	711	1513	893	446	634	126
ftsK_2_93_C	27	12	49	9	13	6	13
ftsK_3_200_B_MM10	351	568	983	841	754	1010	904
ftsK_3_200_B_MM11	589	859	1507	1578	1384	1619	1298
ftsK_3_200_B_MM12	367	359	739	481	225	253	113
ftsK_3_200_B_MM13	500	691	1223	1064	935	1144	961
ftsK_3_200_B_MM14	381	488	927	641	537	590	517
ftsK_3_200_B_MM2	160	184	442	208	165	158	174
ftsK_3_200_B_MM3	527	700	1198	927	477	570	293
ftsK_3_200_B_MM4	487	721	1396	1034	686	685	525
ftsK_3_200_B_MM5	1188	1718	3265	3141	3375	4414	4370
ftsK_3_200_B_MM6	896	1486	2318	2094	1467	2123	1374
ftsK_3_200_B_MM7	461	586	992	686	433	493	318
ftsK_3_200_B_MM8	884	687	943	710	509	488	481
ftsK_3_200_B_MM9	984	1405	2327	2323	2601	3346	3545
ftsK_3_200_C	553	806	1508	1140	1397	1860	1728
ftsK_3_200_D_MM2-8	1386	2014	3594	3767	3741	5440	5376
ftsK_3_200_D_MM3-10	398	444	1095	683	711	778	736
ftsK_3_200_D_MM4-6	750	921	1621	1271	708	757	1030
ftsK_3_200_D_MM7-9	432	502	1160	1134	1179	1560	1494
ftsK_3_200_D_MM9-19	367	534	778	833	869	881	1101
ftsK_3_200_W_MM1	386	665	1004	1031	973	937	965
ftsK_3_200_W_MM10	371	487	1031	920	711	750	530
ftsK_3_200_W_MM11	486	601	991	1032	1057	1052	970
ftsK_3_200_W_MM13	334	656	998	788	969	1289	1031
ftsK_3_200_W_MM16	809	1076	1725	1997	1850	2552	2604
ftsK_3_200_W_MM19	219	287	402	381	437	471	469
ftsK_3_200_W_MM2	311	402	617	641	777	1119	1217
ftsK_3_200_W_MM20	754	740	1327	1375	1335	1779	1949
ftsK_3_200_W_MM3	1236	1635	3007	2704	1888	2292	1664
ftsK_3_200_W_MM4	179	345	654	363	385	303	408
ftsK_3_200_W_MM5	876	1098	2002	1942	1415	1883	1729
ftsK_3_200_W_MM6	752	1043	1508	1603	1289	1268	1047
ftsK_3_200_W_MM7	996	1426	2527	2285	1788	1683	1253
ftsK_3_200_W_MM8	776	833	1418	1708	1341	1888	1693
ftsK_3_200_W_MM9	1146	1504	3170	3381	3446	4577	4498
fusA_1_16_B_MM10	176	256	324	450	403	544	573
fusA_1_16_B_MM11	527	667	1286	1174	1246	1470	1584
fusA_1_16_B_MM12	1028	1217	2215	1900	1776	2325	2108
fusA_1_16_B_MM13	957	936	1420	1370	1378	1742	1888
fusA_1_16_B_MM14	295	453	967	753	764	1123	1126
fusA_1_16_B_MM2	375	130	162	30	17	4	4
fusA_1_16_B_MM3	917	414	392	190	12	19	8
fusA_1_16_B_MM4	271	183	139	48	8	14	30
fusA_1_16_B_MM5	386	315	317	88	70	24	10
fusA_1_16_B_MM6	656	482	752	205	49	39	25
fusA_1_16_B_MM7	1108	961	1112	685	300	198	98
fusA_1_16_B_MM8	652	473	587	467	138	118	80
fusA_1_16_B_MM9	218	514	784	850	966	1366	1211
fusA_1_16_C	366	297	238	94	28	1	3
fusA_1_16_D_MM2-8	417	416	613	502	304	214	183
fusA_1_16_D_MM3-10	404	377	397	180	115	57	36
fusA_1_16_D_MM4-6	722	462	517	334	21	13	10
fusA_1_16_D_MM7-9	1128	975	1156	603	162	189	174
fusA_1_16_D_MM9-19	889	1114	1844	1157	398	221	153
fusA_1_16_W_MM1	325	137	102	23	50	50	23
fusA_1_16_W_MM10	215	190	121	72	5		2
fusA_1_16_W_MM11	492	272	166	77	6	9	4
fusA_1_16_W_MM13	780	310	281	177	24	27	8
fusA_1_16_W_MM16	1892	1359	1105	528	126	135	77
fusA_1_16_W_MM19	1151	1553	2415	917	203	143	123
fusA_1_16_W_MM2	728	357	289	85	33	13	15
fusA_1_16_W_MM20	393	462	935	568	476	466	396
fusA_1_16_W_MM3	468	366	249	140	9	5	12
fusA_1_16_W_MM4	493	315	379	116	22	16	6
fusA_1_16_W_MM5	347	238	155	85	28	12	13
fusA_1_16_W_MM6	207	283	233	47	6	19	6
fusA_1_16_W_MM7	521	296	302	153	42	24	16
fusA_1_16_W_MM8	500	240	180	148	4	24	5
fusA_1_16_W_MM9	1114	863	627	193	53	8	7
fusA_2_71_C	78	133	90	52	14	3	24
fusA_3_241_B_MM10	726	877	1723	1489	1543	1982	2077
fusA_3_241_B_MM11	501	708	1127	1118	1221	1415	1420
fusA_3_241_B_MM12	234	349	405	360	490	419	505
fusA_3_241_B_MM13	526	645	1127	1031	850	1217	1322
fusA_3_241_B_MM14	583	539	971	948	749	927	894
fusA_3_241_B_MM2	314	179	250	139	19	2	4
fusA_3_241_B_MM3	521	407	342	214	23	10	16
fusA_3_241_B_MM4	642	544	866	1257	196	196	65
fusA_3_241_B_MM5	666	534	688	291	59	44	29
fusA_3_241_B_MM6	883	857	946	392	156	88	59
fusA_3_241_B_MM7	1790	1830	2818	1544	619	655	441
fusA_3_241_B_MM8	824	772	1181	808	225	270	138
fusA_3_241_B_MM9	597	592	1027	1209	1013	1224	1342
fusA_3_241_C	383	251	215	53	6	5	4
fusA_3_241_D_MM2-8	524	612	559	308	165	91	18
fusA_3_241_D_MM3-10	926	821	1211	822	491	461	383
fusA_3_241_D_MM4-6	866	770	988	596	252	322	98
fusA_3_241_D_MM7-9	172	228	307	256	42	39	89
fusA_3_241_D_MM9-19	614	812	1414	1143	965	930	968
fusA_3_241_W_MM1	343	328	216	81	15	5	10
fusA_3_241_W_MM10	590	301	297	99	28	30	10
fusA_3_241_W_MM11	462	430	732	226	77	45	33
fusA_3_241_W_MM13	1872	1298	1270	545	227	48	25
fusA_3_241_W_MM16	587	350	533	192	57	4	36
fusA_3_241_W_MM19	794	770	877	757	207	249	266
fusA_3_241_W_MM2	96	30	17	5
fusA_3_241_W_MM20	754	971	1585	1417	1005	1550	1212
fusA_3_241_W_MM3	340	214	250	78	25	10	13
fusA_3_241_W_MM4	571	360	462	161	59	48	32
fusA_3_241_W_MM5	694	633	607	345	103	93	61
fusA_3_241_W_MM6	1685	1736	1949	1056	236	145	80
fusA_3_241_W_MM7	163	126	73	59	7	11
fusA_3_241_W_MM8	594	382	563	313	73	76	49
fusA_3_241_W_MM9	673	508	607	311	67	23	25
gapA_1_33_B_MM10	266	296	387	241	100	63	39
gapA_1_33_B_MM11	298	476	704	575	487	328	328
gapA_1_33_B_MM12	371	310	613	373	176	138	65
gapA_1_33_B_MM13	453	427	771	597	230	231	122
gapA_1_33_B_MM14	605	714	1148	1004	877	1135	813
gapA_1_33_B_MM2	199	136	163	110	26	11	9
gapA_1_33_B_MM3	367	235	255	146	15	14	13
gapA_1_33_B_MM4	629	469	594	235	73	56	23
gapA_1_33_B_MM5	298	163	201	168	44	28	3
gapA_1_33_B_MM6	349	367	361	147	78	11	3
gapA_1_33_B_MM7	643	456	568	234	84	36	31
gapA_1_33_B_MM8	403	370	389	218	62	49	5
gapA_1_33_B_MM9	442	367	463	394	121	90	52
gapA_1_33_C	170	205	126	84	12	10	10
gapA_1_33_D_MM2-8	560	382	356	234	66	12	11
gapA_1_33_D_MM3-10	230	298	410	350	71	62	28
gapA_1_33_D_MM4-6	1182	868	1346	448	127	74	46
gapA_1_33_D_MM7-9	455	276	247	90	34	6	5
gapA_1_33_D_MM9-19	393	257	359	143	28	41	13
gapA_1_33_W_MM1	363	189	255	80	7	22	1
gapA_1_33_W_MM10	63	109	90	21	18		5
gapA_1_33_W_MM11	364	243	280	149	61	39	14
gapA_1_33_W_MM13	629	460	637	384	101	88	41
gapA_1_33_W_MM16	254	218	157	71	12	14	4
gapA_1_33_W_MM19	310	213	247	117	12	8	14
gapA_1_33_W_MM2	231	219	162	52	11	23
gapA_1_33_W_MM20	256	404	326	138	83	14	14
gapA_1_33_W_MM3	1117	975	2485	363	87	62	41
gapA_1_33_W_MM4	339	368	387	156	50	59	32
gapA_1_33_W_MM5	200	223	278	80	29	7	4
gapA_1_33_W_MM6	130	128	213	135	31	1	2
gapA_1_33_W_MM7	219	136	171	59	17	17
gapA_1_33_W_MM8	373	381	349	195	30	21	10
gapA_1_33_W_MM9	202	178	219	130	60	36	35
gapA_2_54_C	288	277	180	72	6	8	3
gapA_3_216_B_MM10	728	664	1525	1033	1086	1504	1289
gapA_3_216_B_MM11	741	1289	1807	1609	1932	2801	3026
gapA_3_216_B_MM12	350	385	779	550	648	837	883
gapA_3_216_B_MM13	762	991	1584	1578	1328	1537	1565
gapA_3_216_B_MM14	338	407	542	587	458	784	829
gapA_3_216_B_MM2	482	457	401	224	87	56	29
gapA_3_216_B_MM3	488	368	531	342	253	239	168
gapA_3_216_B_MM4	486	646	681	601	348	308	308
gapA_3_216_B_MM5	139	132	127	109	89	147	138
gapA_3_216_B_MM6	692	779	994	613	408	381	368
gapA_3_216_B_MM7	292	386	417	299	259	249	246
gapA_3_216_B_MM8	126	120	163	172	141	195	112
gapA_3_216_B_MM9	114	177	213	163	170	209	149
gapA_3_216_C	590	473	472	262	50	50	36
gapA_3_216_D_MM2-8	142	133	224	53	22	16	11
gapA_3_216_D_MM3-10	256	190	292	137	78	90	50
gapA_3_216_D_MM4-6	184	146	132	121	38	58	39
gapA_3_216_D_MM7-9	165	88	93	109	40	50	15
gapA_3_216_D_MM9-19	575	558	923	925	1012	1674	1549
gapA_3_216_W_MM1	250	185	216	108	37	43	29
gapA_3_216_W_MM10	167	204	269	145	32	27	43
gapA_3_216_W_MM11	1344	979	1133	627	163	276	261
gapA_3_216_W_MM13	168	152	184	68	51	32	23
gapA_3_216_W_MM16	131	241	233	2603	118	131	78
gapA_3_216_W_MM19	506	588	667	717	758	656	759
gapA_3_216_W_MM2	125	263	204	125	15	21	7
gapA_3_216_W_MM20	428	574	1109	1031	771	995	977
gapA_3_216_W_MM3	341	295	343	159	85	41	79
gapA_3_216_W_MM4	755	530	445	192	32	11	6
gapA_3_216_W_MM5	152	66	93	57	37	12	2
gapA_3_216_W_MM6	146	176	143	107	23	9	7
gapA_3_216_W_MM7	283	156	280	180	66	27	29
gapA_3_216_W_MM8	287	200	287	133	51	94	62
gapA_3_216_W_MM9	515	658	593	398	185	200	226
gcvH_1_62_B_MM10	617	901	1565	1458	1627	2050	2113
gcvH_1_62_B_MM11	763	883	1479	1555	1876	2479	2730
gcvH_1_62_B_MM12	362	503	1147	818	993	1290	1586
gcvH_1_62_B_MM13	734	671	1100	810	480	497	377
gcvH_1_62_B_MM14	878	1046	1971	1969	2035	2769	2693
gcvH_1_62_B_MM2	757	1244	1986	1731	1819	2581	2779
gcvH_1_62_B_MM3	489	600	1439	1267	1362	1594	1526
gcvH_1_62_B_MM4	1108	1298	1874	2141	1907	2225	2318
gcvH_1_62_B_MM5	1002	1240	2252	1996	2279	2900	2690
gcvH_1_62_B_MM6	744	901	1457	1321	1450	1758	1693
gcvH_1_62_B_MM7	738	907	1699	1635	1522	1765	2079
gcvH_1_62_B_MM8	954	1487	1911	2024	2428	3259	3194
gcvH_1_62_B_MM9	1091	1407	2169	2158	2241	3172	3080
gcvH_1_62_C	670	791	1242	1172	1467	1810	1803
gcvH_1_62_D_MM2-8	666	695	1224	1276	1492	1795	1725
gcvH_1_62_D_MM3-10	765	676	1608	1188	1199	1734	1864
gcvH_1_62_D_MM4-6	1310	1481	2858	2760	2606	3639	3683
gcvH_1_62_D_MM7-9	1528	2120	3968	3533	3733	5065	4969
gcvH_1_62_D_MM9-19	468	639	1180	1240	909	1362	1439
gcvH_1_62_W_MM1	334	379	821	594	758	959	1083
gcvH_1_62_W_MM10	1535	2029	3282	3159	6050	4691	4615
gcvH_1_62_W_MM11	571	738	1231	1077	1401	1706	1686
gcvH_1_62_W_MM13	733	836	1667	1413	1889	2156	2201
gcvH_1_62_W_MM16	746	905	2003	1422	1447	1748	1850
gcvH_1_62_W_MM19	415	596	831	1092	997	1269	1363
gcvH_1_62_W_MM2	1964	2562	4223	4174	4265	5413	5821
gcvH_1_62_W_MM20	249	358	642	531	623	835	804
gcvH_1_62_W_MM3	1201	1604	2173	2685	3662	4094	4140
gcvH_1_62_W_MM4	637	579	1193	1061	1241	1342	1643
gcvH_1_62_W_MM5	787	1155	1881	1819	1877	2161	2297
gcvH_1_62_W_MM6	355	523	830	854	883	1281	1164
gcvH_1_62_W_MM7	589	750	1176	1026	1270	1505	1765
gcvH_1_62_W_MM8	881	931	1974	1527	1667	2419	2416
gcvH_1_62_W_MM9	352	469	897	751	879	1197	1362
gcvH_2_89_C	200	323	606	524	542	829	681
gcvH_3_217_B_MM10	667	783	1411	1419	1325	1859	1840
gcvH_3_217_B_MM11	431	579	1162	927	897	1184	1296
gcvH_3_217_B_MM12	314	381	682	654	619	791	848
gcvH_3_217_B_MM13	815	926	1543	1238	1320	1661	1349
gcvH_3_217_B_MM14	363	473	1185	862	813	920	1046
gcvH_3_217_B_MM2	692	893	1789	1885	2470	3156	3283
gcvH_3_217_B_MM3	1411	1604	2614	3027	2908	3738	3837
gcvH_3_217_B_MM4	623	681	1511	1158	1424	1648	1809
gcvH_3_217_B_MM5	782	1125	1833	2021	2473	3414	3703
gcvH_3_217_B_MM6	867	1052	1882	1816	1642	2504	2775
gcvH_3_217_B_MM7	1010	1196	2470	1980	2265	2815	3015
gcvH_3_217_B_MM8	713	797	1558	1690	1653	2344	2331
gcvH_3_217_B_MM9	1191	1799	2894	2945	3499	4314	4016
gcvH_3_217_C	975	1163	1771	1756	2184	2715	2418
gcvH_3_217_D_MM2-8	1484	1971	1088	239	42	22	24
gcvH_3_217_D_MM3-10	649	805	1572	1432	1654	1968	2087
gcvH_3_217_D_MM4-6	820	1174	2035	2186	2666	3714	3940
gcvH_3_217_D_MM7-9	1050	1390	2237	1886	2005	2959	3080
gcvH_3_217_D_MM9-19	606	763	1262	1107	1161	1596	1346
gcvH_3_217_W_MM1	2162	2734	5345	4876	5825	7467	7542
gcvH_3_217_W_MM10	707	865	1597	1774	1537	2234	2084
gcvH_3_217_W_MM11	846	1257	2706	2206	2426	2775	2950
gcvH_3_217_W_MM13	946	1175	1785	1741	1800	2185	2359
gcvH_3_217_W_MM16	1126	1325	2418	2138	2838	3742	3398
gcvH_3_217_W_MM19	924	1279	2500	2425	2374	3114	3245
gcvH_3_217_W_MM2	1704	1722	775	343	23	12	18
gcvH_3_217_W_MM20	782	963	1264	831	459	483	333
gcvH_3_217_W_MM3	1358	1696	3271	3241	3260	4487	4086
gcvH_3_217_W_MM4	702	893	1606	1639	1392	1984	2085
gcvH_3_217_W_MM5	964	1148	2067	1932	1876	2519	2346
gcvH_3_217_W_MM6	1174	1600	2666	2756	3052	3916	4310
gcvH_3_217_W_MM7	1496	1868	3215	2788	3175	4093	4249
gcvH_3_217_W_MM8	577	752	1489	1301	1706	1933	2055
gcvH_3_217_W_MM9	479	580	1147	940	1113	1394	1643
glnS_1_17_B_MM10	485	422	772	480	298	291	224
glnS_1_17_B_MM11	325	381	737	547	450	581	502
glnS_1_17_B_MM12	255	309	441	450	293	372	382
glnS_1_17_B_MM13	282	334	699	489	458	474	448
glnS_1_17_B_MM14	492	525	958	599	490	705	462
glnS_1_17_B_MM2	231	124	109	28	12	2	2
glnS_1_17_B_MM3	187	88	115	53	5	1	1
glnS_1_17_B_MM4	120	49	59	19	4	10	7
glnS_1_17_B_MM5	177	148	83	53	4	1	2
glnS_1_17_B_MM6	331	252	269	90	8		4
glnS_1_17_B_MM7	244	216	209	76	48	36	3
glnS_1_17_B_MM8	349	100	147	72	13	13	9
glnS_1_17_B_MM9	395	297	199	47	20	26	12
glnS_1_17_C	97	95	103	24	1	2	1
glnS_1_17_D_MM2-8	161	112	71	33	2	2	4
glnS_1_17_D_MM3-10	507	352	591	322	146	110	47
glnS_1_17_D_MM4-6	192	120	99	37	11	9	6
glnS_1_17_D_MM7-9	171	199	106	47	2	14	1
glnS_1_17_D_MM9-19	656	549	714	368	88	18	38
glnS_1_17_W_MM1	96	89	31	17	2	34	1
glnS_1_17_W_MM10	246	105	73	55	8	8	1
glnS_1_17_W_MM11	83	56	50	12	6	3	61
glnS_1_17_W_MM13	383	139	122	54	6	4	5
glnS_1_17_W_MM16	120	120	189	58	7	7
glnS_1_17_W_MM19	469	389	502	255	98	112	40
glnS_1_17_W_MM2	92	39	57	28		2	1
glnS_1_17_W_MM20	140	155	214	111	5	3	3
glnS_1_17_W_MM3	155	115	95	60	16	8	1
glnS_1_17_W_MM4	268	214	155	38	11	76	5
glnS_1_17_W_MM5	145	67	112	58	2	4
glnS_1_17_W_MM6	95	78	45	9		14	1
glnS_1_17_W_MM7	84	4	29	35		1
glnS_1_17_W_MM8	197	125	96	31	4	17	5
glnS_1_17_W_MM9	141	153	154	92	42	17	32
glnS_2_62_C	185	86	72	43	2	9	2
glnS_3_321_B_MM10	472	480	517	294	81	92	66
glnS_3_321_B_MM11	627	734	1138	941	1153	1435	1431
glnS_3_321_B_MM12	242	472	723	576	628	842	932
glnS_3_321_B_MM13	361	547	926	927	1019	1076	1521
glnS_3_321_B_MM14	495	723	1330	1454	1603	2354	2411
glnS_3_321_B_MM2	195	149	90	35	1	22	8
glnS_3_321_B_MM3	46	46	87	45	27	36	33
glnS_3_321_B_MM4	168	183	138	35	17	17	6
glnS_3_321_B_MM5	235	133	202	13	28	5	2
glnS_3_321_B_MM6	406	304	170	110	27	16	9
glnS_3_321_B_MM7	176	135	89	12	23	11	4
glnS_3_321_B_MM8	358	142	205	46	20	1	2
glnS_3_321_B_MM9	218	321	248	162	6	26	11
glnS_3_321_C	147	102	125	23	15	3	4
glnS_3_321_D_MM2-8	114	50	108	115	36	18
glnS_3_321_D_MM3-10	188	52	109	45	5	2	10
glnS_3_321_D_MM4-6	223	270	220	78	24	22	39
glnS_3_321_D_MM7-9	175	173	217	86	24	14
glnS_3_321_D_MM9-19	2		5		1	5	3
glnS_3_321_W_MM1	260	102	141	136	10		17
glnS_3_321_W_MM10	98	55	86	48	7	3	4
glnS_3_321_W_MM11	77	76	109	16	3	8	3
glnS_3_321_W_MM13	114	56	67	36	13	6	7
glnS_3_321_W_MM16	204	96	97	32	56	15	3
glnS_3_321_W_MM19	1	1	1	1
glnS_3_321_W_MM2	104	49	31	39	1	1	1
glnS_3_321_W_MM20	521	416	482	220	80	118	43
glnS_3_321_W_MM3	94	89	28	58	11	4	4
glnS_3_321_W_MM4	225	178	117	50	12	1	1
glnS_3_321_W_MM5	175	113	48	83	12	37	35
glnS_3_321_W_MM6	707	322	256	153	23	3
glnS_3_321_W_MM7	176	125	160	27	2	2	3
glnS_3_321_W_MM8	119	128	134	77	7	5	5
glnS_3_321_W_MM9	140	121	181	56	8	6	5
glyA_1_26_B_MM10	247	243	417	453	279	356	354
glyA_1_26_B_MM11	126	135	433	171	267	323	259
glyA_1_26_B_MM12	306	346	432	449	255	241	263
glyA_1_26_B_MM13	213	267	485	454	555	646	551
glyA_1_26_B_MM14	455	580	1048	863	797	1078	1165
glyA_1_26_B_MM2	105	84	77	24	26	1
glyA_1_26_B_MM3	425	175	195	38	1	13	10
glyA_1_26_B_MM4	142	124	37	28	2	4	3
glyA_1_26_B_MM5	155	151	152	56	7	13	3
glyA_1_26_B_MM6	469	299	202	13	3	8	3
glyA_1_26_B_MM7	98	86	41	13	3	1	1
glyA_1_26_B_MM8	168	105	74	10	18	8	12
glyA_1_26_B_MM9	84	39	56	14	11	3
glyA_1_26_C	47	36	16	2	1		3
glyA_1_26_D_MM2-8	83	41	16	9	10	1	1
glyA_1_26_D_MM3-10	58	114	121	111	71	80	98
glyA_1_26_D_MM4-6	309	134	149	8	8	4
glyA_1_26_D_MM7-9	147	63	53	18	9
glyA_1_26_D_MM9-19	293	335	389	173	38	35	52
glyA_1_26_W_MM1	391	218	133	16	5	3	2
glyA_1_26_W_MM10	126	55	84	31	12	13	18
glyA_1_26_W_MM11	52	74	50	2	2	11	1
glyA_1_26_W_MM13	282	177	86	22	12	15	3
glyA_1_26_W_MM16	125	104	87	4	1		4
glyA_1_26_W_MM19	294	303	319	100	21	4	5
glyA_1_26_W_MM2	158	47	72	5	11		1
glyA_1_26_W_MM20	104	76	76	8	8	13	2
glyA_1_26_W_MM3	162	64	39	2		45	7
glyA_1_26_W_MM4	34	75	32	5	5	16	1
glyA_1_26_W_MM5	178	66	78	67	42	20
glyA_1_26_W_MM6	87	24	41	5	2
glyA_1_26_W_MM7	204	59	55	22	1		1
glyA_1_26_W_MM8	108	62	60	26
glyA_1_26_W_MM9	56	29	24	1
glyA_2_116_C	1082	990	1192	503	102	126	101
glyA_3_279_B_MM10	208	336	604	478	342	642	744
glyA_3_279_B_MM11	633	791	1582	1397	1245	1719	1605
glyA_3_279_B_MM12	1207	1434	1835	1488	584	423	297
glyA_3_279_B_MM13	533	646	1464	1350	1618	2380	2392
glyA_3_279_B_MM14	342	383	1033	746	880	1180	1049
glyA_3_279_B_MM2	511	587	756	360	126	134	79
glyA_3_279_B_MM3	513	510	724	414	221	172	148
glyA_3_279_B_MM4	532	634	1274	848	569	549	396
glyA_3_279_B_MM5	259	445	790	565	424	515	507
glyA_3_279_B_MM6	883	1229	2298	1776	1123	1487	1260
glyA_3_279_B_MM7	1437	1822	3042	2428	1995	2274	2188
glyA_3_279_B_MM8	733	858	1435	1268	1317	1479	1339
glyA_3_279_B_MM9	712	718	1337	1238	1247	1452	1373
glyA_3_279_C	314	178	244	127	74	43	23
glyA_3_279_D_MM2-8	471	523	1060	728	636	524	376
glyA_3_279_D_MM3-10	353	331	399	208	110	56	136
glyA_3_279_D_MM4-6	481	685	1020	686	850	781	768
glyA_3_279_D_MM7-9	211	209	289	174	161	54	63
glyA_3_279_D_MM9-19	437	614	992	761	824	780	751
glyA_3_279_W_MM1	438	346	497	214	74	123	48
glyA_3_279_W_MM10	73	94	79	46	51	17	1
glyA_3_279_W_MM11	363	352	615	342	294	241	217
glyA_3_279_W_MM13	151	158	333	158	129	126	82
glyA_3_279_W_MM16	465	477	994	663	580	456	477
glyA_3_279_W_MM19	375	503	748	670	883	1193	1033
glyA_3_279_W_MM2	972	898	1201	655	243	138	139
glyA_3_279_W_MM20	89	94	217	178	144	230	262
glyA_3_279_W_MM3	281	236	422	195	140	125	93
glyA_3_279_W_MM4	194	372	608	411	278	327	268
glyA_3_279_W_MM5	510	580	1129	730	543	508	446
glyA_3_279_W_MM6	290	378	400	268	139	200	113
glyA_3_279_W_MM7	141	180	226	139	93	33	34
glyA_3_279_W_MM8	219	306	375	229	151	143	96
glyA_3_279_W_MM9	118	208	111	65	34	34	14
gpmA_1_60_B_MM10	768	935	1559	1364	850	847	749
gpmA_1_60_B_MM11	250	210	253	269	139	141	85
gpmA_1_60_B_MM12	464	412	770	613	329	228	206
gpmA_1_60_B_MM13	180	246	447	311	351	392	436
gpmA_1_60_B_MM14	1058	1315	2140	1970	1496	1552	1175
gpmA_1_60_B_MM2	492	459	1282	1067	1082	1321	1197
gpmA_1_60_B_MM3	149	213	318	281	300	359	424
gpmA_1_60_B_MM4	322	279	655	584	287	343	174
gpmA_1_60_B_MM5	860	895	1498	1173	947	930	834
gpmA_1_60_B_MM6	213	285	513	534	408	396	337
gpmA_1_60_B_MM7	213	225	351	247	249	310	338
gpmA_1_60_B_MM8	329	404	490	368	153	118	28
gpmA_1_60_B_MM9	346	508	654	727	218	300	231
gpmA_1_60_C	203	247	504	418	315	354	270
gpmA_1_60_D_MM2-8	300	312	571	541	322	353	273
gpmA_1_60_D_MM3-10	404	412	1027	722	601	732	573
gpmA_1_60_D_MM4-6	277	242	507	407	303	439	348
gpmA_1_60_D_MM7-9	540	475	775	455	293	276	190
gpmA_1_60_D_MM9-19	1100	1200	2480	2098	1724	2013	1407
gpmA_1_60_W_MM1	193	434	508	344	161	106	102
gpmA_1_60_W_MM10	356	360	575	648	476	622	637
gpmA_1_60_W_MM11	810	986	1874	1621	1338	1578	1329
gpmA_1_60_W_MM13	284	342	900	690	856	933	699
gpmA_1_60_W_MM16	582	539	977	831	882	1104	1009
gpmA_1_60_W_MM19	529	575	1121	1007	997	1388	1342
gpmA_1_60_W_MM2	417	497	710	832	613	626	716
gpmA_1_60_W_MM20	434	605	1200	1366	2049	2948	3490
gpmA_1_60_W_MM3	227	275	536	562	335	375	256
gpmA_1_60_W_MM4	335	349	551	538	321	391	299
gpmA_1_60_W_MM5	484	552	850	693	450	426	334
gpmA_1_60_W_MM6	243	330	615	593	346	406	325
gpmA_1_60_W_MM7	314	446	581	546	306	252	227
gpmA_1_60_W_MM8	209	210	376	374	229	324	161
gpmA_1_60_W_MM9	360	322	493	450	345	220	161
gpmA_3_251_B_MM10	561	655	1204	1138	1372	1819	1651
gpmA_3_251_B_MM11	275	355	688	556	592	823	998
gpmA_3_251_B_MM12	208	277	325	425	519	784	738
gpmA_3_251_B_MM13	287	361	481	623	687	740	887
gpmA_3_251_B_MM14	196	307	641	637	724	902	853
gpmA_3_251_B_MM2	394	605	1078	1065	985	1514	1776
gpmA_3_251_B_MM3	651	745	1443	1364	1358	1766	1990
gpmA_3_251_B_MM4	98	130	250	227	325	412	450
gpmA_3_251_B_MM5	283	382	844	801	651	926	1087
gpmA_3_251_B_MM6	278	264	510	485	710	1004	1010
gpmA_3_251_B_MM7	296	419	608	649	654	1099	1073
gpmA_3_251_B_MM8	546	612	1224	1131	1280	1634	1778
gpmA_3_251_B_MM9	1787	1955	3172	3093	3002	3446	3586
gpmA_3_251_C	567	673	1181	1133	1254	1789	1714
gpmA_3_251_D_MM2-8	476	573	1167	973	1375	1808	1909
gpmA_3_251_D_MM3-10	723	738	1372	1207	1194	1765	1668
gpmA_3_251_D_MM4-6	245	247	404	316	338	465	388
gpmA_3_251_D_MM7-9	444	526	815	758	794	943	1055
gpmA_3_251_D_MM9-19	590	584	751	504	212	248	169
gpmA_3_251_W_MM1	433	531	1114	896	1210	1530	1428
gpmA_3_251_W_MM10	386	719	1198	878	982	1260	1473
gpmA_3_251_W_MM11	364	337	970	618	656	707	732
gpmA_3_251_W_MM13	999	1393	2297	2324	2749	3527	3492
gpmA_3_251_W_MM16	534	514	971	934	891	1250	1399
gpmA_3_251_W_MM19	495	660	1078	830	463	495	395
gpmA_3_251_W_MM2	1464	1633	2842	2873	2894	3594	3426
gpmA_3_251_W_MM20	529	747	1418	996	1233	1620	1509
gpmA_3_251_W_MM3	443	551	970	838	914	1134	1157
gpmA_3_251_W_MM4	349	441	698	860	604	797	772
gpmA_3_251_W_MM5	514	438	919	939	996	1496	1557
gpmA_3_251_W_MM6	1176	1376	2047	2007	1900	2081	2129
gpmA_3_251_W_MM7	761	1036	1651	1567	1572	2277	2234
gpmA_3_251_W_MM8	974	1500	2097	2076	2399	3157	3286
gpmA_3_251_W_MM9	977	976	1755	1542	1642	1821	1833
gpmM_1_19_B_MM10	341	556	935	658	618	637	769
gpmM_1_19_B_MM11	978	1329	1750	1540	1372	1901	1920
[truncated: 3,974 more rows]

## Sheet: GTATGA
	Glu-T0	Glu-T1	Glu-T2	Glu-T3	Glu-T5	Glu-T6	Glu-T7
acpS_1_63_B_MM10	483	672	1030	763	497	529	445
acpS_1_63_B_MM11	312	368	551	300	236	176	142
acpS_1_63_B_MM12	458	486	714	646	489	328	291
acpS_1_63_B_MM13	725	758	1108	680	379	406	317
acpS_1_63_B_MM14	586	728	985	831	419	572	402
acpS_1_63_B_MM2	600	564	853	518	200	165	104
acpS_1_63_B_MM3	993	924	1651	1752	585	393	292
acpS_1_63_B_MM4	514	456	737	451	284	309	128
acpS_1_63_B_MM5	596	642	1019	608	217	153	81
acpS_1_63_B_MM6	385	410	614	455	199	152	85
acpS_1_63_B_MM7	742	563	1253	916	450	487	381
acpS_1_63_B_MM8	746	760	1000	623	372	477	314
acpS_1_63_B_MM9	601	671	981	614	335	355	235
acpS_1_63_C	425	462	625	454	151	130	121
acpS_1_63_D_MM2-8	888	940	1671	1187	566	432	242
acpS_1_63_D_MM3-10	689	693	1061	1023	493	596	478
acpS_1_63_D_MM4-6	570	465	232	36	4	8	5
acpS_1_63_D_MM7-9	917	1112	1796	947	213	156	136
acpS_1_63_D_MM9-19	699	1081	1941	1636	1412	1592	1268
acpS_1_63_W_MM1	508	500	793	530	128	110	69
acpS_1_63_W_MM10	1760	1525	2666	1830	819	754	603
acpS_1_63_W_MM11	997	1084	1739	1074	446	339	212
acpS_1_63_W_MM13	677	786	1200	635	305	204	115
acpS_1_63_W_MM16	427	420	676	453	254	226	73
acpS_1_63_W_MM19	954	1874	3775	3542	1079	447	223
acpS_1_63_W_MM2	719	941	1308	781	352	207	115
acpS_1_63_W_MM20	355	225	338	98	61	36	40
acpS_1_63_W_MM3	340	425	771	290	146	115	50
acpS_1_63_W_MM4	799	735	789	248	103	56	44
acpS_1_63_W_MM5	761	793	1715	804	350	254	202
acpS_1_63_W_MM6	784	913	1056	777	313	351	145
acpS_1_63_W_MM7	803	1077	1711	868	309	286	119
acpS_1_63_W_MM8	979	1292	1719	964	419	513	227
acpS_1_63_W_MM9	689	795	1263	703	238	145	110
acpS_2_129_C	1269	1566	2634	2218	2129	2914	2389
acpS_3_204_B_MM10	767	823	1606	1396	961	1367	1276
acpS_3_204_B_MM11	458	488	724	530	265	270	189
acpS_3_204_B_MM12	972	990	1546	926	708	649	457
acpS_3_204_B_MM13	742	892	1496	929	467	505	334
acpS_3_204_B_MM14	375	471	889	605	313	305	220
acpS_3_204_B_MM2	648	697	1311	797	620	562	562
acpS_3_204_B_MM3	435	571	885	625	579	455	388
acpS_3_204_B_MM4	447	551	887	563	467	345	396
acpS_3_204_B_MM5	634	650	1421	917	716	632	619
acpS_3_204_B_MM6	418	488	770	514	484	515	330
acpS_3_204_B_MM7	544	593	1642	997	648	690	535
acpS_3_204_B_MM8	479	530	1069	660	360	351	219
acpS_3_204_B_MM9	700	856	1461	1168	1126	925	883
acpS_3_204_C	730	1019	1855	919	223	254	207
acpS_3_204_D_MM2-8	359	412	1033	367	244	202	211
acpS_3_204_D_MM3-10	996	1247	1804	979	666	598	521
acpS_3_204_D_MM4-6	418	500	901	534	315	358	259
acpS_3_204_D_MM7-9	466	630	1124	779	434	348	256
acpS_3_204_D_MM9-19	248	137	154	42	31	1	22
acpS_3_204_W_MM1	545	972	1832	1310	697	530	344
acpS_3_204_W_MM10	1089	1132	1544	965	464	367	183
acpS_3_204_W_MM11	177	201	452	183	44	30	21
acpS_3_204_W_MM13	1070	1443	2359	1582	898	849	899
acpS_3_204_W_MM16	447	671	1177	720	555	415	286
acpS_3_204_W_MM19	610	377	283	129	57	30	35
acpS_3_204_W_MM2	581	681	1168	636	303	248	127
acpS_3_204_W_MM20	619	649	912	686	748	823	789
acpS_3_204_W_MM3	339	534	1081	604	293	315	139
acpS_3_204_W_MM4	425	609	858	607	309	515	181
acpS_3_204_W_MM5	670	806	1331	779	341	274	168
acpS_3_204_W_MM6	419	553	1052	520	210	168	56
acpS_3_204_W_MM7	804	949	1956	830	405	324	199
acpS_3_204_W_MM8	613	648	1188	647	394	255	134
acpS_3_204_W_MM9	638	533	1091	606	261	265	312
argG_1_24_B_MM10	994	1056	2179	1765	2215	2856	2770
argG_1_24_B_MM11	747	892	1585	1067	1554	2144	2138
argG_1_24_B_MM12	721	784	1309	1375	1352	1912	1902
argG_1_24_B_MM13	705	913	1544	1660	1486	1901	1945
argG_1_24_B_MM14	852	965	1802	1549	1404	2079	1994
argG_1_24_B_MM2	704	778	1253	502	236	166	319
argG_1_24_B_MM3	761	719	1137	542	85	62	10
argG_1_24_B_MM4	810	889	1746	775	100	54	19
argG_1_24_B_MM5	1490	1969	3065	1691	371	254	256
argG_1_24_B_MM6	928	990	1620	854	327	525	89
argG_1_24_B_MM7	723	851	1256	693	273	148	90
argG_1_24_B_MM8	255	262	665	331	116	74	39
argG_1_24_B_MM9	872	1006	1763	1682	983	920	849
argG_1_24_C	849	897	1117	567	100	13	5
argG_1_24_D_MM2-8	458	575	680	470	74	150	23
argG_1_24_D_MM3-10	858	1222	1577	1288	1298	1818	1599
argG_1_24_D_MM4-6	1026	1486	1546	993	281	144	32
argG_1_24_D_MM7-9	630	880	1499	872	247	264	90
argG_1_24_D_MM9-19	678	634	1254	1003	773	813	704
argG_1_24_W_MM1	426	435	827	348	41	94	22
argG_1_24_W_MM10	1162	1137	1616	1045	588	463	281
argG_1_24_W_MM11	563	330	592	424	45	14	12
argG_1_24_W_MM13	780	1317	1879	1417	1349	1341	1344
argG_1_24_W_MM16	385	384	612	828	75	13	8
argG_1_24_W_MM19	435	678	791	697	139	116	78
argG_1_24_W_MM2	587	559	863	356	83	34	29
argG_1_24_W_MM20	817	835	1356	861	581	693	431
argG_1_24_W_MM3	1194	1100	1778	808	159	90	19
argG_1_24_W_MM4	582	638	1015	469	78	32	11
argG_1_24_W_MM5	1141	1242	2094	761	78	154	14
argG_1_24_W_MM6	1853	2037	2864	1504	255	154	116
argG_1_24_W_MM7	463	642	1078	414	80	83	10
argG_1_24_W_MM8	489	414	666	369	43	22	16
argG_1_24_W_MM9	275	368	391	361	81	21	21
argG_2_71_C	369	402	799	391	354	349	212
argG_3_219_B_MM10	962	1083	1440	1433	1444	1787	1819
argG_3_219_B_MM11	1006	1156	1560	1406	1277	1532	1578
argG_3_219_B_MM12	600	656	1163	1083	1133	1389	1656
argG_3_219_B_MM13	756	898	1384	1138	1353	1769	1766
argG_3_219_B_MM14	603	615	1019	804	712	712	1014
argG_3_219_B_MM2	479	714	855	589	211	197	77
argG_3_219_B_MM3	416	569	702	672	281	84	56
argG_3_219_B_MM4	608	530	840	719	290	171	113
argG_3_219_B_MM5	936	1136	1643	1291	1219	1268	1034
argG_3_219_B_MM6	824	1004	1932	1461	1581	1814	1844
argG_3_219_B_MM7	517	626	1012	973	1195	1647	1804
argG_3_219_B_MM8	512	593	1070	1130	1188	1480	1305
argG_3_219_B_MM9	868	1129	1696	1475	1656	1926	2136
argG_3_219_C	1053	1190	2357	1328	242	145	110
argG_3_219_D_MM2-8	789	1035	1480	1261	1376	1764	1577
argG_3_219_D_MM3-10	760	750	1271	1036	604	629	480
argG_3_219_D_MM4-6	1224	1905	2752	2131	1806	2278	2314
argG_3_219_D_MM7-9	748	916	1444	1319	731	892	753
argG_3_219_D_MM9-19	901	1159	1286	741	360	434	272
argG_3_219_W_MM1	636	677	1191	740	315	142	84
argG_3_219_W_MM10	576	741	1201	627	291	157	136
argG_3_219_W_MM11	721	809	1643	1199	366	171	189
argG_3_219_W_MM13	674	932	1607	1357	1221	1272	1292
argG_3_219_W_MM16	941	1101	1913	1349	1195	1564	1058
argG_3_219_W_MM19	734	735	1122	726	383	329	302
argG_3_219_W_MM2	348	580	1006	647	258	205	53
argG_3_219_W_MM20	664	704	1258	1280	1451	1959	2028
argG_3_219_W_MM3	695	875	1132	1097	156	84	34
argG_3_219_W_MM4	1105	1250	2159	1474	516	434	354
argG_3_219_W_MM5	485	622	852	784	642	638	576
argG_3_219_W_MM6	832	1018	1336	1327	1023	1282	1262
argG_3_219_W_MM7	764	620	1091	893	462	428	298
argG_3_219_W_MM8	947	1055	1656	1015	642	556	364
argG_3_219_W_MM9	625	763	1137	952	304	205	83
aroB_1_73_B_MM10	36	75	98	67	16	23	10
aroB_1_73_B_MM11	323	377	564	372	205	155	142
aroB_1_73_B_MM12	1015	1130	2009	1602	1615	1905	1905
aroB_1_73_B_MM13	471	456	738	532	550	712	603
aroB_1_73_B_MM14	146	115	184	263	176	252	160
aroB_1_73_B_MM2	2	9	33
aroB_1_73_B_MM3	27	11	28	6	8	24	10
aroB_1_73_B_MM4	20	6	2	1
aroB_1_73_B_MM5	1	5	1
aroB_1_73_B_MM6						1
aroB_1_73_B_MM7	24	12	23	2			2
aroB_1_73_B_MM8	101	53	16	6	1
aroB_1_73_B_MM9	9	7	24		2
aroB_1_73_C	32	11	44	10	23	7	1
aroB_1_73_D_MM2-8	29	48	10	6		1	2
aroB_1_73_D_MM3-10	118	94	66	32	3	2	1
aroB_1_73_D_MM4-6	20					1
aroB_1_73_D_MM7-9	127	77	41	20	3	4	3
aroB_1_73_D_MM9-19	504	553	755	293	124	101	79
aroB_1_73_W_MM1	1	1
aroB_1_73_W_MM10	40	22	29	6
aroB_1_73_W_MM11	72	30	49	52	1	4	8
aroB_1_73_W_MM13	152	68	69	24	20	4	3
aroB_1_73_W_MM16
aroB_1_73_W_MM19	418	476	312	150	43	58	10
aroB_1_73_W_MM2	34	14	41	4	19	11	21
aroB_1_73_W_MM20	161	157	129	83	10	74	17
aroB_1_73_W_MM3	21	22	10	4	1		3
aroB_1_73_W_MM4	51	18	34	14
aroB_1_73_W_MM5	54	42	6		5		3
aroB_1_73_W_MM6	7	8	1	13
aroB_1_73_W_MM7	94	43	28	1	3	3	4
aroB_1_73_W_MM8	121	49	5	1		1	3
aroB_1_73_W_MM9	60	13	2	10
aroB_2_122_C	103	54	48	5		2	1
aroB_3_204_B_MM10	385	419	819	738	594	718	757
aroB_3_204_B_MM11	316	293	425	529	514	676	884
aroB_3_204_B_MM12	341	410	744	759	792	1051	1151
aroB_3_204_B_MM13	246	401	625	750	822	1130	1199
aroB_3_204_B_MM14	264	321	594	432	655	780	970
aroB_3_204_B_MM2	377	459	492	226	185	66	93
aroB_3_204_B_MM3	321	285	398	277	114	113	82
aroB_3_204_B_MM4	439	395	499	304	176	89	105
aroB_3_204_B_MM5	419	421	552	437	282	317	258
aroB_3_204_B_MM6	333	387	594	430	311	464	428
aroB_3_204_B_MM7	665	713	1169	914	762	749	771
aroB_3_204_B_MM8	1203	1034	1943	1066	835	636	645
aroB_3_204_B_MM9	329	408	407	341	314	310	378
aroB_3_204_C	491	366	489	544	276	339	272
aroB_3_204_D_MM2-8	544	488	750	724	421	651	539
aroB_3_204_D_MM3-10	219	221	351	230	89	107	55
aroB_3_204_D_MM4-6	315	320	525	277	307	329	259
aroB_3_204_D_MM7-9	215	351	591	476	358	380	373
aroB_3_204_D_MM9-19	570	599	1023	1200	1201	1793	1632
aroB_3_204_W_MM1	678	610	935	584	447	443	399
aroB_3_204_W_MM10	280	319	589	591	346	498	383
aroB_3_204_W_MM11	400	193	317	119	74	34	33
aroB_3_204_W_MM13	289	210	284	241	161	74	115
aroB_3_204_W_MM16	278	249	545	456	422	451	449
aroB_3_204_W_MM19	656	708	1405	1434	1347	1926	2123
aroB_3_204_W_MM2	485	343	468	394	193	144	119
aroB_3_204_W_MM20	557	749	981	872	924	1088	1075
aroB_3_204_W_MM3	576	395	541	388	256	271	173
aroB_3_204_W_MM4	239	282	293	173	80	84	50
aroB_3_204_W_MM5	336	362	671	321	241	253	319
aroB_3_204_W_MM6	256	427	483	443	236	330	326
aroB_3_204_W_MM7	800	859	1312	1108	1212	1675	1617
aroB_3_204_W_MM8	619	658	1157	931	796	970	810
aroB_3_204_W_MM9	632	550	1030	1012	971	1266	1181
aroE_1_28_B_MM10	178	202	459	368	251	321	326
aroE_1_28_B_MM11	667	928	1553	1161	833	745	552
aroE_1_28_B_MM12	553	456	1092	1172	1184	1453	1562
aroE_1_28_B_MM13	1015	1271	2126	1836	2042	2334	2181
aroE_1_28_B_MM14	418	701	1098	1214	1359	1611	1674
aroE_1_28_B_MM2	620	559	537	376	79	59	69
aroE_1_28_B_MM3	342	514	463	280	81	56	91
aroE_1_28_B_MM4	455	411	454	272	37	33	10
aroE_1_28_B_MM5	1121	1019	1238	750	171	113	78
aroE_1_28_B_MM6	424	522	649	381	171	91	85
aroE_1_28_B_MM7	787	875	1201	711	429	382	275
aroE_1_28_B_MM8	295	320	324	206	140	89	54
aroE_1_28_B_MM9	599	578	2323	1021	880	1175	1187
aroE_1_28_C	404	265	268	138	16	6	4
aroE_1_28_D_MM2-8	1079	1092	1406	794	408	368	379
aroE_1_28_D_MM3-10	868	992	1351	960	615	437	370
aroE_1_28_D_MM4-6	661	595	840	379	218	223	210
aroE_1_28_D_MM7-9	517	625	632	525	245	338	251
aroE_1_28_D_MM9-19	756	666	1238	655	361	319	277
aroE_1_28_W_MM1	610	373	405	204	91	128	90
aroE_1_28_W_MM10	273	207	79	82	34	17	2
aroE_1_28_W_MM11	489	457	441	231	38	85	17
aroE_1_28_W_MM13	496	391	402	210	34	47	10
aroE_1_28_W_MM16	1814	1439	1589	845	161	205	55
aroE_1_28_W_MM19	582	584	727	296	131	164	89
aroE_1_28_W_MM2	772	379	706	258	90	18	31
aroE_1_28_W_MM20	658	701	1039	776	721	736	566
aroE_1_28_W_MM3	438	299	236	181	23	23	16
aroE_1_28_W_MM4	619	507	584	201	78	48	24
aroE_1_28_W_MM5	572	488	466	204	77	15	93
aroE_1_28_W_MM6	503	331	360	128	71	16	34
aroE_1_28_W_MM7	661	520	586	245	30	47	51
aroE_1_28_W_MM8	656	380	384	231	66	99	50
aroE_1_28_W_MM9	705	604	618	385	72	99	41
aroE_2_94_C	879	986	994	478	137	92	46
aroE_3_209_B_MM10	960	1013	1912	1407	1806	1953	2137
aroE_3_209_B_MM11	479	488	971	827	967	1313	1191
aroE_3_209_B_MM12	1100	1405	2414	2288	2763	3195	3116
aroE_3_209_B_MM13	406	469	932	906	1042	1348	1457
aroE_3_209_B_MM14	718	861	1598	1361	1640	2166	2402
aroE_3_209_B_MM2	312	380	494	298	51	20	10
aroE_3_209_B_MM3	793	686	902	439	93	19	31
aroE_3_209_B_MM4	761	620	1018	505	102	34	22
aroE_3_209_B_MM5	1321	1195	1765	647	200	177	200
aroE_3_209_B_MM6	1344	1170	1654	773	194	127	80
aroE_3_209_B_MM7	1886	2056	2083	1252	439	165	81
aroE_3_209_B_MM8	832	778	1049	497	147	163	57
aroE_3_209_B_MM9	1077	1214	1978	1373	1064	1160	1156
aroE_3_209_C	710	633	801	363	146	124	97
aroE_3_209_D_MM2-8	519	716	563	416	73	76	36
aroE_3_209_D_MM3-10	1109	760	1072	559	287	39	116
aroE_3_209_D_MM4-6	1238	1042	1451	652	170	150	58
aroE_3_209_D_MM7-9	849	774	1065	897	506	524	424
aroE_3_209_D_MM9-19	1567	2005	3430	3345	2255	2937	2428
aroE_3_209_W_MM1	1440	1257	1325	561	89	93	35
aroE_3_209_W_MM10	724	670	830	456	87	94	28
aroE_3_209_W_MM11	748	527	629	347	57	23	36
aroE_3_209_W_MM13	579	534	522	379	84	62	38
aroE_3_209_W_MM16	623	511	671	319	51	26	36
aroE_3_209_W_MM19	943	1045	1652	1805	1632	2105	2192
aroE_3_209_W_MM2	2124	863	1198	659	141	64	45
aroE_3_209_W_MM20	730	1018	1744	1465	1763	2217	2464
aroE_3_209_W_MM3	952	929	1033	549	158	186	91
aroE_3_209_W_MM4	1819	1742	2122	979	194	153	52
aroE_3_209_W_MM5	1497	1311	1110	901	171	108	68
aroE_3_209_W_MM6	612	650	762	209	50	52	38
aroE_3_209_W_MM7	953	986	814	279	70	38	68
aroE_3_209_W_MM8	521	400	594	310	51	35	22
aroE_3_209_W_MM9	1479	1251	1476	614	196	109	135
birA_1_14_B_MM10	1146	1675	3567	3477	5737	6876	7744
birA_1_14_B_MM11	944	1147	2538	2621	3935	5061	6538
birA_1_14_B_MM12	1178	1653	3280	3411	5403	7024	7767
birA_1_14_B_MM13	501	646	1683	1747	2790	3678	4558
birA_1_14_B_MM14	832	1571	2538	3300	4620	6174	6917
birA_1_14_B_MM2	1145	1302	2874	2711	3076	4065	4121
birA_1_14_B_MM3	571	857	1930	2286	2491	3733	3865
birA_1_14_B_MM4	618	813	1557	1682	2025	2595	2890
birA_1_14_B_MM5	938	1394	2493	2762	3493	5143	6058
birA_1_14_B_MM6	648	1011	1700	1979	2466	3832	3938
birA_1_14_B_MM7	814	1091	2315	2389	3131	4528	5279
birA_1_14_B_MM8	1222	1880	3738	3733	5514	7891	9335
birA_1_14_B_MM9	1276	1728	3714	3728	4701	7324	7671
birA_1_14_C	1547	2736	2860	1229	100	72	28
birA_1_14_D_MM2-8	844	1033	1979	1956	2086	2822	2789
birA_1_14_D_MM3-10	1052	1302	2378	2403	3375	4749	5123
birA_1_14_D_MM4-6	800	916	2065	1808	2253	3177	3110
birA_1_14_D_MM7-9	1334	1786	3432	3268	4097	5947	6280
birA_1_14_D_MM9-19	955	1414	2313	1934	1694	1850	1763
birA_1_14_W_MM1	809	1297	2433	1979	434	895	203
birA_1_14_W_MM10	757	1384	2794	1543	386	121	80
birA_1_14_W_MM11	710	1339	2493	1398	228	113	93
birA_1_14_W_MM13	885	1501	3550	2332	1374	1133	667
birA_1_14_W_MM16	443	848	1582	1100	563	372	186
birA_1_14_W_MM19	1038	1214	2298	1538	1419	1821	1427
birA_1_14_W_MM2	481	830	1675	1611	1150	1017	870
birA_1_14_W_MM20	947	1162	1870	1335	1415	1783	1655
birA_1_14_W_MM3	1496	2411	5391	3696	1945	898	715
birA_1_14_W_MM4	1038	1776	4089	3225	2074	2194	1048
birA_1_14_W_MM5	567	1142	1982	1339	347	271	247
birA_1_14_W_MM6	511	851	2207	1372	1015	961	661
birA_1_14_W_MM7	1163	2300	4314	3429	1810	1350	1019
birA_1_14_W_MM8	702	1282	2575	2703	2916	4408	4134
birA_1_14_W_MM9	1094	2069	4184	4239	3602	3864	3226
birA_2_36_C	376	429	1054	708	405	460	433
birA_3_245_B_MM10	647	789	1326	1350	1551	2379	2423
birA_3_245_B_MM11	540	589	1313	899	1439	1774	2144
birA_3_245_B_MM12	657	1005	1795	1531	2145	2672	2984
birA_3_245_B_MM13	413	449	730	555	397	494	413
birA_3_245_B_MM14	476	432	818	888	972	1325	1218
birA_3_245_B_MM2	248	511	734	1006	1064	1545	1510
birA_3_245_B_MM3	1070	1477	3367	3026	3900	5163	5569
birA_3_245_B_MM4	232	290	521	531	511	674	685
birA_3_245_B_MM5	1380	1756	3392	2878	3125	4693	4378
birA_3_245_B_MM6	585	775	1272	1278	1514	1735	1939
birA_3_245_B_MM7	760	1368	2298	2120	2432	3226	3537
birA_3_245_B_MM8	340	662	1076	1005	1229	1535	1745
birA_3_245_B_MM9	487	538	1145	1123	1212	1802	2020
birA_3_245_C	342	532	1334	1077	793	1006	1050
birA_3_245_D_MM2-8	514	692	967	939	1363	1828	1716
birA_3_245_D_MM3-10	387	646	1031	1133	1068	1514	1399
birA_3_245_D_MM4-6	789	1109	1951	1969	1975	2472	2549
birA_3_245_D_MM7-9	1117	1749	2866	2807	2362	2513	2190
birA_3_245_D_MM9-19	338	346	673	405	256	250	232
birA_3_245_W_MM1	429	837	1416	1195	1273	1483	1634
birA_3_245_W_MM10	638	869	1466	1472	1074	1256	838
birA_3_245_W_MM11	491	708	1543	1507	1200	1356	1136
birA_3_245_W_MM13	556	617	1188	1079	1174	1337	1484
birA_3_245_W_MM16	300	356	690	671	718	673	844
birA_3_245_W_MM19	429	426	737	609	366	312	320
birA_3_245_W_MM2	1071	1314	2645	2312	2542	3451	3802
birA_3_245_W_MM20	467	819	1427	960	1384	1656	1874
birA_3_245_W_MM3	716	899	1735	1473	1432	1343	1274
birA_3_245_W_MM4	373	472	1022	983	933	1321	1309
birA_3_245_W_MM5	901	1129	2223	1871	1523	1569	1547
birA_3_245_W_MM6	385	477	1035	845	661	857	695
birA_3_245_W_MM7	695	1130	2234	2012	1771	2255	2090
birA_3_245_W_MM8	424	716	1355	1306	1091	1323	1351
birA_3_245_W_MM9	348	489	1041	894	838	778	722
carA_1_38_B_MM10	213	234	175	144	39	13	19
carA_1_38_B_MM11	553	762	1190	1262	1486	1800	1701
carA_1_38_B_MM12	605	879	1394	1179	1200	1459	1403
carA_1_38_B_MM13	631	876	1417	1431	1298	1814	1742
carA_1_38_B_MM14	560	645	1179	873	1104	1274	1337
carA_1_38_B_MM2	344	224	292	160	39	12	6
carA_1_38_B_MM3	370	341	304	161	45	48	29
carA_1_38_B_MM4	209	164	206	168	42	3	4
carA_1_38_B_MM5	177	147	203	129	16	6	23
carA_1_38_B_MM6	100	80	121	81	80	3	1
carA_1_38_B_MM7	208	225	236	114	26	1	5
carA_1_38_B_MM8	698	709	585	289	140	37	67
carA_1_38_B_MM9	465	417	439	193	130	17	4
carA_1_38_C	245	144	295	82	36	2	5
carA_1_38_D_MM2-8	243	212	250	99	37	32	11
carA_1_38_D_MM3-10	215	152	207	71	14	9	12
carA_1_38_D_MM4-6	66	39	125	18	3	17	2
carA_1_38_D_MM7-9	71	86	66	79	21	9	2
carA_1_38_D_MM9-19	73	81	98	47	20	6	3
carA_1_38_W_MM1	206	144	126	54	11	20
carA_1_38_W_MM10	177	232	252	63	19	29	5
carA_1_38_W_MM11	153	141	251	195	52	17	27
carA_1_38_W_MM13	165	223	252	146	136	77	119
carA_1_38_W_MM16	341	355	275	124	25	36	13
carA_1_38_W_MM19	128	113	114	39	3	23
carA_1_38_W_MM2	96	130	151	84	28	3
carA_1_38_W_MM20	264	146	198	87	28	24	1
carA_1_38_W_MM3	157	159	135	78	88	27
carA_1_38_W_MM4	106	123	114	13	1	2	1
carA_1_38_W_MM5	137	103	161	103	43	2	2
carA_1_38_W_MM6	96	46	179	44	5	1	34
carA_1_38_W_MM7	209	182	221	121	5	5	5
carA_1_38_W_MM8	155	154	109	94	27	1	5
carA_1_38_W_MM9	110	121	126	137	18	9
carA_2_126_C	190	185	150	102	61	33	30
carA_3_252_B_MM10	460	601	974	1024	1092	1420	1680
carA_3_252_B_MM11	628	685	1367	1258	1281	1619	1664
carA_3_252_B_MM12	935	1037	1657	1566	1769	2232	2104
carA_3_252_B_MM13	565	744	1545	1480	1527	2061	1881
carA_3_252_B_MM14	1084	1344	2487	2802	2708	3021	3469
carA_3_252_B_MM2	107	147	201	166	64	62	41
carA_3_252_B_MM3	500	471	631	500	212	125	142
carA_3_252_B_MM4	546	350	484	331	207	267	190
carA_3_252_B_MM5	603	674	979	808	613	832	604
carA_3_252_B_MM6	1488	1914	3104	1965	788	692	303
carA_3_252_B_MM7	561	609	1235	737	857	936	954
carA_3_252_B_MM8	1581	1692	2965	2605	2510	3033	2874
carA_3_252_B_MM9	1265	1515	2896	2651	2752	3873	3930
carA_3_252_C	496	379	740	271	160	82	90
carA_3_252_D_MM2-8	385	362	572	517	555	586	461
carA_3_252_D_MM3-10	386	311	431	167	99	66	31
carA_3_252_D_MM4-6	358	360	638	482	342	374	269
carA_3_252_D_MM7-9	996	1060	1717	1252	976	1028	930
carA_3_252_D_MM9-19	562	803	1213	1217	1276	1445	1568
carA_3_252_W_MM1	637	728	1002	492	255	120	117
carA_3_252_W_MM10	352	255	240	269	81	91	38
carA_3_252_W_MM11	367	452	532	388	137	144	38
carA_3_252_W_MM13	414	487	653	478	195	237	332
carA_3_252_W_MM16	940	829	1119	683	457	329	245
carA_3_252_W_MM19	1187	1505	2885	2841	3144	4418	4958
carA_3_252_W_MM2	405	374	562	353	139	61	15
carA_3_252_W_MM20	498	706	1300	1300	1829	2584	3099
carA_3_252_W_MM3	393	274	407	205	138	61	82
carA_3_252_W_MM4	418	498	871	343	170	105	118
carA_3_252_W_MM5	313	371	361	224	158	102	45
carA_3_252_W_MM6	340	460	739	432	133	86	51
carA_3_252_W_MM7	488	376	569	390	191	172	98
carA_3_252_W_MM8	388	323	458	258	117	136	86
carA_3_252_W_MM9	250	330	437	206	116	93	113
dapA_1_98_B_MM10	827	995	1650	1446	1500	1757	1689
dapA_1_98_B_MM11	379	728	1006	904	894	1205	1144
dapA_1_98_B_MM12	822	991	1813	1570	1661	1628	1619
dapA_1_98_B_MM13	1404	1671	2667	2790	2302	2714	2729
dapA_1_98_B_MM14	569	524	937	775	879	1222	1151
dapA_1_98_B_MM2	1714	2080	2316	1208	321	233	131
dapA_1_98_B_MM3	1224	1162	1789	1005	335	274	232
dapA_1_98_B_MM4	770	993	1355	714	399	282	159
dapA_1_98_B_MM5	1017	1129	1674	892	264	283	116
dapA_1_98_B_MM6	960	1059	1446	1272	487	440	261
dapA_1_98_B_MM7	828	746	1313	839	471	511	346
dapA_1_98_B_MM8	601	583	806	682	526	692	489
dapA_1_98_B_MM9	668	909	1128	795	677	791	845
dapA_1_98_C	1068	1147	1154	665	209	171	184
dapA_1_98_D_MM2-8	1004	1162	2027	1690	1338	1413	1372
dapA_1_98_D_MM3-10	513	673	1139	965	927	949	1013
dapA_1_98_D_MM4-6	1077	1243	1951	1219	665	613	492
dapA_1_98_D_MM7-9	949	767	1120	903	525	515	608
dapA_1_98_D_MM9-19	265	353	466	531	609	659	743
dapA_1_98_W_MM1	870	1063	1086	556	79	42	38
dapA_1_98_W_MM10	654	736	1015	470	162	95	167
dapA_1_98_W_MM11	766	1160	1146	694	138	97	93
dapA_1_98_W_MM13	596	667	764	522	98	81	89
dapA_1_98_W_MM16	738	816	911	466	125	87	59
dapA_1_98_W_MM19	512	479	909	937	890	1262	1423
dapA_1_98_W_MM2	622	627	744	387	75	72	32
dapA_1_98_W_MM20	452	629	1110	838	903	1206	1306
dapA_1_98_W_MM3	565	561	716	516	247	104	93
dapA_1_98_W_MM4	1109	1415	1806	1117	283	268	150
dapA_1_98_W_MM5	604	764	683	445	184	112	66
dapA_1_98_W_MM6	430	423	401	292	73	73	75
dapA_1_98_W_MM7	1024	881	958	647	152	47	22
dapA_1_98_W_MM8	1590	1652	2181	974	255	152	61
dapA_1_98_W_MM9	515	748	657	311	118	92	61
dapA_2_131_C	590	897	1519	1041	684	711	417
dapA_3_214_B_MM10	963	1079	1744	1060	592	652	406
dapA_3_214_B_MM11	924	997	1945	1895	2091	2739	2924
dapA_3_214_B_MM12	1975	2625	4847	5308	5442	6656	7211
dapA_3_214_B_MM13	1925	2365	4294	4552	5039	6420	6460
dapA_3_214_B_MM14	1307	1681	3531	3069	3901	5224	5336
dapA_3_214_B_MM2	1697	2080	2699	1218	407	422	291
dapA_3_214_B_MM3	970	1022	1119	487	188	70	83
dapA_3_214_B_MM4	1995	2334	2496	1032	297	221	118
dapA_3_214_B_MM5	1438	1766	1973	885	203	142	84
dapA_3_214_B_MM6	623	917	1153	635	247	148	32
dapA_3_214_B_MM7	1057	1238	1691	847	306	246	126
dapA_3_214_B_MM8	640	705	965	665	218	182	174
dapA_3_214_B_MM9	1079	989	1653	944	401	527	259
dapA_3_214_C	768	1057	766	427	88	38	31
dapA_3_214_D_MM2-8	1096	1544	2373	952	424	313	100
dapA_3_214_D_MM3-10	1118	1449	2292	983	468	407	268
dapA_3_214_D_MM4-6	886	1315	1735	947	284	111	99
dapA_3_214_D_MM7-9	1282	1355	1990	864	292	156	106
dapA_3_214_D_MM9-19	733	363	329	106	40	7	16
dapA_3_214_W_MM1	1151	1221	1576	550	174	87	61
dapA_3_214_W_MM10	895	1084	1352	553	152	140	43
dapA_3_214_W_MM11	948	1139	1507	577	131	73	80
dapA_3_214_W_MM13	1282	1572	2025	883	349	204	126
dapA_3_214_W_MM16	1294	1571	2237	1103	265	220	107
dapA_3_214_W_MM19	1368	938	684	201	27	15	19
dapA_3_214_W_MM2	1434	1486	1813	701	148	76	94
dapA_3_214_W_MM20	1231	1182	1479	862	343	291	203
dapA_3_214_W_MM3	361	635	1130	533	155	67	63
dapA_3_214_W_MM4	1232	1281	1632	715	138	119	54
dapA_3_214_W_MM5	1628	1748	2052	969	250	138	165
dapA_3_214_W_MM6	1448	1832	2073	716	149	96	137
dapA_3_214_W_MM7	1067	1100	1438	582	217	106	59
dapA_3_214_W_MM8	2043	2199	2497	1088	209	255	96
dapA_3_214_W_MM9	977	1175	1552	746	192	124	115
dapB_1_18_B_MM10	7	18	27	11	2	2
dapB_1_18_B_MM11	279	251	304	198	93	117	76
dapB_1_18_B_MM12	31	53	68	32	48	32	30
dapB_1_18_B_MM13	414	553	935	623	315	322	230
dapB_1_18_B_MM14	285	297	669	601	469	586	434
dapB_1_18_B_MM2	31	16	6	13		6
dapB_1_18_B_MM3	17	22	39	4	2
dapB_1_18_B_MM4	17	34	8	13	1
dapB_1_18_B_MM5	45	38	26	18	12	1
dapB_1_18_B_MM6	21	13	55	17	11	1	21
dapB_1_18_B_MM7	46	43	30	21	27	17	9
dapB_1_18_B_MM8	23	20	11		7	4
dapB_1_18_B_MM9	31	95	65	31	21	38	2
dapB_1_18_C	1	10	33	17
dapB_1_18_D_MM2-8	19	43	91	12	15	20	11
dapB_1_18_D_MM3-10	3	11	1				1
dapB_1_18_D_MM4-6	44	20	29	20	6	5	39
dapB_1_18_D_MM7-9	454	508	860	568	344	378	260
dapB_1_18_D_MM9-19					1	4
dapB_1_18_W_MM1	118	215	275	89	22	20	1
dapB_1_18_W_MM10	66	72	113	56	22	22	7
dapB_1_18_W_MM11	72	163	152	109	60	3	2
dapB_1_18_W_MM13	8	1	13		6	1
dapB_1_18_W_MM16	572	708	1117	317	62	38	44
dapB_1_18_W_MM19	6	1	3	1	2
dapB_1_18_W_MM2	25	9	25	4
dapB_1_18_W_MM20		11	3		2
dapB_1_18_W_MM3	8	39	60		1	5	2
dapB_1_18_W_MM4	69	30	82	82	2	12	1
dapB_1_18_W_MM5	87	103	185	71	30	14	2
dapB_1_18_W_MM6	26	11	19	1	6
dapB_1_18_W_MM7	52	67	104	33	2	5	3
dapB_1_18_W_MM8	40	7	4	8	9
dapB_1_18_W_MM9	42	29	27	14	2	19	1
dapB_2_54_C	1221	1663	2076	818	165	39	18
dapB_3_239_B_MM10	597	852	938	759	405	391	299
dapB_3_239_B_MM11	557	763	1033	1123	915	912	980
dapB_3_239_B_MM12	720	1138	2190	1957	2495	2850	3116
dapB_3_239_B_MM13	1	4	6	9		2	2
dapB_3_239_B_MM14	915	1269	2330	1807	2038	2855	3238
dapB_3_239_B_MM2	661	746	903	477	114	148	60
dapB_3_239_B_MM3	952	1061	1407	500	111	56	30
dapB_3_239_B_MM4	1237	1147	1699	1045	226	313	131
dapB_3_239_B_MM5	722	1043	1356	734	274	202	224
dapB_3_239_B_MM6	696	638	967	554	325	361	401
dapB_3_239_B_MM7	992	1193	2221	1158	294	297	125
dapB_3_239_B_MM8	1404	1822	2171	1282	378	258	123
dapB_3_239_B_MM9	481	560	915	423	178	136	152
dapB_3_239_C	819	1030	1571	884	111	69	19
dapB_3_239_D_MM2-8	1098	1451	2032	990	184	82	141
dapB_3_239_D_MM3-10	791	1411	1530	1048	221	102	59
dapB_3_239_D_MM4-6	2117	2573	3726	2106	820	679	460
dapB_3_239_D_MM7-9	799	1091	1578	545	143	138	41
dapB_3_239_D_MM9-19	751	675	1316	1231	758	702	650
dapB_3_239_W_MM1	2091	2703	3529	1408	254	157	50
dapB_3_239_W_MM10	988	1274	1452	589	143	125	35
dapB_3_239_W_MM11	563	500	778	323	72	28	26
dapB_3_239_W_MM13	923	994	1239	444	98	71	80
dapB_3_239_W_MM16	820	1008	1559	606	176	136	107
dapB_3_239_W_MM19	752	1185	1564	806	155	105	75
dapB_3_239_W_MM2	798	900	1347	518	68	83	37
dapB_3_239_W_MM20	415	589	986	759	546	717	542
dapB_3_239_W_MM3	905	1395	1972	764	150	194	70
dapB_3_239_W_MM4	688	980	1092	469	87	68	30
dapB_3_239_W_MM5	1205	1689	2024	971	111	69	29
dapB_3_239_W_MM6	854	1216	1371	505	44	68	23
dapB_3_239_W_MM7	527	832	1152	416	64	38	35
dapB_3_239_W_MM8	815	1257	1403	738	153	99	47
dapB_3_239_W_MM9	654	837	1638	741	141	72	70
dnaA_1_32_B_MM10
dnaA_1_32_B_MM11			24	1	2		11
dnaA_1_32_B_MM12	1	1	13	6	3	3	5
dnaA_1_32_B_MM13	3	4
dnaA_1_32_B_MM14	2	36	49	16		7	21
dnaA_1_32_B_MM2
dnaA_1_32_B_MM3
dnaA_1_32_B_MM5	6
dnaA_1_32_B_MM6
dnaA_1_32_B_MM7	15	32	7	24	7	13	12
dnaA_1_32_B_MM8				1
dnaA_1_32_B_MM9
dnaA_1_32_C
dnaA_1_32_D_MM3-10	7	7	1	1
dnaA_1_32_D_MM4-6		4
dnaA_1_32_D_MM7-9			7	6	3	1
dnaA_1_32_D_MM9-19	4
dnaA_1_32_W_MM1
dnaA_1_32_W_MM10			1
dnaA_1_32_W_MM11			1	5
dnaA_1_32_W_MM13			13
dnaA_1_32_W_MM16	41	15	28	1			2
dnaA_1_32_W_MM19				17
dnaA_1_32_W_MM2
dnaA_1_32_W_MM20
dnaA_1_32_W_MM3
dnaA_1_32_W_MM5
dnaA_1_32_W_MM6	75	14	21	41		24	1
dnaA_1_32_W_MM7
dnaA_1_32_W_MM8
dnaA_1_32_W_MM9
dnaA_2_81_C	2	6	2
dnaA_3_212_B_MM10	510	527	684	749	674	991	919
dnaA_3_212_B_MM11	658	796	1379	857	991	1137	998
dnaA_3_212_B_MM12	665	706	1308	1151	611	595	461
dnaA_3_212_B_MM13	1492	1488	2453	2162	2295	2654	2738
dnaA_3_212_B_MM14	570	771	991	725	811	875	932
dnaA_3_212_B_MM2	184	250	254	162	76	71	41
dnaA_3_212_B_MM3	194	115	108	27		2	6
dnaA_3_212_B_MM4	205	206	153	59	33	12	31
dnaA_3_212_B_MM5	396	412	337	250	67	76	9
dnaA_3_212_B_MM6	497	480	545	210	14	34	19
dnaA_3_212_B_MM7	330	253	330	192	117	96	149
dnaA_3_212_B_MM8	221	212	272	164	29	27	7
dnaA_3_212_B_MM9	426	591	664	447	273	354	372
dnaA_3_212_C	17	28	25	18	8	6	10
dnaA_3_212_D_MM2-8	275	219	65	34	4		1
dnaA_3_212_D_MM3-10	644	505	842	711	422	485	428
dnaA_3_212_D_MM4-6	123	162	80	19	4	6
dnaA_3_212_D_MM7-9	63	49	25	5	4	4	3
dnaA_3_212_D_MM9-19	467	668	837	247	88	16	21
dnaA_3_212_W_MM1	63	82	44	3	10	3	11
dnaA_3_212_W_MM10	86	77	21	2	1	2	2
dnaA_3_212_W_MM11	69	30	75	24	98	103	104
dnaA_3_212_W_MM13	89	52	130	65	14	44	19
dnaA_3_212_W_MM16	22	5	2	1
dnaA_3_212_W_MM19	205	98	131	53	15	3	5
dnaA_3_212_W_MM2	77	79	55	33	37	13	19
dnaA_3_212_W_MM20	493	329	544	567	444	423	381
dnaA_3_212_W_MM3	440	252	168	58	72	82	47
dnaA_3_212_W_MM4	102	61	34	4	2	6	7
dnaA_3_212_W_MM5	72	44	37		1	1
dnaA_3_212_W_MM6	131	160	120	130	101	133	105
dnaA_3_212_W_MM7	21	13	5	1		2
dnaA_3_212_W_MM8	74	38	34	41		6
dnaA_3_212_W_MM9	53	6	57	25	28	29	36
dnaB_1_16_B_MM10	1051	1254	1926	1600	1395	1940	1883
dnaB_1_16_B_MM11	392	622	862	527	430	623	417
dnaB_1_16_B_MM12	329	369	448	429	328	461	496
dnaB_1_16_B_MM13	380	359	741	532	287	337	265
dnaB_1_16_B_MM14	531	444	941	653	704	733	3150
dnaB_1_16_B_MM2	352	193	115	24	3	1	10
dnaB_1_16_B_MM3	515	217	170	86	22	9	25
dnaB_1_16_B_MM4	301	187	142	6	4	4	1
dnaB_1_16_B_MM5	1038	434	357	108	36	12	42
dnaB_1_16_B_MM6	559	292	185	113	109	51	50
dnaB_1_16_B_MM7	893	558	534	292	123	174	128
dnaB_1_16_B_MM8	755	552	566	454	390	446	519
dnaB_1_16_B_MM9	892	895	1376	1366	1227	1543	1813
dnaB_1_16_C	539	249	138	28	8	1	2
dnaB_1_16_D_MM2-8	368	250	259	130	97	52	85
dnaB_1_16_D_MM3-10	504	245	171	84	13	6	7
dnaB_1_16_D_MM4-6	638	268	217	185	62	28	21
dnaB_1_16_D_MM7-9	480	186	217	80	2	10	1
dnaB_1_16_D_MM9-19	700	393	264	28	17	2	5
dnaB_1_16_W_MM1	338	135	155	21	3	3	1
dnaB_1_16_W_MM10	511	235	116	12	2
dnaB_1_16_W_MM11	141	103	80	67	3		3
dnaB_1_16_W_MM13	323	201	65	48	48	26	48
dnaB_1_16_W_MM16	600	291	295	103	5	3	12
dnaB_1_16_W_MM19	347	134	144	55	9	13
dnaB_1_16_W_MM2	735	319	257	74	5	5	7
dnaB_1_16_W_MM20	501	319	212	50	21	15	11
dnaB_1_16_W_MM3	178	77	59	37	2	4	3
dnaB_1_16_W_MM4	565	253	179	86		3	1
dnaB_1_16_W_MM5	410	196	116	51		5	17
dnaB_1_16_W_MM6	754	309	275	101	10	2	15
dnaB_1_16_W_MM7	400	171	215	25	1	1	4
dnaB_1_16_W_MM8	1290	746	431	147	22	77	81
dnaB_1_16_W_MM9	271	174	80	21	4	3	1
dnaB_2_40_C	427	256	177	81	9	2	4
dnaB_3_279_B_MM10	788	934	1509	1644	1518	1968	1713
dnaB_3_279_B_MM11	899	1058	1861	1513	1621	1882	1847
dnaB_3_279_B_MM12	1400	1384	2402	2228	2223	2624	2737
dnaB_3_279_B_MM13	1250	1445	2405	2442	2455	3627	3319
dnaB_3_279_B_MM14	891	942	1479	976	905	846	1006
dnaB_3_279_B_MM2	527	284	246	78	3	39	5
dnaB_3_279_B_MM3	478	258	167	108	12	8	17
dnaB_3_279_B_MM4	523	379	254	109	39	13	8
dnaB_3_279_B_MM5	449	385	307	275	121	162	114
dnaB_3_279_B_MM6	791	718	1015	922	1013	1446	1604
dnaB_3_279_B_MM7	574	420	551	580	749	890	1022
dnaB_3_279_B_MM8	547	465	902	707	899	1165	1127
dnaB_3_279_B_MM9	220	286	374	149	155	176	66
dnaB_3_279_C	455	289	112	68	4	10	4
dnaB_3_279_D_MM2-8	509	403	494	245	169	137	219
dnaB_3_279_D_MM3-10	663	615	759	608	721	796	670
dnaB_3_279_D_MM4-6	633	574	847	485	643	584	813
dnaB_3_279_D_MM7-9	834	629	884	699	759	822	929
dnaB_3_279_D_MM9-19	700	637	1057	1172	1325	2018	2505
dnaB_3_279_W_MM1	451	197	113	15	4	5	2
dnaB_3_279_W_MM10	657	520	428	70	39	14	2
dnaB_3_279_W_MM11	1640	1254	833	470	92	61	86
dnaB_3_279_W_MM13	557	348	263	147	84	29	9
dnaB_3_279_W_MM16	460	298	173	57	14	8	7
dnaB_3_279_W_MM19	1203	1335	2203	2218	2631	3376	3297
dnaB_3_279_W_MM2	833	483	419	88	17	13	6
dnaB_3_279_W_MM20	637	830	1696	1320	1654	2251	2590
dnaB_3_279_W_MM3	399	236	174	55	46	85	37
dnaB_3_279_W_MM4	1037	496	489	123	20	13	7
dnaB_3_279_W_MM5	539	235	238	120	31	26	34
dnaB_3_279_W_MM6	511	274	253	107	43	20	31
dnaB_3_279_W_MM7	416	164	75	46	6	3	6
dnaB_3_279_W_MM8	306	192	99	56	1	2	8
dnaB_3_279_W_MM9	843	477	1880	213	99	105	144
dnaE_1_10_B_MM10	471	239	279	116	76	132	162
dnaE_1_10_B_MM11	507	562	953	853	1006	1023	1154
dnaE_1_10_B_MM12	1320	1295	2342	2091	2049	2193	2371
dnaE_1_10_B_MM13	1380	1437	2334	2033	2103	2760	2631
dnaE_1_10_B_MM14	340	482	717	860	659	854	839
dnaE_1_10_B_MM2	303	236	291	169	45	11	27
dnaE_1_10_B_MM3	787	559	591	318	159	118	83
dnaE_1_10_B_MM4	480	479	414	287	112	51	46
dnaE_1_10_B_MM5	724	606	667	426	112	133	37
dnaE_1_10_B_MM6	475	464	598	402	155	96	73
dnaE_1_10_B_MM7	550	632	790	474	280	107	97
dnaE_1_10_B_MM8	844	782	1118	843	530	515	409
dnaE_1_10_B_MM9	1396	1386	2137	1310	1322	1576	1499
dnaE_1_10_C	376	234	404	88	26	67	2
dnaE_1_10_D_MM2-8	650	568	668	318	178	63	71
dnaE_1_10_D_MM3-10	646	725	1005	936	645	1192	1309
dnaE_1_10_D_MM4-6	790	604	820	328	129	41	16
dnaE_1_10_D_MM7-9	527	341	448	153	61	41	26
dnaE_1_10_D_MM9-19	472	527	392	266	58	25	53
dnaE_1_10_W_MM1	320	323	325	135	47	20	8
dnaE_1_10_W_MM10	396	226	292	103	4	5	31
dnaE_1_10_W_MM11	414	418	546	269	179	143	31
dnaE_1_10_W_MM13	371	331	362	188	108	116	18
dnaE_1_10_W_MM16	292	200	224	80	38	21	1
dnaE_1_10_W_MM19	1415	1126	1120	512	84	56	21
dnaE_1_10_W_MM2	802	640	743	533	198	127	41
dnaE_1_10_W_MM20	727	641	743	563	413	256	140
dnaE_1_10_W_MM3	864	892	831	494	161	76	62
dnaE_1_10_W_MM4	503	380	441	231	192	11	12
dnaE_1_10_W_MM5	688	570	586	292	182	40	36
dnaE_1_10_W_MM6	549	469	391	174	50	62	8
dnaE_1_10_W_MM7	461	353	554	185	50	112	12
dnaE_1_10_W_MM8	569	522	430	204	170	147	20
dnaE_1_10_W_MM9	568	454	561	332	57	60	113
dnaE_2_109_C	731	769	951	674	342	186	141
dnaE_3_216_B_MM10	1325	1472	2375	1998	2085	2300	2267
dnaE_3_216_B_MM11	529	603	1152	1107	1140	1258	1427
dnaE_3_216_B_MM12	857	1145	2378	1828	1601	2275	2080
dnaE_3_216_B_MM13	532	658	1238	1220	1151	1560	1557
dnaE_3_216_B_MM14	611	783	1470	1101	1229	1423	1243
dnaE_3_216_B_MM2	298	150	141	10	4	5	2
dnaE_3_216_B_MM3	573	297	158	79	55	54	44
dnaE_3_216_B_MM4	644	278	200	94	30	11	26
dnaE_3_216_B_MM5	520	336	106	91	57	9	7
dnaE_3_216_B_MM6	629	554	237	55	33	41	23
dnaE_3_216_B_MM7	467	294	177	77	6	8	13
dnaE_3_216_B_MM8	230	77	66	20	18	9	3
dnaE_3_216_B_MM9	470	222	187	52	16	23	7
dnaE_3_216_C	674	286	145	91	20	17	18
dnaE_3_216_D_MM2-8	330	259	79	13	3	1	3
dnaE_3_216_D_MM3-10	963	962	1719	1571	1869	2174	2669
dnaE_3_216_D_MM4-6	316	199	165	36	11	37	15
dnaE_3_216_D_MM7-9	1002	1092	1388	1107	1163	1477	1670
dnaE_3_216_D_MM9-19	550	655	995	868	630	718	605
dnaE_3_216_W_MM1	253	198	199	148	43	189	162
dnaE_3_216_W_MM10	1202	1160	2014	1816	1718	1753	1788
dnaE_3_216_W_MM11	482	418	494	431	266	604	349
dnaE_3_216_W_MM13	503	356	802	970	636	1146	1099
dnaE_3_216_W_MM16	411	501	786	543	384	621	452
dnaE_3_216_W_MM19	656	734	974	1278	1235	1607	1628
dnaE_3_216_W_MM2	373	120	96	16	7	5	2
dnaE_3_216_W_MM20	306	341	644	666	690	1188	1176
dnaE_3_216_W_MM3	348	118	25	29	15	5	8
dnaE_3_216_W_MM4	452	132	205	85	10	12	10
dnaE_3_216_W_MM5	747	359	261	67	25	6	10
dnaE_3_216_W_MM6	317	153	75	10	3	3	7
dnaE_3_216_W_MM7	1010	499	470	117	15	4	5
dnaE_3_216_W_MM8	190	116	45	9	2	2	3
dnaE_3_216_W_MM9	279	141	146	72	12		1
dnaX_1_33_B_MM10	428	580	827	894	994	1328	1221
dnaX_1_33_B_MM11	634	836	1512	1435	1410	1805	1937
dnaX_1_33_B_MM12	341	409	679	477	584	789	755
dnaX_1_33_B_MM13	537	663	1407	1264	1165	1447	1682
dnaX_1_33_B_MM14	607	684	1225	1302	1410	1663	1712
dnaX_1_33_B_MM2	310	167	67	82	1	14	8
dnaX_1_33_B_MM3	286	99	49	21	7	40	6
dnaX_1_33_B_MM4	85	51	35	7	2		1
dnaX_1_33_B_MM5	261	109	91	80	69	42	81
dnaX_1_33_B_MM6	708	556	550	172	116	178	91
dnaX_1_33_B_MM7	323	111	47	9	2
dnaX_1_33_B_MM8	101	119	54	9	2	1	5
dnaX_1_33_B_MM9	830	946	1917	1625	1949	2720	2803
dnaX_1_33_C	149	110	21	3	16	17	13
dnaX_1_33_D_MM2-8	493	238	146	62	5		3
dnaX_1_33_D_MM3-10	148	70	22	1	4	3
dnaX_1_33_D_MM4-6	331	209	116	21	2	1	1
dnaX_1_33_D_MM7-9	1046	852	1321	1322	1256	1458	1450
dnaX_1_33_D_MM9-19	851	725	996	836	466	585	528
dnaX_1_33_W_MM1	497	298	321	27	14	14	22
dnaX_1_33_W_MM10	173	74	23	2	4		1
dnaX_1_33_W_MM11	96	46	46	1	1	15
dnaX_1_33_W_MM13	139	32	105	19	8	45	28
dnaX_1_33_W_MM16	72	34	56	5		1
dnaX_1_33_W_MM19	259	181	153	11	28	6	9
dnaX_1_33_W_MM2	247	103	115	27	1	3	1
dnaX_1_33_W_MM20	773	372	208	96	31	28	11
dnaX_1_33_W_MM3	175	121	37	18	2	6	7
dnaX_1_33_W_MM4	112	70	32	1		1
dnaX_1_33_W_MM5	302	91	56	3	6	1	3
dnaX_1_33_W_MM6	183	117	48	8		1	1
dnaX_1_33_W_MM7	167	100	127	35	10	8	3
dnaX_1_33_W_MM8	770	388	276	59	1	4	5
dnaX_1_33_W_MM9	106	74	62	4	1	7	2
dnaX_2_60_C	657	390	242	30	53	31	48
dnaX_3_206_B_MM10	470	458	900	966	828	1347	1329
dnaX_3_206_B_MM11	901	863	1354	1404	1087	1418	1218
dnaX_3_206_B_MM12	1691	2124	3784	3270	3957	4668	4925
dnaX_3_206_B_MM13	634	814	1487	1356	1446	1619	1405
dnaX_3_206_B_MM14	784	913	1581	1655	1587	2069	2032
dnaX_3_206_B_MM2	1185	1366	1448	723	155	189	59
dnaX_3_206_B_MM3	1176	1437	1955	1146	673	654	669
dnaX_3_206_B_MM4	1553	2070	3077	2620	3273	4028	4495
dnaX_3_206_B_MM5	1048	893	1199	637	226	249	243
dnaX_3_206_B_MM6	523	532	406	238	84	68	95
dnaX_3_206_B_MM7	676	564	422	216	60	9	18
dnaX_3_206_B_MM8	1023	810	571	232	60	113	63
dnaX_3_206_B_MM9	716	505	528	255	69	16	36
dnaX_3_206_C	849	723	385	124	20	12	26
dnaX_3_206_D_MM2-8	681	547	689	408	170	78	66
dnaX_3_206_D_MM3-10	959	1348	2311	2323	2259	3427	3874
dnaX_3_206_D_MM4-6	991	846	592	400	38	12	39
dnaX_3_206_D_MM7-9	668	411	427	143	42	17	34
dnaX_3_206_D_MM9-19	813	1042	1500	1303	840	824	534
dnaX_3_206_W_MM1	716	572	703	137	50	60	95
dnaX_3_206_W_MM10	2294	1546	1401	283	104	34	23
dnaX_3_206_W_MM11	876	707	370	138	49	45	34
dnaX_3_206_W_MM13	632	452	424	47	20	2	13
dnaX_3_206_W_MM16	2110	1467	873	331	53	46	17
dnaX_3_206_W_MM19	1166	1123	1746	1185	613	669	521
dnaX_3_206_W_MM2	736	610	533	198	62	17	12
dnaX_3_206_W_MM20	1648	2224	3789	4172	4928	6519	6988
dnaX_3_206_W_MM3	1628	898	994	489	98	98	105
dnaX_3_206_W_MM4	1119	919	991	692	256	206	188
dnaX_3_206_W_MM5	728	546	511	41	52	95	79
dnaX_3_206_W_MM6	760	473	409	117	29	29	5
dnaX_3_206_W_MM7	608	422	323	100	60	56	32
dnaX_3_206_W_MM8	753	422	248	134	14	13	23
dnaX_3_206_W_MM9	1304	1060	734	240	85	54	37
eno_1_44_B_MM10	252	203	220	113	46	39	16
eno_1_44_B_MM11	565	576	1059	646	403	559	349
eno_1_44_B_MM12	802	773	1521	1225	1036	1054	751
eno_1_44_B_MM13	1009	874	1519	1266	725	1017	751
eno_1_44_B_MM14	823	882	923	626	292	271	215
eno_1_44_B_MM2	275	243	154	21	13	6	1
eno_1_44_B_MM3	197	139	194	10	28	8	2
eno_1_44_B_MM4	499	227	245	53	18	1	5
eno_1_44_B_MM5	247	112	56	7	1	4	7
eno_1_44_B_MM6	360	209	213	75	5	1
eno_1_44_B_MM7	384	186	189	56	19	2	1
eno_1_44_B_MM8	331	220	251	140	103	144	117
eno_1_44_B_MM9	385	236	215	85	14	8	15
eno_1_44_C	198	123	112	19	34	3	3
eno_1_44_D_MM2-8	345	267	267	75	20	17	5
eno_1_44_D_MM3-10	408	182	183	65	6	8	1
eno_1_44_D_MM4-6	208	112	104	18	3		5
eno_1_44_D_MM7-9	373	241	218	65	11	2	5
eno_1_44_D_MM9-19	313	147	225	119	78	26	36
eno_1_44_W_MM1	135	72	85	40	5	3	3
eno_1_44_W_MM10	206	139	83	39	1	1
eno_1_44_W_MM11	364	263	226	111	4	4	9
eno_1_44_W_MM13	978	514	401	225	129	78	105
eno_1_44_W_MM16	447	360	257	72	21	5	13
eno_1_44_W_MM19	454	243	189	44	22	9	30
eno_1_44_W_MM2	171	142	84	28	12	25	13
eno_1_44_W_MM20	373	238	206	77	22	27	22
eno_1_44_W_MM3	438	215	82	43	13	10	1
eno_1_44_W_MM4	453	178	124	60	1	5	3
eno_1_44_W_MM5	452	375	142	85	14	6	15
eno_1_44_W_MM6	418	291	125	34	37	9	26
eno_1_44_W_MM7	415	241	210	65	42	15	13
eno_1_44_W_MM8	499	244	193	80	11		3
eno_1_44_W_MM9	606	354	231	53	8	6	3
eno_2_68_C	650	417	240	143	31	22	13
eno_3_219_B_MM10	331	378	488	330	177	204	142
eno_3_219_B_MM11	1420	1447	1728	1007	404	231	86
eno_3_219_B_MM12	476	615	678	518	303	274	326
eno_3_219_B_MM13	558	831	1244	1080	663	720	644
eno_3_219_B_MM14	608	736	1199	1341	1035	1062	1128
eno_3_219_B_MM2	385	224	112	172	3	6
eno_3_219_B_MM3	240	113	122	40	14	9	1
eno_3_219_B_MM4	428	408	365	107	12	38	5
eno_3_219_B_MM5	247	183	182	118	14	91	16
eno_3_219_B_MM6	222	102	134	87	15	5	5
eno_3_219_B_MM7	247	158	229	87	32	39	17
eno_3_219_B_MM8	344	348	262	131	30	38	17
eno_3_219_B_MM9	310	210	374	121	25	7	10
eno_3_219_C	374	241	118	47	6	1	3
eno_3_219_D_MM2-8	323	166	170	100	7	14	10
eno_3_219_D_MM3-10	184	248	490	253	18	14	9
eno_3_219_D_MM4-6	282	162	165	121	12	13	13
eno_3_219_D_MM7-9	552	542	628	294	146	85	65
eno_3_219_D_MM9-19	290	235	409	264	192	239	147
eno_3_219_W_MM1	369	115	252	69	23	3	2
eno_3_219_W_MM10	389	406	561	161	9	2	3
eno_3_219_W_MM11	332	229	216	88	57	17	56
eno_3_219_W_MM13	505	438	493	326	133	75	37
eno_3_219_W_MM16	166	190	143	60	4	4	5
eno_3_219_W_MM19	390	482	760	373	190	128	131
eno_3_219_W_MM2	227	132	148	41	38	13	45
eno_3_219_W_MM20	468	541	932	1053	828	1028	1262
eno_3_219_W_MM3	159	147	120	27	1	1
eno_3_219_W_MM4	372	173	259	73	41	22	3
eno_3_219_W_MM5	436	255	223	49	7	14	9
eno_3_219_W_MM6	270	256	179	58	7	7
eno_3_219_W_MM7	87	148	175	118	51	15	11
eno_3_219_W_MM8	216	126	159	27	1	6	5
eno_3_219_W_MM9	816	699	499	163	78	17	17
fabA_1_36_B_MM10		4	2	1		6	2
fabA_1_36_B_MM11	277	219	304	197	135	218	121
fabA_1_36_B_MM12	168	428	640	438	435	452	424
fabA_1_36_B_MM13	218	186	294	333	272	195	270
fabA_1_36_B_MM14	213	241	450	464	449	599	513
fabA_1_36_B_MM2	2	15	18	25		1
fabA_1_36_B_MM3	59	58	144	27	1
fabA_1_36_B_MM4	188	203	430	158	22	12	13
fabA_1_36_B_MM5	8	10		6
fabA_1_36_B_MM6	21	65	96	65	1
fabA_1_36_B_MM7	9	42	36	38	3
fabA_1_36_B_MM8	64	69	125	54	1	3
fabA_1_36_B_MM9	24	17	67	52	11	6
fabA_1_36_C		5	1
fabA_1_36_D_MM2-8	86	118	162	43	2		1
fabA_1_36_D_MM3-10		6	17		1
fabA_1_36_D_MM4-6		1
fabA_1_36_D_MM7-9		21	9
fabA_1_36_D_MM9-19		2	15				2
fabA_1_36_W_MM1		23	12	6		2
fabA_1_36_W_MM10
fabA_1_36_W_MM11	14	2	13
fabA_1_36_W_MM13	22	1	19		1	1
fabA_1_36_W_MM16	173	207	538	269	11	2	9
fabA_1_36_W_MM19	12		33	8	1	21	1
fabA_1_36_W_MM2		1	1
fabA_1_36_W_MM20	13	8				1
fabA_1_36_W_MM3	2				3
fabA_1_36_W_MM4	4		9
fabA_1_36_W_MM5		3
fabA_1_36_W_MM6					3
fabA_1_36_W_MM7
fabA_1_36_W_MM8	84	114	167	53	22	2	8
fabA_1_36_W_MM9
fabA_2_88_C	845	964	1834	1632	1300	1582	1677
fabA_3_226_B_MM10	857	992	1600	1110	528	371	224
fabA_3_226_B_MM11	798	707	1536	993	729	740	801
fabA_3_226_B_MM12	515	565	1034	1001	793	1049	726
fabA_3_226_B_MM13	950	1172	1768	1761	1729	2043	1995
fabA_3_226_B_MM14	538	756	1113	1196	1107	1652	1558
fabA_3_226_B_MM2	1264	1349	2170	840	62	23	16
fabA_3_226_B_MM3	1005	1163	1680	650	122	26	16
fabA_3_226_B_MM4	1188	1030	1832	742	103	83	61
fabA_3_226_B_MM5	833	1039	1469	916	158	31	78
fabA_3_226_B_MM6	838	1038	1323	986	190	84	84
fabA_3_226_B_MM7	709	721	1072	871	240	238	140
fabA_3_226_B_MM8	539	581	955	699	222	145	82
fabA_3_226_B_MM9	1492	1720	2227	1590	556	341	309
fabA_3_226_C	536	613	1004	375	13	2	4
fabA_3_226_D_MM2-8	447	592	1104	753	252	312	193
fabA_3_226_D_MM3-10	783	1081	1544	1121	430	220	271
fabA_3_226_D_MM4-6	924	1017	1864	1375	488	411	326
fabA_3_226_D_MM7-9	511	819	1217	786	243	245	201
fabA_3_226_D_MM9-19	997	953	1402	1195	569	637	463
fabA_3_226_W_MM1	931	962	1893	1013	114	32	36
fabA_3_226_W_MM10	607	749	1117	737	128	45	19
fabA_3_226_W_MM11	737	700	1385	653	116	32	10
fabA_3_226_W_MM13	617	633	992	785	303	264	284
fabA_3_226_W_MM16	549	661	960	419	28	15	10
fabA_3_226_W_MM19	1038	1030	1606	1173	558	607	489
fabA_3_226_W_MM2	718	846	2590	575	71	44	63
fabA_3_226_W_MM20	412	417	601	600	497	518	492
fabA_3_226_W_MM3	749	803	1128	459	118	46	70
fabA_3_226_W_MM4	764	963	1439	493	64	33	19
fabA_3_226_W_MM5	610	815	1125	555	69	38	12
fabA_3_226_W_MM6	736	803	1593	651	176	57	36
fabA_3_226_W_MM7	1	3	2	1
fabA_3_226_W_MM8	990	1233	1898	1051	196	102	59
fabA_3_226_W_MM9	1071	1203	2189	1316	276	174	185
fabI_1_14_B_MM10	1092	1498	2304	2231	2251	2755	2874
fabI_1_14_B_MM11	1405	1949	3909	2642	3131	4231	3768
fabI_1_14_B_MM12	721	1020	1487	1830	1940	2559	2670
fabI_1_14_B_MM13	549	545	851	948	1063	1523	1304
fabI_1_14_B_MM14	704	908	1740	1695	2093	2576	2662
fabI_1_14_B_MM2	1244	692	599	177	41	30	12
fabI_1_14_B_MM3	1211	845	707	160	14	9	11
fabI_1_14_B_MM4	819	532	329	127	13	15	7
fabI_1_14_B_MM5	614	409	383	202	5	49	1
fabI_1_14_B_MM6	576	574	570	217	40	55	34
fabI_1_14_B_MM7	709	984	1153	793	293	274	358
fabI_1_14_B_MM8	1206	1195	1774	688	221	153	94
fabI_1_14_B_MM9	773	718	1715	1613	1707	2107	2044
fabI_1_14_C	914	488	467	92	28	8	13
fabI_1_14_D_MM2-8	977	642	631	177	28	17	40
fabI_1_14_D_MM3-10	1747	1411	1230	508	63	84	42
fabI_1_14_D_MM4-6	944	782	777	272	74	24	34
fabI_1_14_D_MM7-9	714	827	1287	768	182	202	159
fabI_1_14_D_MM9-19	2461	3163	3815	2132	931	1184	813
fabI_1_14_W_MM1	947	627	383	245	30	5	3
fabI_1_14_W_MM10	1247	1064	743	321	39	57	26
fabI_1_14_W_MM11	845	604	472	238	53	32	58
fabI_1_14_W_MM13	646	589	708	333	88	53	37
fabI_1_14_W_MM16	1087	766	680	186	21	44	24
fabI_1_14_W_MM19	667	697	511	201	20	14	5
fabI_1_14_W_MM2	1758	1200	613	377	23	10	17
fabI_1_14_W_MM20	1372	1528	1291	604	69	75	72
fabI_1_14_W_MM3	770	703	419	145	30	2	3
fabI_1_14_W_MM4	813	682	484	251	48	25	8
fabI_1_14_W_MM5	642	606	527	121	48	107	47
fabI_1_14_W_MM6	1088	615	504	190	9	3	6
fabI_1_14_W_MM7	503	532	418	272	28	32	127
fabI_1_14_W_MM8	793	780	560	176	7	2	4
fabI_1_14_W_MM9	1027	693	461	272	35	36	6
fabI_2_35_C	1024	732	520	148	42	6	7
fabI_3_206_B_MM10	1011	1420	2320	2245	2452	2966	2942
fabI_3_206_B_MM11	1302	1443	2686	2545	2998	4119	3737
fabI_3_206_B_MM12	812	1239	1954	1614	2022	2599	2942
fabI_3_206_B_MM13	672	840	1408	1159	1627	1878	2177
fabI_3_206_B_MM14	497	929	1992	1523	1724	2506	2341
fabI_3_206_B_MM2	577	455	488	159	33	17	2
fabI_3_206_B_MM3	954	881	764	345	69	43	12
fabI_3_206_B_MM4	709	773	1155	595	157	199	103
fabI_3_206_B_MM5	958	1158	1917	1258	1278	1013	994
fabI_3_206_B_MM6	647	1014	1830	1371	1954	2657	2550
fabI_3_206_B_MM7	1699	2374	4307	3928	5336	7122	7873
fabI_3_206_B_MM8	649	565	675	281	71	54	77
fabI_3_206_B_MM9	329	564	1256	1038	1770	2335	2526
fabI_3_206_C	1082	1258	1383	441	148	54	34
fabI_3_206_D_MM2-8	732	946	1533	916	899	846	1017
fabI_3_206_D_MM3-10	1111	1287	2161	2301	2356	3237	3106
fabI_3_206_D_MM4-6	1019	1693	2841	2691	3511	4999	5508
fabI_3_206_D_MM7-9	713	824	1862	1478	1467	1895	1764
fabI_3_206_D_MM9-19	656	806	1505	1325	1380	1819	1982
fabI_3_206_W_MM1	369	285	311	111	15	14	5
fabI_3_206_W_MM10	1282	1417	1312	659	115	134	35
fabI_3_206_W_MM11	1011	953	893	286	126	78	48
fabI_3_206_W_MM13	1022	960	1155	752	203	234	140
fabI_3_206_W_MM16	2821	3410	4782	2924	2061	2088	1866
fabI_3_206_W_MM19	1004	1152	2184	2093	2377	3100	3404
fabI_3_206_W_MM2	864	812	602	315	43	11	6
fabI_3_206_W_MM20	656	649	1469	1047	1193	1823	1443
fabI_3_206_W_MM3	576	559	426	161	31	44	7
fabI_3_206_W_MM4	1444	1519	2098	661	227	150	68
fabI_3_206_W_MM5	932	866	774	549	34	59	25
fabI_3_206_W_MM6	1639	1419	1498	439	152	61	52
fabI_3_206_W_MM7	900	831	979	345	66	133	22
fabI_3_206_W_MM8	874	684	783	324	101	140	51
fabI_3_206_W_MM9	615	580	521	177	22	78	4
fabZ_1_52_B_MM10	394	354	279	134	33	27	15
fabZ_1_52_B_MM11	1375	1185	1075	769	204	116	91
fabZ_1_52_B_MM12	1171	918	852	231	106	133	100
fabZ_1_52_B_MM13	1008	795	1184	749	279	258	190
fabZ_1_52_B_MM14	335	456	603	378	216	230	223
fabZ_1_52_B_MM2	407	154	114	32	4	4	1
fabZ_1_52_B_MM3	270	122	37	58	1	2	1
fabZ_1_52_B_MM4	384	227	192	74	2	2	4
fabZ_1_52_B_MM5	327	177	87	18	6	1	2
fabZ_1_52_B_MM6	650	264	226	44	10	17	51
fabZ_1_52_B_MM7	353	130	57	64	5	2	4
fabZ_1_52_B_MM8	244	123	115	15	1	2
fabZ_1_52_B_MM9	494	254	188	44	4	30	2
fabZ_1_52_C	187	61	108	18		1	5
fabZ_1_52_D_MM2-8	252	52	110	73	61	104	62
fabZ_1_52_D_MM3-10	512	428	667	408	148	146	152
fabZ_1_52_D_MM4-6	213	99	71	37	9	1
fabZ_1_52_D_MM7-9	109	38	58	45	1	1
fabZ_1_52_D_MM9-19	297	218	211	75	42	5	7
fabZ_1_52_W_MM1	147	65	55	19	1		9
fabZ_1_52_W_MM10	546	441	342	82	15	19	9
fabZ_1_52_W_MM11	360	226	185	140	44	32	9
fabZ_1_52_W_MM13	448	300	210	82	11	3	7
fabZ_1_52_W_MM16	241	297	263	103	10	12	13
fabZ_1_52_W_MM19	120	94	175	25	2	1	2
fabZ_1_52_W_MM2	102	79	4	20	8	4	1
fabZ_1_52_W_MM20	643	689	792	363	94	45	31
fabZ_1_52_W_MM3	228	113	53	3	2	4
fabZ_1_52_W_MM4	248	88	109	50	1	1	39
fabZ_1_52_W_MM5	111	115	58	13	2
fabZ_1_52_W_MM6	312	124	169	53	11	3	1
fabZ_1_52_W_MM7	113	122	96	22	18	26	22
fabZ_1_52_W_MM8	161	62	63	11	14	3	1
fabZ_1_52_W_MM9	268	86	79	38	6	3	3
fabZ_2_145_C	239	137	301	66	5	22	19
fabZ_3_259_B_MM10	955	1057	2203	2418	3721	5238	6069
fabZ_3_259_B_MM11	665	618	1097	1175	1295	2130	2129
fabZ_3_259_B_MM12	433	641	991	1025	1663	2106	2400
fabZ_3_259_B_MM13	813	925	1812	2065	2478	4142	4859
fabZ_3_259_B_MM14	443	845	1474	1706	2530	3802	4687
fabZ_3_259_B_MM2	713	492	628	105	29	20	11
fabZ_3_259_B_MM3	1123	1147	910	372	39	64	123
fabZ_3_259_B_MM4	1499	1154	1362	468	211	198	138
fabZ_3_259_B_MM5	1805	1449	1408	649	111	74	49
fabZ_3_259_B_MM6	440	658	417	240	80	28	57
fabZ_3_259_B_MM7	1233	958	1302	375	54	12	9
fabZ_3_259_B_MM8	1491	1429	1520	756	205	133	74
fabZ_3_259_B_MM9	1169	1303	2712	2512	4305	6762	6838
fabZ_3_259_C	1844	1834	1967	541	137	51	10
fabZ_3_259_D_MM2-8	971	1053	1099	354	90	44	54
fabZ_3_259_D_MM3-10	567	703	931	576	602	732	831
fabZ_3_259_D_MM4-6	871	1086	1028	349	64	24	12
fabZ_3_259_D_MM7-9	812	807	1011	823	255	233	95
fabZ_3_259_D_MM9-19	674	1019	1663	1106	1260	1746	1354
fabZ_3_259_W_MM1	1153	937	881	254	56	11	12
fabZ_3_259_W_MM10	611	657	768	299	151	303	204
fabZ_3_259_W_MM11	1752	1461	1427	474	67	67	41
fabZ_3_259_W_MM13	1150	929	1130	407	71	15	29
fabZ_3_259_W_MM16	2665	2360	2615	1079	203	170	89
fabZ_3_259_W_MM19	587	727	978	671	207	144	118
fabZ_3_259_W_MM2	927	1047	893	325	111	16	7
fabZ_3_259_W_MM20	561	788	1272	1125	1440	2114	2238
fabZ_3_259_W_MM3	1262	1321	1182	525	162	49	74
fabZ_3_259_W_MM4	1654	1502	1198	393	67	70	9
fabZ_3_259_W_MM5	1702	1434	1461	452	100	27	17
fabZ_3_259_W_MM6	826	864	820	276	53	67	33
fabZ_3_259_W_MM7	910	793	785	240	28	22	11
fabZ_3_259_W_MM8	1052	1007	949	263	36	10	31
fabZ_3_259_W_MM9	1113	1097	1098	495	97	57	27
fbaA_1_28_B_MM10	1888	2412	3447	3497	3101	3764	4241
fbaA_1_28_B_MM11	840	1065	2118	2001	2168	2718	2634
fbaA_1_28_B_MM12	716	658	1405	1188	1068	1434	1426
fbaA_1_28_B_MM13	1419	1751	3288	2843	3224	4052	4185
fbaA_1_28_B_MM14	519	538	1154	1140	1163	1630	1510
fbaA_1_28_B_MM2	351	157	79	70	18	19	15
fbaA_1_28_B_MM3	210	158	99	43	32	12	18
fbaA_1_28_B_MM4	691	427	440	126	27	13	32
fbaA_1_28_B_MM5	1149	170	192	80	26	4	47
fbaA_1_28_B_MM6	256	254	322	94	36	35	33
fbaA_1_28_B_MM7	499	376	715	512	368	398	381
fbaA_1_28_B_MM8	589	473	979	697	502	521	611
fbaA_1_28_B_MM9	949	973	1832	1301	852	872	798
fbaA_1_28_C	290	124	100	90	4	1	9
fbaA_1_28_D_MM2-8	391	251	259	112	34	9	40
fbaA_1_28_D_MM3-10	888	1127	2063	1698	1989	2464	2373
fbaA_1_28_D_MM4-6	406	226	306	67	23	2	12
fbaA_1_28_D_MM7-9	399	355	497	322	185	121	121
fbaA_1_28_D_MM9-19	296	320	128	87	7	9	12
fbaA_1_28_W_MM1	167	129	70	35	3	4	4
fbaA_1_28_W_MM10	218	198	164	79	20	13	19
fbaA_1_28_W_MM11	266	316	222	125	78	70	120
fbaA_1_28_W_MM13	230	167	70	65	3		31
fbaA_1_28_W_MM16	252	200	221	70	19	4	24
fbaA_1_28_W_MM19	437	317	207	50	25	4	26
fbaA_1_28_W_MM2	263	215	202	104	89	78	76
fbaA_1_28_W_MM20	293	168	170	70	48	14	32
fbaA_1_28_W_MM3	237	263	199	49	10	10	50
fbaA_1_28_W_MM4	551	341	184	74	35	20	17
fbaA_1_28_W_MM5	204	169	137	67	9	1	13
fbaA_1_28_W_MM6	569	301	175	61	14	6	14
fbaA_1_28_W_MM7	494	258	175	55	23	13	28
fbaA_1_28_W_MM8	303	211	269	79	68	23	80
fbaA_1_28_W_MM9	188	138	155	31	13	5	4
fbaA_2_97_C	190	72	112	91	47	22	22
fbaA_3_200_B_MM10	1379	1624	2094	2235	1931	2382	2583
fbaA_3_200_B_MM11	933	933	1285	1399	1213	1729	1477
fbaA_3_200_B_MM12	486	628	1106	981	967	1298	1280
fbaA_3_200_B_MM13	1534	1340	2464	1791	1469	1394	1767
fbaA_3_200_B_MM14	995	1140	1873	1949	1596	2383	2213
fbaA_3_200_B_MM2	968	704	607	294	168	191	243
fbaA_3_200_B_MM3	701	369	447	102	39	29	25
fbaA_3_200_B_MM4	462	412	488	231	167	208	154
fbaA_3_200_B_MM5	478	344	556	453	189	187	191
fbaA_3_200_B_MM6	794	887	1071	977	467	547	398
fbaA_3_200_B_MM7	395	461	608	448	294	329	188
fbaA_3_200_B_MM8	580	573	830	682	401	453	390
fbaA_3_200_B_MM9	1080	1653	2323	1634	1266	1953	1283
fbaA_3_200_C	308	197	107	62	14	16	18
fbaA_3_200_D_MM2-8	467	448	389	354	164	128	111
fbaA_3_200_D_MM3-10	354	334	545	329	349	299	361
fbaA_3_200_D_MM4-6	1197	1236	2684	2239	2098	2709	2350
fbaA_3_200_D_MM7-9	483	405	567	404	168	231	162
fbaA_3_200_D_MM9-19	785	883	1550	1232	1276	1764	1488
fbaA_3_200_W_MM1	199	168	185	121	65	105	117
fbaA_3_200_W_MM10	423	328	235	226	44	16	27
fbaA_3_200_W_MM11	335	173	231	62	17	12	20
fbaA_3_200_W_MM13	314	175	174	91	48	40	37
fbaA_3_200_W_MM16	556	338	406	262	179	184	158
fbaA_3_200_W_MM19	1560	1769	2858	2265	1850	2187	2060
fbaA_3_200_W_MM2	1109	763	840	307	87	64	67
fbaA_3_200_W_MM20	1491	1863	2842	2188	1646	1791	1872
fbaA_3_200_W_MM3	332	184	135	113	15	3	26
fbaA_3_200_W_MM4	676	402	439	188	82	33	44
fbaA_3_200_W_MM5	197	127	86	126	13	12	9
fbaA_3_200_W_MM6	301	209	147	111	23	1	7
fbaA_3_200_W_MM7	399	274	255	149	55	42	58
fbaA_3_200_W_MM8	377	243	348	111	45	93	62
fbaA_3_200_W_MM9	227	145	144	55	39	3	17
fmt_1_104_B_MM10	842	779	1327	1201	1347	1550	1502
fmt_1_104_B_MM11	1116	1260	2319	1804	1681	1803	1907
fmt_1_104_B_MM12	1027	1243	2335	2031	1631	2214	2107
fmt_1_104_B_MM13	1221	1474	2478	2573	2674	3211	3414
fmt_1_104_B_MM14	807	783	1137	1244	1366	1742	1725
fmt_1_104_B_MM2	593	517	653	472	177	64	57
fmt_1_104_B_MM3	850	959	1327	1050	582	592	356
fmt_1_104_B_MM4	374	554	775	534	263	286	166
fmt_1_104_B_MM5	799	708	1185	811	526	536	512
fmt_1_104_B_MM6	998	995	1847	1222	531	265	198
fmt_1_104_B_MM7	1159	1314	1784	802	353	222	134
fmt_1_104_B_MM8	1161	1239	2322	1698	1198	1068	831
fmt_1_104_B_MM9	1134	1118	2090	2075	1782	2088	2025
fmt_1_104_C	717	729	1136	649	402	340	215
fmt_1_104_D_MM2-8	538	648	922	482	173	144	115
fmt_1_104_D_MM3-10	653	449	513	211	44	36	66
fmt_1_104_D_MM4-6	698	818	1434	1193	1389	698	632
fmt_1_104_D_MM7-9	594	784	1088	670	186	172	169
fmt_1_104_D_MM9-19	815	768	1393	1238	855	1028	857
fmt_1_104_W_MM1	540	774	922	554	150	128	44
fmt_1_104_W_MM10	1070	883	1651	967	440	198	235
fmt_1_104_W_MM11	903	792	1182	732	423	547	229
fmt_1_104_W_MM13	712	702	1092	748	412	267	149
fmt_1_104_W_MM16	636	881	1078	814	383	287	174
fmt_1_104_W_MM19	701	850	1061	975	732	818	731
fmt_1_104_W_MM2	3031	1297	1254	855	214	150	184
fmt_1_104_W_MM20	764	991	2075	1437	1754	2337	2255
fmt_1_104_W_MM3	510	234	402	213	65	46	26
fmt_1_104_W_MM4	729	913	1263	899	472	363	219
fmt_1_104_W_MM5	853	816	992	556	233	207	192
fmt_1_104_W_MM6	841	712	706	499	111	89	69
fmt_1_104_W_MM7	1162	1390	1787	1290	626	530	357
fmt_1_104_W_MM8	586	677	1128	714	246	129	87
fmt_1_104_W_MM9	1394	1187	1791	1190	356	315	177
fmt_2_145_C	536	577	501	214	103	25	6
fmt_3_222_B_MM10	857	1063	2319	1623	1414	1589	1277
fmt_3_222_B_MM11	1080	1028	1606	948	479	207	146
fmt_3_222_B_MM12	557	753	1221	1047	984	1145	1173
fmt_3_222_B_MM13	525	657	978	748	808	1054	1005
fmt_3_222_B_MM14	225	301	670	559	444	773	514
fmt_3_222_B_MM2	1297	1367	2111	1295	273	284	23
fmt_3_222_B_MM3	996	947	1308	731	165	154	22
fmt_3_222_B_MM4	723	831	1256	784	155	183	91
fmt_3_222_B_MM5	1219	1341	1772	1263	421	194	162
fmt_3_222_B_MM6	1049	1251	1296	808	232	103	22
fmt_3_222_B_MM7	656	2655	1361	614	108	74	73
fmt_3_222_B_MM8	925	1203	2019	1014	465	243	101
fmt_3_222_B_MM9	549	808	1078	1063	567	846	611
fmt_3_222_C	1657	1641	2727	1678	414	209	111
fmt_3_222_D_MM2-8	844	957	1214	757	205	162	43
fmt_3_222_D_MM3-10	805	749	990	544	123	113	67
fmt_3_222_D_MM4-6	847	856	1178	756	280	121	105
fmt_3_222_D_MM7-9	607	706	979	593	190	150	50
fmt_3_222_D_MM9-19	922	1180	1625	1269	1235	1371	1202
fmt_3_222_W_MM1	763	763	1184	573	178	186	53
fmt_3_222_W_MM10	624	656	817	479	120	24	63
fmt_3_222_W_MM11	703	1005	1038	857	403	461	216
fmt_3_222_W_MM13	367	443	550	346	99	92	19
fmt_3_222_W_MM16	582	677	961	541	285	96	58
fmt_3_222_W_MM19	990	909	932	751	200	111	121
fmt_3_222_W_MM2	845	1016	1435	1051	325	357	91
fmt_3_222_W_MM20	825	1035	1306	897	255	154	55
fmt_3_222_W_MM3	893	783	1320	800	145	76	122
fmt_3_222_W_MM4	486	485	831	438	90	69	32
fmt_3_222_W_MM5	328	532	549	414	98	74	17
fmt_3_222_W_MM6	776	915	1342	812	267	118	39
fmt_3_222_W_MM7	1003	1110	1433	984	252	187	36
fmt_3_222_W_MM8	592	525	602	416	86	20	48
fmt_3_222_W_MM9	1106	1111	1248	928	397	286	208
folA_1_56_B_MM10	724	864	1270	1090	1295	1768	1648
folA_1_56_B_MM11	999	1320	2978	2450	2660	3814	3666
folA_1_56_B_MM12	1953	2492	4859	4799	5444	7655	8411
folA_1_56_B_MM13	1404	1731	3703	3316	4167	5694	6072
folA_1_56_B_MM14	692	1126	2220	2033	2479	3745	3977
folA_1_56_B_MM2	420	246	129	125	16	2	1
folA_1_56_B_MM3	531	261	160	41	6	1	1
folA_1_56_B_MM4	834	684	465	92	7	3	3
folA_1_56_B_MM5	577	363	372	162	62	38	38
folA_1_56_B_MM6	1286	899	480	113	23	40	9
folA_1_56_B_MM7	686	285	247	45	6	2	6
folA_1_56_B_MM8	587	484	311	56	14	37	2
folA_1_56_B_MM9	688	498	445	145	129	140	98
folA_1_56_C	390	250	101	13	3		1
folA_1_56_D_MM2-8	476	296	146	65	3	6	7
folA_1_56_D_MM3-10	584	281	229	45	38	50	16
folA_1_56_D_MM4-6	986	573	385	151	25	5	5
folA_1_56_D_MM7-9	538	271	150	28	9	6	3
folA_1_56_D_MM9-19	1142	770	639	422	79	63	101
folA_1_56_W_MM1	375	327	126	79	1	1	1
folA_1_56_W_MM10	844	334	221	35	7	5	5
folA_1_56_W_MM11		2	1
folA_1_56_W_MM13	372	231	150	40	4		1
folA_1_56_W_MM16	483	195	160	73	61	16	24
folA_1_56_W_MM19	299	169	181	38	22	1	2
folA_1_56_W_MM2	626	270	235	101	25	5	6
folA_1_56_W_MM20	351	232	197	37	7	1	1
folA_1_56_W_MM3	406	215	176	25		2	2
folA_1_56_W_MM4	472	201	179	21	1	2	6
folA_1_56_W_MM5	1520	759	498	80	25	10	14
folA_1_56_W_MM6	881	302	215	71	12	4	1
folA_1_56_W_MM7	298	194	154	7	23	2	2
folA_1_56_W_MM8	266	167	166	19	3	1
folA_1_56_W_MM9	1062	562	351	73	3	1	12
folA_2_77_C	599	163	93	101	75	85	119
folA_3_242_B_MM10	796	1161	2057	1662	2162	2804	2980
folA_3_242_B_MM11	652	878	1513	1317	1476	2159	2695
folA_3_242_B_MM12	815	1129	2137	2124	2214	3241	4022
folA_3_242_B_MM13	1221	1649	2891	2836	3841	4934	5768
folA_3_242_B_MM14	1703	2176	3971	4051	4999	6765	7588
folA_3_242_B_MM2	388	362	325	115	55	22	20
folA_3_242_B_MM3	944	1204	1647	1564	1636	1855	1730
folA_3_242_B_MM4	925	1008	2126	1710	1731	2061	2004
folA_3_242_B_MM5	1244	1158	2241	2033	1888	2396	2799
folA_3_242_B_MM6	810	759	1733	1231	1230	1630	1479
folA_3_242_B_MM7	625	697	1216	1109	1151	1365	1419
folA_3_242_B_MM8	532	441	1136	832	805	769	965
folA_3_242_B_MM9	695	729	1389	1025	1343	1575	1665
folA_3_242_C	762	543	357	193	46	76	40
folA_3_242_D_MM2-8	881	1125	1833	1623	1351	1911	1728
folA_3_242_D_MM3-10	987	1154	1960	2151	2030	3104	3014
folA_3_242_D_MM4-6	641	748	1434	1079	1040	1304	1031
folA_3_242_D_MM7-9	943	878	1376	1043	741	844	750
folA_3_242_D_MM9-19	1040	1299	2159	2138	2102	2565	2486
folA_3_242_W_MM1	246	205	222	106	30	14	11
folA_3_242_W_MM10	858	814	915	686	402	355	284
folA_3_242_W_MM11	428	387	297	204	79	48	48
folA_3_242_W_MM13	725	642	897	449	212	132	106
folA_3_242_W_MM16	656	684	805	548	332	366	413
folA_3_242_W_MM19	1089	1690	4160	3782	6326	8438	9772
folA_3_242_W_MM2	660	531	715	425	174	253	155
folA_3_242_W_MM20	592	583	1175	1142	1473	1611	1546
folA_3_242_W_MM3	672	739	1314	1144	699	1011	964
folA_3_242_W_MM4	777	1058	1458	1147	1144	1433	1511
folA_3_242_W_MM5	555	559	575	314	161	153	101
folA_3_242_W_MM6	656	641	529	361	215	86	141
folA_3_242_W_MM7	1371	1035	1405	656	336	207	257
folA_3_242_W_MM8	468	416	399	234	125	83	106
folA_3_242_W_MM9	559	438	733	375	179	137	153
folC_1_19_B_MM10	524	665	1019	1228	1224	1315	1670
folC_1_19_B_MM11	382	523	895	776	558	669	602
folC_1_19_B_MM12	733	822	1470	1428	1595	2088	1842
folC_1_19_B_MM13	1017	1134	2182	1997	1929	2591	2420
folC_1_19_B_MM14	673	757	1501	1159	997	897	681
folC_1_19_B_MM2	1576	1631	1170	399	52	52	27
folC_1_19_B_MM3	832	852	602	269	21	34	3
folC_1_19_B_MM4	638	858	748	253	26	7	10
folC_1_19_B_MM5	828	757	1223	446	220	227	154
folC_1_19_B_MM6	1776	1810	1806	541	69	30	33
folC_1_19_B_MM7	392	245	367	57	5	16	13
folC_1_19_B_MM8	756	776	1386	1126	1074	1283	1367
folC_1_19_B_MM9	626	851	1755	1123	942	1133	1055
folC_1_19_C	424	524	434	58	21	6	9
folC_1_19_D_MM2-8	1038	1038	1887	1107	425	310	188
folC_1_19_D_MM3-10	1849	2290	3886	3762	3565	4530	4969
folC_1_19_D_MM4-6	856	786	738	208	39	36	8
folC_1_19_D_MM7-9	982	957	1112	337	63	137	63
folC_1_19_D_MM9-19	1143	896	925	337	105	141	192
folC_1_19_W_MM1	776	1542	935	251	39	15	10
folC_1_19_W_MM10	909	1051	824	295	51	42	32
folC_1_19_W_MM11	1590	1399	1380	748	62	40	33
folC_1_19_W_MM13	713	1050	1698	1012	631	511	332
folC_1_19_W_MM16	695	762	1136	1087	870	648	604
folC_1_19_W_MM19	906	926	1285	493	87	56	33
folC_1_19_W_MM2	2128	1977	1751	499	47	10	10
folC_1_19_W_MM20	1349	1645	2588	1581	461	395	260
folC_1_19_W_MM3	1038	870	968	306	43	9	5
folC_1_19_W_MM4	940	918	922	195	69	26	15
folC_1_19_W_MM5	1206	1236	1233	319	22	23	9
folC_1_19_W_MM6	1989	2181	1701	487	52	36	49
folC_1_19_W_MM7	521	560	582	231	40	9	6
folC_1_19_W_MM8	977	1090	1148	620	463	691	705
folC_1_19_W_MM9	837	799	861	227	11	28	11
folC_2_93_C	1143	1696	2524	1294	938	697	582
folC_3_250_B_MM10	2556	3511	3962	1465	235	154	110
folC_3_250_B_MM11	1313	1152	1717	591	88	23	27
folC_3_250_B_MM12	806	778	1226	529	112	87	79
folC_3_250_B_MM13	848	1052	1509	938	309	202	268
folC_3_250_B_MM14	2			1
folC_3_250_B_MM2	1006	863	901	316	73	27	35
folC_3_250_B_MM3	671	559	657	102	75	13	22
folC_3_250_B_MM4	2060	2140	2150	781	111	55	40
folC_3_250_B_MM5	848	969	937	370	44	37	5
folC_3_250_B_MM6	1847	2092	2039	711	121	69	51
folC_3_250_B_MM7	489	407	673	261	46	25	6
folC_3_250_B_MM8	960	1195	1169	422	84	36	12
folC_3_250_B_MM9	595	813	955	313	37	18	11
folC_3_250_C	519	436	437	192	25	12	11
folC_3_250_D_MM2-8	1050	1110	1146	390	101	77	110
folC_3_250_D_MM3-10	646	610	607	226	39	7	5
folC_3_250_D_MM4-6	960	830	1126	433	62	12	77
folC_3_250_D_MM7-9	818	821	985	402	86	30	16
folC_3_250_D_MM9-19	1121	1036	1246	824	222	127	189
folC_3_250_W_MM1	1416	1314	1365	494	30	119	11
folC_3_250_W_MM10	545	512	542	182	53	55	20
folC_3_250_W_MM11	734	556	691	230	26	30	15
folC_3_250_W_MM13	545	444	539	174	80	41	88
folC_3_250_W_MM16	709	988	888	343	24	21	12
folC_3_250_W_MM19	607	723	801	254	78	54	57
folC_3_250_W_MM2	773	942	654	271	35	35	16
folC_3_250_W_MM20	1563	2074	3784	3730	2977	3268	3412
folC_3_250_W_MM3	662	756	818	328	38	10	8
folC_3_250_W_MM4	1361	1368	1460	525	94	36	31
folC_3_250_W_MM5	763	844	956	318	32	4	28
folC_3_250_W_MM6	1107	1005	1230	401	99	24	37
folC_3_250_W_MM7	554	435	581	172	76	3	9
folC_3_250_W_MM8	1320	1217	1544	716	292	201	223
folC_3_250_W_MM9	727	627	638	264	55	27	18
folD_1_86_B_MM10	490	439	361	161	87	44	68
folD_1_86_B_MM11	869	896	1549	1402	1373	1823	1814
folD_1_86_B_MM12	787	987	1666	1403	1131	1534	1386
folD_1_86_B_MM13	463	481	755	690	839	1132	1295
folD_1_86_B_MM14	348	431	816	817	914	1132	1280
folD_1_86_B_MM2	449	228	136	10	1	1	1
folD_1_86_B_MM3	461	163	118	32	5	2	15
folD_1_86_B_MM4	473	168	100	21	1	3
folD_1_86_B_MM5	638	387	167	45	13	3	4
folD_1_86_B_MM6	316	151	145	18	11	5	10
folD_1_86_B_MM7	462	272	78	37	9	16	18
folD_1_86_B_MM8	601	316	209	136	120	104	91
folD_1_86_B_MM9	552	336	421	100	62	12	22
folD_1_86_C	271	159	130	13	3	1
folD_1_86_D_MM2-8	667	394	178	8	20	4	2
folD_1_86_D_MM3-10	210	83	128	23
folD_1_86_D_MM4-6	316	179	110	76	3	15
folD_1_86_D_MM7-9	412	325	316	76	75	112	96
folD_1_86_D_MM9-19	329	270	121	41	31	18	6
folD_1_86_W_MM1	298	112	84	27	9	2	13
folD_1_86_W_MM10	165	89	125	17	3	5	3
folD_1_86_W_MM11	305	188	62	35			1
folD_1_86_W_MM13	297	139	34	30	10		2
folD_1_86_W_MM16	200	213	104	38	4	3	16
folD_1_86_W_MM19	290	198	153	28	23	4	1
folD_1_86_W_MM2	445	209	133	66			2
folD_1_86_W_MM20	291	377	509	282	191	164	142
folD_1_86_W_MM3	156	123	32	19
folD_1_86_W_MM4	719	389	178	27	15	15	13
folD_1_86_W_MM5	126	108	122	58	19	19	15
folD_1_86_W_MM6	273	141	111	34		1	1
folD_1_86_W_MM7	218	207	139	18	41	61	43
folD_1_86_W_MM8	339	211	133	33	1		4
folD_1_86_W_MM9	302	176	94	34	1	3	1
folD_2_110_C	482	421	223	56	10	7	3
folD_3_207_B_MM10	2008	2123	3216	2898	1739	1758	1454
folD_3_207_B_MM11	1392	1582	2762	2546	2617	3132	3277
folD_3_207_B_MM12	519	504	906	1011	1023	1655	1772
folD_3_207_B_MM13	881	1084	1568	1791	1878	2864	3106
folD_3_207_B_MM14	772	919	1951	1892	2090	2866	3479
folD_3_207_B_MM2	467	288	374	159	37	69	37
folD_3_207_B_MM3	816	597	498	368	67	40	43
folD_3_207_B_MM4	152	144	116	97	11	11	7
folD_3_207_B_MM5	526	523	583	364	120	83	57
folD_3_207_B_MM6	913	936	1089	614	249	159	93
folD_3_207_B_MM7	372	376	439	217	80	86	70
folD_3_207_B_MM8	1092	979	1093	607	230	136	128
folD_3_207_B_MM9	632	529	990	810	557	646	606
folD_3_207_C	245	261	219	95	21	14	20
folD_3_207_D_MM2-8	375	309	392	183	36	18	50
folD_3_207_D_MM3-10	457	328	389	224	44	33	30
folD_3_207_D_MM4-6	577	405	497	289	85	111	41
folD_3_207_D_MM7-9	438	392	532	331	132	128	40
folD_3_207_D_MM9-19	365	529	877	851	878	1132	1119
folD_3_207_W_MM1	350	331	297	84	31	13	11
folD_3_207_W_MM10	262	238	218	91	22	2	3
folD_3_207_W_MM11	233	221	157	88	15	36	10
folD_3_207_W_MM13	360	275	283	116	17	11	21
folD_3_207_W_MM16	641	447	605	145	17	10	27
folD_3_207_W_MM19	631	583	1086	1057	1377	1750	1957
folD_3_207_W_MM2	272	283	285	100	56	47	20
folD_3_207_W_MM20	1122	1223	1196	624	306	198	163
folD_3_207_W_MM3	448	421	583	217	44	38	169
folD_3_207_W_MM4	532	468	350	145	33	11	14
folD_3_207_W_MM5	574	655	666	234	116	95	50
folD_3_207_W_MM6	253	182	221	110	18	6	4
folD_3_207_W_MM7	349	226	201	93	10	3	6
folD_3_207_W_MM8	249	229	207	71	12	29	4
folD_3_207_W_MM9	301	170	182	128	31	6	4
ftsA_1_50_B_MM10	445	642	1275	1057	1447	2111	2683
ftsA_1_50_B_MM11	665	746	1397	1395	1353	1809	1943
ftsA_1_50_B_MM12	479	659	1302	1222	1619	1899	2263
ftsA_1_50_B_MM13	920	970	2217	1818	2236	2883	3223
ftsA_1_50_B_MM14	345	321	784	707	665	791	823
ftsA_1_50_B_MM2	630	760	289	70	35	52	49
ftsA_1_50_B_MM3	470	548	330	138	84	201	156
ftsA_1_50_B_MM4	434	417	248	36	2	1	52
ftsA_1_50_B_MM5	644	877	507	122	39	16	18
ftsA_1_50_B_MM6	899	872	984	235	15	20	20
ftsA_1_50_B_MM7	336	260	505	143	157	136	113
ftsA_1_50_B_MM8	386	584	465	213	27	6	8
ftsA_1_50_B_MM9	768	711	815	173	30	31	12
ftsA_1_50_C	290	411	430	87	47	57	4
ftsA_1_50_D_MM2-8	875	718	551	218	63	28	27
ftsA_1_50_D_MM3-10	2287	2747	6201	5009	7191	9313	10529
ftsA_1_50_D_MM4-6	1029	1555	902	143	120	160	155
ftsA_1_50_D_MM7-9	717	899	833	100	473	30	35
ftsA_1_50_D_MM9-19	583	745	958	215	13	4	5
ftsA_1_50_W_MM1	221	387	151	270	10	4	8
ftsA_1_50_W_MM10	622	710	413	275	30	70	15
ftsA_1_50_W_MM11	958	1106	354	362	110	36	81
ftsA_1_50_W_MM13	1136	1237	847	328	83	80	15
ftsA_1_50_W_MM16	604	422	376	113	4	20	18
ftsA_1_50_W_MM19	404	425	681	37	5	9	6
ftsA_1_50_W_MM2	727	664	437	177	120	68	67
ftsA_1_50_W_MM20	1290	1665	3443	2789	2859	3244	3564
ftsA_1_50_W_MM3	490	752	331	42	9	215	10
ftsA_1_50_W_MM4	264	424	362	30	8	92	17
ftsA_1_50_W_MM5	172	168	52	7	3	6	1
ftsA_1_50_W_MM6	248	150	44	24	1	36	12
ftsA_1_50_W_MM7	436	418	393	62	31	75	3
ftsA_1_50_W_MM8	489	894	442	104	26	14	14
ftsA_1_50_W_MM9	204	553	345	55	87	3	3
ftsA_2_123_C	317	359	280	33	4	1	7
ftsA_3_344_B_MM10	979	1210	1941	1981	2281	2663	2571
ftsA_3_344_B_MM11	1332	1476	3285	2589	2721	3393	2805
ftsA_3_344_B_MM12	870	883	1651	1378	1595	1913	1788
ftsA_3_344_B_MM13	437	500	545	396	397	391	368
ftsA_3_344_B_MM14	1878	2267	3701	3263	3616	4441	4548
ftsA_3_344_B_MM2	685	952	993	89	83	76	39
ftsA_3_344_B_MM3	796	1122	912	291	11	11	13
ftsA_3_344_B_MM4	1399	1582	1365	709	235	28	22
ftsA_3_344_B_MM5	1651	1545	959	521	36	20	22
ftsA_3_344_B_MM6	2825	2608	2943	844	86	151	50
ftsA_3_344_B_MM7	422	531	415	75	4	4	3
ftsA_3_344_B_MM8	397	361	338	101	4	53	5
ftsA_3_344_B_MM9	2326	3064	5695	4738	5713	5829	5672
ftsA_3_344_C	817	934	540	233	63	30	24
ftsA_3_344_D_MM2-8	1115	1543	1425	192	49	64	124
ftsA_3_344_D_MM3-10	1423	1744	1357	332	113	16	36
ftsA_3_344_D_MM4-6	1272	1417	842	161	37	16	21
ftsA_3_344_D_MM7-9	963	1131	1178	383	216	82	39
ftsA_3_344_D_MM9-19	1171	986	864	312	26	28	41
ftsA_3_344_W_MM1	772	1240	796	231	49	51	92
ftsA_3_344_W_MM10	993	829	602	202	79	114	10
ftsA_3_344_W_MM11	803	1016	743	209	36	114	14
ftsA_3_344_W_MM13	1438	1947	1593	357	73	64	95
ftsA_3_344_W_MM16	1280	1611	2221	512	320	61	34
ftsA_3_344_W_MM19	1210	1072	1066	641	33	10	45
ftsA_3_344_W_MM2	1074	907	886	143	15	63	59
ftsA_3_344_W_MM20	1412	1600	2776	2947	3268	4829	5400
ftsA_3_344_W_MM3	596	813	1123	237	37	3	10
ftsA_3_344_W_MM4	1267	1581	2149	818	317	131	175
ftsA_3_344_W_MM5	1143	1603	1072	399	99	124	41
ftsA_3_344_W_MM6	832	942	443	152	12	26	17
ftsA_3_344_W_MM7	697	622	457	231	45	63	32
ftsA_3_344_W_MM8	853	1020	830	233	37	51	72
ftsA_3_344_W_MM9	1509	1543	1399	445	20	13	24
ftsK_1_57_B_MM10	316	498	1073	735	416	357	285
ftsK_1_57_B_MM11	174	364	778	742	631	843	707
ftsK_1_57_B_MM12	299	272	541	531	723	627	687
ftsK_1_57_B_MM13	180	208	440	373	270	364	308
ftsK_1_57_B_MM14	847	766	1516	1490	1616	2024	1707
ftsK_1_57_B_MM2	894	957	1897	1193	483	275	68
ftsK_1_57_B_MM3	758	1331	2166	968	453	311	195
ftsK_1_57_B_MM4	899	1016	1746	1216	618	266	345
ftsK_1_57_B_MM5	3072	3516	6774	4275	1263	442	365
ftsK_1_57_B_MM6	1180	1147	2645	1304	202	458	98
ftsK_1_57_B_MM7	967	1031	2147	1472	284	121	155
ftsK_1_57_B_MM8	1462	1814	3019	1789	739	587	120
ftsK_1_57_B_MM9	460	589	1371	883	160	346	101
ftsK_1_57_C	1187	1622	2818	1612	495	335	304
ftsK_1_57_D_MM2-8	1257	1572	5974	1952	338	342	359
ftsK_1_57_D_MM3-10	609	1005	1871	1244	171	237	65
ftsK_1_57_D_MM4-6	1779	2462	4231	2732	1096	496	181
ftsK_1_57_D_MM7-9	945	1204	2277	1275	386	380	68
ftsK_1_57_D_MM9-19	1181	1990	3179	2624	1396	1361	767
ftsK_1_57_W_MM1	892	1193	2285	1437	537	332	137
ftsK_1_57_W_MM10	931	1192	1872	1220	592	192	169
ftsK_1_57_W_MM11	1237	1499	2537	1590	257	383	100
ftsK_1_57_W_MM13	2350	2872	5844	3458	1546	1101	764
ftsK_1_57_W_MM16	1413	1622	3605	2775	836	592	289
ftsK_1_57_W_MM19	3589	5220	9613	7151	4422	4050	2828
ftsK_1_57_W_MM2	1181	1595	3004	1868	578	242	136
ftsK_1_57_W_MM20	658	1170	1878	1838	2006	2692	2679
ftsK_1_57_W_MM3	1424	1906	3431	2088	451	578	312
ftsK_1_57_W_MM4	1829	2234	8078	2080	841	583	120
ftsK_1_57_W_MM5	650	648	1249	797	340	171	111
ftsK_1_57_W_MM6	951	1203	1903	1095	395	130	117
ftsK_1_57_W_MM7	636	3075	1810	808	313	222	156
ftsK_1_57_W_MM8	783	1136	2418	1241	609	214	146
ftsK_1_57_W_MM9	2112	2969	5743	3441	1080	879	422
ftsK_2_93_C	13	15	33	8	5	32	39
ftsK_3_200_B_MM10	455	482	1123	935	1009	1261	1007
ftsK_3_200_B_MM11	1068	1194	1972	1945	2000	2100	1856
ftsK_3_200_B_MM12	1266	1399	2294	1694	897	615	447
ftsK_3_200_B_MM13	569	566	1356	964	1027	1303	1105
ftsK_3_200_B_MM14	431	755	1045	921	734	889	635
ftsK_3_200_B_MM2	289	358	841	446	367	477	425
ftsK_3_200_B_MM3	544	653	1155	883	779	691	563
ftsK_3_200_B_MM4	616	932	1311	1555	889	1022	852
ftsK_3_200_B_MM5	931	1201	2103	2187	2452	2950	3441
ftsK_3_200_B_MM6	923	1245	2002	1796	1891	2114	1976
ftsK_3_200_B_MM7	636	904	1320	1206	616	541	423
ftsK_3_200_B_MM8	431	601	933	757	413	426	330
ftsK_3_200_B_MM9	1001	1557	2784	2724	2807	3769	3816
ftsK_3_200_C	800	1106	1746	1789	1742	2249	2179
ftsK_3_200_D_MM2-8	796	1204	2249	2240	2491	3338	3408
ftsK_3_200_D_MM3-10	609	1194	2438	2164	2330	2670	2430
ftsK_3_200_D_MM4-6	462	525	813	709	312	406	161
ftsK_3_200_D_MM7-9	720	958	1789	1760	1550	1707	1610
ftsK_3_200_D_MM9-19	225	301	648	455	579	799	839
ftsK_3_200_W_MM1	844	1125	1989	1714	1657	1960	1917
ftsK_3_200_W_MM10	824	975	2356	2188	1576	1860	1572
ftsK_3_200_W_MM11	554	799	1460	1209	1341	1534	1465
ftsK_3_200_W_MM13	566	523	1297	985	1337	1654	1833
ftsK_3_200_W_MM16	686	704	1682	1501	1734	2015	2221
ftsK_3_200_W_MM19	270	277	763	567	579	765	756
ftsK_3_200_W_MM2	395	634	1472	1382	1468	1842	2356
ftsK_3_200_W_MM20	1146	1108	2383	1964	1968	3102	2957
ftsK_3_200_W_MM3	463	510	1114	1124	1023	1188	1209
ftsK_3_200_W_MM4	363	360	921	765	440	564	481
ftsK_3_200_W_MM5	995	1104	1786	1756	1767	2029	2041
ftsK_3_200_W_MM6	692	769	1602	1619	1411	1508	1302
ftsK_3_200_W_MM7	407	596	996	872	952	1115	842
ftsK_3_200_W_MM8	568	719	1406	1268	1599	1773	1799
ftsK_3_200_W_MM9	1476	1730	3651	3304	3096	3596	3199
fusA_1_16_B_MM10	463	496	859	804	969	1120	1133
fusA_1_16_B_MM11	695	727	1276	1205	1312	1662	1669
fusA_1_16_B_MM12	1310	1694	2656	2530	2531	2970	3287
fusA_1_16_B_MM13	880	952	1707	1476	1559	1977	1923
fusA_1_16_B_MM14	1058	1113	2160	2035	1795	2433	2472
fusA_1_16_B_MM2	282	186	160	100	20	2	5
fusA_1_16_B_MM3	554	445	399	287	67	20	15
fusA_1_16_B_MM4	515	400	578	194	21	17	13
fusA_1_16_B_MM5	828	466	441	242	92	21	7
fusA_1_16_B_MM6	895	433	493	236	54	38	38
fusA_1_16_B_MM7	960	859	1069	565	208	147	164
fusA_1_16_B_MM8	721	637	1070	646	319	300	195
fusA_1_16_B_MM9	534	668	1159	1075	1265	1459	1555
fusA_1_16_C	632	371	353	157	23	17	7
fusA_1_16_D_MM2-8	735	728	1455	959	372	301	245
fusA_1_16_D_MM3-10	433	258	287	200	130	75	57
fusA_1_16_D_MM4-6	647	350	396	166	68	16	11
fusA_1_16_D_MM7-9	2537	2068	2156	1130	311	228	211
fusA_1_16_D_MM9-19	1556	1986	2754	2018	889	905	627
fusA_1_16_W_MM1	463	244	157	21	37	81	24
fusA_1_16_W_MM10	391	258	149	131	19	6	2
fusA_1_16_W_MM11	833	606	623	144	76	55	33
fusA_1_16_W_MM13	699	480	474	142	49		6
fusA_1_16_W_MM16	1079	607	957	304	69	42	24
fusA_1_16_W_MM19	2241	2276	3482	1738	641	501	147
fusA_1_16_W_MM2	995	385	641	180	36	15	23
fusA_1_16_W_MM20	808	1214	1873	1498	1162	1332	1089
fusA_1_16_W_MM3	904	571	305	226	46	67	15
fusA_1_16_W_MM4	441	271	220	94	18	54	7
fusA_1_16_W_MM5	1086	865	652	233	84	68	35
fusA_1_16_W_MM6	298	189	193	77	17	15	18
fusA_1_16_W_MM7	1629	994	473	304	136	225	49
fusA_1_16_W_MM8	721	476	317	118	36	24	6
fusA_1_16_W_MM9	672	348	344	173	42	19	4
fusA_2_71_C	224	152	192	54	62	48	16
fusA_3_241_B_MM10	541	738	1389	1039	1395	1329	1607
fusA_3_241_B_MM11	1153	1242	1791	1741	1885	2252	2257
fusA_3_241_B_MM12	468	593	835	1123	1014	1088	1182
fusA_3_241_B_MM13	650	755	1194	913	1086	1346	1390
fusA_3_241_B_MM14	544	603	903	874	829	1017	991
fusA_3_241_B_MM2	676	419	415	157	31	26	34
fusA_3_241_B_MM3	2238	1754	1459	579	154	105	66
fusA_3_241_B_MM4	1467	1111	1140	581	63	154	45
fusA_3_241_B_MM5	911	779	839	414	62	89	37
fusA_3_241_B_MM6	611	733	1046	431	215	239	120
fusA_3_241_B_MM7	682	844	907	498	310	176	146
fusA_3_241_B_MM8	948	828	1432	855	225	226	159
fusA_3_241_B_MM9	813	1391	1972	1902	1721	2363	1974
fusA_3_241_C	486	333	290	147	26	14	19
fusA_3_241_D_MM2-8	631	617	742	457	178	136	60
fusA_3_241_D_MM3-10	995	1200	2047	1432	854	621	476
fusA_3_241_D_MM4-6	1029	1244	1501	977	359	321	238
fusA_3_241_D_MM7-9	547	504	693	392	164	121	106
fusA_3_241_D_MM9-19	839	1020	1689	1379	1313	1401	1444
fusA_3_241_W_MM1	473	383	421	102	28	11	9
fusA_3_241_W_MM10	1402	820	935	293	106	119	48
fusA_3_241_W_MM11	1235	1058	1131	605	100	103	28
fusA_3_241_W_MM13	921	764	783	286	73	38	22
fusA_3_241_W_MM16	1071	728	741	343	116	129	58
fusA_3_241_W_MM19	1501	1356	1638	827	391	226	188
fusA_3_241_W_MM2	93	110	136	15	2	5
fusA_3_241_W_MM20	974	1193	2817	1915	1272	1643	1517
fusA_3_241_W_MM3	938	652	496	205	133	60	30
fusA_3_241_W_MM4	736	629	480	241	62	480	33
fusA_3_241_W_MM5	1051	850	771	298	136	16	38
fusA_3_241_W_MM6	980	580	986	380	148	94	74
fusA_3_241_W_MM7	469	253	326	131	21	8	9
fusA_3_241_W_MM8	4919	1019	1008	562	202	157	115
fusA_3_241_W_MM9	2092	1631	1949	989	253	136	82
gapA_1_33_B_MM10	681	826	1209	771	332	221	162
gapA_1_33_B_MM11	1218	1910	2900	2194	1451	1416	1033
gapA_1_33_B_MM12	476	498	837	615	267	288	118
gapA_1_33_B_MM13	512	604	1018	729	306	236	124
gapA_1_33_B_MM14	544	819	1165	950	824	823	680
gapA_1_33_B_MM2	1052	774	612	356	160	50	56
gapA_1_33_B_MM3	708	538	657	301	66	47	57
gapA_1_33_B_MM4	334	285	558	267	164	240	183
gapA_1_33_B_MM5	424	274	350	104	46	39	6
gapA_1_33_B_MM6	592	422	507	221	54	25	5
gapA_1_33_B_MM7	429	329	412	188	45	29	20
gapA_1_33_B_MM8	293	380	335	191	82	71	20
gapA_1_33_B_MM9	359	428	480	378	105	88	53
gapA_1_33_C	279	133	171	73	8	23	24
gapA_1_33_D_MM2-8	611	435	550	323	76	74	51
gapA_1_33_D_MM3-10	345	435	638	305	147	91	48
gapA_1_33_D_MM4-6	1138	864	1307	716	274	260	181
gapA_1_33_D_MM7-9	249	280	308	149	81	31	34
gapA_1_33_D_MM9-19	306	314	330	163	40	53	23
gapA_1_33_W_MM1	182	186	202	116	45	12	2
gapA_1_33_W_MM10	363	169	174	80	25	4	1
gapA_1_33_W_MM11	236	241	222	118	6	9	3
gapA_1_33_W_MM13	1326	1364	1317	841	258	187	95
gapA_1_33_W_MM16	1013	1001	865	382	82	75	23
gapA_1_33_W_MM19	198	205	150	70	15	8	10
gapA_1_33_W_MM2	320	178	153	138	32	16	10
gapA_1_33_W_MM20	505	446	487	220	51	62	46
gapA_1_33_W_MM3	288	264	245	65	19	13	5
gapA_1_33_W_MM4	346	313	350	125	39	20	24
gapA_1_33_W_MM5	325	316	223	112	81	17	39
gapA_1_33_W_MM6	340	284	242	153	104	82	51
gapA_1_33_W_MM7	346	290	280	121	20	16	1
gapA_1_33_W_MM8	379	267	603	183	77	32	22
gapA_1_33_W_MM9	412	188	271	128	9	1	13
gapA_2_54_C	252	228	128	100	16	4	1
gapA_3_216_B_MM10	187	220	561	399	416	600	521
gapA_3_216_B_MM11	1059	1098	1470	1243	1052	1425	1310
gapA_3_216_B_MM12	347	294	619	642	628	884	861
gapA_3_216_B_MM13	711	902	1303	1114	1156	1433	1432
gapA_3_216_B_MM14	436	414	889	753	699	1039	1212
gapA_3_216_B_MM2	343	275	356	120	61	37	33
gapA_3_216_B_MM3	464	390	375	325	215	230	231
gapA_3_216_B_MM4	343	413	572	316	218	257	219
gapA_3_216_B_MM5	219	271	314	332	191	244	203
gapA_3_216_B_MM6	130	203	298	248	201	165	168
gapA_3_216_B_MM7	275	277	397	348	118	172	169
gapA_3_216_B_MM8	350	264	555	431	299	307	333
gapA_3_216_B_MM9	291	276	222	364	251	414	287
gapA_3_216_C	584	512	432	234	68	28	22
gapA_3_216_D_MM2-8	487	365	572	260	156	180	83
gapA_3_216_D_MM3-10	361	294	277	244	97	62	67
gapA_3_216_D_MM4-6	311	161	148	133	56	71	76
gapA_3_216_D_MM7-9	274	268	242	175	66	69	28
gapA_3_216_D_MM9-19	485	674	1058	895	948	1082	1148
gapA_3_216_W_MM1	541	584	532	285	125	55	28
gapA_3_216_W_MM10	228	177	162	110	62	50	20
gapA_3_216_W_MM11	309	261	290	200	107	69	41
gapA_3_216_W_MM13	188	256	190	113	46	83	30
gapA_3_216_W_MM16	442	635	558	324	243	349	242
gapA_3_216_W_MM19	412	432	856	597	671	807	773
gapA_3_216_W_MM2	274	257	270	153	15	16	27
gapA_3_216_W_MM20	1363	1692	2886	2869	2215	2943	2532
gapA_3_216_W_MM3	112	193	308	78	55	16	12
gapA_3_216_W_MM4	708	576	447	208	47	33	6
gapA_3_216_W_MM5	219	159	185	87	54	10	5
gapA_3_216_W_MM6	466	409	408	161	55	70	19
gapA_3_216_W_MM7	449	354	430	223	129	121	148
gapA_3_216_W_MM8	245	258	189	151	91	116	72
gapA_3_216_W_MM9	485	559	660	572	227	180	156
gcvH_1_62_B_MM10	573	807	1643	1450	1764	1812	2164
gcvH_1_62_B_MM11	1087	1295	2279	2488	2491	3484	3260
gcvH_1_62_B_MM12	561	728	1786	1363	1565	1938	2222
gcvH_1_62_B_MM13	1976	2169	3066	2572	1301	1222	982
gcvH_1_62_B_MM14	1155	1174	2429	2408	2802	3555	3378
gcvH_1_62_B_MM2	680	812	1375	1378	1365	2011	2086
gcvH_1_62_B_MM3	1784	2022	3696	3608	3679	4736	4831
gcvH_1_62_B_MM4	2741	3241	5445	5281	5422	7389	7035
gcvH_1_62_B_MM5	1737	2093	3710	3412	3476	4511	4382
gcvH_1_62_B_MM6	840	891	1977	1752	1704	2462	2424
gcvH_1_62_B_MM7	1596	1767	3406	2894	2837	3828	3960
gcvH_1_62_B_MM8	4483	5961	10343	9958	10478	13079	13907
gcvH_1_62_B_MM9	1291	1610	3229	2696	3043	3935	3891
gcvH_1_62_C	922	1240	1756	1514	1758	2356	2520
gcvH_1_62_D_MM2-8	711	738	1197	1175	1353	1762	1654
gcvH_1_62_D_MM3-10	507	663	1133	1097	1273	1632	1717
gcvH_1_62_D_MM4-6	542	655	1118	1070	1088	1475	1787
gcvH_1_62_D_MM7-9	1179	1484	2311	2502	2856	3738	4005
gcvH_1_62_D_MM9-19	698	903	1543	1563	1563	2007	2010
gcvH_1_62_W_MM1	1500	1564	2995	2583	2850	3805	3664
gcvH_1_62_W_MM10	1925	2429	4402	4154	4397	5018	5129
gcvH_1_62_W_MM11	603	626	1206	940	1020	1460	1403
gcvH_1_62_W_MM13	990	1340	2111	2240	2335	3059	2833
gcvH_1_62_W_MM16	1750	1780	2819	2805	2793	3540	3217
gcvH_1_62_W_MM19	537	910	1452	1637	1416	2081	2136
gcvH_1_62_W_MM2	1466	1789	2889	2864	3238	3993	4082
gcvH_1_62_W_MM20	758	938	1469	1461	1269	1631	1764
gcvH_1_62_W_MM3	1518	1649	3313	2916	2880	3754	3723
gcvH_1_62_W_MM4	682	756	1530	1491	1562	2039	2080
gcvH_1_62_W_MM5	1595	1027	2495	1574	1747	2665	2549
gcvH_1_62_W_MM6	512	935	1662	1586	1505	2236	2173
gcvH_1_62_W_MM7	1064	1209	2093	1789	1834	2593	2918
gcvH_1_62_W_MM8	1246	1225	2557	2290	2382	3800	3045
gcvH_1_62_W_MM9	519	701	1395	1224	1353	1704	1817
gcvH_2_89_C	476	725	1290	920	966	1093	1282
gcvH_3_217_B_MM10	1124	1185	2502	2343	2535	2689	2976
gcvH_3_217_B_MM11	542	662	1193	1011	995	1285	1418
gcvH_3_217_B_MM12	492	514	769	783	659	733	883
gcvH_3_217_B_MM13	736	851	1438	975	791	847	799
gcvH_3_217_B_MM14	833	1093	1607	1885	1569	1919	1989
gcvH_3_217_B_MM2	2263	3073	5025	5828	6916	9379	10466
gcvH_3_217_B_MM3	956	1038	2294	1926	2306	2726	2910
gcvH_3_217_B_MM4	971	1255	2102	2249	2028	2826	2916
gcvH_3_217_B_MM5	1010	1384	2592	2818	3527	4997	5158
gcvH_3_217_B_MM6	1470	1664	3166	3442	3046	4257	4276
gcvH_3_217_B_MM7	968	1040	2058	2017	1837	2658	2762
gcvH_3_217_B_MM8	881	1362	2287	2078	2222	3097	3318
gcvH_3_217_B_MM9	1493	1664	3165	2670	3247	3962	4441
gcvH_3_217_C	812	1175	2055	1866	2052	2794	2718
gcvH_3_217_D_MM2-8	3432	3694	2173	713	55	55	106
gcvH_3_217_D_MM3-10	923	1517	2700	2585	2355	3016	3402
gcvH_3_217_D_MM4-6	787	1050	1886	2146	2844	3886	4319
gcvH_3_217_D_MM7-9	980	1148	2304	2142	2082	3052	3244
gcvH_3_217_D_MM9-19	721	982	1521	1147	1311	1510	1764
gcvH_3_217_W_MM1	2320	2996	5306	5747	6015	7958	7477
gcvH_3_217_W_MM10	1137	1342	2590	2302	2624	3531	3337
gcvH_3_217_W_MM11	1554	1703	3544	2922	3329	3723	4095
gcvH_3_217_W_MM13	1479	1556	2974	2668	2927	3499	3400
gcvH_3_217_W_MM16	832	974	1801	2067	2336	3119	2916
gcvH_3_217_W_MM19	938	1024	1896	1751	1987	2792	2624
gcvH_3_217_W_MM2	2599	2841	1192	310	23	30	29
gcvH_3_217_W_MM20	1146	1088	1591	1037	521	526	431
gcvH_3_217_W_MM3	1393	2064	3589	3313	3796	5267	4877
gcvH_3_217_W_MM4	734	815	1729	1383	1704	2156	2095
gcvH_3_217_W_MM5	1927	2672	4451	4345	4364	5272	5594
gcvH_3_217_W_MM6	1144	1582	2830	3242	3159	4318	4691
gcvH_3_217_W_MM7	978	1386	2451	2616	2746	4002	5261
gcvH_3_217_W_MM8	1378	1644	3275	3006	3393	4719	5534
gcvH_3_217_W_MM9	951	1060	2077	1633	2023	2567	2507
glnS_1_17_B_MM10	596	701	987	655	381	304	239
glnS_1_17_B_MM11	469	524	908	839	650	841	816
glnS_1_17_B_MM12	709	703	1145	1149	823	949	947
glnS_1_17_B_MM13	428	486	632	489	511	529	575
glnS_1_17_B_MM14	901	998	1618	1008	949	1219	915
glnS_1_17_B_MM2	256	180	234	67	1	4
glnS_1_17_B_MM3	343	191	127	50	11	9	6
glnS_1_17_B_MM4	159	77	89	38	9	15	16
glnS_1_17_B_MM5	327	166	175	79	12	12	6
glnS_1_17_B_MM6	279	168	87	67	11		2
glnS_1_17_B_MM7	289	213	188	70	6	1	1
glnS_1_17_B_MM8	400	304	272	71	64	65	27
glnS_1_17_B_MM9	302	374	279	169	11	4	20
glnS_1_17_C	191	156	141	164	20	7	4
glnS_1_17_D_MM2-8	133	178	136	44	4	2	1
glnS_1_17_D_MM3-10	580	528	660	362	86	124	51
glnS_1_17_D_MM4-6	299	85	102	57	11		2
glnS_1_17_D_MM7-9	171	191	96	71	7	17	8
glnS_1_17_D_MM9-19	540	434	565	253	78	129	136
glnS_1_17_W_MM1	149	45	57	13	16	16	3
glnS_1_17_W_MM10	272	269	214	66	15	11	3
glnS_1_17_W_MM11	73	74	117	43	1	3	8
glnS_1_17_W_MM13	242	78	136	68	17	2	10
glnS_1_17_W_MM16	178	97	154	69	6	9	3
glnS_1_17_W_MM19	924	818	709	337	185	253	227
glnS_1_17_W_MM2	152	86	107	6	9	1
glnS_1_17_W_MM20	408	327	328	132	37	24	31
glnS_1_17_W_MM3	322	232	138	144	28	54	37
glnS_1_17_W_MM4	152	90	48	14	6	11	2
glnS_1_17_W_MM5	182	89	53	35	1		1
glnS_1_17_W_MM6	93	13	128	2	2	2
glnS_1_17_W_MM7	271	108	119	63	4	16	3
glnS_1_17_W_MM8	156	65	83	48	39	69	13
glnS_1_17_W_MM9	220	47	53	29	4	1	2
glnS_2_62_C	72	39	98	11	5	5	5
glnS_3_321_B_MM10	869	1007	947	572	206	115	126
glnS_3_321_B_MM11	638	980	1409	1332	1283	1750	1676
glnS_3_321_B_MM12	605	679	1227	1043	1268	1783	1842
glnS_3_321_B_MM13	877	1081	1816	1884	2224	2840	3045
glnS_3_321_B_MM14	517	771	1700	1827	1937	2920	3143
glnS_3_321_B_MM2	416	203	153	82	23	17	4
glnS_3_321_B_MM3	148	98	94	36	11	2	3
glnS_3_321_B_MM4	317	169	223	97	25	6	7
glnS_3_321_B_MM5	311	241	232	75	23	2	4
glnS_3_321_B_MM6	187	144	228	158	28	22	57
glnS_3_321_B_MM7	274	201	142	112	24	18	5
glnS_3_321_B_MM8	301	155	179	89	13	10	9
glnS_3_321_B_MM9	815	603	532	262	77	57	91
glnS_3_321_C	191	63	29	66	6	6	10
glnS_3_321_D_MM2-8	237	109	238	54	24	5	10
glnS_3_321_D_MM3-10	103	74	72	27	1	1	1
glnS_3_321_D_MM4-6	148	222	164	75	47	28	38
glnS_3_321_D_MM7-9	202	164	293	61	2		1
glnS_3_321_D_MM9-19	18	15	13	3	10	9	4
glnS_3_321_W_MM1	227	91	190	58	51	37	65
glnS_3_321_W_MM10	192	95	60	36	7	18	6
glnS_3_321_W_MM11	306	173	201	84	19	29	2
glnS_3_321_W_MM13	271	167	249	87	11	6	30
glnS_3_321_W_MM16	87	99	120	16	1	15	20
glnS_3_321_W_MM19	14	4	1	1
glnS_3_321_W_MM2	226	145	83	58	8		2
glnS_3_321_W_MM20	478	502	589	317	179	236	163
glnS_3_321_W_MM3	210	85	55	36	34	1
glnS_3_321_W_MM4	326	216	266	212	6		1
glnS_3_321_W_MM5	380	211	251	97	4	8	2
glnS_3_321_W_MM6	121	96	53	24	14	15	6
glnS_3_321_W_MM7	264	172	59	59	9	1	8
glnS_3_321_W_MM8	194	176	243	68	19	85	24
glnS_3_321_W_MM9	182	146	182	100	60	85	59
glyA_1_26_B_MM10	236	208	406	369	272	249	328
glyA_1_26_B_MM11	175	159	312	283	252	271	269
glyA_1_26_B_MM12	1087	1080	1670	1504	931	843	624
glyA_1_26_B_MM13	725	838	1529	1474	1488	1894	1751
glyA_1_26_B_MM14	676	698	1475	1120	1249	1635	1818
glyA_1_26_B_MM2	167	82	81	9	1	1
glyA_1_26_B_MM3	139	53	39	20	2		1
glyA_1_26_B_MM4	169	94	124	33	2	2	3
glyA_1_26_B_MM5	174	213	51	34	5	5	2
glyA_1_26_B_MM6	285	153	217	61	4	6	1
glyA_1_26_B_MM7	244	172	102	67	2	16	14
glyA_1_26_B_MM8	210	206	200	114	151	224	142
glyA_1_26_B_MM9	135	103	27	28	2	2
glyA_1_26_C	117	83	53	42	20	8	27
glyA_1_26_D_MM2-8	93	98	79	37	18	1	3
glyA_1_26_D_MM3-10	214	220	384	261	275	337	206
glyA_1_26_D_MM4-6	153	45	27	16	3	18	15
glyA_1_26_D_MM7-9	89	34	5	4	3	1
glyA_1_26_D_MM9-19	435	367	565	183	23	19	9
glyA_1_26_W_MM1	269	137	150	38	5	29	4
glyA_1_26_W_MM10	151	80	53	5	1	12
glyA_1_26_W_MM11	45	34	42	1	9
glyA_1_26_W_MM13	360	173	113	40	5	63	6
glyA_1_26_W_MM16	226	92	128	20	7	1	1
glyA_1_26_W_MM19	394	373	329	128	17	4
glyA_1_26_W_MM2	166	82	25	64	7	1	1
glyA_1_26_W_MM20	170	142	187	38	9	4	31
glyA_1_26_W_MM3	159	157	144	5	1	6	1
glyA_1_26_W_MM4	179	215	194	30	68	27	39
glyA_1_26_W_MM5	127	81	57	13	1	5	4
glyA_1_26_W_MM6	56	51	8	4	14
glyA_1_26_W_MM7	127	71	52	10	1		1
glyA_1_26_W_MM8	77	34	37	18	2	1
glyA_1_26_W_MM9	46	33	39	3	3	1	1
glyA_2_116_C	584	471	560	281	67	83	68
glyA_3_279_B_MM10	573	472	979	741	765	1114	1129
glyA_3_279_B_MM11	542	809	1277	1253	1273	1571	1637
glyA_3_279_B_MM12	855	859	1098	834	343	361	264
glyA_3_279_B_MM13	1064	1467	2681	2170	2341	2902	2649
glyA_3_279_B_MM14	975	1089	2301	2013	2191	2859	2489
glyA_3_279_B_MM2	660	540	796	314	169	62	48
glyA_3_279_B_MM3	427	473	663	364	151	124	98
glyA_3_279_B_MM4	531	556	708	749	562	479	580
glyA_3_279_B_MM5	878	973	1501	1370	939	1224	1040
glyA_3_279_B_MM6	969	972	1893	1545	1477	1392	1281
glyA_3_279_B_MM7	852	945	2033	1360	1258	1361	1416
glyA_3_279_B_MM8	447	815	1387	1045	923	1048	1025
glyA_3_279_B_MM9	488	570	1249	1071	1028	1434	1202
glyA_3_279_C	224	221	311	205	67	87	77
glyA_3_279_D_MM2-8	786	822	1095	954	569	595	465
glyA_3_279_D_MM3-10	160	187	326	186	132	103	86
glyA_3_279_D_MM4-6	496	587	902	794	721	992	914
glyA_3_279_D_MM7-9	427	450	634	429	144	139	98
glyA_3_279_D_MM9-19	476	760	1021	992	872	1208	973
glyA_3_279_W_MM1	444	564	518	262	126	112	84
glyA_3_279_W_MM10	196	250	170	209	55	37	11
glyA_3_279_W_MM11	1300	1422	1629	1077	515	601	513
glyA_3_279_W_MM13	226	288	309	205	100	146	95
glyA_3_279_W_MM16	820	855	1341	1032	818	819	687
glyA_3_279_W_MM19	1097	1384	2586	2303	2734	3321	3350
glyA_3_279_W_MM2	575	487	589	267	96	49	47
glyA_3_279_W_MM20	267	233	314	317	348	441	504
glyA_3_279_W_MM3	1152	1185	1488	802	466	306	355
glyA_3_279_W_MM4	923	1059	1618	1256	824	780	856
glyA_3_279_W_MM5	474	397	706	410	285	473	313
glyA_3_279_W_MM6	422	567	698	441	242	285	195
glyA_3_279_W_MM7	313	325	400	277	162	81	78
glyA_3_279_W_MM8	497	471	953	472	387	342	279
glyA_3_279_W_MM9	338	259	366	164	136	60	48
gpmA_1_60_B_MM10	490	402	632	716	310	510	310
gpmA_1_60_B_MM11	338	466	675	813	361	385	292
gpmA_1_60_B_MM12	700	873	1324	1236	628	767	640
gpmA_1_60_B_MM13	206	252	425	283	501	527	454
gpmA_1_60_B_MM14	805	747	1578	1121	958	1185	1058
gpmA_1_60_B_MM2	776	1115	1906	1638	1642	2038	2007
gpmA_1_60_B_MM3	602	489	1046	864	822	1068	974
gpmA_1_60_B_MM4	437	506	1025	625	455	447	262
gpmA_1_60_B_MM5	476	538	877	778	730	642	813
gpmA_1_60_B_MM6	310	280	589	523	387	380	401
gpmA_1_60_B_MM7	472	512	905	836	562	711	551
gpmA_1_60_B_MM8	644	720	1101	751	221	172	85
gpmA_1_60_B_MM9	528	477	1127	701	463	612	497
gpmA_1_60_C	495	577	847	1191	1120	1285	1367
gpmA_1_60_D_MM2-8	300	534	827	652	382	456	375
gpmA_1_60_D_MM3-10	659	509	1013	1071	723	926	1298
gpmA_1_60_D_MM4-6	316	289	515	425	305	401	299
gpmA_1_60_D_MM7-9	406	455	901	610	386	215	279
gpmA_1_60_D_MM9-19	466	617	1159	883	1031	971	799
gpmA_1_60_W_MM1	496	721	910	706	403	235	171
gpmA_1_60_W_MM10	373	391	549	727	628	708	746
gpmA_1_60_W_MM11	491	616	1140	1130	682	1050	983
gpmA_1_60_W_MM13	425	593	1092	945	1077	1390	1246
gpmA_1_60_W_MM16	656	734	1304	1190	1158	1634	1760
gpmA_1_60_W_MM19	529	473	1483	1153	1247	1549	1534
gpmA_1_60_W_MM2	1386	1282	2369	2178	1668	2111	1991
gpmA_1_60_W_MM20	377	526	1106	1399	1715	2345	3021
gpmA_1_60_W_MM3	283	342	582	592	407	433	358
gpmA_1_60_W_MM4	552	593	942	1006	897	701	452
gpmA_1_60_W_MM5	428	594	924	731	635	563	559
gpmA_1_60_W_MM6	350	411	643	684	368	565	536
gpmA_1_60_W_MM7	434	498	807	532	490	446	371
gpmA_1_60_W_MM8	897	1131	1647	1550	1042	803	583
gpmA_1_60_W_MM9	277	431	635	589	294	435	288
gpmA_3_251_B_MM10	604	647	1217	1194	1268	1949	1991
gpmA_3_251_B_MM11	541	551	1037	917	1249	1514	1324
gpmA_3_251_B_MM12	333	369	570	637	737	957	945
gpmA_3_251_B_MM13	628	858	1325	1085	1305	1852	1473
gpmA_3_251_B_MM14	392	327	827	631	804	1297	1431
gpmA_3_251_B_MM2	832	1059	1798	2018	1940	2671	2868
gpmA_3_251_B_MM3	820	690	1275	1218	1353	1749	1954
gpmA_3_251_B_MM4	541	615	997	988	1137	1549	1374
gpmA_3_251_B_MM5	345	588	1050	936	859	1391	1573
gpmA_3_251_B_MM6	800	814	1144	1145	1233	1555	1512
gpmA_3_251_B_MM7	1027	1162	2178	2153	2400	3035	3263
gpmA_3_251_B_MM8	887	769	2852	1186	1453	2113	2065
gpmA_3_251_B_MM9	392	467	790	699	596	762	818
gpmA_3_251_C	1177	1247	2536	2435	2711	3589	3450
gpmA_3_251_D_MM2-8	650	781	1391	1827	1711	2096	2190
gpmA_3_251_D_MM3-10	402	465	998	825	907	1039	1050
gpmA_3_251_D_MM4-6	372	418	705	436	468	477	587
gpmA_3_251_D_MM7-9	537	665	835	881	939	1168	1392
gpmA_3_251_D_MM9-19	815	761	915	617	394	476	388
gpmA_3_251_W_MM1	681	928	1555	1744	1785	2416	2418
gpmA_3_251_W_MM10	970	1221	2004	1594	1902	2186	2374
gpmA_3_251_W_MM11	626	773	1234	1022	1117	1267	1256
gpmA_3_251_W_MM13	1002	1265	1752	2078	2213	3045	3133
gpmA_3_251_W_MM16	606	770	1355	1201	1237	1563	1606
gpmA_3_251_W_MM19	1092	1048	1669	905	844	899	620
gpmA_3_251_W_MM2	1232	1548	2923	2622	3223	4477	4956
gpmA_3_251_W_MM20	545	813	1368	1263	1269	1524	1683
gpmA_3_251_W_MM3	471	543	1034	862	1020	1010	1091
gpmA_3_251_W_MM4	577	697	1218	1004	916	1257	1339
gpmA_3_251_W_MM5	675	708	1316	1284	1434	2000	1926
gpmA_3_251_W_MM6	944	800	1478	1300	1517	1712	1631
gpmA_3_251_W_MM7	706	879	1355	1378	1532	2136	2186
gpmA_3_251_W_MM8	1062	907	2020	1794	2064	2640	2900
gpmA_3_251_W_MM9	689	801	1144	985	1021	1164	1293
gpmM_1_19_B_MM10	385	348	649	586	418	392	431
gpmM_1_19_B_MM11	1107	1087	1801	1743	1409	1892	1956
[truncated: 3,974 more rows]

## Sheet: AGTCTA
	Glu-T0	Glu-T1	Glu-T2	Glu-T3	Glu-T5	Glu-T6	Glu-T7
acpS_1_63_B_MM10	1080	974	1474	947	689	575	543
acpS_1_63_B_MM11	275	350	555	333	226	133	133
acpS_1_63_B_MM12	613	675	1081	598	518	512	401
acpS_1_63_B_MM13	624	478	858	602	438	277	387
acpS_1_63_B_MM14	473	661	835	693	459	531	395
acpS_1_63_B_MM2	372	536	614	484	143	49	39
acpS_1_63_B_MM3	524	572	887	559	298	201	135
acpS_1_63_B_MM4	497	478	582	511	319	320	204
acpS_1_63_B_MM5	557	532	976	444	150	104	145
acpS_1_63_B_MM6	651	495	826	555	203	254	79
acpS_1_63_B_MM7	499	608	872	534	412	273	229
acpS_1_63_B_MM8	674	605	807	511	349	343	260
acpS_1_63_B_MM9	478	524	658	497	248	231	160
acpS_1_63_C	465	544	995	603	227	142	110
acpS_1_63_D_MM2-8	395	533	708	582	286	218	161
acpS_1_63_D_MM3-10	981	821	1365	998	573	512	495
acpS_1_63_D_MM4-6	1573	1194	798	361	71	61	88
acpS_1_63_D_MM7-9	1039	1366	1561	890	209	111	78
acpS_1_63_D_MM9-19	633	752	1510	1257	1316	1368	1020
acpS_1_63_W_MM1	578	697	1090	648	182	179	123
acpS_1_63_W_MM10	655	755	1074	884	346	244	224
acpS_1_63_W_MM11	403	420	872	449	169	165	64
acpS_1_63_W_MM13	522	661	779	593	238	284	86
acpS_1_63_W_MM16	556	515	833	528	178	92	57
acpS_1_63_W_MM19	1283	2517	5474	4941	1334	1053	246
acpS_1_63_W_MM2	547	534	963	531	273	178	94
acpS_1_63_W_MM20	399	302	323	118	82	82	52
acpS_1_63_W_MM3	535	549	817	426	242	135	95
acpS_1_63_W_MM4	862	649	687	436	82	45	38
acpS_1_63_W_MM5	614	624	1323	567	312	256	163
acpS_1_63_W_MM6	661	911	1710	959	325	355	121
acpS_1_63_W_MM7	993	973	1555	947	393	295	140
acpS_1_63_W_MM8	817	753	1261	868	402	208	205
acpS_1_63_W_MM9	887	998	1421	777	237	145	111
acpS_2_129_C	893	1336	2648	2512	1973	2484	2250
acpS_3_204_B_MM10	406	509	874	715	722	852	747
acpS_3_204_B_MM11	515	510	880	480	285	284	267
acpS_3_204_B_MM12	383	341	599	395	239	270	261
acpS_3_204_B_MM13	535	680	967	654	402	390	263
acpS_3_204_B_MM14	769	1049	2006	1270	704	630	359
acpS_3_204_B_MM2	1057	1275	2243	1531	775	732	663
acpS_3_204_B_MM3	252	331	624	436	198	310	336
acpS_3_204_B_MM4	460	513	1033	726	485	450	253
acpS_3_204_B_MM5	615	952	1665	1147	868	692	603
acpS_3_204_B_MM6	641	630	1181	1036	667	764	636
acpS_3_204_B_MM7	2205	2187	3900	3008	2152	2431	2106
acpS_3_204_B_MM8	1158	1250	2190	1212	644	586	384
acpS_3_204_B_MM9	347	488	1088	778	629	747	603
acpS_3_204_C	1429	1707	2688	1479	435	300	154
acpS_3_204_D_MM2-8	666	738	1411	849	497	349	346
acpS_3_204_D_MM3-10	809	1035	1719	1033	670	499	521
acpS_3_204_D_MM4-6	1319	1478	2567	1508	999	812	640
acpS_3_204_D_MM7-9	538	624	1018	648	434	646	1046
acpS_3_204_D_MM9-19	667	555	319	127	74	13	17
acpS_3_204_W_MM1	489	691	1245	862	358	403	271
acpS_3_204_W_MM10	565	765	1377	771	381	211	137
acpS_3_204_W_MM11	313	302	605	274	78	54	53
acpS_3_204_W_MM13	970	1484	2184	1450	896	856	596
acpS_3_204_W_MM16	579	941	1470	1102	674	615	343
acpS_3_204_W_MM19	511	305	320	85	18	26	15
acpS_3_204_W_MM2	560	589	920	599	319	321	152
acpS_3_204_W_MM20	274	420	477	627	551	557	594
acpS_3_204_W_MM3	690	901	1378	759	548	327	304
acpS_3_204_W_MM4	624	713	1554	856	436	331	223
acpS_3_204_W_MM5	1221	1515	2497	1472	664	393	299
acpS_3_204_W_MM6	1059	1209	2250	1229	496	376	221
acpS_3_204_W_MM7	518	579	1064	607	268	118	112
acpS_3_204_W_MM8	1175	1745	2520	1543	675	524	245
acpS_3_204_W_MM9	513	596	1068	479	231	117	91
argG_1_24_B_MM10	1634	1977	3852	3569	3424	4845	4687
argG_1_24_B_MM11	1516	1655	3490	2623	2913	3693	3908
argG_1_24_B_MM12	1886	2169	4207	3779	3876	4941	4925
argG_1_24_B_MM13	1241	1323	2360	2143	2271	2579	3090
argG_1_24_B_MM14	725	822	1381	1300	1283	1441	1366
argG_1_24_B_MM2	4156	1982	2890	1322	268	35	174
argG_1_24_B_MM3	897	1222	1819	913	184	130	106
argG_1_24_B_MM4	738	625	1033	628	80	43	66
argG_1_24_B_MM5	1690	1755	2939	1556	496	207	270
argG_1_24_B_MM6	1246	1280	2072	1197	570	179	184
argG_1_24_B_MM7	904	966	1385	969	262	264	70
argG_1_24_B_MM8	966	1118	1790	1257	392	343	160
argG_1_24_B_MM9	2132	2564	4332	3080	2066	2218	1929
argG_1_24_C	529	569	858	315	89	9	16
argG_1_24_D_MM2-8	1483	1622	2444	1403	259	160	105
argG_1_24_D_MM3-10	689	792	1259	1029	989	1561	1419
argG_1_24_D_MM4-6	769	1082	1320	808	226	218	15
argG_1_24_D_MM7-9	735	677	1131	774	318	217	91
argG_1_24_D_MM9-19	1219	1912	2877	2317	1597	1670	1423
argG_1_24_W_MM1	393	422	848	314	17	103	36
argG_1_24_W_MM10	833	868	1495	865	459	482	231
argG_1_24_W_MM11	977	924	1323	755	178	63	47
argG_1_24_W_MM13	1313	1284	1904	1841	1668	1834	1905
argG_1_24_W_MM16	433	623	967	400	117	14	11
argG_1_24_W_MM19	1449	1542	2972	1242	365	337	154
argG_1_24_W_MM2	915	979	1355	807	153	134	34
argG_1_24_W_MM20	1161	1108	1710	1214	937	914	799
argG_1_24_W_MM3	509	533	700	492	63	39	13
argG_1_24_W_MM4	1921	2344	3361	1909	744	228	141
argG_1_24_W_MM5	627	484	919	358	230	59	87
argG_1_24_W_MM6	451	368	553	226	143	83	42
argG_1_24_W_MM7	433	465	856	467	98	18	8
argG_1_24_W_MM8	879	1111	1313	661	156	134	38
argG_1_24_W_MM9	534	697	1302	574	144	52	11
argG_2_71_C	1130	1342	2190	1652	732	574	368
argG_3_219_B_MM10	1316	1371	2331	1915	1827	2611	2571
argG_3_219_B_MM11	1019	1181	1940	1639	1480	1773	1895
argG_3_219_B_MM12	659	598	1031	1025	1147	1276	1514
argG_3_219_B_MM13	1093	1248	2395	1922	1857	2298	2554
argG_3_219_B_MM14	498	540	783	790	636	746	592
argG_3_219_B_MM2	749	631	994	541	342	92	46
argG_3_219_B_MM3	1343	916	1285	716	337	103	62
argG_3_219_B_MM4	381	500	718	382	189	121	127
argG_3_219_B_MM5	854	985	1518	1276	1014	1157	951
argG_3_219_B_MM6	815	992	1469	1705	1439	2388	2210
argG_3_219_B_MM7	1060	1223	2078	1641	2007	2498	2545
argG_3_219_B_MM8	868	1124	1758	1494	1659	2304	2345
argG_3_219_B_MM9	1277	1381	2399	2288	2348	3085	2704
argG_3_219_C	883	971	1387	1015	202	156	41
argG_3_219_D_MM2-8	610	773	1326	1171	1187	1441	1508
argG_3_219_D_MM3-10	567	664	1009	1052	466	507	389
argG_3_219_D_MM4-6	1175	1453	2429	1823	1649	1637	1893
argG_3_219_D_MM7-9	589	625	1212	689	643	661	529
argG_3_219_D_MM9-19	854	932	1667	831	465	400	312
argG_3_219_W_MM1	755	935	1441	791	249	279	39
argG_3_219_W_MM10	745	973	1467	918	240	327	131
argG_3_219_W_MM11	752	814	1446	946	384	443	215
argG_3_219_W_MM13	4063	4738	8093	6583	5610	6424	6018
argG_3_219_W_MM16	1077	1596	2003	1676	1200	2370	1149
argG_3_219_W_MM19	1437	1485	1991	991	333	388	153
argG_3_219_W_MM2	575	811	1463	847	210	167	85
argG_3_219_W_MM20	678	946	1984	1736	1948	2382	2632
argG_3_219_W_MM3	414	471	901	519	206	275	162
argG_3_219_W_MM4	1396	1336	2190	1589	570	563	405
argG_3_219_W_MM5	1557	1832	3015	2378	1834	2140	2173
argG_3_219_W_MM6	1726	1824	3252	2741	2170	2396	2258
argG_3_219_W_MM7	518	778	1191	834	228	370	207
argG_3_219_W_MM8	573	635	1094	535	377	376	236
argG_3_219_W_MM9	395	673	816	659	328	299	226
aroB_1_73_B_MM10	55	48	80	32	21	4	1
aroB_1_73_B_MM11	271	280	479	311	164	132	151
aroB_1_73_B_MM12	480	601	1298	1087	834	1059	1148
aroB_1_73_B_MM13	356	542	682	796	621	799	1140
aroB_1_73_B_MM14	131	85	156	107	89	136	142
aroB_1_73_B_MM2		10
aroB_1_73_B_MM3	377	392	688	594	856	863	917
aroB_1_73_B_MM4	105	76	51	8		1
aroB_1_73_B_MM5	2		8
aroB_1_73_B_MM6		1	1			7
aroB_1_73_B_MM7	3	9	3	14
aroB_1_73_B_MM8	71	13	16	1
aroB_1_73_B_MM9	22	8	21	1	4
aroB_1_73_C	29	25	18	3	7		2
aroB_1_73_D_MM2-8	37	39	20	6	1	1	5
aroB_1_73_D_MM3-10	282	113	135	44	7		4
aroB_1_73_D_MM4-6	5		1		1	2
aroB_1_73_D_MM7-9	319	249	169	88	59	132	70
aroB_1_73_D_MM9-19	446	421	354	280	73	81	36
aroB_1_73_W_MM1	21	27		31	1		1
aroB_1_73_W_MM10	108	57	85	22	1
aroB_1_73_W_MM11	130	65	119	29	9	23	23
aroB_1_73_W_MM13	87	14	10	31	1	3
aroB_1_73_W_MM16
aroB_1_73_W_MM19	610	404	485	274	103	56	6
aroB_1_73_W_MM2	36	51		2		5
aroB_1_73_W_MM20	220	137	169	61	2	10	9
aroB_1_73_W_MM3	119	68	58	12	7		5
aroB_1_73_W_MM4	47	9	26	3		6	3
aroB_1_73_W_MM5	82	71	30	7		1	4
aroB_1_73_W_MM6	13	12	13
aroB_1_73_W_MM7	82	28	122	21	4	18	24
aroB_1_73_W_MM8	60	67	18	4	4	2	1
aroB_1_73_W_MM9	143	41	49	19		6
aroB_2_122_C	124	146	120	10	13		3
aroB_3_204_B_MM10	1252	1081	2323	1913	1531	1848	1780
aroB_3_204_B_MM11	795	863	1256	1430	1563	1998	2403
aroB_3_204_B_MM12	904	1342	1967	1718	2084	2654	3231
aroB_3_204_B_MM13	1149	1142	2527	2433	2594	3908	3832
aroB_3_204_B_MM14	320	348	607	714	962	995	1097
aroB_3_204_B_MM2	258	319	465	144	53	51	77
aroB_3_204_B_MM3	198	250	169	206	80	85	81
aroB_3_204_B_MM4	324	309	450	277	99	99	130
aroB_3_204_B_MM5	617	769	1141	713	542	578	490
aroB_3_204_B_MM6	339	317	575	463	357	333	348
aroB_3_204_B_MM7	515	524	806	719	719	531	561
aroB_3_204_B_MM8	804	1035	1317	1079	723	556	536
aroB_3_204_B_MM9	423	480	689	498	370	456	304
aroB_3_204_C	619	646	908	616	467	439	333
aroB_3_204_D_MM2-8	640	807	978	837	639	832	650
aroB_3_204_D_MM3-10	263	292	484	150	128	69	32
aroB_3_204_D_MM4-6	573	550	1055	556	489	513	449
aroB_3_204_D_MM7-9	526	478	652	597	537	501	549
aroB_3_204_D_MM9-19	681	782	1265	1297	1475	1687	2000
aroB_3_204_W_MM1	627	508	952	563	441	432	254
aroB_3_204_W_MM10	816	931	1441	1040	774	885	849
aroB_3_204_W_MM11	364	362	401	167	104	40	57
aroB_3_204_W_MM13	141	164	208	104	78	105	48
aroB_3_204_W_MM16	294	465	762	545	548	523	628
aroB_3_204_W_MM19	724	744	1582	1247	1727	2044	1912
aroB_3_204_W_MM2	460	606	633	421	252	217	196
aroB_3_204_W_MM20	981	953	2053	1400	1597	1800	1574
aroB_3_204_W_MM3	530	360	681	424	254	244	223
aroB_3_204_W_MM4	539	574	620	330	170	266	166
aroB_3_204_W_MM5	432	340	504	230	294	307	224
aroB_3_204_W_MM6	1125	1044	1534	1149	866	836	900
aroB_3_204_W_MM7	913	972	1308	1224	1255	1700	1593
aroB_3_204_W_MM8	487	460	862	752	567	584	514
aroB_3_204_W_MM9	357	564	1051	858	965	1100	1190
aroE_1_28_B_MM10	746	660	1219	1229	878	897	898
aroE_1_28_B_MM11	584	750	1191	961	591	478	461
aroE_1_28_B_MM12	651	750	1499	1259	1379	2101	2203
aroE_1_28_B_MM13	594	878	1404	1202	1159	1726	1506
aroE_1_28_B_MM14	887	1111	1722	1504	1759	2361	2220
aroE_1_28_B_MM2	855	633	741	323	79	70	50
aroE_1_28_B_MM3	537	430	482	285	75	88	58
aroE_1_28_B_MM4	551	534	480	228	68	53	11
aroE_1_28_B_MM5	935	973	863	568	221	129	134
aroE_1_28_B_MM6	852	819	852	707	284	265	180
aroE_1_28_B_MM7	1015	1238	1960	1352	718	529	383
aroE_1_28_B_MM8	1178	1294	1522	887	438	298	213
aroE_1_28_B_MM9	571	786	988	1016	838	1175	1193
aroE_1_28_C	519	374	450	191	50	30	11
aroE_1_28_D_MM2-8	852	609	842	432	298	279	184
aroE_1_28_D_MM3-10	1503	1372	2182	1298	694	714	575
aroE_1_28_D_MM4-6	1831	1497	1428	844	234	222	146
aroE_1_28_D_MM7-9	810	1044	1502	976	657	453	411
aroE_1_28_D_MM9-19	553	560	665	397	299	217	296
aroE_1_28_W_MM1	1025	577	721	267	75	55	16
aroE_1_28_W_MM10	542	590	677	216	30	21	6
aroE_1_28_W_MM11	596	609	629	213	60	18	7
aroE_1_28_W_MM13	798	681	913	356	63	58	26
aroE_1_28_W_MM16	865	745	788	357	148	51	68
aroE_1_28_W_MM19	659	625	790	391	141	85	114
aroE_1_28_W_MM2	952	742	880	353	59	34	40
aroE_1_28_W_MM20	1002	1203	1841	1369	1117	1150	970
aroE_1_28_W_MM3	963	565	715	330	97	8	20
aroE_1_28_W_MM4	854	702	854	433	158	95	47
aroE_1_28_W_MM5	1305	997	1215	592	96	101	23
aroE_1_28_W_MM6	659	536	490	246	147	89	80
aroE_1_28_W_MM7	991	914	759	278	123	35	47
aroE_1_28_W_MM8	888	420	578	301	86	15	24
aroE_1_28_W_MM9	1110	887	943	555	130	102	36
aroE_2_94_C	1383	1201	1488	579	230	126	80
aroE_3_209_B_MM10	848	1058	1811	1519	1724	1762	1998
aroE_3_209_B_MM11	840	1064	1791	1461	1739	2111	2156
aroE_3_209_B_MM12	531	694	1211	1087	1276	1692	1908
aroE_3_209_B_MM13	1487	1781	3432	3142	3002	4138	4152
aroE_3_209_B_MM14	907	1004	1538	1995	1973	2265	2632
aroE_3_209_B_MM2	704	677	915	476	117	59	27
aroE_3_209_B_MM3	742	865	843	496	159	38	21
aroE_3_209_B_MM4	1355	1132	1324	667	306	69	19
aroE_3_209_B_MM5	1006	927	914	638	199	197	82
aroE_3_209_B_MM6	1328	1258	1508	961	204	186	147
aroE_3_209_B_MM7	1431	1394	1477	766	318	136	146
aroE_3_209_B_MM8	1635	1569	1716	935	262	179	76
aroE_3_209_B_MM9	1099	1196	1822	1449	925	929	823
aroE_3_209_C	1493	1417	1373	555	164	183	32
aroE_3_209_D_MM2-8	1237	1133	1408	681	243	105	56
aroE_3_209_D_MM3-10	960	846	852	382	132	76	40
aroE_3_209_D_MM4-6	1181	962	1231	637	192	95	73
aroE_3_209_D_MM7-9	1627	1954	2355	2000	1056	1052	890
aroE_3_209_D_MM9-19	2107	2778	4717	4117	3823	4636	4620
aroE_3_209_W_MM1	1129	1008	1028	537	167	35	22
aroE_3_209_W_MM10	1892	2220	1643	781	97	158	66
aroE_3_209_W_MM11	611	488	586	346	125	56	110
aroE_3_209_W_MM13	553	424	604	278	69	20	25
aroE_3_209_W_MM16	688	749	769	383	129	22	44
aroE_3_209_W_MM19	933	1126	2100	1811	2119	3028	2802
aroE_3_209_W_MM2	773	651	1016	440	86	42	17
aroE_3_209_W_MM20	1385	1460	2567	2475	2683	3448	3369
aroE_3_209_W_MM3	1304	1390	1425	699	133	78	78
aroE_3_209_W_MM4	742	606	614	454	179	149	63
aroE_3_209_W_MM5	2099	2088	2403	1242	181	293	171
aroE_3_209_W_MM6	1161	761	985	477	131	116	59
aroE_3_209_W_MM7	1194	998	971	616	119	64	68
aroE_3_209_W_MM8	759	680	871	536	82	58	38
aroE_3_209_W_MM9	647	615	511	300	177	71	49
birA_1_14_B_MM10	1365	1957	4027	4466	6234	9073	11363
birA_1_14_B_MM11	1245	1761	3525	4012	6199	8455	9104
birA_1_14_B_MM12	2774	4039	8413	9126	13089	16474	17538
birA_1_14_B_MM13	1927	2588	5497	5675	7997	10836	12015
birA_1_14_B_MM14	1996	2388	5467	5811	9452	12885	12922
birA_1_14_B_MM2	502	876	2430	2260	2471	3132	3340
birA_1_14_B_MM3	929	1432	3002	2911	3481	5107	5704
birA_1_14_B_MM4	552	729	1587	1535	2122	3160	3341
birA_1_14_B_MM5	2515	3153	5924	6255	9128	12528	14193
birA_1_14_B_MM6	1507	2102	4419	4218	5490	8518	8811
birA_1_14_B_MM7	992	1316	2577	2555	3917	5487	5964
birA_1_14_B_MM8	1051	1517	3056	3380	4684	7089	7858
birA_1_14_B_MM9	846	918	1987	1954	3132	4175	4871
birA_1_14_C	941	1761	1995	847	80	50	25
birA_1_14_D_MM2-8	920	1131	2509	2405	2843	3541	4211
birA_1_14_D_MM3-10	1003	1185	2062	2255	3022	4182	4998
birA_1_14_D_MM4-6	664	1044	1571	2033	2260	3266	3265
birA_1_14_D_MM7-9	763	1196	2277	2334	2914	4168	4543
birA_1_14_D_MM9-19	876	1053	1790	1424	1237	1582	1258
birA_1_14_W_MM1	1089	1681	3413	2313	1122	585	450
birA_1_14_W_MM10	1032	1728	2992	2024	366	243	192
birA_1_14_W_MM11	985	1687	3812	1748	468	174	196
birA_1_14_W_MM13	701	1382	2822	1933	868	684	405
birA_1_14_W_MM16	768	1277	2496	1805	1000	669	349
birA_1_14_W_MM19	1735	2260	3806	2294	1110	707	582
birA_1_14_W_MM2	759	1637	3504	2905	2072	1706	1428
birA_1_14_W_MM20	1037	1104	1819	1539	1469	1877	1626
birA_1_14_W_MM3	799	1657	3432	2305	1808	719	353
birA_1_14_W_MM4	845	1479	2938	2477	1623	1297	1104
birA_1_14_W_MM5	1199	2335	3500	1801	355	124	55
birA_1_14_W_MM6	1407	2640	4917	4142	2252	2229	1282
birA_1_14_W_MM7	1281	2193	4324	3388	1739	1817	1258
birA_1_14_W_MM8	937	1576	3099	3030	3362	4278	4681
birA_1_14_W_MM9	867	1514	3395	2997	3377	3319	3521
birA_2_36_C	341	483	850	914	576	576	460
birA_3_245_B_MM10	764	1013	1975	1731	2056	2771	2863
birA_3_245_B_MM11	1039	1102	2492	1953	2455	3522	3510
birA_3_245_B_MM12	994	861	2033	1909	2403	3512	3746
birA_3_245_B_MM13	1651	1850	3058	2541	2623	2980	3064
birA_3_245_B_MM14	672	778	1468	1633	1552	2103	2257
birA_3_245_B_MM2	341	664	1319	1362	1497	1949	2109
birA_3_245_B_MM3	501	693	1384	1445	1763	2556	2686
birA_3_245_B_MM4	271	380	640	561	601	706	901
birA_3_245_B_MM5	642	762	1359	1421	1579	2985	2289
birA_3_245_B_MM6	582	799	1451	1440	1369	2211	2300
birA_3_245_B_MM7	1588	1920	3415	3597	3858	5044	5968
birA_3_245_B_MM8	1060	1254	2351	2180	2504	3345	3338
birA_3_245_B_MM9	862	890	1562	1683	1782	2253	2305
birA_3_245_C	622	913	1951	1317	1273	1209	996
birA_3_245_D_MM2-8	919	1408	2476	2328	2661	3092	3887
birA_3_245_D_MM3-10	548	658	1386	1209	1482	1857	2027
birA_3_245_D_MM4-6	454	534	1042	890	1043	1584	1550
birA_3_245_D_MM7-9	1142	1336	2744	2468	2144	2443	2207
birA_3_245_D_MM9-19	760	979	1419	948	632	550	454
birA_3_245_W_MM1	595	782	2155	1756	1830	2041	2262
birA_3_245_W_MM10	1169	1680	3168	2947	2091	2157	1829
birA_3_245_W_MM11	927	1172	1937	2047	1438	1894	1598
birA_3_245_W_MM13	566	810	1476	1336	1445	1897	1735
birA_3_245_W_MM16	304	342	551	403	584	779	740
birA_3_245_W_MM19	416	599	731	381	266	225	169
birA_3_245_W_MM2	697	810	1509	1438	1919	2577	2755
birA_3_245_W_MM20	1039	1208	2036	1909	2191	2485	3200
birA_3_245_W_MM3	685	936	1836	1585	1294	1537	1198
birA_3_245_W_MM4	431	678	1276	1256	1223	1667	1545
birA_3_245_W_MM5	973	1216	2382	2113	1943	2136	1878
birA_3_245_W_MM6	345	607	1144	930	917	1192	1101
birA_3_245_W_MM7	639	850	1736	1957	1439	1697	1448
birA_3_245_W_MM8	605	935	1805	1539	1459	1510	1489
birA_3_245_W_MM9	554	811	1567	1293	1163	1264	1032
carA_1_38_B_MM10	276	296	404	249	68	23	44
carA_1_38_B_MM11	681	802	1221	1265	1481	1729	1756
carA_1_38_B_MM12	1017	1374	1990	1796	1808	2308	2171
carA_1_38_B_MM13	1002	1272	2347	1929	1983	2471	2604
carA_1_38_B_MM14	499	547	943	795	946	1166	1242
carA_1_38_B_MM2	245	220	212	90	47	39	59
carA_1_38_B_MM3	706	537	695	216	103	47	22
carA_1_38_B_MM4	102	72	144	101	11	8	6
carA_1_38_B_MM5	994	813	888	317	78	66	69
carA_1_38_B_MM6	220	317	175	66	23	15	13
carA_1_38_B_MM7	167	185	252	61	60	17	7
carA_1_38_B_MM8	244	196	322	189	54	47	8
carA_1_38_B_MM9	437	337	537	164	62	6	4
carA_1_38_C	123	100	86	50	23	15	2
carA_1_38_D_MM2-8	354	155	147	123	26	3	12
carA_1_38_D_MM3-10	140	170	53	41	9	5	5
carA_1_38_D_MM4-6	96	107	127	44	9	3	2
carA_1_38_D_MM7-9	189	142	201	89	24	23	4
carA_1_38_D_MM9-19	202	291	378	197	71	12	3
carA_1_38_W_MM1	172	109	52	60	33	6	3
carA_1_38_W_MM10	198	159	244	44	8	2	25
carA_1_38_W_MM11	394	396	309	169	17	10	14
carA_1_38_W_MM13	224	169	182	169	42	75	47
carA_1_38_W_MM16	224	197	269	131	9	13	32
carA_1_38_W_MM19	64	48	134	52	9	7	11
carA_1_38_W_MM2	251	219	208	142	20	4	3
carA_1_38_W_MM20	922	635	915	519	115	118	32
carA_1_38_W_MM3	155	89	114	61	21	2
carA_1_38_W_MM4	149	76	180	32	13	2	1
carA_1_38_W_MM5	216	214	284	122	27	3	7
carA_1_38_W_MM6	267	232	215	99	21		13
carA_1_38_W_MM7	141	128	111	95	16	8	1
carA_1_38_W_MM8	181	132	152	93	25	5	1
carA_1_38_W_MM9	319	265	172	136	24	12	10
carA_2_126_C	121	101	120	70	36	34	20
carA_3_252_B_MM10	532	724	1125	1252	1203	1897	1836
carA_3_252_B_MM11	770	935	1533	1421	1575	1953	2001
carA_3_252_B_MM12	2818	3329	6188	5704	5970	7291	7213
carA_3_252_B_MM13	738	916	1909	1435	1605	1776	1767
carA_3_252_B_MM14	2914	3599	6716	6314	5814	7825	8284
carA_3_252_B_MM2	606	539	736	558	100	106	94
carA_3_252_B_MM3	1243	1059	1524	945	268	307	135
carA_3_252_B_MM4	470	445	658	447	263	272	114
carA_3_252_B_MM5	445	501	803	583	543	607	613
carA_3_252_B_MM6	671	681	1322	731	223	303	184
carA_3_252_B_MM7	1079	1126	1941	1395	1666	2379	2518
carA_3_252_B_MM8	632	605	1007	734	1135	1036	1139
carA_3_252_B_MM9	670	918	1691	1484	1804	2002	2283
carA_3_252_C	202	358	230	277	87	40	51
carA_3_252_D_MM2-8	1144	1066	1810	1287	1165	1510	1438
carA_3_252_D_MM3-10	244	270	397	158	110	120	102
carA_3_252_D_MM4-6	385	551	702	679	428	412	380
carA_3_252_D_MM7-9	722	734	1068	962	657	713	896
carA_3_252_D_MM9-19	664	1010	2019	1892	1914	2245	2254
carA_3_252_W_MM1	1209	985	1200	761	309	535	124
carA_3_252_W_MM10	253	205	253	102	49	45	32
carA_3_252_W_MM11	673	854	1198	770	213	191	87
carA_3_252_W_MM13	522	536	678	538	292	204	121
carA_3_252_W_MM16	460	443	734	524	238	148	336
carA_3_252_W_MM19	827	1203	2594	2234	2724	3837	4066
carA_3_252_W_MM2	411	322	352	285	89	106	34
carA_3_252_W_MM20	430	509	979	1013	1340	1668	2120
carA_3_252_W_MM3	707	559	915	491	152	169	118
carA_3_252_W_MM4	839	727	1463	751	188	155	75
carA_3_252_W_MM5	637	641	613	506	234	126	88
carA_3_252_W_MM6	354	363	377	266	105	88	25
carA_3_252_W_MM7	1954	1703	2630	1401	655	496	241
carA_3_252_W_MM8	436	374	397	323	131	75	129
carA_3_252_W_MM9	578	545	586	470	142	84	65
dapA_1_98_B_MM10	1001	1306	2008	1578	1677	2125	1925
dapA_1_98_B_MM11	1857	2185	4034	3503	3724	4133	4425
dapA_1_98_B_MM12	1528	2232	3159	2852	2704	3286	3001
dapA_1_98_B_MM13	907	1218	1667	1580	1609	1944	1781
dapA_1_98_B_MM14	919	1009	1819	1657	1665	2013	2006
dapA_1_98_B_MM2	810	873	1368	516	129	114	66
dapA_1_98_B_MM3	1232	1448	2368	1199	530	259	162
dapA_1_98_B_MM4	1866	2074	2848	1651	536	629	289
dapA_1_98_B_MM5	1334	1348	1967	1087	424	326	143
dapA_1_98_B_MM6	643	1040	1320	760	565	416	310
dapA_1_98_B_MM7	963	1387	1878	1301	908	738	485
dapA_1_98_B_MM8	707	747	1241	944	698	777	774
dapA_1_98_B_MM9	875	822	1625	1132	911	1043	794
dapA_1_98_C	836	835	1017	634	100	51	66
dapA_1_98_D_MM2-8	716	970	1563	1438	1242	1388	1135
dapA_1_98_D_MM3-10	732	799	1442	1199	1002	1084	1149
dapA_1_98_D_MM4-6	1864	2016	3237	2108	1102	1096	726
dapA_1_98_D_MM7-9	1663	2006	2866	2015	1424	1464	1327
dapA_1_98_D_MM9-19	284	566	650	737	800	1107	989
dapA_1_98_W_MM1	1436	1462	1615	840	248	77	59
dapA_1_98_W_MM10	1547	1513	2007	1052	214	128	103
dapA_1_98_W_MM11	1301	1479	2041	2027	345	652	265
dapA_1_98_W_MM13	690	811	828	566	221	172	112
dapA_1_98_W_MM16	997	1022	1395	476	166	192	124
dapA_1_98_W_MM19	699	683	1301	1196	1083	1668	1561
dapA_1_98_W_MM2	769	974	1250	669	144	131	73
dapA_1_98_W_MM20	544	889	1382	956	1283	1389	1442
dapA_1_98_W_MM3	508	500	871	401	226	131	102
dapA_1_98_W_MM4	865	777	1086	721	323	335	138
dapA_1_98_W_MM5	900	822	1186	572	203	168	64
dapA_1_98_W_MM6	551	560	755	291	125	93	64
dapA_1_98_W_MM7	646	743	850	504	124	41	47
dapA_1_98_W_MM8	565	817	718	401	184	107	89
dapA_1_98_W_MM9	750	594	854	469	158	65	56
dapA_2_131_C	1271	1391	2071	1805	1034	957	817
dapA_3_214_B_MM10	2113	2285	4205	2613	1477	1381	1018
dapA_3_214_B_MM11	1645	2075	4655	4305	5121	6746	7270
dapA_3_214_B_MM12	1498	2060	3744	4065	4559	5908	5999
dapA_3_214_B_MM13	849	1120	2283	2087	2578	3431	3364
dapA_3_214_B_MM14	1364	1869	3623	3502	4083	5784	5717
dapA_3_214_B_MM2	1780	1911	2367	1292	334	164	89
dapA_3_214_B_MM3	1473	1687	2029	1097	214	100	101
dapA_3_214_B_MM4	1201	1413	1627	736	242	96	56
dapA_3_214_B_MM5	1996	2078	2732	1289	248	243	142
dapA_3_214_B_MM6	955	1114	1490	724	250	179	113
dapA_3_214_B_MM7	896	1178	1627	812	272	265	151
dapA_3_214_B_MM8	973	1316	1923	1136	356	308	150
dapA_3_214_B_MM9	1710	2098	3062	1952	989	861	532
dapA_3_214_C	1465	1681	2167	799	274	214	224
dapA_3_214_D_MM2-8	928	1248	1727	956	585	796	633
dapA_3_214_D_MM3-10	1072	1268	1463	948	347	215	171
dapA_3_214_D_MM4-6	1463	1754	2321	1430	438	216	221
dapA_3_214_D_MM7-9	1965	2124	3018	1489	440	362	124
dapA_3_214_D_MM9-19	920	462	378	207	33	21	25
dapA_3_214_W_MM1	1008	836	1027	488	123	131	78
dapA_3_214_W_MM10	1454	1469	1918	790	169	74	51
dapA_3_214_W_MM11	880	1146	1338	584	115	132	63
dapA_3_214_W_MM13	966	1150	1466	703	127	180	49
dapA_3_214_W_MM16	1358	1549	2464	926	242	198	98
dapA_3_214_W_MM19	1379	921	668	295	9	13	8
dapA_3_214_W_MM2	1216	1252	1188	433	108	60	55
dapA_3_214_W_MM20	1297	1305	1697	899	405	367	285
dapA_3_214_W_MM3	706	819	1313	524	141	96	46
dapA_3_214_W_MM4	1297	1454	1822	839	162	147	63
dapA_3_214_W_MM5	885	1001	1186	665	139	66	58
dapA_3_214_W_MM6	1030	1038	1074	579	137	109	60
dapA_3_214_W_MM7	943	1001	1009	734	158	102	37
dapA_3_214_W_MM8	1467	1926	2116	976	165	135	100
dapA_3_214_W_MM9	1075	1259	1241	551	228	99	62
dapB_1_18_B_MM10	5	8	12	3	3	20	16
dapB_1_18_B_MM11	393	618	848	567	254	342	106
dapB_1_18_B_MM12	37	37	107	57	20	20	33
dapB_1_18_B_MM13	597	688	1212	732	430	480	434
dapB_1_18_B_MM14	397	671	1379	979	647	1128	745
dapB_1_18_B_MM2		8	37	10	5	1
dapB_1_18_B_MM3	43	64	141	73	20		3
dapB_1_18_B_MM4	25	24	5	6		2	4
dapB_1_18_B_MM5	60	70	86	86	49	13	3
dapB_1_18_B_MM6	2	5	5	14	11	7	2
dapB_1_18_B_MM7	55	33	50	5	12	19	24
dapB_1_18_B_MM8	2	23	31	19			3
dapB_1_18_B_MM9	25	57	47	33	29	23	15
dapB_1_18_C	39	7	84	22		13
dapB_1_18_D_MM2-8	25	27	4	8	5	10	5
dapB_1_18_D_MM3-10
dapB_1_18_D_MM4-6	70	68	59	56	36	41	26
dapB_1_18_D_MM7-9	704	889	1266	921	543	726	474
dapB_1_18_D_MM9-19				6	3	3	2
dapB_1_18_W_MM1	172	191	199	172	16	17	8
dapB_1_18_W_MM10	7	2	10	17	2
dapB_1_18_W_MM11	98	93	229	159	23	63	4
dapB_1_18_W_MM13	4	9	24	24		1
dapB_1_18_W_MM16	989	923	1346	441	102	95	89
dapB_1_18_W_MM19			7	1	1
dapB_1_18_W_MM2	13	33	68	37	4	1
dapB_1_18_W_MM20	9	13	33		12	1	4
dapB_1_18_W_MM3	100	49	86	57	12
dapB_1_18_W_MM4	91	76	177	110	23	5	2
dapB_1_18_W_MM5	150	226	232	122	20	19	15
dapB_1_18_W_MM6	3	5	17
dapB_1_18_W_MM7	66	113	174	64	1	2	6
dapB_1_18_W_MM8	52	82	99	6	28	6
dapB_1_18_W_MM9	76	85	159	50	1	5	5
dapB_2_54_C	797	855	1302	464	128	66	23
dapB_3_239_B_MM10	984	1093	1881	1171	538	469	308
dapB_3_239_B_MM11	685	872	1617	1198	1122	1420	1235
dapB_3_239_B_MM12	954	1326	2574	2257	2665	3336	3443
dapB_3_239_B_MM13	2	3	3	6	1		1
dapB_3_239_B_MM14	866	1298	2377	1900	2426	3212	3044
dapB_3_239_B_MM2	1256	1260	1706	752	153	80	84
dapB_3_239_B_MM3	950	1151	1683	567	207	102	31
dapB_3_239_B_MM4	1257	1854	2257	1063	260	87	35
dapB_3_239_B_MM5	2444	3109	3793	1868	345	300	142
dapB_3_239_B_MM6	1019	1088	1866	983	538	364	277
dapB_3_239_B_MM7	1022	1250	1879	1069	408	213	185
dapB_3_239_B_MM8	2161	3958	4009	2248	646	457	159
dapB_3_239_B_MM9	651	858	1066	497	230	136	81
dapB_3_239_C	1062	1637	1669	681	64	87	29
dapB_3_239_D_MM2-8	846	1070	1467	929	189	171	163
dapB_3_239_D_MM3-10	1052	1180	1758	878	157	109	73
dapB_3_239_D_MM4-6	1583	2098	3238	1668	447	329	148
dapB_3_239_D_MM7-9	1243	1764	2919	1249	377	199	137
dapB_3_239_D_MM9-19	618	813	1216	1173	664	604	463
dapB_3_239_W_MM1	2593	3409	4490	1921	183	161	59
dapB_3_239_W_MM10	1277	1187	2121	892	138	113	43
dapB_3_239_W_MM11	607	671	1173	404	93	111	28
dapB_3_239_W_MM13	841	1091	1376	544	153	50	52
dapB_3_239_W_MM16	436	594	733	313	181	168	99
dapB_3_239_W_MM19	929	1020	1723	862	204	161	101
dapB_3_239_W_MM2	4147	4526	5712	2561	476	193	210
dapB_3_239_W_MM20	1147	1421	2244	1518	1293	1620	1423
dapB_3_239_W_MM3	864	925	1468	707	155	33	9
dapB_3_239_W_MM4	694	943	992	597	231	286	174
dapB_3_239_W_MM5	756	873	1100	502	114	50	16
dapB_3_239_W_MM6	1071	1319	2063	724	117	64	70
dapB_3_239_W_MM7	1079	1487	2072	785	113	86	56
dapB_3_239_W_MM8	2883	3290	4014	1617	456	207	76
dapB_3_239_W_MM9	748	942	1200	570	110	82	72
dnaA_1_32_B_MM10
dnaA_1_32_B_MM11	6	16	7	6	5
dnaA_1_32_B_MM12	6	8		1	11	5	2
dnaA_1_32_B_MM13
dnaA_1_32_B_MM14	11	30	20	8	15	23	8
dnaA_1_32_B_MM2	10
dnaA_1_32_B_MM3							1
dnaA_1_32_B_MM5
dnaA_1_32_B_MM6	1			1
dnaA_1_32_B_MM7		4
dnaA_1_32_B_MM8		1
dnaA_1_32_B_MM9
dnaA_1_32_C
dnaA_1_32_D_MM3-10		2	8
dnaA_1_32_D_MM4-6
dnaA_1_32_D_MM7-9	1					2
dnaA_1_32_D_MM9-19	5
dnaA_1_32_W_MM1		2	15				2
dnaA_1_32_W_MM10
dnaA_1_32_W_MM11					1
dnaA_1_32_W_MM13	19
dnaA_1_32_W_MM16	113	61	77		2	5	1
dnaA_1_32_W_MM19	4	9
dnaA_1_32_W_MM2	1
dnaA_1_32_W_MM20		10					6
dnaA_1_32_W_MM3
dnaA_1_32_W_MM5			1
dnaA_1_32_W_MM6				5
dnaA_1_32_W_MM7
dnaA_1_32_W_MM8						1
dnaA_1_32_W_MM9	1
dnaA_2_81_C	27	5	20
dnaA_3_212_B_MM10	769	1017	1682	1366	1080	1439	1179
dnaA_3_212_B_MM11	987	1024	1766	1445	1337	1576	1516
dnaA_3_212_B_MM12	1202	1201	2119	1358	888	1098	865
dnaA_3_212_B_MM13	576	518	958	938	949	1016	1032
dnaA_3_212_B_MM14	849	779	1329	992	942	1217	1081
dnaA_3_212_B_MM2	546	416	597	243	86	68	23
dnaA_3_212_B_MM3	262	132	182	33	2	3	2
dnaA_3_212_B_MM4	149	195	139	113	5	41	23
dnaA_3_212_B_MM5	329	234	181	164	85	48	17
dnaA_3_212_B_MM6	332	282	210	175	23	14	16
dnaA_3_212_B_MM7	759	645	487	353	143	88	36
dnaA_3_212_B_MM8	321	220	184	142	101	34	22
dnaA_3_212_B_MM9	760	657	1144	685	512	483	427
dnaA_3_212_C	75	43	12	1		4	6
dnaA_3_212_D_MM2-8	200	116	114	60	54	59	57
dnaA_3_212_D_MM3-10	920	892	1332	899	750	657	615
dnaA_3_212_D_MM4-6	335	153	93	41	1	1	4
dnaA_3_212_D_MM7-9	39	27	41	9	17	39	1
dnaA_3_212_D_MM9-19	696	964	983	445	380	73	10
dnaA_3_212_W_MM1	157	86	30	20	2	1
dnaA_3_212_W_MM10	52	67	91	20	58	57	53
dnaA_3_212_W_MM11	110	40	28	18	12	21	6
dnaA_3_212_W_MM13	64	81	8	17	4	26	16
dnaA_3_212_W_MM16	22	21	1
dnaA_3_212_W_MM19	207	253	222	89	39	37	14
dnaA_3_212_W_MM2	91	60	32	2	5	4	3
dnaA_3_212_W_MM20	737	785	1119	931	594	737	621
dnaA_3_212_W_MM3	193	195	108	58	33	29	6
dnaA_3_212_W_MM4	76	4	32	4	10	9	6
dnaA_3_212_W_MM5	137	76	29	7	2	1	1
dnaA_3_212_W_MM6	34	42	3	14	7	19	31
dnaA_3_212_W_MM7	74	94	22	1	1	1
dnaA_3_212_W_MM8	72	26	17	7
dnaA_3_212_W_MM9	41	26	19	16	11	19	6
dnaB_1_16_B_MM10	570	713	1191	821	831	937	1180
dnaB_1_16_B_MM11	1116	1051	1805	1245	1231	1313	1236
dnaB_1_16_B_MM12	908	867	1317	1108	867	919	1033
dnaB_1_16_B_MM13	491	619	990	548	396	421	255
dnaB_1_16_B_MM14	888	918	1618	1251	1071	1220	1414
dnaB_1_16_B_MM2	657	292	326	58	31	2	5
dnaB_1_16_B_MM3	594	350	192	79	5	9	11
dnaB_1_16_B_MM4	348	138	134	25	7	11	2
dnaB_1_16_B_MM5	474	236	154	83	15	20	18
dnaB_1_16_B_MM6	611	363	199	134	52	29	41
dnaB_1_16_B_MM7	630	326	381	190	168	178	192
dnaB_1_16_B_MM8	685	531	611	567	455	515	458
dnaB_1_16_B_MM9	999	1027	2009	1497	1733	1988	2235
dnaB_1_16_C	370	160	94	34	5	9	2
dnaB_1_16_D_MM2-8	849	421	413	112	16	48	37
dnaB_1_16_D_MM3-10	726	248	207	90	30	7	5
dnaB_1_16_D_MM4-6	472	292	215	79	35	33	5
dnaB_1_16_D_MM7-9	658	336	258	78	10	7	7
dnaB_1_16_D_MM9-19	646	409	235	116	7	2	1
dnaB_1_16_W_MM1	548	302	176	68	2	5	12
dnaB_1_16_W_MM10	365	269	164	46	21	25	8
dnaB_1_16_W_MM11	553	378	287	92	7	2	1
dnaB_1_16_W_MM13	447	208	140	48	15	26	15
dnaB_1_16_W_MM16	413	226	278	64	12	17	5
dnaB_1_16_W_MM19	360	109	112	34	5	5	2
dnaB_1_16_W_MM2	643	364	189	74	7	2	5
dnaB_1_16_W_MM20	1112	704	584	207	26	65	25
dnaB_1_16_W_MM3	412	186	97	88	25	8	23
dnaB_1_16_W_MM4	716	339	233	73	3	29	3
dnaB_1_16_W_MM5	763	452	366	108	6	10	6
dnaB_1_16_W_MM6	638	273	220	41	7	1	3
dnaB_1_16_W_MM7	604	374	188	39	8	5	4
dnaB_1_16_W_MM8	775	478	349	185	130	161	211
dnaB_1_16_W_MM9	665	325	221	58	8	3	11
dnaB_2_40_C	1358	759	658	177	33	45	11
dnaB_3_279_B_MM10	1607	1472	2490	2499	2566	2938	3685
dnaB_3_279_B_MM11	1905	2488	4161	3473	3950	4058	4083
dnaB_3_279_B_MM12	1602	1744	2930	2643	2667	3381	3379
dnaB_3_279_B_MM13	1405	1525	2438	2210	2450	3049	3083
dnaB_3_279_B_MM14	1372	1196	2252	1265	701	819	632
dnaB_3_279_B_MM2	475	286	266	86	7	22	17
dnaB_3_279_B_MM3	756	494	253	118	36	21	19
dnaB_3_279_B_MM4	1120	632	611	256	85	23	36
dnaB_3_279_B_MM5	459	468	350	316	196	248	163
dnaB_3_279_B_MM6	1198	1173	1553	1279	1608	1932	2159
dnaB_3_279_B_MM7	366	318	521	471	652	770	860
dnaB_3_279_B_MM8	806	1008	1566	1383	3233	1762	1841
dnaB_3_279_B_MM9	398	399	245	340	185	176	152
dnaB_3_279_C	387	193	115	42	14	8	4
dnaB_3_279_D_MM2-8	881	560	617	420	321	263	163
dnaB_3_279_D_MM3-10	1489	1308	1807	1423	1264	1436	1157
dnaB_3_279_D_MM4-6	784	662	672	594	547	942	910
dnaB_3_279_D_MM7-9	966	896	1224	1087	798	967	1020
dnaB_3_279_D_MM9-19	779	805	1191	979	1282	1584	1719
dnaB_3_279_W_MM1	289	239	207	22	10	18	9
dnaB_3_279_W_MM10	335	225	239	66	35	30	11
dnaB_3_279_W_MM11	892	426	405	183	16	20	17
dnaB_3_279_W_MM13	1911	1106	908	502	168	189	70
dnaB_3_279_W_MM16	1015	610	614	257	219	80	88
dnaB_3_279_W_MM19	1855	1494	2600	2476	3229	4156	4368
dnaB_3_279_W_MM2	858	432	342	160	105	167	177
dnaB_3_279_W_MM20	1719	2082	3911	3547	4278	5486	5711
dnaB_3_279_W_MM3	575	525	319	258	111	108	87
dnaB_3_279_W_MM4	360	144	156	55	5	8	2
dnaB_3_279_W_MM5	388	332	201	120	26	41	47
dnaB_3_279_W_MM6	860	444	411	134	36	51	79
dnaB_3_279_W_MM7	730	319	317	56	26	3	32
dnaB_3_279_W_MM8	989	522	302	107	26	14	13
dnaB_3_279_W_MM9	636	314	296	83	18	9	10
dnaE_1_10_B_MM10	657	282	312	124	66	30	19
dnaE_1_10_B_MM11	712	778	1206	1352	1104	1598	1585
dnaE_1_10_B_MM12	1148	1062	1787	1850	1618	2210	2037
dnaE_1_10_B_MM13	728	597	1286	1097	1186	1522	1555
dnaE_1_10_B_MM14	667	558	923	857	839	1133	1369
dnaE_1_10_B_MM2	669	496	448	248	58	82	12
dnaE_1_10_B_MM3	917	729	799	329	197	130	46
dnaE_1_10_B_MM4	831	700	746	379	86	176	27
dnaE_1_10_B_MM5	629	583	513	315	117	30	38
dnaE_1_10_B_MM6	1061	906	1104	614	209	180	86
dnaE_1_10_B_MM7	645	623	558	406	174	127	99
dnaE_1_10_B_MM8	489	611	704	401	159	190	69
dnaE_1_10_B_MM9	918	805	1244	988	1020	1078	1294
dnaE_1_10_C	416	339	420	197	56	86	20
dnaE_1_10_D_MM2-8	715	478	643	352	158	94	80
dnaE_1_10_D_MM3-10	409	336	371	229	47	80	139
dnaE_1_10_D_MM4-6	953	651	684	412	103	91	117
dnaE_1_10_D_MM7-9	386	396	319	240	105	32	13
dnaE_1_10_D_MM9-19	529	597	361	288	53	42	9
dnaE_1_10_W_MM1	497	322	424	242	73	26	11
dnaE_1_10_W_MM10	389	229	284	66	27	10	21
dnaE_1_10_W_MM11	901	794	934	534	454	209	92
dnaE_1_10_W_MM13	1192	901	1237	662	271	205	153
dnaE_1_10_W_MM16	714	489	465	181	54	23	17
dnaE_1_10_W_MM19	1267	795	992	327	36	34	8
dnaE_1_10_W_MM2	558	492	773	241	199	71	21
dnaE_1_10_W_MM20	716	535	865	546	264	193	288
dnaE_1_10_W_MM3	1273	1195	1881	798	240	242	86
dnaE_1_10_W_MM4	870	598	582	297	127	62	44
dnaE_1_10_W_MM5	955	738	743	319	159	88	36
dnaE_1_10_W_MM6	522	363	467	243	187	60	60
dnaE_1_10_W_MM7	691	558	667	293	107	42	12
dnaE_1_10_W_MM8	393	401	488	171	132	115	55
dnaE_1_10_W_MM9	1656	1188	1187	605	218	208	125
dnaE_2_109_C	488	464	677	367	175	282	102
dnaE_3_216_B_MM10	2705	3570	5864	4848	4522	5279	5123
dnaE_3_216_B_MM11	3233	3517	6553	5731	4907	5725	5923
dnaE_3_216_B_MM12	1967	2222	3922	3224	2649	3307	3187
dnaE_3_216_B_MM13	765	682	1283	1308	1483	1878	1738
dnaE_3_216_B_MM14	1082	1222	2460	1921	1723	2188	2031
dnaE_3_216_B_MM2	546	341	145	177	31	13	7
dnaE_3_216_B_MM3	1083	412	317	120	29	8	8
dnaE_3_216_B_MM4	874	452	261	112	32	27	28
dnaE_3_216_B_MM5	328	154	94	49	10	1	8
dnaE_3_216_B_MM6	1382	889	610	199	73	41	35
dnaE_3_216_B_MM7	625	456	234	73	12	5	7
dnaE_3_216_B_MM8	238	103	47	24	17	2	4
dnaE_3_216_B_MM9	481	355	337	130	35	31	36
dnaE_3_216_C	261	222	271	175	125	107	245
dnaE_3_216_D_MM2-8	406	220	152	67	8	7	4
dnaE_3_216_D_MM3-10	1273	1313	2461	2317	2649	2987	3072
dnaE_3_216_D_MM4-6	323	144	66	53	6	3	13
dnaE_3_216_D_MM7-9	547	286	250	84	43	71	84
dnaE_3_216_D_MM9-19	911	1296	1918	1787	1119	1291	1079
dnaE_3_216_W_MM1	381	216	197	68	15	9	6
dnaE_3_216_W_MM10	550	698	1133	911	754	887	1039
dnaE_3_216_W_MM11	608	731	957	637	549	446	519
dnaE_3_216_W_MM13	504	515	731	609	647	901	1008
dnaE_3_216_W_MM16	595	654	1018	591	611	743	369
dnaE_3_216_W_MM19	402	574	976	1104	949	1202	1553
dnaE_3_216_W_MM2	672	378	210	105	26	51	71
dnaE_3_216_W_MM20	392	524	1026	830	964	1887	2397
dnaE_3_216_W_MM3	486	194	221	73	19	6	21
dnaE_3_216_W_MM4	544	225	157	54	56	20	19
dnaE_3_216_W_MM5	529	262	139	101	17	6	6
dnaE_3_216_W_MM6	1167	491	248	127	15	11	15
dnaE_3_216_W_MM7	818	560	230	96	9	1	4
dnaE_3_216_W_MM8	252	97	59	31	9	3	8
dnaE_3_216_W_MM9	525	317	153	67	8	4	10
dnaX_1_33_B_MM10	587	723	1263	1236	1246	1686	1732
dnaX_1_33_B_MM11	1437	1650	2861	2485	2788	3398	3659
dnaX_1_33_B_MM12	738	1073	1662	1479	1396	1598	1607
dnaX_1_33_B_MM13	796	954	1492	1320	1161	1647	1583
dnaX_1_33_B_MM14	836	1220	1949	1555	1753	2162	2129
dnaX_1_33_B_MM2	233	132	135	16	7		1
dnaX_1_33_B_MM3	210	121	112	116	96	123	116
dnaX_1_33_B_MM4	263	99	72	35	23	17	27
dnaX_1_33_B_MM5	231	196	106	7	10	5	12
dnaX_1_33_B_MM6	472	296	263	61	23	29	17
dnaX_1_33_B_MM7	293	178	52	21	1
dnaX_1_33_B_MM8	657	338	133	33	16	3	5
dnaX_1_33_B_MM9	705	694	1014	1192	1368	1747	2160
dnaX_1_33_C	415	323	539	306	427	515	458
dnaX_1_33_D_MM2-8	270	232	86	49	11	2	8
dnaX_1_33_D_MM3-10	104	72	38	12	1
dnaX_1_33_D_MM4-6	501	329	297	56	4	11	3
dnaX_1_33_D_MM7-9	991	1069	1806	1383	1377	1572	1648
dnaX_1_33_D_MM9-19	325	275	450	265	213	364	294
dnaX_1_33_W_MM1	611	445	259	31	35	17	35
dnaX_1_33_W_MM10	293	192	57	13	6	1	1
dnaX_1_33_W_MM11	501	339	283	38	20		2
dnaX_1_33_W_MM13	227	168	75	40		1	2
dnaX_1_33_W_MM16	49	9	5	1
dnaX_1_33_W_MM19	370	349	218	95	57	43	91
dnaX_1_33_W_MM2	259	269	147	34	4	42	15
dnaX_1_33_W_MM20	249	144	77	15	28		2
dnaX_1_33_W_MM3	139	24	32	4			5
dnaX_1_33_W_MM4	275	141	66	19	6	8
dnaX_1_33_W_MM5	755	319	151	21	17	3	5
dnaX_1_33_W_MM6	238	185	63	22	1	9	1
dnaX_1_33_W_MM7	184	113	35	5	2	1	1
dnaX_1_33_W_MM8	178	132	92	11	1	1	2
dnaX_1_33_W_MM9	214	143	46	6	1	1	4
dnaX_2_60_C	1820	571	443	100	24	13	23
dnaX_3_206_B_MM10	1073	1293	1998	2128	1804	2660	2638
dnaX_3_206_B_MM11	1942	2133	3719	3581	3595	4170	3586
dnaX_3_206_B_MM12	1352	1678	2768	2666	2790	3926	3912
dnaX_3_206_B_MM13	829	1125	1901	1458	1560	1916	1775
dnaX_3_206_B_MM14	1514	1517	3066	2786	2851	3505	3546
dnaX_3_206_B_MM2	1157	1100	1517	683	202	86	61
dnaX_3_206_B_MM3	2097	2112	2967	2113	1378	992	892
dnaX_3_206_B_MM4	1240	1130	2352	2062	2389	2887	3633
dnaX_3_206_B_MM5	2370	2360	2389	1094	218	116	106
dnaX_3_206_B_MM6	607	483	489	209	30	57	34
dnaX_3_206_B_MM7	1517	1180	1133	441	72	65	19
dnaX_3_206_B_MM8	1167	840	639	292	140	72	74
dnaX_3_206_B_MM9	402	348	290	122	27	18	16
dnaX_3_206_C	1498	1012	636	216	88	32	34
dnaX_3_206_D_MM2-8	885	866	1057	512	154	95	62
dnaX_3_206_D_MM3-10	1150	1448	2663	2467	2752	3887	3987
dnaX_3_206_D_MM4-6	1625	1337	1129	333	181	67	44
dnaX_3_206_D_MM7-9	693	616	440	147	40	26	22
dnaX_3_206_D_MM9-19	1013	1288	2259	1756	1039	862	441
dnaX_3_206_W_MM1	1016	902	640	253	27	29	19
dnaX_3_206_W_MM10	855	663	660	100	60	9	10
dnaX_3_206_W_MM11	1026	685	601	165	62	35	25
dnaX_3_206_W_MM13	1966	1138	868	234	36	24	20
dnaX_3_206_W_MM16	1826	1556	990	264	90	53	27
dnaX_3_206_W_MM19	926	872	1534	1234	694	768	502
dnaX_3_206_W_MM2	1149	810	761	313	50	140	78
dnaX_3_206_W_MM20	1729	2226	4155	3753	4969	6880	6861
dnaX_3_206_W_MM3	1286	1143	1225	422	312	362	340
dnaX_3_206_W_MM4	2718	2541	3262	1873	709	496	363
dnaX_3_206_W_MM5	791	563	620	317	309	478	503
dnaX_3_206_W_MM6	576	337	281	66	17	5	8
dnaX_3_206_W_MM7	1093	896	690	257	84	14	21
dnaX_3_206_W_MM8	794	557	504	181	23	108	48
dnaX_3_206_W_MM9	593	402	305	104	45	8	4
eno_1_44_B_MM10	570	408	392	201	85	19	27
eno_1_44_B_MM11	812	1123	1826	1438	1023	817	571
eno_1_44_B_MM12	443	557	868	893	605	757	622
eno_1_44_B_MM13	961	1132	1646	1188	644	493	239
eno_1_44_B_MM14	715	844	970	782	238	225	208
eno_1_44_B_MM2	380	189	100	23		15	25
eno_1_44_B_MM3	171	154	128	24	6	4
eno_1_44_B_MM4	726	353	262	76	19	3	21
eno_1_44_B_MM5	308	145	129	15	6	1	2
eno_1_44_B_MM6	211	145	92	57	15	20	1
eno_1_44_B_MM7	296	177	159	50	6	1	6
eno_1_44_B_MM8	531	288	169	132	37	53	23
eno_1_44_B_MM9	373	290	267	112	35	22	24
eno_1_44_C	231	148	64	31	7		1
eno_1_44_D_MM2-8	877	445	465	134	35	15	7
eno_1_44_D_MM3-10	632	243	199	140	6	10	17
eno_1_44_D_MM4-6	317	255	130	91	2	5	12
eno_1_44_D_MM7-9	360	294	210	93	52	1	9
eno_1_44_D_MM9-19	443	352	411	228	44	31	55
eno_1_44_W_MM1	199	122	68	38	11	9	5
eno_1_44_W_MM10	245	165	71	38	10	3
eno_1_44_W_MM11	397	262	255	126	8	21	14
eno_1_44_W_MM13	486	285	286	110	14	24	11
eno_1_44_W_MM16	295	284	146	99	29	39	4
eno_1_44_W_MM19	559	314	211	104	10	6	4
eno_1_44_W_MM2	506	269	206	125	15	4	2
eno_1_44_W_MM20	328	197	116	37	2	1	2
eno_1_44_W_MM3	227	144	51	47		2	1
eno_1_44_W_MM4	512	200	232	83	24	1	31
eno_1_44_W_MM5	489	395	309	131	93	58	75
eno_1_44_W_MM6	532	227	181	52	12	28	5
eno_1_44_W_MM7	367	362	239	95	6	51	12
eno_1_44_W_MM8	447	346	188	58	7	8
eno_1_44_W_MM9	285	161	86	34	23	1	3
eno_2_68_C	988	585	571	261	204	181	144
eno_3_219_B_MM10	782	863	1145	817	384	262	160
eno_3_219_B_MM11	1116	1032	1420	661	190	103	50
eno_3_219_B_MM12	604	737	886	642	323	288	214
eno_3_219_B_MM13	470	589	1096	744	649	938	762
eno_3_219_B_MM14	637	583	1092	999	963	1062	1040
eno_3_219_B_MM2	306	179	156	24	6	5	4
eno_3_219_B_MM3	128	110	79	32		1	2
eno_3_219_B_MM4	412	355	137	116	8	2	11
eno_3_219_B_MM5	412	274	314	103	18	8	10
eno_3_219_B_MM6	333	228	275	83	12	20	4
eno_3_219_B_MM7	1225	887	771	398	164	129	132
eno_3_219_B_MM8	448	296	310	137	34	6	13
eno_3_219_B_MM9	544	523	496	310	62	25	5
eno_3_219_C	273	118	95	36	3	1	3
eno_3_219_D_MM2-8	501	399	462	248	79	46	15
eno_3_219_D_MM3-10	417	388	392	277	40	30	67
eno_3_219_D_MM4-6	464	303	270	80	45	25	19
eno_3_219_D_MM7-9	814	636	914	479	180	137	92
eno_3_219_D_MM9-19	483	434	621	391	236	308	211
eno_3_219_W_MM1	392	231	218	30	4	1	8
eno_3_219_W_MM10	465	462	645	292	13	1	3
eno_3_219_W_MM11	261	131	108	79	4	1	4
eno_3_219_W_MM13	1174	1045	1252	742	317	204	158
eno_3_219_W_MM16	298	118	205	41	24	12	15
eno_3_219_W_MM19	498	550	550	356	177	140	143
eno_3_219_W_MM2	398	191	160	69	4	14	5
eno_3_219_W_MM20	835	1154	1792	1402	1283	1396	1522
eno_3_219_W_MM3	165	155	98	27	4		3
eno_3_219_W_MM4	573	335	381	107	24	5	8
eno_3_219_W_MM5	198	204	114	107	25	16	20
eno_3_219_W_MM6	1066	721	761	159	26	29	28
eno_3_219_W_MM7	314	257	543	187	61	21	9
eno_3_219_W_MM8	213	99	135	79	4	37	18
eno_3_219_W_MM9	190	129	174	23	17	14	3
fabA_1_36_B_MM10	8	11	1	11	3	10	1
fabA_1_36_B_MM11	86	120	203	156	67	110	122
fabA_1_36_B_MM12	225	303	489	398	461	553	491
fabA_1_36_B_MM13	386	584	847	658	706	571	591
fabA_1_36_B_MM14	203	266	450	356	312	479	470
fabA_1_36_B_MM2
fabA_1_36_B_MM3	31	50	112	28	1
fabA_1_36_B_MM4	553	656	942	370	26	18	37
fabA_1_36_B_MM5	1	16	19	1	1		1
fabA_1_36_B_MM6	25	29	15	22	1		7
fabA_1_36_B_MM7	42	56	66	72	16		1
fabA_1_36_B_MM8	74	87	128	58	15	4	10
fabA_1_36_B_MM9	29	24	53	29	12	34	4
fabA_1_36_C	3		17
fabA_1_36_D_MM2-8	227	293	165	184	13	6	20
fabA_1_36_D_MM3-10			5	6
fabA_1_36_D_MM4-6	1	1	9	1
fabA_1_36_D_MM7-9
fabA_1_36_D_MM9-19	11	5	10	5			8
fabA_1_36_W_MM1	8	2	5	27
fabA_1_36_W_MM10
fabA_1_36_W_MM11	4				7
fabA_1_36_W_MM13	11	14	11
fabA_1_36_W_MM16	262	284	497	259	24	18	17
fabA_1_36_W_MM19		9	11	13	19	13	14
fabA_1_36_W_MM2
fabA_1_36_W_MM20	1	1					3
fabA_1_36_W_MM3
fabA_1_36_W_MM4	9	9		8
fabA_1_36_W_MM5	4	6		4
fabA_1_36_W_MM6
fabA_1_36_W_MM7	21	45	31	1
fabA_1_36_W_MM8	101	149	168	88	2	2	6
fabA_1_36_W_MM9	7		8	20	15		2
fabA_2_88_C	743	844	1970	1510	1242	1561	1647
fabA_3_226_B_MM10	784	840	1347	821	525	299	209
fabA_3_226_B_MM11	519	608	786	631	603	654	588
fabA_3_226_B_MM12	1321	1181	2237	2062	1555	1707	1701
fabA_3_226_B_MM13	774	780	1520	1398	1427	1634	1587
fabA_3_226_B_MM14	904	1279	1705	1758	1850	2166	2281
fabA_3_226_B_MM2	919	949	1600	504	75	35	17
fabA_3_226_B_MM3	1069	1101	1407	680	56	53	18
fabA_3_226_B_MM4	819	1150	1432	845	61	48	38
fabA_3_226_B_MM5	1822	2015	3024	1698	263	137	60
fabA_3_226_B_MM6	652	702	1182	806	186	115	46
fabA_3_226_B_MM7	1025	1011	1486	1272	286	163	111
fabA_3_226_B_MM8	629	759	1074	865	306	323	266
fabA_3_226_B_MM9	931	868	1485	892	440	385	290
fabA_3_226_C	826	698	1024	334	34	19	21
fabA_3_226_D_MM2-8	532	1242	954	724	336	278	137
fabA_3_226_D_MM3-10	1624	2095	3303	2386	591	463	197
fabA_3_226_D_MM4-6	752	791	1478	1007	271	176	127
fabA_3_226_D_MM7-9	1066	1542	2399	1510	631	355	327
fabA_3_226_D_MM9-19	543	589	1087	575	321	398	341
fabA_3_226_W_MM1	1364	1926	2617	1063	150	53	73
fabA_3_226_W_MM10	1013	1516	2064	1203	192	66	104
fabA_3_226_W_MM11	583	684	1171	546	113	23	37
fabA_3_226_W_MM13	664	557	743	640	249	388	161
fabA_3_226_W_MM16	835	712	1357	518	100	20	19
fabA_3_226_W_MM19	1000	1146	1424	945	417	489	456
fabA_3_226_W_MM2	938	1096	2010	910	443	728	643
fabA_3_226_W_MM20	688	558	874	837	716	719	639
fabA_3_226_W_MM3	920	1089	1743	555	92	50	52
fabA_3_226_W_MM4	1064	1283	2352	1020	153	65	68
fabA_3_226_W_MM5	1511	1656	3045	1187	139	58	40
fabA_3_226_W_MM6	754	912	1643	839	100	57	14
fabA_3_226_W_MM7	7	3	8	4
fabA_3_226_W_MM8	712	1101	1503	950	256	116	58
fabA_3_226_W_MM9	1341	1564	2890	1588	373	221	94
fabI_1_14_B_MM10	989	1141	1987	1861	1848	2335	2234
fabI_1_14_B_MM11	2355	2972	4817	4804	4899	6014	6004
fabI_1_14_B_MM12	959	1304	1921	2144	2117	2544	2684
fabI_1_14_B_MM13	682	1008	1598	1748	1761	2539	2301
fabI_1_14_B_MM14	885	1040	1976	1705	2011	2584	2848
fabI_1_14_B_MM2	1592	934	907	205	150	137	106
fabI_1_14_B_MM3	1998	1345	1117	316	110	96	82
fabI_1_14_B_MM4	1515	1222	826	423	29	29	14
fabI_1_14_B_MM5	1330	884	853	285	25	16	37
fabI_1_14_B_MM6	1243	991	1041	353	145	26	42
fabI_1_14_B_MM7	605	802	966	583	215	216	166
fabI_1_14_B_MM8	765	781	1126	525	93	53	86
fabI_1_14_B_MM9	910	1229	2227	1911	1858	2691	2372
fabI_1_14_C	1556	1075	662	167	28	6	23
fabI_1_14_D_MM2-8	2182	1492	1134	389	78	44	4
fabI_1_14_D_MM3-10	956	904	575	251	60	22	24
fabI_1_14_D_MM4-6	1352	1272	1214	436	81	27	14
fabI_1_14_D_MM7-9	733	866	1286	716	415	405	227
fabI_1_14_D_MM9-19	1008	1189	1594	841	514	826	879
fabI_1_14_W_MM1	1167	959	527	155	26	5	22
fabI_1_14_W_MM10	659	597	525	183	27	33	11
fabI_1_14_W_MM11	1121	868	705	271	48	21	26
fabI_1_14_W_MM13	937	964	995	465	129	51	112
fabI_1_14_W_MM16	792	966	666	177	20	23	6
fabI_1_14_W_MM19	793	651	678	234	15	28	17
fabI_1_14_W_MM2	1790	960	873	166	55	66	27
fabI_1_14_W_MM20	946	1059	1010	603	143	85	88
fabI_1_14_W_MM3	1004	752	511	152	18	2	4
fabI_1_14_W_MM4	1545	1247	921	279	48	23	6
fabI_1_14_W_MM5	1330	1068	945	233	48	108	31
fabI_1_14_W_MM6	1858	1466	1262	290	53	63	8
fabI_1_14_W_MM7	921	713	445	219	60	29	37
fabI_1_14_W_MM8	1448	1256	930	382	66	35	16
fabI_1_14_W_MM9	1033	854	470	128	26	42	15
fabI_2_35_C	1821	1506	995	335	41	29	6
fabI_3_206_B_MM10	1305	1855	2688	2560	2733	3707	3627
fabI_3_206_B_MM11	1171	1058	2424	2133	2774	3716	3665
fabI_3_206_B_MM12	1601	1662	3587	3199	3696	4773	4561
fabI_3_206_B_MM13	1923	2268	3956	3618	4447	5130	5363
fabI_3_206_B_MM14	2541	3296	5748	4917	6226	7392	7541
fabI_3_206_B_MM2	510	498	463	165	60	3	3
fabI_3_206_B_MM3	804	940	774	296	45	41	5
fabI_3_206_B_MM4	1095	980	1512	781	389	250	311
fabI_3_206_B_MM5	772	884	1744	1077	1042	860	882
fabI_3_206_B_MM6	856	1194	2554	2169	2726	3280	3304
fabI_3_206_B_MM7	2155	2911	5717	4497	6127	8630	8801
fabI_3_206_B_MM8	1602	1149	1349	623	207	224	70
fabI_3_206_B_MM9	749	1023	2125	1724	2734	3904	4059
fabI_3_206_C	1341	1011	1104	437	68	43	15
fabI_3_206_D_MM2-8	927	1167	1739	966	817	752	663
fabI_3_206_D_MM3-10	1696	1814	3634	3054	3309	4337	4690
fabI_3_206_D_MM4-6	860	1319	2607	2505	3277	4995	5425
fabI_3_206_D_MM7-9	830	770	1240	989	1180	1393	1388
fabI_3_206_D_MM9-19	504	596	1234	1118	1312	1603	1591
fabI_3_206_W_MM1	1570	1154	1096	485	63	99	29
fabI_3_206_W_MM10	819	834	897	443	96	125	113
fabI_3_206_W_MM11	1220	1310	981	439	126	71	40
fabI_3_206_W_MM13	828	1001	1251	661	330	205	109
fabI_3_206_W_MM16	718	816	997	466	234	210	190
fabI_3_206_W_MM19	555	643	1354	1104	1504	1755	1752
fabI_3_206_W_MM2	540	517	377	213	23	8	4
fabI_3_206_W_MM20	2848	3654	6414	5525	5769	6597	7074
fabI_3_206_W_MM3	1004	842	714	464	44	34	37
fabI_3_206_W_MM4	1151	937	1271	663	215	93	67
fabI_3_206_W_MM5	796	895	870	330	85	41	13
fabI_3_206_W_MM6	1133	1066	954	356	61	40	32
fabI_3_206_W_MM7	1934	1817	2095	1046	324	309	271
fabI_3_206_W_MM8	973	917	991	346	84	78	31
fabI_3_206_W_MM9	400	299	335	202	37	36	46
fabZ_1_52_B_MM10	915	704	592	227	99	66	34
fabZ_1_52_B_MM11	948	892	895	481	121	46	37
fabZ_1_52_B_MM12	803	457	434	123	56	37	16
fabZ_1_52_B_MM13	838	844	956	631	247	299	184
fabZ_1_52_B_MM14	939	860	1270	876	497	507	435
fabZ_1_52_B_MM2	600	194	241	162	57	86	18
fabZ_1_52_B_MM3	327	231	99	71	3	3	3
fabZ_1_52_B_MM4	390	122	196	47	9	8	11
fabZ_1_52_B_MM5	700	210	217	71	1	15	5
fabZ_1_52_B_MM6	332	188	82	42	7	7	4
fabZ_1_52_B_MM7	1648	827	821	268	14	36	20
fabZ_1_52_B_MM8	110	77	108	11	4	1	1
fabZ_1_52_B_MM9	858	452	237	143	25	11	4
fabZ_1_52_C	205	103	46	19		8	29
fabZ_1_52_D_MM2-8	201	92	55	33	6	6	4
fabZ_1_52_D_MM3-10	322	413	295	218	97	105	47
fabZ_1_52_D_MM4-6	774	375	249	75	9	37	9
fabZ_1_52_D_MM7-9	194	54	43	26	11	6	1
fabZ_1_52_D_MM9-19	244	265	277	148	62	47	32
fabZ_1_52_W_MM1	214	81	98	38	7	1	9
fabZ_1_52_W_MM10	694	454	569	155	25	29	21
fabZ_1_52_W_MM11	344	361	257	104	2	8	4
fabZ_1_52_W_MM13	374	274	319	80	19	8	6
fabZ_1_52_W_MM16	428	462	328	131	12	4	10
fabZ_1_52_W_MM19	73	40	44	30	1
fabZ_1_52_W_MM2	112	36	23	9	10
fabZ_1_52_W_MM20	749	1012	1101	520	272	413	414
fabZ_1_52_W_MM3	323	89	138	68	5	2	10
fabZ_1_52_W_MM4	379	95	39	21	4		5
fabZ_1_52_W_MM5	288	116	121	23	1		3
fabZ_1_52_W_MM6	722	243	144	101	22		3
fabZ_1_52_W_MM7	241	145	139	31	16	2	1
fabZ_1_52_W_MM8	261	109	73	33	1		2
[truncated: 4,908 more rows]

## Sheet: CCTAGT
	Glu-T0	Glu-T1	Glu-T2	Glu-T3	Glu-T5	Glu-T6	Glu-T7
[truncated: 5,973 more rows]
