# Supplementary material for: A simplified strategy for titrating gene expression reveals new relationships between genotype, environment, and bacterial growth
Source: Nucleic Acids Res. 2020 Nov 22;49(1):e6. doi: 10.1093/nar/gkaa1073 (PMC7797047; doi:10.1093/nar/gkaa1073)
Supplement: gkaa1073_Supplemental_Files [file gkaa1073_supplemental_files.zip › 20200923_glu_growth_rates_TableS5.csv]

	mean	reps	sem	std	norm.GR	norm.GR_sem
acpS_1_63_B_MM10	-0.16550898268839315	6.0	0.015071702560782024	0.03691798082891452	0.8662043103600015	0.012183802990109125
acpS_1_63_B_MM11	-0.18867808393020422	6.0	0.009702568338235105	0.02376634162315971	0.847474656968177	0.007843452367400834
acpS_1_63_B_MM12	-0.1451271480290483	5.0	0.001538641359032974	0.00344050667179039	0.8826807672874761	0.001243821201704953
acpS_1_63_B_MM13	-0.16180082415583233	6.0	0.0072433657770509035	0.01774255017411289	0.8692019460175928	0.005855459345550393
acpS_1_63_B_MM14	-0.13632446126608624	5.0	0.004285061291206635	0.009581688334891057	0.8897967650237004	0.0034639976712687553
acpS_1_63_B_MM2	-0.32554835183516734	6.0	0.017191267383102588	0.04210983312035279	0.7368301977485014	0.013897236500077454
acpS_1_63_B_MM3	-0.2514096050462893	6.0	0.010729686942316952	0.026282258108479974	0.7967631669115027	0.008673764050446668
acpS_1_63_B_MM4	-0.20569636770674463	6.0	0.007922697731142831	0.01940656682760592	0.8337172585636546	0.006404624024203158
acpS_1_63_B_MM5	-0.30605265098560586	6.0	0.01391051871769251	0.03407367291578121	0.7525903135912358	0.011245114403173108
acpS_1_63_B_MM6	-0.2549101379963616	6.0	0.01244620346215282	0.03048684771713581	0.7939333735519226	0.010061377627785128
acpS_1_63_B_MM7	-0.19358054156370033	6.0	0.02089681957791931	0.05118654521290405	0.8435115627037442	0.01689276522214048
acpS_1_63_B_MM8	-0.19688607761917395	6.0	0.020541976276621333	0.05031736018607933	0.8408394027460903	0.0166059136963796
acpS_1_63_B_MM9	-0.21859454534333705	5.0	0.008900737907074232	0.019902655010127192	0.8232905098521593	0.007195261231373571
acpS_1_63_C	-0.2801917935767255	6.0	0.018079332274967698	0.04428513896390223	0.7734959538501525	0.014615138650898274
acpS_1_63_D_MM2-8	-0.22193771898590628	6.0	0.012436314501202077	0.030462624808720182	0.8205879240720514	0.010053383497625324
acpS_1_63_D_MM3-10	-0.1408226224084731	6.0	0.01163136097048494	0.028490899391811448	0.8861604997142183	0.009402667681353172
acpS_1_63_D_MM4-6	-0.7525302724964794	6.0	0.0764754630054885	0.1873258622065385	0.3916625844217492	0.06182194553525639
acpS_1_63_D_MM7-9	-0.4140717449385678	6.0	0.017813131417716524	0.0436330826945454	0.6652688345091348	0.014399944727884828
acpS_1_63_D_MM9-19	-0.017403134695271577	5.0	0.008282565381151168	0.018520379220340468	0.98593149223305	0.0066955371796700225
acpS_1_63_W_MM1	-0.3325575881558691	6.0	0.00920254715126764	0.022541544854508638	0.7311640061488368	0.007439240593162104
acpS_1_63_W_MM10	-0.24430215513114922	5.0	0.011736448716809353	0.026243497145225895	0.802508753329421	0.009487619490395826
acpS_1_63_W_MM11	-0.28896392118729225	6.0	0.011495065439931408	0.028157044887733382	0.7664046598055534	0.009292487833655164
acpS_1_63_W_MM13	-0.2818975618483998	6.0	0.01908061121732473	0.046737761462870564	0.7721170290415553	0.015424561828049263
acpS_1_63_W_MM16	-0.3171240988034219	6.0	0.020827115740914264	0.05101580637912755	0.7436402737079816	0.016836417386565883
acpS_1_63_W_MM19
acpS_1_63_W_MM2	-0.310129210030946	6.0	0.01661585119464474	0.0407003570688939	0.7492948669032675	0.013432076213824687
acpS_1_63_W_MM20	-0.4037083603014491	6.0	0.03243722824481639	0.07945465786999452	0.6736464836977495	0.026221908035022945
acpS_1_63_W_MM3	-0.2696393842771797	6.0	0.02456932734982595	0.060182315330480865	0.7820264085521453	0.019861581186501803
acpS_1_63_W_MM4	-0.509813713139406	6.0	0.024310222859191627	0.05954764153836303	0.5878720524442039	0.0196521238902866
acpS_1_63_W_MM5	-0.279893233000378	6.0	0.005791429845377645	0.01418604800230091	0.7737373070236351	0.004681729883041041
acpS_1_63_W_MM6	-0.2850762507346306	6.0	0.013007318512941672	0.031861293278564365	0.7695474109774715	0.010514977027456516
acpS_1_63_W_MM7	-0.30541582339644013	5.0	0.004515637059561093	0.010097271426895872	0.7531051181963406	0.003650392653825921
acpS_1_63_W_MM8	-0.2576645789510225	6.0	0.010513772413954101	0.025753377685937304	0.7917067129736545	0.008499221057333167
acpS_1_63_W_MM9	-0.37018141538901256	5.0	0.01624542165514424	0.036325867144049666	0.7007493070201978	0.013132624939969615
acpS_2_129_C	-0.011950654225777438	5.0	0.0035283667660423847	0.00788966793842187	0.9903392190694723	0.002852293918417025
acpS_3_204_B_MM10	-0.02251370514784428	5.0	0.007828852564108849	0.017505846519170917	0.9818001617937643	0.006328760595894061
acpS_3_204_B_MM11	-0.18152493843218145	5.0	0.012435720935584193	0.02780711736118354	0.8532571832060736	0.010052903665534633
acpS_3_204_B_MM12	-0.16160030554929708	6.0	0.011690779340394033	0.02863644407943667	0.8693640431123321	0.009450700855445233
acpS_3_204_B_MM13	-0.1783586699761047	6.0	0.007860061519614192	0.019253140069939723	0.8558167607273962	0.006353989581396575
acpS_3_204_B_MM14	-0.1902320518133894	6.0	0.017413340665853292	0.04265379934859683	0.8462184459684358	0.014076758164301498
acpS_3_204_B_MM2	-0.15048116040145287	5.0	0.011441148369758186	0.025583185495440204	0.878352641006526	0.009248901851371798
acpS_3_204_B_MM3	-0.14091971853884513	5.0	0.014239735763536305	0.03184101714890205	0.886082008241952	0.011511249938383565
acpS_3_204_B_MM4	-0.158494228406579	6.0	0.014430189303886329	0.03534660068628909	0.8718749626203532	0.011665210541376852
acpS_3_204_B_MM5	-0.1234235723953897	5.0	0.010173018073848463	0.02274755994945914	0.9002257054678184	0.008223758896961532
acpS_3_204_B_MM6	-0.11650699102089886	5.0	0.011326860362668039	0.025327629742573656	0.9058169958009448	0.00915651265002557
acpS_3_204_B_MM7	-0.12357113462797972	4.0	0.02404769455505548	0.04809538911011096	0.9001064177388173	0.019439898819892408
acpS_3_204_B_MM8	-0.17499891740143247	6.0	0.013574290516406474	0.033250085385496626	0.8585327487387198	0.010973311124965681
acpS_3_204_B_MM9
acpS_3_204_C	-0.31011327040664133	6.0	0.01736975077850896	0.04254702636665781	0.7493077523249033	0.014041520566052556
acpS_3_204_D_MM2-8	-0.19335832632714883	5.0	0.008707890196727767	0.019471434420487304	0.843691199121901	0.007039365206987521
acpS_3_204_D_MM3-10	-0.1685825538419336	5.0	0.009656426110971403	0.021592425203835988	0.8637196683456173	0.0078061514848868285
acpS_3_204_D_MM4-6	-0.18257062286795148	6.0	0.013922212530394572	0.03410231679004894	0.8524118631034597	0.01125456755616565
acpS_3_204_D_MM7-9	-0.16742948754773324	4.0	0.016173630667071465	0.03234726133414293	0.864651794792939	0.013074589873817237
acpS_3_204_D_MM9-19	-0.5087890205715164	6.0	0.05292824435035171	0.1296471916397082	0.5887004029455655	0.04278662607468425
acpS_3_204_W_MM1	-0.1880062286893006	4.0	0.005197833125652842	0.010395666251305684	0.8480177775519353	0.004201872649955705
acpS_3_204_W_MM10	-0.285511218649399	5.0	0.005472195741313329	0.01223620166376146	0.7691957875720079	0.004423664451086165
acpS_3_204_W_MM11	-0.36272732173208255	6.0	0.024204028440546754	0.05928751939915159	0.7067751165277566	0.019566277459188295
acpS_3_204_W_MM13	-0.15526624605887693	6.0	0.006239306524390258	0.015283117333574096	0.8744844289909469	0.0050437885953164025
acpS_3_204_W_MM16	-0.15025335932517295	5.0	0.010971444124313669	0.024532894873306017	0.8785367929577165	0.008869197968082257
acpS_3_204_W_MM19	-0.4386075046325825	6.0	0.019903191354132814	0.04875266307059916	0.6454343890562101	0.01608952680397211
acpS_3_204_W_MM2	-0.2694622222562666	6.0	0.024309533969763618	0.05954595411077521	0.782169624433127	0.019651566999448356
acpS_3_204_W_MM20	-0.031895352172080844	5.0	0.007908530442741212	0.017684011672095858	0.9742161387807657	0.006393171339936515
acpS_3_204_W_MM3	-0.20526006118195314	6.0	0.00886682224761835	0.02171919014662283	0.8340699640871296	0.007167844175375839
acpS_3_204_W_MM4	-0.2086773861081699	6.0	0.014197054969936734	0.03477554052658897	0.8313074352031962	0.011476747241784985
acpS_3_204_W_MM5	-0.2749023896068911	6.0	0.010849381043822562	0.026575447582389614	0.7777718513901726	0.008770523480639857
acpS_3_204_W_MM6	-0.2840884870356177	6.0	0.014230732185409519	0.03485803252045505	0.7703459085765993	0.011503971542219599
acpS_3_204_W_MM7	-0.2785838987707314	5.0	0.017634216595161345	0.039431307036735655	0.7747957587969424	0.014255311900821558
acpS_3_204_W_MM8	-0.2547959923311114	6.0	0.014153729995202468	0.03466941644537104	0.7940256476856494	0.011441723796053824
acpS_3_204_W_MM9	-0.305826621706516	6.0	0.02603064015533736	0.06376178605857877	0.7527730332405469	0.021042890813431626
argG_1_24_B_MM10	0.0407076978743603	6.0	0.008632029997338083	0.021144068937876338	1.0329076671385928	0.006978040633972171
argG_1_24_B_MM11	0.025168249508087857	6.0	0.011361316865100536	0.027829429125573294	1.0203457434470855	0.009184366917695246
argG_1_24_B_MM12	0.0189245339666228	6.0	0.005801892274589952	0.014211675615341047	1.0152983906495696	0.00469018759880385
argG_1_24_B_MM13	0.015192933537364358	6.0	0.007771795310035899	0.01903693289494334	1.0122818048136604	0.006282636122565457
argG_1_24_B_MM14	-0.005185132572756715	6.0	0.011555589719066528	0.028305298488664206	0.9958083943410314	0.009341415012925508
argG_1_24_B_MM2	-0.5214650984218322	5.0	0.01637754925514589	0.036621313439357255	0.5784531973234609	0.013239435477232003
argG_1_24_B_MM3	-0.4765419913253772	6.0	0.022537200872363928	0.05520464236789953	0.6147685561463583	0.018218831898388396
argG_1_24_B_MM4	-0.4363664406601549	6.0	0.04362973863598365	0.10687059726915286	0.647246041178336	0.03526981360645929
argG_1_24_B_MM5	-0.3871432352480211	6.0	0.027391958663387696	0.06709632178070897	0.6870375534420966	0.02214336612084865
argG_1_24_B_MM6	-0.33460849662372466	6.0	0.020595418481206936	0.050448266318043486	0.7295060737007723	0.016649115802405922
argG_1_24_B_MM7	-0.3551532339455948	6.0	0.016253069504873003	0.03981172704092848	0.7128979280049738	0.01313880737981126
argG_1_24_B_MM8	-0.305232990764301	6.0	0.020580993383524544	0.05041293218923182	0.7532529181387269	0.01663745470787685
argG_1_24_B_MM9	-0.11732068283010828	6.0	0.00982039557667212	0.02405495823513165	0.9051592160538928	0.007938702645476301
argG_1_24_C	-0.5826608973691343	6.0	0.026350212800724134	0.06454457597552776	0.5289831686263468	0.021301229918567102
argG_1_24_D_MM2-8	-0.41134369065410475	6.0	0.01998029471691412	0.04894152696686606	0.6674741643857147	0.016151856336963744
argG_1_24_D_MM3-10	-0.0173026006366361	6.0	0.01248808452032944	0.030589434939556345	0.9860127628897174	0.010095233826829886
argG_1_24_D_MM4-6	-0.4677994267763343	5.0	0.012249774485686992	0.02739132845903864	0.6218359517285283	0.009902586546209785
argG_1_24_D_MM7-9	-0.3188346856035739	6.0	0.008211176375166803	0.02011319230715464	0.7422574536525509	0.00663782707153423
argG_1_24_D_MM9-19	-0.11101557923922276	5.0	0.007756555175198888	0.017344184642972507	0.9102561942933304	0.006270316160726508
argG_1_24_W_MM1	-0.47719763353608097	6.0	0.02415968419163418	0.05917889861628882	0.6142385420026344	0.0195304300431239
argG_1_24_W_MM10	-0.21918183652442025	6.0	0.012766185865184987	0.031270641331234215	0.8228157499490039	0.010320047976614207
argG_1_24_W_MM11	-0.45263851100543634	6.0	0.033149765832000924	0.08120001138115053	0.6340918737225645	0.026797915791963025
argG_1_24_W_MM13	-0.06145650387902237	5.0	0.011584337680785768	0.02590336652854924	0.9503192202272313	0.009364654557399125
argG_1_24_W_MM16	-0.4555793376622114	6.0	0.048575842606499185	0.11898602821166981	0.6317145409381819	0.039268191102454074
argG_1_24_W_MM19	-0.3430929916340716	5.0	0.007882140161382804	0.017625001209033115	0.7226472987707508	0.006371837719024897
argG_1_24_W_MM2	-0.493741183130426	6.0	0.018296341013373688	0.04481669964272202	0.6008649136284198	0.014790566191695862
argG_1_24_W_MM20	-0.14129587859285114	5.0	0.015328714060855885	0.03427604664773061	0.8857779244815225	0.012391568335163139
argG_1_24_W_MM3	-0.49440833892537633	6.0	0.029838434764608637	0.07308893989661384	0.6003255920264571	0.024121071208716285
argG_1_24_W_MM4	-0.4357795305599021	6.0	0.02538584131575333	0.062182357914859196	0.647720493019828	0.02052164233483007
argG_1_24_W_MM5	-0.45445671578216346	6.0	0.03469456026427998	0.08498396949772663	0.6326220564470456	0.028046711072204335
argG_1_24_W_MM6	-0.4048325937471531	5.0	0.025782549125714684	0.05765153247832581	0.6727376654164631	0.020842336681186385
argG_1_24_W_MM7	-0.5333320334425082	6.0	0.039353303755956234	0.0963955138948455	0.5688600941020263	0.0318127894336321
argG_1_24_W_MM8	-0.4423655542321278	6.0	0.027267154818253824	0.06679061604219365	0.64239642199421	0.0220424760286121
argG_1_24_W_MM9	-0.48987644754424076	6.0	0.025964798269072036	0.06360050703352636	0.6039891244998226	0.02098966493748837
argG_2_71_C	-0.22122122544754744	4.0	0.00691270273947627	0.01382540547895254	0.8211671297775677	0.005588154886105743
argG_3_219_B_MM10	-0.016091074471015886	6.0	0.007327813977888415	0.01794940517586087	0.9869921476712145	0.005923726366991668
argG_3_219_B_MM11	-0.023380517200228462	6.0	0.014034385081486933	0.0343770823033715	0.9810994402108437	0.011345246645531673
argG_3_219_B_MM12	0.007558523121571199	6.0	0.009591753585969686	0.02349490202413651	1.0061102291687363	0.007753870908069703
argG_3_219_B_MM13	-0.005006521866905186	6.0	0.009005272709556525	0.022058323133023982	0.9959527813234075	0.007279766046534157
argG_3_219_B_MM14	-0.04734923558502585	5.0	0.02105302868137168	0.047076003263799834	0.9617233848814566	0.01701904298897205
argG_3_219_B_MM2	-0.3499022062925767	6.0	0.041436156471760355	0.10149744025793578	0.7171428025413424	0.033496545269738144
argG_3_219_B_MM3	-0.3674877361297253	6.0	0.03874829982399866	0.09491356296917193	0.7029268484944503	0.03132371073230521
argG_3_219_B_MM4	-0.28069552487889493	5.0	0.006463773242664468	0.014453436361741996	0.7730887428585056	0.005225245087193151
argG_3_219_B_MM5	-0.07053297825837256	6.0	0.008734023050234706	0.021393899874781755	0.9429818955131323	0.007060490725980075
argG_3_219_B_MM6	0.01140563588320461	6.0	0.010406828772183557	0.025491420332364473	1.009220193937444	0.008412768962281372
argG_3_219_B_MM7	0.031581668938351785	6.0	0.012721665321325215	0.031161588715706574	1.02553028305143	0.010284058045601938
argG_3_219_B_MM8	0.004320072830844818	6.0	0.009892846426858577	0.024232425849519294	1.003492300625073	0.007997271137096792
argG_3_219_B_MM9	0.003833890697638788	6.0	0.010498991522753827	0.02571717204455304	1.003099276193732	0.008487272343133422
argG_3_219_C	-0.3658594265818427	6.0	0.02618698007054694	0.06414473907727222	0.7042431565000195	0.021169274327087234
argG_3_219_D_MM2-8	-0.014671038479972294	6.0	0.00907106765869919	0.02221948718607588	0.9881400895632446	0.007332953979009974
argG_3_219_D_MM3-10	-0.14307896005579096	6.0	0.012700851705919088	0.031110605978259032	0.8843365005168337	0.010267232541741477
argG_3_219_D_MM4-6	-0.05115290937275985	6.0	0.006659158421149506	0.016311540248173936	0.9586485357141845	0.005383192373655888
argG_3_219_D_MM7-9	-0.11575735887217557	6.0	0.007433783124945802	0.01820897551462942	0.9064229904042925	0.006009390690950441
argG_3_219_D_MM9-19	-0.2056921413964324	6.0	0.014462120704529853	0.0354248163246381	0.8337206750676636	0.011691023543794461
argG_3_219_W_MM1	-0.35160824155769693	6.0	0.015436845589399369	0.03781239493216149	0.7157636618981021	0.012478980705164474
argG_3_219_W_MM10	-0.32980062017907374	6.0	0.029303608120248584	0.07177888751708675	0.7333927095447438	0.023688723075354107
argG_3_219_W_MM11	-0.2594684869113942	6.0	0.019170733567474306	0.04695851523515747	0.7902484530914134	0.015497415771046073
argG_3_219_W_MM13	-0.04109045222617422	6.0	0.013769284116439549	0.03372772020868601	0.9667829183412295	0.011130941863600152
argG_3_219_W_MM16	-0.11808916557036946	3.0	0.011374298379388834	0.0197008626935498	0.9045379828341632	0.009194861034863765
argG_3_219_W_MM19	-0.27521259666550163	6.0	0.019113649512292306	0.046818688427512696	0.7775210833251176	0.015451269631987851
argG_3_219_W_MM2	-0.3108285215186095	6.0	0.0261921798928313	0.06415747598862206	0.7487295509835795	0.021173477807751796
argG_3_219_W_MM20	0.036161597454571794	5.0	0.005907125327364359	0.013208733783597406	1.0292326482305043	0.004775256872025005
argG_3_219_W_MM3	-0.3617491494844249	6.0	0.0363920384233355	0.0891419248369316	0.7075658605002965	0.029418934242515658
argG_3_219_W_MM4	-0.25171738733429816	5.0	0.013250773480699854	0.029629630257296372	0.7965143590050421	0.010711783416924909
argG_3_219_W_MM5	-0.0779894046688919	5.0	0.0025924141767109886	0.0057968143249599235	0.9369542002325468	0.0020956798656577096
argG_3_219_W_MM6	-0.06383099384607185	6.0	0.006351732917428424	0.015558504630139193	0.9483997079595329	0.005134672887793743
argG_3_219_W_MM7	-0.2150958367575451	6.0	0.013374828275715223	0.032761504672850855	0.8261188284151871	0.010812067985065113
argG_3_219_W_MM8	-0.2030429650525916	6.0	0.012790931030100497	0.031331254358878236	0.8358622408615243	0.010340051703006264
argG_3_219_W_MM9	-0.27304800738444907	6.0	0.020827920469691574	0.051017777554013294	0.779270914125486	0.016837067920693907
aroB_1_73_B_MM10	-0.3978863257305324	5.0	0.036296218193351444	0.08116081120649844	0.6783529541132572	0.029341474194463056
aroB_1_73_B_MM11	-0.16828356747343173	6.0	0.018023620514673235	0.04414867357850855	0.8639613657249189	0.014570101860335131
aroB_1_73_B_MM12	-0.018782208342009138	6.0	0.00661094610203762	0.016193444667033582	0.9848166638616076	0.0053442180510545395
aroB_1_73_B_MM13	-0.010138685546373065	5.0	0.007936054075620423	0.01774555638620152	0.9918039951506802	0.00641542115008371
aroB_1_73_B_MM14	-0.033358599517703785	5.0	0.012926587388718451	0.028904728118265957	0.9730332652923213	0.010449714850954625
aroB_1_73_B_MM2
aroB_1_73_B_MM3	-0.29088481123022647	3.0	0.15140604121130147	0.2622429559508414	0.7648518328601974	0.12239502273823565
aroB_1_73_B_MM4	-0.8732304965185064	3.0	0.13408065832726596	0.23223451253510768	0.29408981555799657	0.10838936870306574
aroB_1_73_B_MM5
aroB_1_73_B_MM6
aroB_1_73_B_MM7
aroB_1_73_B_MM8	-0.9016776973951678	3.0	0.1341055285871297	0.23227758908878915	0.2710934029295272	0.10840947355487467
aroB_1_73_B_MM9
aroB_1_73_C	-0.8040131837479533	4.0	0.2184951191009285	0.436990238201857	0.3500443501502335	0.17662911503795056
aroB_1_73_D_MM2-8	-0.6820081738610353	4.0	0.07182176214056547	0.14364352428113095	0.44867189393792056	0.05805994357930878
aroB_1_73_D_MM3-10	-0.644889035649836	5.0	0.034759575343656	0.07772477333744043	0.4786786078645002	0.028099268566310207
aroB_1_73_D_MM4-6
aroB_1_73_D_MM7-9	-0.45804881662768293	4.0	0.09451698042324272	0.18903396084648544	0.6297182405811265	0.07640651506043512
aroB_1_73_D_MM9-19	-0.3824837997544959	6.0	0.035248386791636194	0.0863405618957669	0.6908041912104104	0.028494418507564862
aroB_1_73_W_MM1
aroB_1_73_W_MM10	-0.8067693287792369	6.0	0.13432283287763128	0.32902240135533684	0.3478163120146677	0.1085851400168221
aroB_1_73_W_MM11	-0.6780253792538451	6.0	0.1331072246722733	0.3260447815250694	0.45189154245794527	0.10760245535810406
aroB_1_73_W_MM13	-0.6062864064977095	6.0	0.08960762808604922	0.21949296587190736	0.5098845599852372	0.07243784719134908
aroB_1_73_W_MM16
aroB_1_73_W_MM19	-0.45407395234042935	6.0	0.029518011687495415	0.07230406685587398	0.6329314783154176	0.023862044623678007
aroB_1_73_W_MM2
aroB_1_73_W_MM20	-0.4401517135452649	6.0	0.07983117554286216	0.19554564564656415	0.6441860671037422	0.06453466762368106
aroB_1_73_W_MM3	-0.5620637545276645	4.0	0.024090699204147432	0.048181398408294863	0.5456336783831278	0.01947466331780378
aroB_1_73_W_MM4	-0.6600068220504649	5.0	0.1414760068334227	0.31634996846475794	0.46645755119163973	0.11436768925967421
aroB_1_73_W_MM5	-0.7363096199543948	6.0	0.09905899395318032	0.24264398961873604	0.4047751862759035	0.08007823017052275
aroB_1_73_W_MM6	-0.567219916238291	3.0	0.16462840712748872	0.28514476551394474	0.5414654924589387	0.13308384178414442
aroB_1_73_W_MM7	-0.6617209033612124	5.0	0.1570550516356847	0.35118577166713055	0.4650719062112566	0.1269616222861096
aroB_1_73_W_MM8	-0.700219080286021	6.0	0.16400912414815097	0.40173866732374863	0.4339503921528014	0.13258322005378914
aroB_1_73_W_MM9	-0.9675001713038457	5.0	0.15924393309466606	0.35608025940410176	0.21788321972754937	0.12873109062303967
aroB_2_122_C	-0.5769743704396676	6.0	0.08305892429924229	0.20345198311759843	0.5335800961152726	0.06714394516155098
aroB_3_204_B_MM10	-0.04333816300961662	6.0	0.01008277649094418	0.02469765759334313	0.9649658930082412	0.008150808567482343
aroB_3_204_B_MM11	0.03543152148460293	5.0	0.006451332400797308	0.0144256177936297	1.0286424626326902	0.005215188043821356
aroB_3_204_B_MM12	0.024396744789616207	6.0	0.010881209404880505	0.026653410826330645	1.0197220672925245	0.00879625318695964
aroB_3_204_B_MM13	0.06906708692188863	5.0	0.010845916869611028	0.024252207398761983	1.0558330936245182	0.008767723079295247
aroB_3_204_B_MM14	0.05885393243004724	5.0	0.007236971032017392	0.016182359178787697	1.047576888876958	0.005850289902128453
aroB_3_204_B_MM2	-0.30456406043463463	6.0	0.013045245308505407	0.03195419457527437	0.7537936742555554	0.010545636642939978
aroB_3_204_B_MM3	-0.2357826461352459	6.0	0.01092440812207664	0.02675922564100397	0.8093958331905009	0.008831174567448708
aroB_3_204_B_MM4	-0.2612079189495709	6.0	0.009761030297078139	0.023909543591688735	0.7888423148543855	0.007890712389026583
aroB_3_204_B_MM5	-0.14625039507639745	6.0	0.013052760708631227	0.031972603470795474	0.8817727464000593	0.01055171201194063
aroB_3_204_B_MM6	-0.08947159212233603	6.0	0.010258236905232776	0.025127446078407535	0.9276721228252941	0.008292648887886347
aroB_3_204_B_MM7	-0.07971988811790857	6.0	0.008976289437194815	0.021987328904661686	0.9355552959391906	0.007256336279456441
aroB_3_204_B_MM8	-0.14877105239567343	6.0	0.00787231796643943	0.019283162110721112	0.8797350740097118	0.006363897561790643
aroB_3_204_B_MM9	-0.11849053848400579	5.0	0.008243406756034372	0.01843281787267388	0.9042135172679414	0.006663881766364027
aroB_3_204_C	-0.15647601047982837	6.0	0.006781131714346442	0.016610312578753318	0.8735064683849786	0.005481794278010958
aroB_3_204_D_MM2-8	-0.06648345801632813	5.0	0.022672275044149887	0.050696748203291196	0.946255484321998	0.018328024412734758
aroB_3_204_D_MM3-10	-0.26989358833479543	6.0	0.014323199845508203	0.03508453110540594	0.7818209127135175	0.011578721408670008
aroB_3_204_D_MM4-6	-0.11044303016765519	5.0	0.005637264769915316	0.012605307232695359	0.9107190368329848	0.00455710448655293
aroB_3_204_D_MM7-9	-0.07279141625961372	5.0	0.01735063806537755	0.03879720616717964	0.9411561984121227	0.014026070053380848
aroB_3_204_D_MM9-19	0.022519182579134336	6.0	0.01224801019614013	0.030001375344949028	1.0182042661030484	0.009901160313428865
aroB_3_204_W_MM1	-0.15749205014156722	6.0	0.013742251174386608	0.033661503294410075	0.8726851128003099	0.0111090887226635
aroB_3_204_W_MM10	-0.09391886884453923	4.0	0.017293974005759195	0.03458794801151839	0.9240769919363119	0.01398026343423974
aroB_3_204_W_MM11	-0.3281324445058555	6.0	0.01421595272829464	0.03482183039184825	0.7347412448992212	0.011492023987319131
aroB_3_204_W_MM13	-0.2123173002733788	6.0	0.008857214034957444	0.02169565492826346	0.8283649675615369	0.007160076999127805
aroB_3_204_W_MM16	-0.04133457747323643	6.0	0.011993236992557442	0.02937731099603722	0.9665855701051479	0.00969520438329476
aroB_3_204_W_MM19	0.01977525189115458	5.0	0.007315948388074252	0.01635895791561404	1.0159861019118406	0.005914134351220775
aroB_3_204_W_MM2	-0.23217927392364796	5.0	0.008226048326246732	0.018394003243686063	0.812308760708085	0.006649849397565789
aroB_3_204_W_MM20	-0.023175399627990062	6.0	0.010737436460237865	0.026301240473138764	0.9812652550602201	0.008680028677766372
aroB_3_204_W_MM3	-0.1968721720069656	6.0	0.007183342569184064	0.017595523942114125	0.8408506438941237	0.00580693722692878
aroB_3_204_W_MM4	-0.25962646913539894	6.0	0.011064580822780954	0.0271025772335974	0.7901207419529107	0.008944488677987012
aroB_3_204_W_MM5	-0.1498913663117063	6.0	0.012381539764525435	0.030328454653067095	0.8788294242342485	0.010009104186922904
aroB_3_204_W_MM6	-0.09779946848341031	5.0	0.025954417158654527	0.05803584108313847	0.9209399567345609	0.02098127295896866
aroB_3_204_W_MM7	-0.017248060399919805	6.0	0.011902324900490943	0.029154622759025372	0.9860568526331625	0.009621712021387412
aroB_3_204_W_MM8	-0.06355751320003317	6.0	0.008948132397512017	0.02191835852477153	0.9486207867858636	0.007233574430030579
aroB_3_204_W_MM9	-0.0070224080921987	6.0	0.009132622926162707	0.022370266182342044	0.9943231604812762	0.007382714598207071
aroE_1_28_B_MM10	-0.06848628331514525	6.0	0.018051088894292796	0.044215957092637544	0.9446364217929981	0.014592307004338775
aroE_1_28_B_MM11	-0.1427001374143076	5.0	0.018294547974645897	0.040907852888939326	0.8846427366844738	0.01478911671838487
aroE_1_28_B_MM12	0.02381132416054275	5.0	0.010367737812072977	0.02318296652069012	1.019248819523587	0.00838116824864197
aroE_1_28_B_MM13	-0.0010559686972067023	6.0	0.01403458542784845	0.034377573049729035	0.9991463662105456	0.011345408603385383
aroE_1_28_B_MM14	0.024772561790530827	4.0	0.012210323770854984	0.02442064754170997	1.0200258737325076	0.009870695010705172
aroE_1_28_B_MM2	-0.41720706203194585	6.0	0.041132993217151685	0.10075484497538309	0.6627342777380477	0.033251471340426164
aroE_1_28_B_MM3	-0.3627668889709894	6.0	0.02545212850695025	0.06234472770977396	0.7067431307954374	0.020575228190512527
aroE_1_28_B_MM4	-0.47248312172073065	6.0	0.02355555364749082	0.057699087045107636	0.6180497028798558	0.019042057379155392
aroE_1_28_B_MM5	-0.36964526495607825	6.0	0.020239252997329826	0.04957584261855309	0.7011827252900709	0.016361195438403565
aroE_1_28_B_MM6	-0.3173797983244824	6.0	0.018031521059167235	0.04416802588120901	0.7434335689527157	0.014576488575919604
aroE_1_28_B_MM7	-0.21336020513196088	6.0	0.010365572260757952	0.025390362930804437	0.8275218944393632	0.008379417640143638
aroE_1_28_B_MM8	-0.2874727918202732	6.0	0.01240403293082443	0.0303835514331992	0.7676100728215852	0.010027287421743624
aroE_1_28_B_MM9	-0.023528817475311218	6.0	0.011051159420481889	0.027069701646332076	0.9809795558561929	0.0089336389600601
aroE_1_28_C	-0.5338591745351603	6.0	0.051248429125834556	0.1255325014774824	0.5684339588863822	0.04142868143155158
aroE_1_28_D_MM2-8	-0.23389509834004288	6.0	0.01447815112625375	0.03546408267822328	0.8109217066197584	0.011703982365091833
aroE_1_28_D_MM3-10	-0.19389322299444034	6.0	0.010209500472862652	0.02500806668721707	0.8432587943827508	0.008253250877738278
aroE_1_28_D_MM4-6	-0.39593667950327754	5.0	0.01445952131802509	0.03233247258921146	0.6799290272501498	0.011688922227573452
aroE_1_28_D_MM7-9	-0.16306176137967335	6.0	0.01322960377512254	0.03240577874824827	0.8681826178656328	0.01069467005358242
aroE_1_28_D_MM9-19	-0.2150626764008388	6.0	0.006977078452919957	0.01709028210502096	0.8261456348925286	0.005640195523637069
aroE_1_28_W_MM1	-0.4464514443848763	5.0	0.04530911807270821	0.10131426801113982	0.6390934321389132	0.036627405963406044
aroE_1_28_W_MM10	-0.5279255847923264	6.0	0.032939710806791596	0.08068548375148021	0.5732306093085404	0.026628109558466066
aroE_1_28_W_MM11	-0.5336764180255201	6.0	0.03260226645974224	0.07985891728462266	0.5685816972921551	0.02635532316104382
aroE_1_28_W_MM13	-0.5114690042960371	6.0	0.023095472723960977	0.05657212354207108	0.5865339327949918	0.01867013288627287
aroE_1_28_W_MM16	-0.383080083630651	6.0	0.027306467726390643	0.06688691260743376	0.690322161708836	0.022074256162659702
aroE_1_28_W_MM19	-0.373703312684405	6.0	0.0178607568116638	0.043749740608515254	0.6979022429525912	0.014438444586466821
aroE_1_28_W_MM2	-0.4622744464764137	6.0	0.02799305264030473	0.068568695311616	0.6263022866516728	0.022629284056381368
aroE_1_28_W_MM20	-0.09276716796326742	5.0	0.010153588764541038	0.02270411469309187	0.9250080145984405	0.008208052451330662
aroE_1_28_W_MM3	-0.5368729906233204	6.0	0.03775501968500365	0.0924805334569934	0.5659976222271044	0.030520753702155623
aroE_1_28_W_MM4	-0.3917990979008264	6.0	0.02144580669361475	0.05253128352172015	0.6832738039199695	0.017336560528925942
aroE_1_28_W_MM5	-0.4795171686073884	6.0	0.030613818625163006	0.07498823470976139	0.6123634546842981	0.02474788322020641
aroE_1_28_W_MM6	-0.4606404618615239	6.0	0.04481710943541667	0.10977904986324431	0.6276231823206525	0.03622967144854171
aroE_1_28_W_MM7	-0.42907527064225365	6.0	0.03847233746029942	0.09423759598989644	0.6531401449603901	0.03110062571198737
aroE_1_28_W_MM8	-0.5199892566073627	6.0	0.035193661412812285	0.08620651264166782	0.5796462520456827	0.02845017909722216
aroE_1_28_W_MM9	-0.4837746281283178	6.0	0.023945605127873575	0.05865451414546259	0.6089217699886127	0.019357370819944084
aroE_2_94_C	-0.43194274103389124	6.0	0.02157303274233247	0.05284292242306903	0.6508221125953809	0.01743940870460718
aroE_3_209_B_MM10	-0.007100667373656024	6.0	0.008488283723549116	0.02079196391466696	0.9942598965160024	0.006861837685211472
aroE_3_209_B_MM11	0.024477553792286933	6.0	0.005569287412879245	0.013641912392459172	1.0197873924251295	0.004502152318901287
aroE_3_209_B_MM12	0.0271489018319806	4.0	0.008886712428291263	0.017773424856582527	1.021946881580544	0.007183923184484409
aroE_3_209_B_MM13	0.021251893847886148	6.0	0.01290301360535586	0.03160579947731097	1.0171798034605004	0.010430658056868953
aroE_3_209_B_MM14	0.035956316252212586	5.0	0.007661750679157694	0.017132195345251785	1.0290667011042902	0.006193677221118708
aroE_3_209_B_MM2	-0.5020659836502779	5.0	0.010543659944088327	0.023576340366623132	0.5941352340148001	0.00852338181671306
aroE_3_209_B_MM3	-0.4911074401488082	5.0	0.012796954063050548	0.028614859189923156	0.6029940032574913	0.010344920658359543
aroE_3_209_B_MM4	-0.4664173874990456	6.0	0.030604717721862927	0.07496594214047779	0.6229531774839578	0.024740526147414336
aroE_3_209_B_MM5	-0.3550297070386513	6.0	0.030500084664886233	0.07470964454065733	0.7129977858340483	0.024655941904372404
aroE_3_209_B_MM6	-0.3985002331684731	6.0	0.03634025041489244	0.08901507064145114	0.677856677913016	0.02937706937094088
aroE_3_209_B_MM7	-0.3945067992631506	6.0	0.01960211045864937	0.04801516850536449	0.6810849271277448	0.015846136231482896
aroE_3_209_B_MM8	-0.4215467342235275	6.0	0.018735805665548867	0.045893163800540905	0.6592261331995887	0.01514582471153633
aroE_3_209_B_MM9	-0.12965983444003962	5.0	0.012256898564291597	0.02740725838307559	0.8951843779973295	0.009908345575082238
aroE_3_209_C	-0.4397130279225552	6.0	0.03722007086690978	0.0911701818141585	0.6445406958645031	0.03008830680485504
aroE_3_209_D_MM2-8	-0.4602299573676616	5.0	0.014958542416562293	0.03344831768774727	0.6279550297585649	0.012092325541032263
aroE_3_209_D_MM3-10	-0.4323725148899598	6.0	0.018985753880938188	0.046505409390364	0.6504746880113619	0.015347880172872003
aroE_3_209_D_MM4-6	-0.4098035334753422	6.0	0.021607084002512482	0.052926330635608816	0.6687192109598605	0.017466935378778536
aroE_3_209_D_MM7-9	-0.17880889932635122	6.0	0.014516851898145621	0.035558879822010205	0.8554528001408833	0.011735267654752649
aroE_3_209_D_MM9-19	-0.03775330458725921	5.0	0.021470868042740107	0.048010320479494745	0.9694806327644989	0.01735681985524812
aroE_3_209_W_MM1	-0.5162386166473076	5.0	0.012287542869078662	0.027475781131702688	0.5826782292344476	0.009933118102989335
aroE_3_209_W_MM10	-0.447031946633409	6.0	0.01805455500181209	0.04422444728745343	0.6386241603361481	0.014595108968548678
aroE_3_209_W_MM11	-0.4230019832441501	6.0	0.029224302239502623	0.07158462857565713	0.6580497254714432	0.02362461305042035
aroE_3_209_W_MM13	-0.4585467545264225	6.0	0.011607482211459312	0.028432408616507785	0.629315712914787	0.00938336434820662
aroE_3_209_W_MM16	-0.41236836055954956	6.0	0.02860380481844937	0.07006472650736377	0.666645832204431	0.023123009578384254
aroE_3_209_W_MM19	0.02081440936657589	6.0	0.008022944384600368	0.019652119976998495	1.016826145689587	0.006485662345601732
aroE_3_209_W_MM2	-0.49674979536471325	6.0	0.017390105721678414	0.042596885591166325	0.5984327837088994	0.014057975284187507
aroE_3_209_W_MM20	0.030687859507487574	6.0	0.008264423042812257	0.020243619473389565	1.024807737076784	0.006680871107591585
aroE_3_209_W_MM3	-0.4412594401705548	6.0	0.031157081919443552	0.07631895257673219	0.643290592759354	0.025187051451040207
aroE_3_209_W_MM4	-0.42848311411883677	6.0	0.021896715123430173	0.053635779095487494	0.653618837954199	0.017701070076091893
aroE_3_209_W_MM5	-0.41031695099713567	6.0	0.0250056481645719	0.06125107869076387	0.6683041697319718	0.020214298261822902
aroE_3_209_W_MM6	-0.45193571042266906	5.0	0.01220763355213202	0.02729709846697442	0.6346600101893795	0.009868520266691433
aroE_3_209_W_MM7	-0.4586076544064223	6.0	0.02659730106887923	0.06514981615393572	0.629266482103799	0.021500973429177672
aroE_3_209_W_MM8	-0.42691681767793005	6.0	0.01551453288591365	0.03800268916811778	0.6548850152280109	0.012541782283934159
aroE_3_209_W_MM9	-0.42951339335449285	6.0	0.01696310810548425	0.041550959310105856	0.6527859712504268	0.013712794982760037
birA_1_14_B_MM10	0.13227374564241645	6.0	0.010525801605247742	0.025782843066625052	1.106928679833726	0.008508945326788525
birA_1_14_B_MM11	0.12349265994407545	6.0	0.00998960291059316	0.024469429863974924	1.099830144166877	0.00807548804265764
birA_1_14_B_MM12	0.1244517741850175	6.0	0.009097635246013347	0.022284564218692408	1.100605481850826	0.0073544309321579545
birA_1_14_B_MM13	0.1260652335190073	6.0	0.011218578553602703	0.02747979309565716	1.1019097851024728	0.009068978794859295
birA_1_14_B_MM14	0.13658968211580688	6.0	0.009089551128745077	0.022264762256364323	1.1104176366717173	0.007347895818308121
birA_1_14_B_MM2	0.09072431386550142	4.0	0.01426137337047636	0.02852274674095272	1.073340564020044	0.011528741548178269
birA_1_14_B_MM3	0.10150224489076587	6.0	0.008851606291382572	0.021681918817896655	1.0820533280706366	0.007155543759259267
birA_1_14_B_MM4	0.09012250641287241	6.0	0.015205647735649372	0.03724607816084739	1.0728540693183843	0.0122920828354337
birA_1_14_B_MM5	0.11808727932912459	6.0	0.010959082699599911	0.02684416066298256	1.0954604923486086	0.00885920512468702
birA_1_14_B_MM6	0.11376022244654689	6.0	0.010792137595042276	0.02643523034176077	1.091962545890887	0.008724248489503273
birA_1_14_B_MM7	0.1100819976757433	6.0	0.008136951035197685	0.01993137809824569	1.0889891083658245	0.006577824101371403
birA_1_14_B_MM8	0.12495775427401835	6.0	0.011280267045633207	0.027630898424133642	1.1010145107376714	0.00911884711137002
birA_1_14_B_MM9	0.13344104984957025	6.0	0.011275110399604956	0.02761826727258028	1.1078723160574457	0.009114678533928649
birA_1_14_C	-0.5417600776771767	6.0	0.030352672652793993	0.07434856032907436	0.5620469533746925	0.02453677561201331
birA_1_14_D_MM2-8	0.06897983790653214	6.0	0.006210585797348014	0.015212766207278844	1.0557625624546056	0.005020571067064091
birA_1_14_D_MM3-10	0.1032047588932343	5.0	0.010218806257868626	0.022849945441494494	1.0834296221628485	0.008260773574707905
birA_1_14_D_MM4-6	0.08674174526493697	5.0	0.007598978132458331	0.01699183166371123	1.070121098201356	0.006142932566419739
birA_1_14_D_MM7-9	0.08878322287592498	6.0	0.00750802509289363	0.018390830453601664	1.071771406845697	0.006069407102993235
birA_1_14_D_MM9-19	-0.04925370724150793	6.0	0.008975656464867877	0.021985778445439384	0.9601838303839306	0.007255824591404046
birA_1_14_W_MM1	-0.2606063833788228	3.0	0.020953247027455178	0.03629208843509392	0.7893285897696434	0.016938380568224092
birA_1_14_W_MM10	-0.35279994288324745	5.0	0.01349667809440032	0.03017948968951144	0.7148003033050696	0.01091057007394675
birA_1_14_W_MM11	-0.39673181759488474	5.0	0.015199467213304617	0.03398704191072842	0.6792862461297684	0.012287086567339848
birA_1_14_W_MM13
birA_1_14_W_MM16	-0.25362854258263706	3.0	0.027802778200267417	0.04815582443443155	0.7949694015634148	0.0224754682361634
birA_1_14_W_MM19	-0.20903436230119588	5.0	0.01684930080791442	0.037676181979838776	0.8310188594705974	0.013620794381843482
birA_1_14_W_MM2	-0.041854752875848604	3.0	0.004248099913801506	0.007357924886333176	0.9661650658787561	0.0034341184894887905
birA_1_14_W_MM20	-0.015359726677561502	6.0	0.010042308053950302	0.02459853057202016	0.9875833613975179	0.008118094316277968
birA_1_14_W_MM3
birA_1_14_W_MM4
birA_1_14_W_MM5	-0.41421278599811373	6.0	0.04513663752673455	0.11056173064545856	0.6651548184266056	0.036487974536644895
birA_1_14_W_MM6
birA_1_14_W_MM7
birA_1_14_W_MM8	0.08726805794519805	5.0	0.010333098384507166	0.023105510405951286	1.0705465637372924	0.00835316610625295
birA_1_14_W_MM9	0.015545907412910476	5.0	0.007220504095836367	0.016145537990105773	1.0125671451156577	0.005836978207217331
birA_2_36_C
birA_3_245_B_MM10	0.049545467334939294	5.0	0.013456620968299063	0.03008991923256575	1.0400520253519696	0.01087818832206441
birA_3_245_B_MM11	0.053500145510797646	5.0	0.010607691341629328	0.023719518924219123	1.0432489448499247	0.008575144112954954
birA_3_245_B_MM12	0.08370698951081694	4.0	0.006806799985747297	0.013613599971494594	1.0676678341402994	0.005502544233802842
birA_3_245_B_MM13	-0.015405467918874961	6.0	0.01981397632925871	0.0485341317822679	0.9875463846677532	0.016017406333014027
birA_3_245_B_MM14	0.039247396933470374	6.0	0.009938078444224894	0.02434322121210348	1.0317271754921897	0.008033836215674604
birA_3_245_B_MM2	0.06731115875575873	5.0	0.012757905873579193	0.028527544783866914	1.0544136200942629	0.010313354520046981
birA_3_245_B_MM3	0.081861468651333	6.0	0.007434678259957235	0.01821116813865833	1.0661759348359303	0.0060101143085102265
birA_3_245_B_MM4	0.01823632360974406	6.0	0.005378018779242246	0.01317340183624919	1.0147420487651575	0.004347532803221326
birA_3_245_B_MM5	0.044664831438039336	6.0	0.008031950638963803	0.019674180704682628	1.0361065715457742	0.006492942905206752
birA_3_245_B_MM6	0.03804539331775572	5.0	0.010653904564340478	0.023822854831660592	1.0307554886380865	0.008612502387428589
birA_3_245_B_MM7	0.059033705166511706	5.0	0.010460063651013004	0.023389413372639715	1.0477222152324406	0.008455803468386081
birA_3_245_B_MM8	0.05190696441432565	5.0	0.014178626769130287	0.03170437328337354	1.0419610343083852	0.011461850081548281
birA_3_245_B_MM9	0.05742653466317312	6.0	0.013141911519051109	0.03219097746647978	1.0464229958041629	0.010623780572621411
birA_3_245_C	-0.022330004284193846	4.0	0.008888081433286284	0.01777616286657257	0.9819486636052089	0.0071850298734656
birA_3_245_D_MM2-8	0.04884766828174575	5.0	0.012966920148302833	0.02899491491041679	1.0394879320681147	0.010482319421993748
birA_3_245_D_MM3-10	0.0452498380271092	6.0	0.015582125686685669	0.03816825704029483	1.0365794846092053	0.012596423580419062
birA_3_245_D_MM4-6	0.03130485274851882	5.0	0.00735854651655	0.016454210226600083	1.025306507807207	0.005948570222218282
birA_3_245_D_MM7-9	-0.013094875945687265	6.0	0.011192752248617748	0.027416531826502524	0.9894142424813156	0.009048101086409957
birA_3_245_D_MM9-19	-0.1684319574041302	6.0	0.011393748345701126	0.02790886970464771	0.8638414088936284	0.00921058417939621
birA_3_245_W_MM1	0.022843432859350758	5.0	0.008726036997223591	0.019512011899970094	1.0184663865581005	0.007054034886225835
birA_3_245_W_MM10	-0.05242257433752753	4.0	0.025617326055678766	0.05123465211135753	0.9576221521498999	0.02070877212027362
birA_3_245_W_MM11	-0.01912487746807654	6.0	0.007369820199382786	0.01805229898454441	0.9845396538087644	0.005957683746722478
birA_3_245_W_MM13	0.01936593469442689	6.0	0.0053906830001705245	0.013204422715513349	1.0156552142722204	0.004357770423834597
birA_3_245_W_MM16	0.015329761407910503	6.0	0.008344305147753481	0.020439289870075022	1.0123924149993089	0.006745446945995643
birA_3_245_W_MM19	-0.1900343090610236	6.0	0.027959536154657256	0.06848659702380837	0.8463782990923832	0.02260218968821674
birA_3_245_W_MM2	0.06772519210537235	6.0	0.011120138747580728	0.027238665800524767	1.054748320221384	0.008989401109583236
birA_3_245_W_MM20	0.03444666079527025	6.0	0.009844701048190458	0.024114494238309324	1.0278463117955077	0.00795835092843351
birA_3_245_W_MM3	-0.029025509092786166	5.0	0.0065335950894368465	0.014609562757439607	0.9765360892010744	0.005281688320600227
birA_3_245_W_MM4	0.020730348454143004	5.0	0.009168814544030195	0.020502092593540255	1.0167581917479458	0.007411971514617973
birA_3_245_W_MM5	-0.02269507244485274	5.0	0.009580018955757892	0.0214215736108112	0.9816535464126097	0.007744384758639293
birA_3_245_W_MM6	-0.023503945678445253	6.0	0.014523619369801094	0.03557545667441486	0.980999661950498	0.011740738406385313
birA_3_245_W_MM7	-0.003144168115627011	6.0	0.009492500157863872	0.02325178177005525	0.9974582881572873	0.007673635499411834
birA_3_245_W_MM8	-0.008019715633042017	6.0	0.010059531952078983	0.024640720333817107	0.9935169477425906	0.008132017931123421
birA_3_245_W_MM9	-0.036246658038334226	6.0	0.007481183473607322	0.018325082182480162	0.9706985897042539	0.006047708625332797
carA_1_38_B_MM10	-0.42722880477514374	6.0	0.029908030321177295	0.07325941349857205	0.6546328081988065	0.024177331511545372
carA_1_38_B_MM11	0.018415924318328326	5.0	0.010097467544259572	0.022578623829562272	1.0148872360551435	0.00816268465769777
carA_1_38_B_MM12	0.012472412137852735	5.0	0.015523851442961662	0.03471238709907048	1.0100825644406268	0.01254931530568583
carA_1_38_B_MM13	0.017066761131730827	6.0	0.008462587583710627	0.02072902148370346	1.013796586979452	0.006841065200872967
carA_1_38_B_MM14	0.009533178181018832	6.0	0.013159523613206764	0.03223411811046299	1.007706519177825	0.010638018000978983
carA_1_38_B_MM2	-0.44544330245433855	6.0	0.07190963025769809	0.1761419017235623	0.6399084032822333	0.05813097522446885
carA_1_38_B_MM3	-0.4611619842046932	5.0	0.029611732285278816	0.06621384632140863	0.6272015892419349	0.023937807351538592
carA_1_38_B_MM4	-0.4821226621113472	5.0	0.020960076371532483	0.046868155580333776	0.6102572016305227	0.016943901336860148
carA_1_38_B_MM5	-0.47659428683507626	6.0	0.04255286465993678	0.10423280551055593	0.6147262810162015	0.034399280213405804
carA_1_38_B_MM6	-0.49128459110386835	4.0	0.028681712449345437	0.057363424898690875	0.6028507963220269	0.023185989273109237
carA_1_38_B_MM7	-0.45990573236859905	6.0	0.05359983110196305	0.13129223649916924	0.6282171297766029	0.04332952961457307
carA_1_38_B_MM8	-0.41264305922943173	6.0	0.04694458082124204	0.11499026920088827	0.6664237687406657	0.03794949653979841
carA_1_38_B_MM9	-0.5222102358406794	6.0	0.03444887470801941	0.08438216524771638	0.5778508362116237	0.027848101498871645
carA_1_38_C	-0.5120290100025352	6.0	0.059090765465848794	0.14474222390180305	0.5860812301773684	0.04776834216752812
carA_1_38_D_MM2-8	-0.49545890007559973	6.0	0.052292957543589313	0.12809106312281823	0.59947632964009	0.04227306702157838
carA_1_38_D_MM3-10	-0.4493026287955267	6.0	0.034186794002410516	0.08374020124754603	0.6367885651865739	0.027636238262334824
carA_1_38_D_MM4-6	-0.5219344703280103	5.0	0.0391569063574442	0.0875575044038389	0.5780737620996763	0.031654023879336524
carA_1_38_D_MM7-9	-0.3796295258025804	6.0	0.03187938586968023	0.0780882286940087	0.6931115557148314	0.02577095423131141
carA_1_38_D_MM9-19	-0.49283951270659004	6.0	0.031015357520346284	0.07597180011484132	0.6015938143456228	0.02507248296413377
carA_1_38_W_MM1	-0.5261668823475368	6.0	0.029663176098230472	0.07265964559098667	0.5746523255359623	0.023979393979163127
carA_1_38_W_MM10	-0.5271255002756318	6.0	0.04993772023654282	0.12232193349738757	0.5738773890660053	0.040369118398104434
carA_1_38_W_MM11	-0.37134308341394595	6.0	0.05497580699409524	0.13466267533326398	0.699810227025843	0.0444418537943576
carA_1_38_W_MM13	-0.29433836263607077	6.0	0.06807717679041987	0.1667543462657705	0.7620600188779796	0.05503286087237301
carA_1_38_W_MM16	-0.42426857638721666	6.0	0.04729683371570626	0.11585310905274407	0.6570258251349342	0.038234254008408186
carA_1_38_W_MM19	-0.5408589411640673	5.0	0.06891756986261653	0.15410437105690142	0.5627754224841803	0.055712225634555884
carA_1_38_W_MM2	-0.5153200155737937	6.0	0.02377155202081207	0.058228172845015885	0.5834208165075881	0.019216668151635603
carA_1_38_W_MM20	-0.5120995189032254	6.0	0.027447547058438604	0.06723248498420395	0.5860242315369298	0.022188303184269672
carA_1_38_W_MM3	-0.4560125709282348	6.0	0.042586322804158055	0.1043147608916385	0.6313643198041924	0.03442632741898611
carA_1_38_W_MM4	-0.6459469886346054	5.0	0.059228732149434755	0.13243947130726336	0.4778233699982243	0.04787987295744592
carA_1_38_W_MM5	-0.5171841170388033	6.0	0.04321570202747283	0.10585641884346889	0.581913896840639	0.03493511084488044
carA_1_38_W_MM6	-0.563017792988935	6.0	0.03933744429364047	0.096356666304577	0.5448624439051233	0.031799968814089946
carA_1_38_W_MM7	-0.5652062752709709	6.0	0.027470590820615214	0.06728893044329069	0.5430932982585622	0.022206931514903088
carA_1_38_W_MM8	-0.5935501216752918	5.0	0.024258756016833943	0.05424422750322273	0.5201804362790037	0.019610518645936787
carA_1_38_W_MM9	-0.45979426625010483	6.0	0.026714857445633518	0.06543776929299411	0.6283072377934198	0.02159600474556871
carA_2_126_C	-0.4165611665271627	6.0	0.048427459972454054	0.11862256647156912	0.6632564127490552	0.0391482401696999
carA_3_252_B_MM10	0.01902949265622858	4.0	0.016375354192869198	0.032750708385738396	1.0153832381305425	0.013237661012388208
carA_3_252_B_MM11	0.00809683616255055	6.0	0.011723818318316507	0.02871737271696981	1.0065453956677997	0.009477409211477248
carA_3_252_B_MM12	0.017799399905139762	6.0	0.007115667228067429	0.017429753888209575	1.0143888443201294	0.005752229205712978
carA_3_252_B_MM13	0.011384791790709961	6.0	0.009990544048379906	0.024471735171330108	1.0092033437962316	0.008076248848368476
carA_3_252_B_MM14	0.029536933657694886	6.0	0.011485846097041863	0.02813446220189024	1.0238773409418056	0.009285035015566998
carA_3_252_B_MM2	-0.3091426369706196	6.0	0.022057986668100542	0.05403081208996036	0.7500924020028285	0.017831440266204802
carA_3_252_B_MM3	-0.2728544217003553	6.0	0.016522724515649758	0.04047224422391624	0.7794274067199485	0.013356793603554072
carA_3_252_B_MM4	-0.24127140036241093	6.0	0.024392648081367003	0.05974954127462824	0.8049587830367301	0.019718755557435734
carA_3_252_B_MM5	-0.0752141184363214	6.0	0.009416484988912534	0.02306558339341302	0.9391977119103043	0.007612185650661973
carA_3_252_B_MM6	-0.2702507015031517	6.0	0.02074271321829777	0.05080906326571343	0.7815322262515284	0.016768187290909443
carA_3_252_B_MM7	-0.023801827317742625	6.0	0.013244178238781412	0.03244147874748724	0.9807588576224577	0.010706451893967742
carA_3_252_B_MM8	-0.018984172264459403	6.0	0.007226297610947995	0.017700741876315696	0.9846533983889564	0.005841661622807283
carA_3_252_B_MM9	0.024979052212177638	5.0	0.004290846572725342	0.00959462461763586	1.0201927983786478	0.0034686744309103405
carA_3_252_C	-0.3158678552280564	5.0	0.0067680263658682	0.015133767027592159	0.744655807564765	0.005471200054609077
carA_3_252_D_MM2-8	-0.05787697209471676	6.0	0.011866847275068705	0.0290677206794553	0.9532128753986315	0.009593032288825134
carA_3_252_D_MM3-10	-0.3033592695213562	6.0	0.02204462092976118	0.05399807285099337	0.754767614331168	0.017820635546426964
carA_3_252_D_MM4-6	-0.12456848057512819	5.0	0.01221669642956397	0.02731736367698401	0.8993001739528858	0.009875846599778826
carA_3_252_D_MM7-9	-0.0874778554897898	6.0	0.01826496561354406	0.04473984592266363	0.9292838381737855	0.014765202654383575
carA_3_252_D_MM9-19	0.02188531486132168	6.0	0.007093466534643007	0.017375373517383778	1.0176918542262563	0.005734282402832805
carA_3_252_W_MM1	-0.32791327919914626	6.0	0.019150667564690745	0.046909363767160484	0.7349184157867467	0.015481194629225635
carA_3_252_W_MM10	-0.33137435597870435	6.0	0.031035469759475978	0.0760210648382939	0.7321205183729863	0.025088741482921405
carA_3_252_W_MM11	-0.29625245294388874	6.0	0.01951243991551684	0.047795521429731556	0.7605126887656924	0.015773647524441547
carA_3_252_W_MM13	-0.20934285202374336	6.0	0.01707292536132248	0.0418199555518622	0.8307694796816297	0.013801570076658784
carA_3_252_W_MM16	-0.23715936088539533	6.0	0.02155988320346124	0.05281071276248163	0.8082829117258056	0.01742877875816472
carA_3_252_W_MM19	0.06616207403961621	6.0	0.007940770135154308	0.019450834995859465	1.0534847123120157	0.006419233562120025
carA_3_252_W_MM2	-0.34262416790031575	6.0	0.026990750205501676	0.0661135657783993	0.7230262908578182	0.021819033498894684
carA_3_252_W_MM20	0.09191431096691483	6.0	0.00898161564239163	0.02200037538965924	1.0743025449365295	0.007260641926714352
carA_3_252_W_MM3	-0.32256655792393774	6.0	0.01098645739998608	0.026911214710790245	0.7392406480227831	0.008881334539401334
carA_3_252_W_MM4	-0.33979171830851934	6.0	0.02567380537089992	0.06288772291423102	0.7253160127831739	0.020754429394021938
carA_3_252_W_MM5	-0.27538914681678667	6.0	0.02304935216004836	0.05645915169383574	0.7773783620729926	0.018632849516179946
carA_3_252_W_MM6	-0.3578495176464727	6.0	0.03055247498314217	0.0748379740878464	0.7107182811280229	0.024698293676751484
carA_3_252_W_MM7	-0.2827850016879327	6.0	0.01200795858098971	0.029413371375899538	0.771399632176348	0.009707105157771755
carA_3_252_W_MM8	-0.26870421051633836	6.0	0.013785765780644948	0.03376809187610113	0.7827823930082916	0.011144265464488498
carA_3_252_W_MM9	-0.31302548545419434	6.0	0.022914831216483647	0.05612964402238446	0.7469535488590956	0.018524104225604694
dapA_1_98_B_MM10	-0.009776636069073075	6.0	0.01803417766216031	0.044174533202991195	0.9920966720719706	0.014578636145337196
dapA_1_98_B_MM11	-0.003462215391574387	6.0	0.01081909234981693	0.026501255737100517	0.9972011821444758	0.008746038424681243
dapA_1_98_B_MM12	-0.009139501143119854	5.0	0.009236017819948499	0.020652363686804256	0.992611725124844	0.007466297923381448
dapA_1_98_B_MM13	-0.005599986984842789	6.0	0.00966715845418078	0.023679605475375502	0.9954730304757978	0.007814827396235128
dapA_1_98_B_MM14	0.0025363863624598944	6.0	0.009659357267521112	0.023660496548671108	1.0020503875804598	0.007808521000460188
dapA_1_98_B_MM2	-0.42204487995178736	6.0	0.01318792988582711	0.032303698983877235	0.6588234375260903	0.010660981327643232
dapA_1_98_B_MM3	-0.30680667635196074	6.0	0.013455323999291387	0.03295867812208858	0.7519807675577891	0.01087713986620416
dapA_1_98_B_MM4	-0.2868767763656981	5.0	0.011718750994198677	0.026203923834421487	0.7680918853340282	0.009473312840911966
dapA_1_98_B_MM5	-0.3392535296636549	5.0	0.005691599743376634	0.012726803926910512	0.7257510787217496	0.004601028297380256
dapA_1_98_B_MM6	-0.21837448344704682	6.0	0.010846735336958577	0.02656896695056387	0.823468405533103	0.008768384719536365
dapA_1_98_B_MM7	-0.16581256786592127	6.0	0.010502016152003748	0.02572458084287644	0.8659588953527185	0.008489717421036899
dapA_1_98_B_MM8	-0.10256649492676104	5.0	0.010541763045025966	0.02357209877137324	0.9170863435942938	0.00852184838381955
dapA_1_98_B_MM9	-0.0871332664085166	6.0	0.009459387118652199	0.02317067172015388	0.9295624002978616	0.007646867273026543
dapA_1_98_C	-0.3995902042617769	6.0	0.02860193691580296	0.07006015109899087	0.6769755569505918	0.023121499585882957
dapA_1_98_D_MM2-8	-0.06011977333019856	5.0	0.012370237472071182	0.02766069188536632	0.9513998188916521	0.009999967534707013
dapA_1_98_D_MM3-10	-0.047216887953702866	5.0	0.010162087305895368	0.022723118009269745	0.9618303732896833	0.008214922581174778
dapA_1_98_D_MM4-6	-0.20193729762335497	6.0	0.005960138741812876	0.014599298713635276	0.8367560505738691	0.0048181123486952014
dapA_1_98_D_MM7-9	-0.13647885545759003	5.0	0.009643322503791598	0.021563124647431486	0.8896719544122574	0.007795558669131961
dapA_1_98_D_MM9-19	0.020347328286675723	6.0	0.008815453369018358	0.02159336260539388	1.0164485623452397	0.007126318123878931
dapA_1_98_W_MM1	-0.4872020960498737	6.0	0.018282585301282617	0.04478300516705027	0.6061510416158394	0.014779446221312265
dapA_1_98_W_MM10	-0.37917088797994153	6.0	0.028442496854707133	0.06966960430474792	0.6934823136204036	0.022992609947483554
dapA_1_98_W_MM11	-0.40333969042808315	5.0	0.010689709317727095	0.023902916694150685	0.6739445124763406	0.008641446566734988
dapA_1_98_W_MM13	-0.40528795957257907	6.0	0.035341422237442265	0.08656845126598414	0.6723695525584071	0.02856962736590232
dapA_1_98_W_MM16	-0.4428487668848598	6.0	0.026110644662175515	0.06395775627745526	0.6420057980590925	0.02110756560021871
dapA_1_98_W_MM19	0.012457143482984207	5.0	0.01382500729225779	0.03091365609491872	1.0100702214234996	0.0111759878823505
dapA_1_98_W_MM2	-0.40998363513563435	6.0	0.02430504189535121	0.05953495082057819	0.6685736187058773	0.019647935654586224
dapA_1_98_W_MM20	0.013138281993078467	6.0	0.01142608098606368	0.027988068175572884	1.0106208465026834	0.009236721539706947
dapA_1_98_W_MM3	-0.2820294213740236	6.0	0.020711398659521558	0.050732358575191316	0.77201043521275	0.01674287293685336
dapA_1_98_W_MM4	-0.3091323586584242	6.0	0.01103571432994688	0.027031869055490213	0.750100710880366	0.008921153314229175
dapA_1_98_W_MM5	-0.33007760251694646	6.0	0.029236159081361224	0.07161367178817157	0.733168799988224	0.023634197994437625
dapA_1_98_W_MM6	-0.3241442731572845	6.0	0.024433679705499412	0.05985004781707031	0.7379652399194139	0.019751925083093327
dapA_1_98_W_MM7	-0.43527984473334264	6.0	0.02431618076370085	0.05956223536434685	0.6481244336923034	0.019656940196505587
dapA_1_98_W_MM8	-0.42162654323511467	6.0	0.022945046479252884	0.056203655998613204	0.6591616164490695	0.01854852992053797
dapA_1_98_W_MM9	-0.418562423407304	5.0	0.017188350464228723	0.03843432005910549	0.6616386181129211	0.013894878494088816
dapA_2_131_C	-0.15555212621901834	4.0	0.014174308883112332	0.028348617766224663	0.8742533265301667	0.011458359548719335
dapA_3_214_B_MM10	-0.17945844871914388	6.0	0.011300807343795629	0.027681211673796204	0.854927711365928	0.009135451668496846
dapA_3_214_B_MM11	0.0663425872881151	6.0	0.009601448090628182	0.023518648613858863	1.053630637289499	0.007761707841844734
dapA_3_214_B_MM12	0.05943667918876305	5.0	0.006338143045421242	0.014172518700679435	1.0480479751177252	0.0051236869807584524
dapA_3_214_B_MM13	0.05260242478389794	5.0	0.007380792665857089	0.016503954128688342	1.0425232370254387	0.005966553771147346
dapA_3_214_B_MM14	0.07410589048186031	6.0	0.010774007818256631	0.026390821639485383	1.059906408476173	0.00870959257205001
dapA_3_214_B_MM2	-0.4103343445795549	6.0	0.023605505548292098	0.05782144371375289	0.6682901089461625	0.01908243796097021
dapA_3_214_B_MM3	-0.4205578603487879	6.0	0.00964744120161163	0.023631308267451506	0.6600255282528884	0.007798888180354246
dapA_3_214_B_MM4	-0.4358458046739601	5.0	0.010758969740194437	0.024057787706938016	0.6476669177355646	0.00869743595074457
dapA_3_214_B_MM5	-0.4291776309702738	6.0	0.013356933860064648	0.032717672485261674	0.6530573979671044	0.010797602331033627
dapA_3_214_B_MM6	-0.3635325135444227	6.0	0.014815230564013331	0.03628975530351849	0.7061242080871715	0.011976473773751002
dapA_3_214_B_MM7	-0.3612438935227897	6.0	0.015380678502546626	0.03767481422903369	0.7079743040103322	0.012433575833486418
dapA_3_214_B_MM8	-0.31630278395454636	6.0	0.01682220781311471	0.041205825489191515	0.7443042158386861	0.013598892694909276
dapA_3_214_B_MM9	-0.23723275240088185	6.0	0.009615214788422746	0.02355236999889864	0.8082235828104275	0.0077728366929534195
dapA_3_214_C	-0.44693786987857154	6.0	0.01908694061015699	0.04675326524569124	0.6387002109775581	0.015429678441451385
dapA_3_214_D_MM2-8	-0.3617728193335649	5.0	0.011075845003496123	0.02476634233606873	0.7075467260476648	0.008953594521081057
dapA_3_214_D_MM3-10	-0.3161757196703144	5.0	0.014786572060551203	0.033063780281591626	0.744406933245689	0.011953306546374678
dapA_3_214_D_MM4-6	-0.35846071831375426	6.0	0.009445713669087233	0.023137178745696034	0.7102241930522034	0.007635813802788334
dapA_3_214_D_MM7-9	-0.36746276373112335	6.0	0.013309630301385558	0.0326018029034801	0.7029470359141216	0.010759362640636818
dapA_3_214_D_MM9-19	-0.5374338985342471	6.0	0.06305687889114159	0.15445717805577241	0.5655441902770798	0.05097450579869833
dapA_3_214_W_MM1	-0.4237437356969532	5.0	0.010706580625791004	0.023940642085850925	0.657450100729916	0.008655085151546964
dapA_3_214_W_MM10	-0.4487296467859057	6.0	0.02963944001869367	0.07260150430762739	0.6372517577087157	0.023960205986587792
dapA_3_214_W_MM11	-0.4069792170440453	6.0	0.013362253010606387	0.032730701689953984	0.6710023581253433	0.010801902275383904
dapA_3_214_W_MM13	-0.3929137331989394	6.0	0.01637777314648915	0.04011718733195494	0.6823727446784363	0.013239616468596878
dapA_3_214_W_MM16	-0.42354609292850315	6.0	0.01689104593115995	0.041374443753255837	0.6576098730279364	0.013654540692545288
dapA_3_214_W_MM19	-0.6889533980938912	6.0	0.0443133629415259	0.10854512799349589	0.443057449024747	0.03582244817606991
dapA_3_214_W_MM2	-0.47407120713493167	5.0	0.010770956103146559	0.024084590029301942	0.6167659116333088	0.00870712559822717
dapA_3_214_W_MM20	-0.2722595398679672	6.0	0.015296524671025007	0.03746868028190558	0.7799083028243521	0.012365546777048547
dapA_3_214_W_MM3	-0.3885863448941291	6.0	0.017588330007030303	0.04308243394490631	0.6858709590543426	0.01421821767424548
dapA_3_214_W_MM4	-0.4628699839522106	6.0	0.006718829539291463	0.016457704040003063	0.6258208605321568	0.005431429866713434
dapA_3_214_W_MM5	-0.40679539660614217	6.0	0.013679020105753793	0.03350661944036878	0.6711509565993337	0.011057973403742536
dapA_3_214_W_MM6	-0.4468895638784285	5.0	0.009973988818757896	0.022302517005565486	0.6387392610309021	0.008062865777984944
dapA_3_214_W_MM7	-0.45556015356831064	6.0	0.01058280816787255	0.02592248005704585	0.6317300491543034	0.00855502882169316
dapA_3_214_W_MM8	-0.4652892957295991	6.0	0.006729437627147303	0.016483688442396487	0.6238651147928498	0.005440005331364232
dapA_3_214_W_MM9	-0.39478408701780204	6.0	0.014820193117141044	0.03630191102650284	0.680860770675571	0.011980485448569568
dapB_1_18_B_MM10
dapB_1_18_B_MM11	-0.2369346554199239	6.0	0.011800481135989267	0.02890515750251209	0.8084645612183605	0.009539382612519678
dapB_1_18_B_MM12
dapB_1_18_B_MM13	-0.1758586432754326	5.0	0.00941247817322894	0.02104694103207295	0.857837755546539	0.0076089465837609555
dapB_1_18_B_MM14	-0.033945827001495864	3.0	0.009311904896958982	0.016128692396782388	0.9725585568813738	0.007527644223977696
dapB_1_18_B_MM2
dapB_1_18_B_MM3	-0.45180469734104517	4.0	0.053262856600861844	0.10652571320172369	0.6347659197619175	0.043057123035585065
dapB_1_18_B_MM4	-0.6902696188609448	3.0	0.12425644638999023	0.21521847831542146	0.44199343024832816	0.10044758095253604
dapB_1_18_B_MM5	-0.441529091673521	5.0	0.02356964632175126	0.0527033313810637	0.6430726093712875	0.019053449746149136
dapB_1_18_B_MM6
dapB_1_18_B_MM7	-0.3457575457685218	4.0	0.14139919279120078	0.28279838558240156	0.7204933017355986	0.11430559361032526
dapB_1_18_B_MM8
dapB_1_18_B_MM9
dapB_1_18_C
dapB_1_18_D_MM2-8
dapB_1_18_D_MM3-10
dapB_1_18_D_MM4-6
dapB_1_18_D_MM7-9	-0.158466471116048	5.0	0.012870193807747381	0.028778628237720007	0.8718974013168446	0.010404126883856193
dapB_1_18_D_MM9-19
dapB_1_18_W_MM1	-0.5332182844692763	6.0	0.014246756756848035	0.03489728454382619	0.5689520475541725	0.011516925634208903
dapB_1_18_W_MM10
dapB_1_18_W_MM11	-0.41826816958714774	5.0	0.04596956010356402	0.10279106128733143	0.6618764897508075	0.03716130023035323
dapB_1_18_W_MM13
dapB_1_18_W_MM16	-0.4499904220388585	5.0	0.01344715897345016	0.030068761568880848	0.6362325604922875	0.010870539346730167
dapB_1_18_W_MM19
dapB_1_18_W_MM2
dapB_1_18_W_MM20
dapB_1_18_W_MM3	-0.39460554973464407	3.0	0.06687482434032546	0.11583059350468751	0.6810050983038276	0.05406089202429184
dapB_1_18_W_MM4	-0.473514130886862	3.0	0.06150441272193699	0.10652876772408049	0.6172162461081021	0.04971950876846124
dapB_1_18_W_MM5	-0.4420159172244673	6.0	0.023557518237513096	0.057703899288215975	0.6426790648079338	0.019043645532696187
dapB_1_18_W_MM6
dapB_1_18_W_MM7	-0.5815821822277971	4.0	0.06369546637042792	0.12739093274085583	0.5298551903977091	0.051490733080135034
dapB_1_18_W_MM8
dapB_1_18_W_MM9	-0.5913033358648317	4.0	0.0639970647177516	0.1279941294355032	0.5219967138737359	0.05173454195515198
dapB_2_54_C	-0.551073613195692	6.0	0.016321009277761166	0.03997814481774506	0.5545179909737062	0.013193729164840117
dapB_3_239_B_MM10	-0.22175111317490312	6.0	0.013212360446447455	0.03236354139152721	0.820738774211835	0.010680730731291279
dapB_3_239_B_MM11	-0.044380955340941025	6.0	0.014676195825415373	0.03594919113743225	0.9641229108518977	0.011864079579596273
dapB_3_239_B_MM12	0.03979892161031372	5.0	0.01520001904578496	0.03398827584566666	1.0321730221362395	0.012287532662808952
dapB_3_239_B_MM13
dapB_3_239_B_MM14	0.04195034990512286	6.0	0.010169168089874038	0.02490927292878446	1.0339122137362322	0.008220646611135142
dapB_3_239_B_MM2	-0.47828305230766327	6.0	0.026314506084316923	0.06445711273993983	0.613361101088352	0.021272364991305255
dapB_3_239_B_MM3	-0.4544605985036118	6.0	0.03443780198066331	0.08435504271563299	0.6326189176965958	0.027839150424623343
dapB_3_239_B_MM4	-0.470986999809268	6.0	0.028911815667277015	0.07081919592223303	0.619259151815365	0.023372002250963746
dapB_3_239_B_MM5	-0.38294850442247125	6.0	0.02729018752475995	0.06684703442052894	0.6904285289320207	0.022061095421959862
dapB_3_239_B_MM6	-0.22667378591390952	6.0	0.015490092498260572	0.03794282268925192	0.8167593382725337	0.01252202493621806
dapB_3_239_B_MM7	-0.31206981501783226	6.0	0.025260588547271142	0.061875552543206876	0.7477261026082921	0.020420389337764983
dapB_3_239_B_MM8	-0.37460028740343465	6.0	0.01572187202336184	0.03851056425857464	0.6971771381928804	0.012709393022841737
dapB_3_239_B_MM9	-0.3239043619944882	6.0	0.017825229006735662	0.04366271561476018	0.7381591815348918	0.014409724289329202
dapB_3_239_C	-0.5075456287531042	6.0	0.015087722710836663	0.03695722202215121	0.5897055475796209	0.01219675350789904
dapB_3_239_D_MM2-8	-0.41941605963928436	6.0	0.024037329354876635	0.0588791916986713	0.6609485477221524	0.0194315197030393
dapB_3_239_D_MM3-10	-0.4468368489231084	5.0	0.006417679931610103	0.014350368584916394	0.6387818752364082	0.005187983748019067
dapB_3_239_D_MM4-6	-0.32547486659413777	6.0	0.018552035018814462	0.045443019486340344	0.7368896024306052	0.014997266488193793
dapB_3_239_D_MM7-9	-0.4021655356185054	6.0	0.021863443161835788	0.05355427976683977	0.6748936866537165	0.017674173378553867
dapB_3_239_D_MM9-19	-0.1161824973960901	5.0	0.011608453239608804	0.025957290557392942	0.9060793129731602	0.009384149316966687
dapB_3_239_W_MM1	-0.540530874553272	6.0	0.020127588007899593	0.04930232037231575	0.5630406280200143	0.016270926656451173
dapB_3_239_W_MM10	-0.5047921793485924	6.0	0.011912038523222413	0.029178416178271376	0.5919314065993642	0.009629564410007953
dapB_3_239_W_MM11	-0.4637570715293701	6.0	0.010986786664441802	0.0269120212406972	0.6251037484320807	0.008881600713262182
dapB_3_239_W_MM13	-0.4925373385408878	6.0	0.016033170478391326	0.03927308663111361	0.6018380887060522	0.012961043361077167
dapB_3_239_W_MM16	-0.3546811818904781	6.0	0.037354697525247484	0.09149994843286187	0.7132795298324662	0.03019713755412098
dapB_3_239_W_MM19	-0.3598908328299613	6.0	0.015327689313818865	0.03754501775476664	0.7090681037883334	0.012390739940629515
dapB_3_239_W_MM2	-0.457100911832159	6.0	0.013391156078615735	0.03280149945857785	0.6304845166694096	0.010825267206121852
dapB_3_239_W_MM20	-0.07507965645499272	5.0	0.013407291261026114	0.029979614653793268	0.9393064095364391	0.010838310714836591
dapB_3_239_W_MM3	-0.5043863053972252	6.0	0.03396796942974451	0.08320419270133174	0.5922595107562988	0.02745934282056205
dapB_3_239_W_MM4	-0.4517991810789095	6.0	0.045790887256490234	0.11216430864771376	0.6347703790491701	0.03701686301367849
dapB_3_239_W_MM5	-0.5543574991531348	6.0	0.013564577119422185	0.03322629251921603	0.5518633327235111	0.010965458918836744
dapB_3_239_W_MM6	-0.5174990576887007	6.0	0.030272057827505236	0.07415109514141328	0.5816593021910662	0.024471607450324926
dapB_3_239_W_MM7	-0.4804310199360598	6.0	0.015499132401752434	0.03796496584013099	0.6116247070540368	0.012529332697418245
dapB_3_239_W_MM8	-0.47627278334219997	5.0	0.015434977191418394	0.034513658231170315	0.6149861809977756	0.01247747031224002
dapB_3_239_W_MM9	-0.40163058244588523	6.0	0.02573373088858875	0.06303450985514078	0.6753261370711695	0.020802872540949535
dnaA_1_32_B_MM10
dnaA_1_32_B_MM11
dnaA_1_32_B_MM12
dnaA_1_32_B_MM13
dnaA_1_32_B_MM14
dnaA_1_32_B_MM2
dnaA_1_32_B_MM3
dnaA_1_32_B_MM5
dnaA_1_32_B_MM6
dnaA_1_32_B_MM7
dnaA_1_32_B_MM8
dnaA_1_32_B_MM9
dnaA_1_32_C
dnaA_1_32_D_MM3-10
dnaA_1_32_D_MM4-6
dnaA_1_32_D_MM7-9
dnaA_1_32_D_MM9-19
dnaA_1_32_W_MM1
dnaA_1_32_W_MM10
dnaA_1_32_W_MM11
dnaA_1_32_W_MM13
dnaA_1_32_W_MM16	-0.9891965240596704	6.0	0.2187003923952368	0.5357043679147887	0.2003441204443186	0.17679505577138108
dnaA_1_32_W_MM19
dnaA_1_32_W_MM2
dnaA_1_32_W_MM20
dnaA_1_32_W_MM3
dnaA_1_32_W_MM5
dnaA_1_32_W_MM6
dnaA_1_32_W_MM7
dnaA_1_32_W_MM8
dnaA_1_32_W_MM9
dnaA_2_81_C
dnaA_3_212_B_MM10	-0.038478894206313646	6.0	0.010320419384843097	0.02527976142439384	0.9688940738847323	0.008342916538667889
dnaA_3_212_B_MM11	-0.03809467410161715	6.0	0.018748955238596585	0.045925373544843266	0.969204673303848	0.0151564546856067
dnaA_3_212_B_MM12	-0.15048225167698773	6.0	0.008474923192864865	0.020759237431797747	0.878351758831067	0.006851037175246274
dnaA_3_212_B_MM13	-0.01654563799741187	6.0	0.0084204272047706	0.020625750067938008	0.9866246833831048	0.0068069832019135215
dnaA_3_212_B_MM14	-0.036607517266980166	6.0	0.009861891896305305	0.024156603044436387	0.9704068749672324	0.00797224782600162
dnaA_3_212_B_MM2	-0.4254152004970919	6.0	0.04671292973238266	0.11442284223482267	0.6560989064804499	0.037762232279657616
dnaA_3_212_B_MM3	-0.7225602944629641	5.0	0.035518024100779436	0.07942071631581867	0.41588999380072667	0.028712390421496658
dnaA_3_212_B_MM4	-0.46461822635931765	6.0	0.05657673180263538	0.13858412423075017	0.6244076000872106	0.0457360242698277
dnaA_3_212_B_MM5	-0.41605208891703427	6.0	0.035801793421433414	0.0876961257590434	0.6636679456388177	0.02894178650223419
dnaA_3_212_B_MM6	-0.4351529282867554	6.0	0.06489127015727197	0.15895050064640984	0.648227031588937	0.052457408058955636
dnaA_3_212_B_MM7	-0.3829734126874059	5.0	0.016474377501526655	0.03683782798040675	0.6904083933573193	0.013317710394947722
dnaA_3_212_B_MM8	-0.3939802912801649	6.0	0.028687687735003135	0.07027019685105695	0.6815105505443129	0.02319081963006257
dnaA_3_212_B_MM9	-0.1442169099269354	6.0	0.013953822778518041	0.03417974576859421	0.8834165940240714	0.011280120942324355
dnaA_3_212_C	-0.6513961410655779	6.0	0.19975187081051046	0.48929015865209585	0.4734183335125124	0.1614772737881519
dnaA_3_212_D_MM2-8	-0.7996845767298696	5.0	0.040533134451808395	0.09063484397538225	0.35354354972090224	0.03276655193670529
dnaA_3_212_D_MM3-10	-0.1254338292565142	6.0	0.010447721804126446	0.025591587394659887	0.8986006353434128	0.008445826451496748
dnaA_3_212_D_MM4-6	-0.7090724940490878	6.0	0.08554725805047032	0.2095471311178527	0.42679338725278365	0.06915548752554973
dnaA_3_212_D_MM7-9	-0.5174964217699777	5.0	0.09808431560468595	0.21932319721862117	0.5816614330395413	0.07929031062866018
dnaA_3_212_D_MM9-19	-0.5045962922240866	6.0	0.016607005868130954	0.04067869053232682	0.5920897596536161	0.013424925746570405
dnaA_3_212_W_MM1	-0.8042575022043801	6.0	0.11472214710460324	0.2810107226027885	0.34984684572577	0.09274015548594258
dnaA_3_212_W_MM10	-0.858002064593775	5.0	0.1822150542296448	0.40744524778129637	0.30640031688795305	0.14730069901610704
dnaA_3_212_W_MM11	-0.46661119418764063	4.0	0.2783714542395682	0.5567429084791364	0.6227965062318226	0.22503250331852992
dnaA_3_212_W_MM13	-0.9957902135618101	5.0	0.270059730920443	0.6038719163234124	0.19501385244386968	0.21831339517397116
dnaA_3_212_W_MM16	-1.0736366840697344	5.0	0.33916144345329646	0.7583880429085219	0.1320835991218669	0.2741744797716861
dnaA_3_212_W_MM19	-0.5572033701774014	6.0	0.07067908630273792	0.17312769692784355	0.5495627610558385	0.057136216665676906
dnaA_3_212_W_MM2	-0.5799406975639203	6.0	0.1753888419752102	0.4296131694168971	0.5311821490259931	0.1417824621121282
dnaA_3_212_W_MM20	-0.1101500868352256	5.0	0.011433267573475552	0.025565563499235406	0.9109558490866232	0.009242531100029965
dnaA_3_212_W_MM3	-0.5756929382739737	6.0	0.07539570191917978	0.18468099850096883	0.5346159921588044	0.06094907823317708
dnaA_3_212_W_MM4	-0.6848333873452654	4.0	0.13092602282132337	0.26185204564264675	0.4463880216044505	0.10583919513408752
dnaA_3_212_W_MM5	-0.8335053762767292	6.0	0.056623471215570154	0.13869861194331762	0.3262031774580404	0.045773807910844636
dnaA_3_212_W_MM6	-0.7539746591832558	5.0	0.18234529288284934	0.40773647026315973	0.39049495768799114	0.147405982549002
dnaA_3_212_W_MM7	-0.8421358270505405	6.0	0.17474549653646584	0.42803730136362644	0.31922641345145986	0.1412623885472051
dnaA_3_212_W_MM8	-0.8951297884803703	6.0	0.15260000760790002	0.373792153384186	0.2763866623933029	0.12336021239045317
dnaA_3_212_W_MM9
dnaB_1_16_B_MM10	-0.03766032583650186	6.0	0.005181006487900059	0.012690822249404292	0.969555795791166	0.004188270176144996
dnaB_1_16_B_MM11	-0.07971447756877426	4.0	0.002834951012753672	0.005669902025507344	0.9355596697691848	0.0022917440472769576
dnaB_1_16_B_MM12	-0.07915696521524042	5.0	0.01055311707468014	0.023597487153498516	0.9360103567869662	0.008531026859833948
dnaB_1_16_B_MM13	-0.168118583126964	6.0	0.01903200100527165	0.04661869124705204	0.864094737304255	0.015385265853054159
dnaB_1_16_B_MM14	-0.0036708965257241113	5.0	0.017551400995454162	0.03924612572619299	0.9970324865498024	0.014188364656655156
dnaB_1_16_B_MM2	-0.8698928502356824	6.0	0.052601674336809165	0.12884726174123518	0.29678793307966345	0.04252263037204658
dnaB_1_16_B_MM3	-0.7640236759267167	6.0	0.04191080342033595	0.10266008308991503	0.38237144013893704	0.03388024478132149
dnaB_1_16_B_MM4	-0.7737626582333031	6.0	0.09392865166324742	0.23007726880257862	0.3744985511093747	0.07593091638959551
dnaB_1_16_B_MM5	-0.6122337937655632	6.0	0.0903664425567433	0.22135167413454795	0.5050767557915713	0.07305126468547064
dnaB_1_16_B_MM6	-0.38494251774898164	6.0	0.014019589783099563	0.03434084137173022	0.6888165899070912	0.011333286284716124
dnaB_1_16_B_MM7	-0.26767997233517543	6.0	0.02333901417083468	0.05716867581813079	0.783610376188288	0.018867009184532393
dnaB_1_16_B_MM8	-0.12770539682858115	6.0	0.014024174106270385	0.03435207062431475	0.896764324437915	0.011336992202486929
dnaB_1_16_B_MM9	-0.004393698743019027	6.0	0.010901506919276528	0.026703129379647698	0.9964481809757758	0.00881266148028899
dnaB_1_16_C	-0.7249878823911017	6.0	0.043809995625469535	0.10731213491596352	0.41392755770975986	0.0354155314268999
dnaB_1_16_D_MM2-8	-0.5065924590137721	6.0	0.0918651333454881	0.22502270184918197	0.5904760797921111	0.07426279027387175
dnaB_1_16_D_MM3-10	-0.6558249380315774	6.0	0.05342999841315159	0.1308762330699363	0.4698381414605979	0.04319223868719346
dnaB_1_16_D_MM4-6	-0.5823012039495207	6.0	0.08416924484741542	0.20617170191154993	0.5292739409358279	0.06804151640542705
dnaB_1_16_D_MM7-9	-0.6924551018594841	6.0	0.054145759630604584	0.1326294828303694	0.44022670919043505	0.04377085239232987
dnaB_1_16_D_MM9-19	-0.8059955577948462	6.0	0.04285164076901684	0.1049646545251362	0.3484418201943348	0.03464080762124193
dnaB_1_16_W_MM1	-0.8377827557633227	6.0	0.05121227558670138	0.1254439437542104	0.3227453896753782	0.04139945529758182
dnaB_1_16_W_MM10	-0.7642592189738888	6.0	0.07978157288621823	0.19542414444790007	0.3821810296613642	0.06449456936710397
dnaB_1_16_W_MM11	-0.6789828439192758	6.0	0.03054198366525612	0.07481227571229623	0.451117538273179	0.024689812607694105
dnaB_1_16_W_MM13	-0.45766463196939733	6.0	0.12330936093656021	0.3020450148032529	0.630028811345743	0.0996819672116296
dnaB_1_16_W_MM16	-0.5683767944061623	6.0	0.08178758095005564	0.20033784062421015	0.540530284533752	0.0661162048092711
dnaB_1_16_W_MM19	-0.6803266903521309	6.0	0.09110412194642051	0.22315861223302486	0.45003118720429097	0.0736475968063737
dnaB_1_16_W_MM2	-0.7448165902405401	6.0	0.04166428905191487	0.10205624867301892	0.3978982425735505	0.033680965205111636
dnaB_1_16_W_MM20	-0.5775862380855066	5.0	0.028836205027968714	0.06447971465565927	0.533085468861128	0.02331087941964636
dnaB_1_16_W_MM3	-0.7274222606075317	6.0	0.06896602978843924	0.168931582567261	0.4119596324224354	0.055751400119771345
dnaB_1_16_W_MM4	-0.7663464539016837	6.0	0.05292832279757373	0.12964738379537388	0.3804937312920015	0.042786689490578664
dnaB_1_16_W_MM5	-0.8794312900072998	6.0	0.05639555823543457	0.13814034143622836	0.28907716048833004	0.04558956549777538
dnaB_1_16_W_MM6	-0.8207339707016029	6.0	0.05288315310622706	0.12953674109973554	0.33652744499228804	0.04275017479568786
dnaB_1_16_W_MM7	-0.9034467608904013	5.0	0.05006959871196502	0.1119590263260897	0.26966331093985346	0.04047572754572397
dnaB_1_16_W_MM8	-0.3868888088521625	6.0	0.04966794302365908	0.12166111698159222	0.6872432290165795	0.040151033387486657
dnaB_1_16_W_MM9	-0.6470729251830467	6.0	0.06620089795529006	0.16215842050451887	0.4769131749469188	0.0535160971497915
dnaB_2_40_C	-0.7700279287952139	6.0	0.056429864649510386	0.13822437464561874	0.3775176664025231	0.045617298435624384
dnaB_3_279_B_MM10	0.008864273050354202	6.0	0.009451320086172289	0.023150911606839644	1.0071657834315997	0.007640345970336707
dnaB_3_279_B_MM11	-0.00026322780308124863	6.0	0.01155064722535066	0.028293191901003416	0.9997872094621476	0.00933741955392072
dnaB_3_279_B_MM12	0.009609813395069016	6.0	0.010015363999663547	0.024532531387415762	1.0077684702643945	0.008096313031259853
dnaB_3_279_B_MM13	0.017245645875979206	6.0	0.008931887116144118	0.021878565874692234	1.013941195491534	0.007220441918497317
dnaB_3_279_B_MM14	-0.19688725274100044	5.0	0.010065927967322658	0.02250809919154975	0.8408384527901868	0.008137188401369658
dnaB_3_279_B_MM2	-0.7578186108695016	6.0	0.061611362646913324	0.15091640084250882	0.3873875482987836	0.049805965942789326
dnaB_3_279_B_MM3	-0.5061196062216627	6.0	0.08015022778844022	0.19632716084951957	0.5908583289268158	0.06479258604318264
dnaB_3_279_B_MM4	-0.5385102360021736	5.0	0.018878932049297095	0.04221457540482772	0.5646740905914469	0.015261526547824738
dnaB_3_279_B_MM5	-0.20409961451944217	6.0	0.011392494382321972	0.027905798134212647	0.8350080567451782	0.009209570488825633
dnaB_3_279_B_MM6	-0.016529749862428274	6.0	0.011060044301114045	0.027091465070306395	0.9866375271813247	0.008940821402440199
dnaB_3_279_B_MM7	-0.006788302541204425	6.0	0.011479148339332801	0.028118056113082247	0.9945124089023292	0.009279620619942242
dnaB_3_279_B_MM8	0.00727130120148654	6.0	0.007981833673438032	0.019551419711687834	1.005878042043583	0.006452428886835864
dnaB_3_279_B_MM9	-0.21016008889109516	6.0	0.010106915085554363	0.024756784833245976	0.8301088341475293	0.00817032194893361
dnaB_3_279_C	-0.8303582478843614	6.0	0.06134721313905764	0.15026936933245508	0.328747282356777	0.04959243030866513
dnaB_3_279_D_MM2-8	-0.2081459529037503	6.0	0.0191311886176322	0.04686165028614035	0.8317370401160411	0.01546544805696819
dnaB_3_279_D_MM3-10	-0.07798226886163315	5.0	0.01717613670187858	0.03840700925622955	0.9369599687427377	0.013885005019367428
dnaB_3_279_D_MM4-6	-0.035483645782311314	3.0	0.008916320548767674	0.015443520207036023	0.9713154006430933	0.007207858072088327
dnaB_3_279_D_MM7-9	-0.0674060554360792	5.0	0.017244440696417635	0.03855974163115365	0.9455096664453448	0.01394022123727945
dnaB_3_279_D_MM9-19	0.01838348744036149	6.0	0.011669091924549395	0.028583320976777755	1.0148610144302694	0.009433168980665327
dnaB_3_279_W_MM1	-0.7753466354851314	6.0	0.058896828773029354	0.14426717796199254	0.3732180808573073	0.04761156582136974
dnaB_3_279_W_MM10	-0.6618000221842307	6.0	0.04949995896689581	0.12124964175759947	0.4650079474017872	0.04001523687446306
dnaB_3_279_W_MM11	-0.4466246205277762	6.0	0.041616434402061316	0.10193902919905817	0.6389534383990441	0.033642280018509454
dnaB_3_279_W_MM13	-0.46231677777081415	6.0	0.043304967902358216	0.1060750746883812	0.626268066486485	0.03500727242244324
dnaB_3_279_W_MM16	-0.49529601984947513	6.0	0.0574681842717165	0.14076772790994313	0.5996080002710678	0.04645666490180201
dnaB_3_279_W_MM19	0.02586180975512414	6.0	0.0071444839683219704	0.01750034019788352	1.0209064101254242	0.005775524350018179
dnaB_3_279_W_MM2	-0.5682946557704879	6.0	0.09781253820111419	0.23959080903921695	0.5405966845274419	0.07907060868530455
dnaB_3_279_W_MM20	0.05017125952332162	5.0	0.011188395320615663	0.02501801249603718	1.040557909057228	0.00904457899245903
dnaB_3_279_W_MM3	-0.6183988162786883	6.0	0.1002153300648371	0.2454764230634491	0.5000930175956653	0.08101299990326913
dnaB_3_279_W_MM4	-0.5520779276374798	6.0	0.06224245448334479	0.1524622538226019	0.5537061139313141	0.05031613382679169
dnaB_3_279_W_MM5	-0.4523546097133582	6.0	0.07720518831444108	0.18911331686586708	0.6343213764875885	0.06241184766245929
dnaB_3_279_W_MM6	-0.3692575684605921	6.0	0.037652216732352584	0.09222871867894679	0.7014961349862819	0.030437648895857143
dnaB_3_279_W_MM7	-0.7131954584893924	6.0	0.03903386712948117	0.09561305715482557	0.42346042694034963	0.03155456028472861
dnaB_3_279_W_MM8	-0.6614262996853326	6.0	0.08217462658314637	0.20128590493245488	0.46531006066876435	0.06642908835528999
dnaB_3_279_W_MM9	-0.5487802144904833	6.0	0.06111444434184584	0.1496992045512448	0.5563719499335084	0.049404262505058597
dnaE_1_10_B_MM10	-0.36824814658884525	6.0	0.055382521908407055	0.1356589193441077	0.7023121408203722	0.04477063777673319
dnaE_1_10_B_MM11	-0.010666812653897732	6.0	0.009346155947268089	0.02289331312728518	0.9913770628511693	0.007555332406350425
dnaE_1_10_B_MM12	-0.01116308633363977	6.0	0.012483863340959056	0.03057909520398614	0.9909758805216502	0.01009182147061948
dnaE_1_10_B_MM13	-0.006775377823543764	6.0	0.01125806797730358	0.02757652203396088	0.9945228571057119	0.00910090162219908
dnaE_1_10_B_MM14	-0.005553896164308182	6.0	0.010522567299539074	0.025774920667966644	0.9955102898016623	0.008506330748680627
dnaE_1_10_B_MM2	-0.44410670413602044	6.0	0.01671018487513324	0.04093142645164947	0.6409888950529289	0.013508334551180314
dnaE_1_10_B_MM3	-0.39188745225218	6.0	0.030872816670691434	0.07562264776568417	0.6832023792082708	0.02495725446733763
dnaE_1_10_B_MM4	-0.419869491629791	6.0	0.017232188463229634	0.042210068886387606	0.6605819981555414	0.013930316663144614
dnaE_1_10_B_MM5	-0.3747114118087443	6.0	0.020565349173715306	0.050374611857770146	0.6970873064133436	0.016624808096156442
dnaE_1_10_B_MM6	-0.34754070022861616	6.0	0.014622999429554777	0.03581888711141869	0.7190518187607914	0.01182107618271158
dnaE_1_10_B_MM7	-0.3428169177676822	5.0	0.012484205997495465	0.027915533255510428	0.7228704739286497	0.010092098470494979
dnaE_1_10_B_MM8	-0.2553701732034355	6.0	0.02532751582472177	0.062039490222834594	0.7935614860157337	0.020474492632322074
dnaE_1_10_B_MM9	-0.0729344417666549	6.0	0.011483796195892229	0.02812944099005049	0.9410405781234843	0.009283377897424198
dnaE_1_10_C	-0.4816317958291703	6.0	0.033727298511152665	0.0826146717548548	0.6106540126777427	0.02726478702663325
dnaE_1_10_D_MM2-8	-0.33636879559777366	6.0	0.024503021484166124	0.06001989979266076	0.7280830668561897	0.019807980234583467
dnaE_1_10_D_MM3-10	-0.34234230762695184	5.0	0.028318040637305576	0.06332106385461674	0.7232541436851649	0.022892000873784048
dnaE_1_10_D_MM4-6	-0.42585265151878526	6.0	0.0243787646381512	0.05971553392287661	0.6557452757579327	0.01970753233057841
dnaE_1_10_D_MM7-9	-0.4169405095162741	6.0	0.022423433431424646	0.05492597018825607	0.6629497559379635	0.018126863517145264
dnaE_1_10_D_MM9-19	-0.4554112676976014	6.0	0.02836546244208083	0.06948090930117846	0.631850406898189	0.022930336153059037
dnaE_1_10_W_MM1	-0.4637821368942177	6.0	0.029516999492211576	0.07230158749390853	0.6250834858594917	0.023861226375847273
dnaE_1_10_W_MM10	-0.5545774688973273	6.0	0.06133346468407694	0.15023569263300074	0.5516855115373367	0.04958131620485186
dnaE_1_10_W_MM11	-0.3420635448591534	6.0	0.011809131361811075	0.02892634614193537	0.723479492522175	0.009546375362463345
dnaE_1_10_W_MM13	-0.31817515171681754	6.0	0.02564562078391143	0.06281868505749813	0.7427906137855309	0.02073164527564908
dnaE_1_10_W_MM16	-0.5629845118667013	6.0	0.04989416305001167	0.12221524061575502	0.544889348008024	0.040333907234842765
dnaE_1_10_W_MM19	-0.5689656300531305	6.0	0.03089627201272764	0.07568010138541532	0.5400542761009102	0.0249762155147231
dnaE_1_10_W_MM2	-0.41834870478093217	6.0	0.03164166360240164	0.07750593043867864	0.6618113859623747	0.02557878209553553
dnaE_1_10_W_MM20	-0.2534098875648352	6.0	0.009026781637127931	0.022111009030488408	0.7951461599388506	0.0072971536333049074
dnaE_1_10_W_MM3	-0.34655361300383974	6.0	0.038968543527693696	0.0954530476622855	0.7198497695053889	0.03150175338440841
dnaE_1_10_W_MM4	-0.4810643314196276	6.0	0.039538741548208536	0.09684974186489187	0.6111127448310533	0.03196269535956258
dnaE_1_10_W_MM5	-0.43331622595947583	6.0	0.03284557590839034	0.08045490128340839	0.6497118020862848	0.026552011914421574
dnaE_1_10_W_MM6	-0.4324980683165234	6.0	0.023232101375914957	0.05690679402360264	0.6503731919655226	0.01878058202574455
dnaE_1_10_W_MM7	-0.4708545531704998	6.0	0.03125048412626859	0.07654774032430342	0.6193662202601505	0.025262556795058795
dnaE_1_10_W_MM8	-0.36945045489881695	6.0	0.024130604701029214	0.059107668702326595	0.7013402076546936	0.019506922494248465
dnaE_1_10_W_MM9	-0.361231461295144	6.0	0.028041880069618372	0.06868829759888623	0.7079843540900598	0.022668755627484348
dnaE_2_109_C	-0.29371986205988404	6.0	0.009819161626395205	0.02405193568658524	0.7625600081220041	0.00793770513328331
dnaE_3_216_B_MM10	-0.010642712095728446	6.0	0.01169393717500178	0.02864417916291775	0.9913965454843691	0.00945325361513386
dnaE_3_216_B_MM11	0.0011698204652789922	5.0	0.016076799592575283	0.03594881674963926	1.000945670339849	0.012996312669883294
dnaE_3_216_B_MM12	-0.028602428041209157	6.0	0.012951000599105596	0.031723343126287946	0.9768781033935967	0.010469450228859908
dnaE_3_216_B_MM13	0.014695782875934227	6.0	0.00874551606105462	0.02142205188689883	1.0118799135415337	0.007069781552880905
dnaE_3_216_B_MM14	-0.028302612878185914	6.0	0.01382260781289426	0.033858336056199104	0.9771204707615163	0.011174048168922228
dnaE_3_216_B_MM2	-0.5340497001177594	6.0	0.07036933473726342	0.17236896364540272	0.5682799400452059	0.056885816816396484
dnaE_3_216_B_MM3	-0.571084096104802	6.0	0.08812542378641619	0.21586232164324715	0.538341730825371	0.07123964910423898
dnaE_3_216_B_MM4	-0.4779271704594835	5.0	0.00946246625853029	0.02115871778887183	0.6136487921642932	0.007649356416738235
dnaE_3_216_B_MM5	-0.5571073738662237	6.0	0.07059631255975149	0.17292494349342652	0.5496403634460428	0.057069303258035435
dnaE_3_216_B_MM6	-0.4372249396791566	6.0	0.05033111844407846	0.12328555837157541	0.646552039762601	0.04068713729729293
dnaE_3_216_B_MM7	-0.520370528989477	6.0	0.08913042856445988	0.21832407053851324	0.5793380355339437	0.07205208420706967
dnaE_3_216_B_MM8	-0.6127527802452934	6.0	0.08392560388094711	0.20557490586326402	0.5046572126777086	0.06784455965659272
dnaE_3_216_B_MM9	-0.5222941860237407	6.0	0.04828936343438597	0.11828430041805749	0.5777829717824209	0.039036604406809
dnaE_3_216_C	-0.5224644279064871	5.0	0.08910819505051283	0.199251981485257	0.5776453500670452	0.07203411087243039
dnaE_3_216_D_MM2-8	-0.9141648975963557	5.0	0.10048624254436041	0.2246940691327213	0.2609988839768237	0.081232002651284
dnaE_3_216_D_MM3-10	0.024657448831070187	6.0	0.00677806385550106	0.016602797889979246	1.0199328176484972	0.0054793142537653316
dnaE_3_216_D_MM4-6	-0.6182081393402993	5.0	0.057032091880165885	0.12752763434306472	0.5002471587912416	0.04610413248134648
dnaE_3_216_D_MM7-9	-0.3233813002049178	5.0	0.025304875265291734	0.056583421255345344	0.7385820190855984	0.020456190246472238
dnaE_3_216_D_MM9-19	-0.08725396250079713	6.0	0.008151318377992024	0.019966570757051473	0.9294648308690534	0.0065894385074673064
dnaE_3_216_W_MM1	-0.5379967717828468	4.0	0.08001352767389898	0.16002705534779796	0.5650891695691217	0.06468207913412051
dnaE_3_216_W_MM10	-0.04120855495951241	5.0	0.0056713384923856806	0.012681498392385556	0.9666874453560254	0.004584649318999321
dnaE_3_216_W_MM11	-0.11604456125571046	6.0	0.007573174900243738	0.018550414238450053	0.906190819072277	0.00612207350975094
dnaE_3_216_W_MM13	-0.019562282439018686	6.0	0.007609591948343381	0.01863961742423257	0.9841860603131815	0.006151512661548024
dnaE_3_216_W_MM16	-0.10757468383272557	5.0	0.0112681631999756	0.025196378896707	0.9130377773011731	0.009109062492126093
dnaE_3_216_W_MM19	0.02225426190509926	6.0	0.0076363830069846195	0.018705241847572586	1.0179901070664408	0.006173170266524299
dnaE_3_216_W_MM2	-0.798786654994667	5.0	0.036966938815045924	0.08266058811051821	0.3542694200383482	0.02988367756420001
dnaE_3_216_W_MM20	0.0759268603895666	5.0	0.009563079825198176	0.021383696563399928	1.0613784610539714	0.0077306913468478235
dnaE_3_216_W_MM3	-0.6608585202037738	5.0	0.03663504241508216	0.08191844519871179	0.46576904752291975	0.02961537606780456
dnaE_3_216_W_MM4	-0.5130025752581674	6.0	0.056458787024098615	0.13829521970550954	0.5852942104478586	0.045640678973594
dnaE_3_216_W_MM5	-0.7131111796606812	6.0	0.05311172037097028	0.13009661427026006	0.4235285570431774	0.042934946125429065
dnaE_3_216_W_MM6	-0.6920381872369691	6.0	0.05916207796153994	0.14491690312853078	0.4405637385077224	0.04782599042556201
dnaE_3_216_W_MM7	-0.5754404968845477	6.0	0.08231953329962839	0.201640852448138	0.534820063075339	0.06654622939349987
dnaE_3_216_W_MM8	-0.6280074984300328	5.0	0.08208356761849614	0.1835444370306579	0.4923254618165865	0.0663554772631584
dnaE_3_216_W_MM9	-0.7175893436732727	5.0	0.050531849153157754	0.11299264973522592	0.4199084571993293	0.04084940585345797
dnaX_1_33_B_MM10	0.02465164954204686	6.0	0.012736219625695456	0.031197239334974824	1.0199281295653388	0.01029582358943416
dnaX_1_33_B_MM11	0.015975030262473346	6.0	0.011005757768453226	0.026958490765382453	1.0129140434329873	0.008896936750637383
dnaX_1_33_B_MM12	0.0023596330517069533	5.0	0.015484489337552134	0.03462437075563726	1.001907502096396	0.01251749540108968
dnaX_1_33_B_MM13	-0.0010941043617933393	6.0	0.011643001780946294	0.028519413437634217	0.9991155377475803	0.009412077987901776
dnaX_1_33_B_MM14	0.017988570053749323	6.0	0.006935754618347377	0.016989059796102955	1.0145417674429802	0.005606789778188092
dnaX_1_33_B_MM2	-0.7088584146602351	6.0	0.10668644365442549	0.2613273494255307	0.42696644673876444	0.08624417884832866
dnaX_1_33_B_MM3	-0.6508520254686188	5.0	0.025400040378398332	0.05679621691733815	0.4738581907357066	0.020533120705054884
dnaX_1_33_B_MM4	-0.7065843917101974	6.0	0.18311033764572474	0.44852689386076716	0.4288047425455262	0.14802443654462047
dnaX_1_33_B_MM5	-0.4806225053016265	6.0	0.12107673647631018	0.29657622408838363	0.6114699123345854	0.09787713750079342
dnaX_1_33_B_MM6	-0.44717390745277313	6.0	0.05949071017146275	0.14572188435588487	0.638509400729629	0.048091653185675286
dnaX_1_33_B_MM7	-0.9104429581250892	6.0	0.05048873738305311	0.12367164434586217	0.2640076599977239	0.04081455476006679
dnaX_1_33_B_MM8	-0.7881202686336829	6.0	0.04259146025381384	0.10432734502187442	0.36289201257655135	0.0344304804782855
dnaX_1_33_B_MM9	0.039127865998021226	5.0	0.012638916231036367	0.028261475854522756	1.0316305479636896	0.010217164566937258
dnaX_1_33_C	-0.7644137743711128	4.0	0.19717321537763602	0.39434643075527204	0.3820560887329428	0.15939271634370836
dnaX_1_33_D_MM2-8	-0.7096111973245738	6.0	0.08497534962072026	0.20814624728536868	0.4263579052923231	0.06869316287388172
dnaX_1_33_D_MM3-10	-0.816963832154992	6.0	0.12927850452057435	0.31666637078549553	0.3395751846296698	0.10450735897835305
dnaX_1_33_D_MM4-6	-0.8075485847228943	6.0	0.08547767391038907	0.2093766854804633	0.3471863698526522	0.06909923645168684
dnaX_1_33_D_MM7-9	-0.03697503187700169	6.0	0.008336003424424388	0.020418954883932985	0.9701097800911606	0.006738735921735965
dnaX_1_33_D_MM9-19	-0.11697481540374376	6.0	0.012920844589928914	0.03164947629112639	0.9054388115784546	0.010445072433896474
dnaX_1_33_W_MM1	-0.601818435440385	5.0	0.10476434301039247	0.23426019258934255	0.5134964199531747	0.08469037326600531
dnaX_1_33_W_MM10	-0.8888583664924983	4.0	0.14216715285378945	0.2843343057075789	0.28145641278546474	0.11492640430302027
dnaX_1_33_W_MM11	-0.9425487808694912	6.0	0.11828680094480011	0.2897423056209234	0.23805365662115632	0.09562178348661095
dnaX_1_33_W_MM13	-0.8918171463487843	6.0	0.11209111352022012	0.274566032824924	0.27906456682680736	0.0906132561045882
dnaX_1_33_W_MM16	-0.8732201437379399	5.0	0.12080683022960065	0.2701322845396636	0.29409818463496806	0.09765894818061233
dnaX_1_33_W_MM19	-0.5369003861941558	6.0	0.07892939294037346	0.19333673841154775	0.5659754759409423	0.0638056762224561
dnaX_1_33_W_MM2	-0.7847985621253489	6.0	0.10687492317356952	0.2617890280743987	0.36557724455517426	0.0863965436737132
dnaX_1_33_W_MM20	-0.7221895959995827	6.0	0.08878350218957444	0.2174742779417304	0.41618966246976796	0.07177163263986082
dnaX_1_33_W_MM3	-0.8756827609129869	5.0	0.032252432495900304	0.0721186315005563	0.2921074312758283	0.026072521130051648
dnaX_1_33_W_MM4	-0.9979068480669105	6.0	0.15111957507212956	0.37016584907293376	0.19330278777096963	0.12216344657828078
dnaX_1_33_W_MM5	-0.691398064657314	6.0	0.1383069590997825	0.3387814776704497	0.44108120674786216	0.11180586500012481
dnaX_1_33_W_MM6	-0.9242208189405859	6.0	0.05745899051000802	0.1407452078849406	0.25286978482242944	0.046449232763266735
dnaX_1_33_W_MM7	-0.8772021243751931	5.0	0.12127180752169223	0.27117200537277414	0.2908791941195259	0.09803483084541886
dnaX_1_33_W_MM8	-0.9702114753171059	6.0	0.057552695397963	0.14097473704683497	0.2156914305908786	0.046524982791470215
dnaX_1_33_W_MM9	-0.8115923727072488	6.0	0.09606398442264982	0.23530774449416372	0.34391741493953254	0.07765709653108677
dnaX_2_60_C	-0.687947406112328	6.0	0.07673772775673336	0.18796827702460633	0.4438706821723337	0.0620339575523149
dnaX_3_206_B_MM10	0.010167190691917233	6.0	0.009242736092017083	0.02263998725264772	1.0082190481037971	0.00747172890259481
dnaX_3_206_B_MM11	-0.013303259600405995	6.0	0.01153797942622969	0.028262162256992962	0.9892457873658294	0.009327179040734785
dnaX_3_206_B_MM12	0.019763890643910688	5.0	0.00993213216351155	0.02220892267912388	1.015976917601204	0.008029029306007757
dnaX_3_206_B_MM13	-0.017076106088557204	6.0	0.012292799473181378	0.030111086219648236	0.986195858657498	0.009937367485467937
dnaX_3_206_B_MM14	0.017518985322159532	6.0	0.007658525831491386	0.01875948046907816	1.0141621601734112	0.006191070288790994
dnaX_3_206_B_MM2	-0.3996262825260422	6.0	0.03567506611385704	0.08738570851900455	0.6769463916680193	0.02883934150355201
dnaX_3_206_B_MM3	-0.18918169147684308	6.0	0.007103602804427816	0.017400202206251752	0.847067546019176	0.005742476454806339
dnaX_3_206_B_MM4	0.02869939871714509	6.0	0.011569691293866024	0.028339840151492657	1.0232002866626466	0.009352814575019734
dnaX_3_206_B_MM5	-0.37958579936581666	6.0	0.03198565915884964	0.07834854402576101	0.693146903698169	0.025856864420497352
dnaX_3_206_B_MM6	-0.5043048273822895	6.0	0.05267655510726352	0.1290306814203948	0.5923253767112563	0.04258316318519653
dnaX_3_206_B_MM7	-0.55523528091619	6.0	0.033025897256806803	0.08089659657675935	0.5511537433439273	0.026697781761932618
dnaX_3_206_B_MM8	-0.5152248793909784	6.0	0.04010399788305758	0.09823433145914783	0.583497723579233	0.03241964252893099
dnaX_3_206_B_MM9	-0.4929043944107839	6.0	0.024064911783266432	0.05894675457409316	0.6015413646705863	0.01945381704284778
dnaX_3_206_C	-0.5246315512918669	6.0	0.06247927331212604	0.1530423391145995	0.5758934707238692	0.050507575632558685
dnaX_3_206_D_MM2-8	-0.36843143058945405	6.0	0.017508563737993095	0.04288704728707958	0.7021639759965475	0.01415373547634607
dnaX_3_206_D_MM3-10	0.03913313697537524	6.0	0.011643934256990177	0.028521697528139104	1.0316348089653509	0.009412831791552416
dnaX_3_206_D_MM4-6	-0.49895408636389504	6.0	0.024414522001906348	0.059803121218623814	0.5966508584646483	0.019736438200614093
dnaX_3_206_D_MM7-9	-0.5255753008240028	6.0	0.03718434527258027	0.09108267233729353	0.5751305537060221	0.030059426616882916
dnaX_3_206_D_MM9-19	-0.14641472395129215	5.0	0.014131994895547598	0.03160010124412447	0.8816399046969253	0.011424153374192236
dnaX_3_206_W_MM1	-0.5070779339965905	6.0	0.03576626296944059	0.08760909428133053	0.5900836270135726	0.028913064065237817
dnaX_3_206_W_MM10	-0.5454218218723647	6.0	0.04295201877958744	0.10521052943242985	0.559086838570514	0.03472195213032437
dnaX_3_206_W_MM11	-0.35060985772585074	6.0	0.05869053237574336	0.14376185705286737	0.7165707446989117	0.047444798022445535
dnaX_3_206_W_MM13	-0.6694573798883191	6.0	0.05217005306067597	0.12779000985257993	0.45881782141468264	0.042173712353426034
dnaX_3_206_W_MM16	-0.6149167688291544	5.0	0.018361096479239856	0.04105665986901238	0.5029078674745188	0.014842913817019831
dnaX_3_206_W_MM19	-0.1724200536253232	6.0	0.0165040995233902	0.040426622496417035	0.8606174746056036	0.013341737359213552
dnaX_3_206_W_MM2	-0.45182203830659523	6.0	0.049713804346026985	0.12177345382032287	0.634751901511022	0.04018810718949031
dnaX_3_206_W_MM20	0.07202075332129355	6.0	0.008080484863959904	0.019793064790984506	1.0582208059193783	0.006532177453078525
dnaX_3_206_W_MM3	-0.3237173339119567	6.0	0.050800617044605346	0.12443559037781707	0.738310373034458	0.041066674939432724
dnaX_3_206_W_MM4	-0.30420531969613657	6.0	0.022892968784780216	0.056076092220174616	0.7540836764278224	0.018506430869878285
dnaX_3_206_W_MM5	-0.3579516007566349	4.0	0.01324001571015526	0.02648003142031052	0.7106357582346857	0.01070308695039105
dnaX_3_206_W_MM6	-0.49001806486987415	6.0	0.0718512773419972	0.1759989668550915	0.6038746425699579	0.058083803352151776
dnaX_3_206_W_MM7	-0.5013926182398433	6.0	0.04425675958290936	0.10840647864715759	0.5946795754034391	0.03577669062696879
dnaX_3_206_W_MM8	-0.5010594141698005	6.0	0.042355006232541174	0.10374815332212718	0.5949489340063262	0.03423933357900275
dnaX_3_206_W_MM9	-0.6250093631746957	6.0	0.04818922213002618	0.11803900532019926	0.4947491222584916	0.03895565124849316
eno_1_44_B_MM10	-0.43357161203509775	5.0	0.01905103654372821	0.04259941275360892	0.6495053507169556	0.01540065397854496
eno_1_44_B_MM11	-0.15760609928624408	4.0	0.00996939024885052	0.01993878049770104	0.8725929166927814	0.008059148343304836
eno_1_44_B_MM12	-0.08222144407375422	3.0	0.019560821147767134	0.033880336065700435	0.933533064886538	0.015812758394615576
eno_1_44_B_MM13	-0.18293267336048516	6.0	0.018238298582120428	0.044674525302720966	0.8521191853614652	0.014743645311682159
eno_1_44_B_MM14	-0.2833086997495546	6.0	0.016259527051705382	0.039827544735657944	0.770976280270127	0.01314402759153504
eno_1_44_B_MM2	-0.6436497941770847	5.0	0.026082771849092735	0.05832285089618924	0.47968039740355756	0.02108503351653333
eno_1_44_B_MM3	-0.5598238754627293	6.0	0.027329251275601475	0.06694272067752989	0.5474443726387227	0.022092674139917466
eno_1_44_B_MM4	-0.6551364825722926	6.0	0.06357104735937072	0.1557166284447622	0.4703946814831709	0.05139015408364597
eno_1_44_B_MM5	-0.7402813693997912	6.0	0.11059732111671454	0.2709070036546896	0.40156446654642164	0.08940569031837159
eno_1_44_B_MM6	-0.701708533105946	6.0	0.028605112057530364	0.07006792857608403	0.432746334439491	0.023124066336461822
eno_1_44_B_MM7	-0.664552788273042	6.0	0.04703876500980577	0.11522097240470748	0.4627826407671405	0.03802563402948254
eno_1_44_B_MM8	-0.3520339434842235	6.0	0.0549427196405287	0.1345816282000869	0.7154195290183302	0.04441510633197284
eno_1_44_B_MM9	-0.5642002944282166	6.0	0.05627215612263966	0.13783806922669944	0.543906522401655	0.045489808550954476
eno_1_44_C	-0.6559607052027616	6.0	0.04458756664063872	0.10921678714190593	0.4697283887329573	0.036044111510764615
eno_1_44_D_MM2-8	-0.6016481879825265	6.0	0.051876764439808105	0.12707160238408907	0.5136340461754114	0.041936620972310726
eno_1_44_D_MM3-10	-0.6460899434152213	6.0	0.0827693608486034	0.20274270041537357	0.4777078068840709	0.06690986516816651
eno_1_44_D_MM4-6	-0.6720391348625768	6.0	0.06159753269029568	0.15088252450563075	0.45673075833416904	0.04979478595392532
eno_1_44_D_MM7-9	-0.7968985287705548	5.0	0.02192694682866954	0.04903014364792852	0.35579576106334304	0.017725509062941985
eno_1_44_D_MM9-19	-0.36861641104207116	6.0	0.014116989607231659	0.03457942124189067	0.7020144397790817	0.011412023259766617
eno_1_44_W_MM1	-0.6214009341029986	6.0	0.08331276458794586	0.20407376230108296	0.49766613768764023	0.06734914693328474
eno_1_44_W_MM10	-0.7676009769068065	6.0	0.0497331429437815	0.12182082351716236	0.37947958832578155	0.040203740304872976
eno_1_44_W_MM11	-0.6362166568293215	5.0	0.03962595803586968	0.08860633584175866	0.48568926605514734	0.03203320023443436
eno_1_44_W_MM13	-0.5315417274454556	6.0	0.04962956293473648	0.12156710534744919	0.570307358302745	0.040120007334504916
eno_1_44_W_MM16	-0.4861170595448692	6.0	0.04881577631498403	0.11957374336955139	0.6070281735099131	0.03946215094362506
eno_1_44_W_MM19	-0.5528916827386295	6.0	0.06409905731076969	0.1570099834048014	0.5530482830197352	0.051816991675399
eno_1_44_W_MM2	-0.5694530171275647	6.0	0.06059660402812236	0.14843076001437952	0.5396602776079805	0.04898564593952469
eno_1_44_W_MM20	-0.8107672638316572	5.0	0.03812327869178028	0.08524624267998997	0.3445844241208149	0.030818450340594786
eno_1_44_W_MM3	-0.8682238845295247	6.0	0.07884038392677545	0.19311871174572418	0.298137107088311	0.06373372228880801
eno_1_44_W_MM4	-0.6983475833475522	6.0	0.09665900232691445	0.23676523474743227	0.43546329024131786	0.07813810263453867
eno_1_44_W_MM5	-0.4465450062623641	6.0	0.0875346385209906	0.2144151991953997	0.6390177977188403	0.07076206462070925
eno_1_44_W_MM6	-0.6277127419633822	6.0	0.051679533627290664	0.1265884875318668	0.49256373978851753	0.04177718169505584
eno_1_44_W_MM7	-0.5697247940239167	6.0	0.0605365262537605	0.1482836001223109	0.5394405760746559	0.0489370797099327
eno_1_44_W_MM8	-0.7700470076532823	6.0	0.03440477942330434	0.08427415430010171	0.37750224325792187	0.02781245534279906
eno_1_44_W_MM9	-0.7204136094261534	5.0	0.024870936090816045	0.055613103763117566	0.41762535100173553	0.0201053984636474
eno_2_68_C	-0.4947966466769385	6.0	0.06191019598145911	0.1516483900302804	0.6000116881973784	0.050047539611079286
eno_3_219_B_MM10	-0.25375760531342695	5.0	0.025544571782621917	0.05711939896206559	0.7948650686336102	0.0206499583448532
eno_3_219_B_MM11	-0.3958538719583766	6.0	0.025138911461729252	0.061577505770240265	0.6799959679828971	0.02032202688450701
eno_3_219_B_MM12	-0.1985061364481988	6.0	0.019945244644739363	0.04885567217459018	0.8395297645333121	0.016123522233869276
eno_3_219_B_MM13	-0.09149406996245461	4.0	0.015640467186054427	0.031280934372108854	0.9260371733923093	0.012643586223895463
eno_3_219_B_MM14	-0.034364119761240486	6.0	0.013821508376374976	0.03385564299772228	0.9722204134927046	0.01117315939621078
eno_3_219_B_MM2	-0.752515046664279	6.0	0.02800096701599476	0.06858808149368925	0.3916748928214899	0.02263568195295663
eno_3_219_B_MM3	-0.6666115680879314	6.0	0.049084170675898015	0.12023117260363103	0.4611183452064056	0.03967911807151553
eno_3_219_B_MM4	-0.6115996431956244	6.0	0.026321623360198224	0.06447454643420764	0.5055893963229937	0.02127811852092902
eno_3_219_B_MM5	-0.5622062411743785	6.0	0.07433141892763713	0.1820740482297665	0.5455184937034089	0.060088723257195734
eno_3_219_B_MM6	-0.6359063680744045	6.0	0.07852841889935142	0.19235455661094195	0.48594010016262185	0.06348153310058526
eno_3_219_B_MM7	-0.4068131895879281	5.0	0.01604505286943475	0.03587782891863416	0.6711365729433524	0.012970648958781916
eno_3_219_B_MM8	-0.5102709937908949	6.0	0.06431446793870342	0.15753762952841158	0.5875023916612592	0.05199112732080043
eno_3_219_B_MM9	-0.48100219727724697	6.0	0.08474032521271661	0.20757055740866007	0.6111629734065359	0.06850317165865999
eno_3_219_C	-0.7552452846167601	5.0	0.014337171137971757	0.032058889269552866	0.3894677976910627	0.011590015651918681
eno_3_219_D_MM2-8	-0.5139248129663924	6.0	0.03905705870260874	0.09566986467532056	0.584548683358152	0.0315733081041523
eno_3_219_D_MM3-10	-0.40328216082594637	5.0	0.03948475294692108	0.08829059166410069	0.673991018790787	0.03191905155229229
eno_3_219_D_MM4-6	-0.5313786290322186	6.0	0.027106139616424406	0.06639621095688032	0.5704392053138484	0.02191231306330737
eno_3_219_D_MM7-9	-0.335095039660819	6.0	0.013442190274609774	0.03292650719819643	0.7291127575185917	0.010866522703783273
eno_3_219_D_MM9-19	-0.16932404731033424	5.0	0.014723543429909534	0.03292284397894813	0.8631202529643085	0.011902354876158424
eno_3_219_W_MM1	-0.58751956197116	6.0	0.08139600594213739	0.19937868165878414	0.5250554761796995	0.06579965976513384
eno_3_219_W_MM10	-0.6342445837191085	6.0	0.06385294431526585	0.15640713214674912	0.48728346884411744	0.05161803656475828
eno_3_219_W_MM11	-0.46562210767764944	6.0	0.06672899756496287	0.1634519950815802	0.6235960731771831	0.0539430072203332
eno_3_219_W_MM13	-0.3345049539206806	5.0	0.013901871065622077	0.031085528717168406	0.7295897765133685	0.011238123733822498
eno_3_219_W_MM16	-0.524197776568785	6.0	0.06974172331020319	0.17083163589236516	0.576244129565948	0.05637846245806801
eno_3_219_W_MM19	-0.2619363591128225	6.0	0.004798066162280222	0.011752813849700451	0.7882534516252082	0.003878705316733503
eno_3_219_W_MM2	-0.6080162939112101	6.0	0.0872081057474588	0.21361536051595104	0.508486137520611	0.07049809902249757
eno_3_219_W_MM20	-0.03149355110254669	5.0	0.009721241832823076	0.021737357563907045	0.9745409504636314	0.00785854782050437
eno_3_219_W_MM3	-0.68808697685922	6.0	0.0414403760396038	0.10150777604608728	0.4437578546748126	0.033499956323207424
eno_3_219_W_MM4	-0.4882906055882715	5.0	0.06380043710357887	0.14266211435780216	0.6052711021587538	0.05157559029698102
eno_3_219_W_MM5	-0.44396045206658297	6.0	0.12237220078259549	0.29974945061877123	0.6411071236600645	0.09892437697654909
eno_3_219_W_MM6	-0.6593735848754148	6.0	0.05360918832192926	0.13131515691349746	0.4669694533444131	0.04333709389101388
eno_3_219_W_MM7	-0.3723530284141116	6.0	0.03309929135884868	0.08107637467689173	0.6989937983003396	0.026757112768254432
eno_3_219_W_MM8	-0.6884052682919523	5.0	0.07423839215272249	0.16600209139377445	0.44350055128827026	0.06001352140831407
eno_3_219_W_MM9	-0.6219427968646151	6.0	0.03101565028302122	0.07597251723401065	0.49722810163241776	0.025072719630345824
fabA_1_36_B_MM10
fabA_1_36_B_MM11	-0.06020565650076958	3.0	0.048978975796158127	0.08483407458163217	0.9513303918560413	0.03959407965696679
fabA_1_36_B_MM12	-0.026184040649254336	6.0	0.015104292108443535	0.03699780859163334	0.9788331018696157	0.012210148031529849
fabA_1_36_B_MM13	-0.03202737025517922	4.0	0.003450337038827197	0.006900674077654394	0.9741094167757954	0.002789215522334846
fabA_1_36_B_MM14	-0.012949190419275823	6.0	0.008698619688889105	0.02130717970430566	0.9895320131011345	0.007031871027702267
fabA_1_36_B_MM2
fabA_1_36_B_MM3	-0.5668563069861364	4.0	0.07222835404570357	0.14445670809140715	0.5417594302855224	0.058388628122385294
fabA_1_36_B_MM4	-0.5891379300250043	6.0	0.03655868803326243	0.08955013134708645	0.5237472047714756	0.02955365200300356
fabA_1_36_B_MM5
fabA_1_36_B_MM6	-0.5244486272785595	4.0	0.03698535216281476	0.07397070432562952	0.5760413445378136	0.02989856271740013
fabA_1_36_B_MM7
fabA_1_36_B_MM8	-0.574100347250987	6.0	0.03144520105130293	0.07702469743492134	0.5359034256912559	0.02541996387258642
fabA_1_36_B_MM9
fabA_1_36_C
fabA_1_36_D_MM2-8	-0.6331875511171752	5.0	0.04009187145532738	0.08964814991929546	0.48813796268276244	0.03240983965458134
fabA_1_36_D_MM3-10
fabA_1_36_D_MM4-6
fabA_1_36_D_MM7-9
fabA_1_36_D_MM9-19
fabA_1_36_W_MM1
fabA_1_36_W_MM10
fabA_1_36_W_MM11
fabA_1_36_W_MM13
fabA_1_36_W_MM16	-0.6178754172249641	6.0	0.03275320560273309	0.08022864116716323	0.5005161277871031	0.02647734074825933
fabA_1_36_W_MM19
fabA_1_36_W_MM2
fabA_1_36_W_MM20
fabA_1_36_W_MM3
fabA_1_36_W_MM4
fabA_1_36_W_MM5
fabA_1_36_W_MM6
fabA_1_36_W_MM7
fabA_1_36_W_MM8	-0.6065417818147488	6.0	0.021887226143093574	0.05361253593548353	0.509678117313031	0.01769339928597831
fabA_1_36_W_MM9
fabA_2_88_C	-0.028776254937341133	6.0	0.004943186098429157	0.012108283644770616	0.9767375835917819	0.003996018719439354
fabA_3_226_B_MM10	-0.2351453629030482	6.0	0.015783753896713486	0.0386621432726137	0.8099110061325546	0.012759417666742101
fabA_3_226_B_MM11	-0.09465043164236571	5.0	0.01003441001220037	0.022437622901384523	0.9234856044027756	0.008111709623885004
fabA_3_226_B_MM12	-0.0429013148744948	6.0	0.011446495139918227	0.028038072436047196	0.9653190363637085	0.009253224123125809
fabA_3_226_B_MM13	-0.006358386778192473	6.0	0.010494430507183693	0.02570599988369732	0.9948599482024019	0.008483585266977478
fabA_3_226_B_MM14	0.021464528838152554	6.0	0.007438048308855668	0.01821942303886772	1.017351695310128	0.0060128386199594435
fabA_3_226_B_MM2	-0.6181912464269936	5.0	0.024171297762599426	0.05404866490156089	0.5002608148414996	0.01953981832955548
fabA_3_226_B_MM3	-0.5837751421539235	5.0	0.013033898110605307	0.02914468218711954	0.5280824250716037	0.01053646368964243
fabA_3_226_B_MM4	-0.5165592560974984	6.0	0.04582965486334299	0.11225926950305185	0.58241902773573	0.03704820233200614
fabA_3_226_B_MM5	-0.4735816240184279	6.0	0.021274951643068717	0.05211277582790494	0.6171616853831364	0.017198443135265674
fabA_3_226_B_MM6	-0.41315573622207347	6.0	0.008468836713784752	0.020744328663721348	0.6660093261486149	0.006846116930720717
fabA_3_226_B_MM7	-0.34029514684337747	6.0	0.02391365440045078	0.05857625116636599	0.7249090465453799	0.019331542193965028
fabA_3_226_B_MM8	-0.25943084475722045	6.0	0.01730729190523906	0.0423940339972374	0.7902788826058447	0.013991029481595727
fabA_3_226_B_MM9	-0.26750604907232395	6.0	0.014890193090138296	0.03647337524235471	0.7837509738919272	0.012037072677309784
fabA_3_226_C	-0.687328029178059	6.0	0.03995880532822308	0.09787868378535224	0.4443713798548495	0.03230227042205719
fabA_3_226_D_MM2-8	-0.24431769368776277	6.0	0.010866034105832542	0.026616239086968994	0.8024961921266128	0.008783985637678413
fabA_3_226_D_MM3-10	-0.3058011333969774	6.0	0.020263924409261762	0.04963627498902035	0.752793637717096	0.016381139543673314
fabA_3_226_D_MM4-6	-0.3370357590339268	6.0	0.035532197473003	0.0870357532486672	0.7275439007550194	0.028723848023859827
fabA_3_226_D_MM7-9	-0.25391700402078765	6.0	0.0071625715330863385	0.017544645502245767	0.7947362124251275	0.0057901461437253705
fabA_3_226_D_MM9-19	-0.17234897370969407	6.0	0.008239680004395865	0.020183011654583322	0.8606749348484054	0.006660869100238649
fabA_3_226_W_MM1	-0.5572659367717501	6.0	0.033875065918129235	0.08297662650256157	0.5495121828908148	0.027384240616411922
fabA_3_226_W_MM10	-0.4949512629466648	5.0	0.012408160059268156	0.027745489368221417	0.5998866980602778	0.010030623748191842
fabA_3_226_W_MM11	-0.5279350968058746	6.0	0.021851258240879953	0.05352443292794183	0.5732229198986253	0.017664323218906857
fabA_3_226_W_MM13	-0.21173790645134308	6.0	0.010048246162494846	0.024613075907991555	0.8288333433241888	0.00812289461965105
fabA_3_226_W_MM16	-0.5852990637961849	6.0	0.017324525599433517	0.042436247754396986	0.5268505031313453	0.014004961015475876
fabA_3_226_W_MM19	-0.22030502589376924	6.0	0.01081338244236064	0.026487269377354093	0.8219077756878648	0.008741422596624748
fabA_3_226_W_MM2	-0.5063996073465565	5.0	0.031683437920537814	0.07084632095121714	0.5906319790151878	0.025612552007074362
fabA_3_226_W_MM20	-0.08574803856773387	4.0	0.015645418588407095	0.03129083717681419	0.9306822036538823	0.012647588884546864
fabA_3_226_W_MM3	-0.46661523766167035	6.0	0.02934005133073095	0.07186815478735739	0.622793237530707	0.023718183376541285
fabA_3_226_W_MM4	-0.5280739787121151	6.0	0.023170323855133502	0.05675547062011389	0.573110649252512	0.01873064173934471
fabA_3_226_W_MM5	-0.5871839743482596	5.0	0.02160959333031794	0.048320519652716984	0.5253267616211981	0.017468963892511208
fabA_3_226_W_MM6	-0.49385536600507507	6.0	0.016615014798409985	0.04069830832489597	0.6007726094150133	0.013431400080063102
fabA_3_226_W_MM7
fabA_3_226_W_MM8	-0.4121274328838054	6.0	0.012243593727932003	0.02999055725137389	0.6668405955580928	0.00989759008781282
fabA_3_226_W_MM9	-0.39229142525922783	6.0	0.015247218129738437	0.03734790441477201	0.6828758117543722	0.012325687896956098
fabI_1_14_B_MM10	0.005809884673326336	6.0	0.007478310585259941	0.01831804507194109	1.0046966485683744	0.006045386213150371
fabI_1_14_B_MM11	0.02318012877760196	5.0	0.01124025524787814	0.02513397481870427	1.018738567933695	0.009086502002437446
fabI_1_14_B_MM12	0.03721254969687247	6.0	0.007122440314152607	0.017446344493102207	1.0300822267715197	0.005757704495990508
fabI_1_14_B_MM13	0.027866241610150767	5.0	0.00994773175337236	0.022243804422473774	1.0225267713772639	0.008041639847439564
fabI_1_14_B_MM14	0.031128366417436482	6.0	0.009961666510104453	0.02440099993752755	1.0251638381466504	0.008052904555594083
fabI_1_14_B_MM2	-0.6488286277575374	6.0	0.0721438986082798	0.17671573964537093	0.4754938837825295	0.058320355250965156
fabI_1_14_B_MM3	-0.6580138997480499	6.0	0.059439426190792975	0.14559626477126517	0.4680686082443712	0.048050195764756234
fabI_1_14_B_MM4	-0.5445636615754971	6.0	0.06644320785329448	0.16275195611425552	0.5597805661669021	0.053711977877130244
fabI_1_14_B_MM5	-0.75647065261856	6.0	0.06612382259307961	0.16196962519536307	0.388477223317391	0.053453790252161563
fabI_1_14_B_MM6	-0.4931875765348866	6.0	0.04472304018330772	0.10954862819509216	0.6013124432732542	0.0361536268722571
fabI_1_14_B_MM7	-0.2501486449908769	6.0	0.023241191674384605	0.056929060616462884	0.7977825135202606	0.01878793052570524
fabI_1_14_B_MM8	-0.3981660713906903	6.0	0.013443344997933123	0.032929335681132724	0.6781268107165869	0.010867456169755218
fabI_1_14_B_MM9	0.016968807723762056	6.0	0.006931184967042547	0.016977866482103678	1.0137174024931548	0.005603095720996675
fabI_1_14_C	-0.7624711232390419	6.0	0.017768532942101505	0.04352383918598264	0.3836265071097792	0.014363891797675967
fabI_1_14_D_MM2-8	-0.6363937679633898	6.0	0.043234781441614294	0.10590315367270671	0.4855460913105463	0.034950534439005185
fabI_1_14_D_MM3-10	-0.49208056823096613	6.0	0.039742558656964085	0.09734898978219232	0.6022073369343378	0.032127458928182424
fabI_1_14_D_MM4-6	-0.5473382829000024	6.0	0.03579542454076344	0.08768052525116929	0.5575375919937059	0.02893663796728682
fabI_1_14_D_MM7-9	-0.2787863750953325	6.0	0.013043396907397059	0.03194966693571892	0.7746320791038784	0.010544142415273263
fabI_1_14_D_MM9-19	-0.19977107969807226	6.0	0.019032082113206134	0.04661888992010561	0.8385071979527965	0.015385331419840042
fabI_1_14_W_MM1	-0.7073895217345809	6.0	0.04100754502062065	0.10044756090472967	0.4281538840536637	0.03315006036141867
fabI_1_14_W_MM10	-0.6216277824129367	6.0	0.056639087876279526	0.13873686479354175	0.4974827559425601	0.04578643225216766
fabI_1_14_W_MM11	-0.6419352316897287	6.0	0.04798135154187669	0.11752982844670076	0.4810664313619595	0.03878761089052844
fabI_1_14_W_MM13	-0.449280465523111	6.0	0.023566127129619367	0.057724986681127015	0.6368064817387111	0.01905060486890674
fabI_1_14_W_MM16	-0.6074180806376086	6.0	0.04477040699905947	0.10966465272442438	0.5089697267264247	0.03619191769899421
fabI_1_14_W_MM19	-0.6142207611614395	6.0	0.03564377301703647	0.08730905639932264	0.5034705126215315	0.028814044499111097
fabI_1_14_W_MM2	-0.5340608594633726	6.0	0.04911546707306544	0.1203078328074787	0.568270918949686	0.039704417743921507
fabI_1_14_W_MM20	-0.4700406421430528	6.0	0.020627953925613753	0.05052796155539488	0.6200241772208787	0.01667541710733479
fabI_1_14_W_MM3	-0.7723638831286452	6.0	0.030794857209536605	0.07543168686523251	0.37562930592847305	0.024894232873586362
fabI_1_14_W_MM4	-0.6835841244102506	6.0	0.03218543432518103	0.07883789124655254	0.44739791238631027	0.026018360526135174
fabI_1_14_W_MM5	-0.5815910924388544	6.0	0.05628365936501817	0.13786624630091435	0.5298479874784845	0.045499107648937734
fabI_1_14_W_MM6	-0.6943216604991095	6.0	0.04311705904289361	0.10561479386454457	0.43871780316983333	0.03485536891223397
fabI_1_14_W_MM7	-0.528891416641585	6.0	0.04087152806146111	0.10011438875842382	0.5724498411819481	0.03304010570785314
fabI_1_14_W_MM8	-0.7331660078584507	6.0	0.041143521071806695	0.10078063284737404	0.40731644863825733	0.0332599819454164
fabI_1_14_W_MM9	-0.6146507879145181	5.0	0.011797176802111488	0.026379289272104874	0.5031228835982771	0.009536711424389601
fabI_2_35_C	-0.6649926297169139	6.0	0.030388175960948272	0.07443552531823314	0.4624270776529264	0.024565476106221208
fabI_3_206_B_MM10	0.01580218451927495	6.0	0.009858690462284887	0.024148761164641177	1.0127743167846996	0.007969659821014571
fabI_3_206_B_MM11	0.050981822904492415	6.0	0.01650835421846637	0.04043704432836478	1.041213159816547	0.013345176809161691
fabI_3_206_B_MM12	0.028936305381586015	5.0	0.010330603436822803	0.023099931533328743	1.0233917994738204	0.008351149217256213
fabI_3_206_B_MM13	0.027805111432199353	6.0	0.010293834524904509	0.025214642082660943	1.0224773543958772	0.008321425622515241
fabI_3_206_B_MM14	0.031567670196709675	5.0	0.012683374536882834	0.028360887648559933	1.0255189666185591	0.010253104185405901
fabI_3_206_B_MM2	-0.649776812120661	6.0	0.016574170399114813	0.040598260387772304	0.4747273816947919	0.013398381904959473
fabI_3_206_B_MM3	-0.566958761539918	6.0	0.04708710027603667	0.11533936914355478	0.5416766071211401	0.038064707741218604
fabI_3_206_B_MM4	-0.27934765173979376	6.0	0.012887204415876489	0.031567075029839534	0.7741783490736124	0.010417878077349507
fabI_3_206_B_MM5	-0.09600550842249264	5.0	0.0014876390673936551	0.003326462080676604	0.922390174841387	0.001202591495182314
fabI_3_206_B_MM6	0.06146520166965406	4.0	0.012047928235269968	0.024095856470539936	1.0496878109735954	0.009739416198370486
fabI_3_206_B_MM7	0.07337692809255623	6.0	0.009311677848450745	0.02280885937788143	1.059317123085046	0.007527460680394453
fabI_3_206_B_MM8	-0.40809260096127753	6.0	0.018401367996885395	0.04507396216154941	0.6701023104867169	0.01487546888073126
fabI_3_206_B_MM9	0.09535669290244231	6.0	0.008926815421893716	0.02186614281164734	1.0770853296385257	0.0072163420151636504
fabI_3_206_C	-0.5501869339423221	6.0	0.03503954645984901	0.08582900964517476	0.5552347729892024	0.028325594219225668
fabI_3_206_D_MM2-8	-0.12524175415541777	5.0	0.013823869044362835	0.03091111089525036	0.8987559067987528	0.011175067734938482
fabI_3_206_D_MM3-10	0.031816584151837024	6.0	0.0138749734663465	0.033986605187204505	1.025720185994972	0.011216380002538067
fabI_3_206_D_MM4-6	0.09037820651218575	6.0	0.011915271104826517	0.029186334353753337	1.0730607745411034	0.009632177594368182
fabI_3_206_D_MM7-9	-0.020446584465305905	6.0	0.009036407121856287	0.022134586556599833	0.983471200022608	0.007304934772107351
fabI_3_206_D_MM9-19	0.019148651761752622	5.0	0.011455633100972803	0.0256155743390719	1.015479565075712	0.009260611153009874
fabI_3_206_W_MM1	-0.6105065176489436	6.0	0.04395487089032269	0.10766700539120432	0.5064730673117558	0.03553264703994973
fabI_3_206_W_MM10	-0.43606774137726406	6.0	0.02143239311259352	0.05249842709259465	0.6474875064807032	0.017325717133636294
fabI_3_206_W_MM11	-0.45911635553739	6.0	0.011216790869655905	0.02747541418216614	0.6288552535557593	0.00906753365029593
fabI_3_206_W_MM13	-0.32612442097808597	6.0	0.01043028458166598	0.02554887509710035	0.7363645096208532	0.008431730387545364
fabI_3_206_W_MM16	-0.3315625338722056	6.0	0.040385755266425405	0.09892449327966074	0.7319683973785421	0.032647412181106505
fabI_3_206_W_MM19	0.024568927320917016	6.0	0.010762497822423391	0.026362628022752382	1.0198612578074147	0.008700288014646252
fabI_3_206_W_MM2	-0.5826359566362292	6.0	0.05226581269526514	0.12802457209527876	0.5290033304478078	0.04225112341681015
fabI_3_206_W_MM20	0.012077040592567591	5.0	0.009405343654345583	0.02103098776286301	1.0097629503163283	0.007603179115078936
fabI_3_206_W_MM3	-0.5976369299781586	6.0	0.02811707655928309	0.06887249062901325	0.516876704200981	0.02272954366466382
fabI_3_206_W_MM4	-0.3915010018452627	6.0	0.03472306984059724	0.08505380341248686	0.6835147815798237	0.028069757908471184
fabI_3_206_W_MM5	-0.487653190339596	6.0	0.03282094881991481	0.08039457748279298	0.6057863818215147	0.026532103639759455
fabI_3_206_W_MM6	-0.519754437277164	6.0	0.036145455209018185	0.08853792178271883	0.5798360774782024	0.029219599012020363
fabI_3_206_W_MM7	-0.43502320463645433	6.0	0.018409518208168687	0.045093926020489346	0.6483318987989984	0.014882057424275223
fabI_3_206_W_MM8	-0.49258320954352763	6.0	0.0268397929337798	0.06574379748971804	0.6018010070786203	0.021697001256607104
fabI_3_206_W_MM9	-0.4896002668514397	6.0	0.04329721737586821	0.10605608985324276	0.6042123860150488	0.03500100697980708
fabZ_1_52_B_MM10	-0.478863793903082	6.0	0.0349279491136261	0.08555565309027992	0.6128916358001267	0.028235380119317872
fabZ_1_52_B_MM11	-0.36537872193726795	6.0	0.0309129568699155	0.07572097077195679	0.7046317529881939	0.02498970337464305
fabZ_1_52_B_MM12	-0.4742037358963272	6.0	0.025702938636330275	0.06295908454907645	0.6166587768014706	0.020777980413890496
fabZ_1_52_B_MM13	-0.27158728804528387	6.0	0.017928830962388453	0.04391648754246397	0.7804517440005753	0.014493475001100025
fabZ_1_52_B_MM14	-0.1823523868298116	6.0	0.006719935722212194	0.016460413623721037	0.8525882827802226	0.0054323240931435845
fabZ_1_52_B_MM2	-0.5734796622433623	6.0	0.07854099034987833	0.1923853502500595	0.5364051808062681	0.06349169572659928
fabZ_1_52_B_MM3	-0.8090915744830466	6.0	0.021529897489905903	0.0527372630646978	0.345939033450037	0.01740453862835837
fabZ_1_52_B_MM4	-0.7626953093211033	6.0	0.06873119558146813	0.16835635858603068	0.3834452774812123	0.05556156266102799
fabZ_1_52_B_MM5	-0.7280998307802458	6.0	0.0669721740893193	0.16404765348367692	0.41141189194898653	0.054139588519136674
fabZ_1_52_B_MM6	-0.7140966921571815	6.0	0.06509169009193135	0.15944142722060725	0.42273187929205885	0.05261942538840681
fabZ_1_52_B_MM7	-0.7605152603608221	6.0	0.042085258335572744	0.10308740861536568	0.38520760572075535	0.03402127226705705
fabZ_1_52_B_MM8	-0.7836235926229728	6.0	0.08751941720059092	0.2143779147272091	0.36652707732148615	0.07074975986826
fabZ_1_52_B_MM9	-0.7093332112617178	6.0	0.047032134141095	0.11520473015981471	0.4265826262493732	0.03802027370620788
fabZ_1_52_C	-0.6494337650669721	6.0	0.0781108401957806	0.19133170185974055	0.475004697260278	0.06314396694728214
fabZ_1_52_D_MM2-8	-0.5418541706530057	5.0	0.02495721334356308	0.05580602556517186	0.5619708896204065	0.02017514407107021
fabZ_1_52_D_MM3-10	-0.2863049598751902	6.0	0.022768216484521875	0.0557705127403032	0.7685541356629971	0.018405582445967263
fabZ_1_52_D_MM4-6	-0.6493862131135127	6.0	0.07134823630145343	0.17476677298608057	0.47504313775035584	0.057677150360612994
fabZ_1_52_D_MM7-9	-0.6123237953688715	6.0	0.09856160099822395	0.24142563067743777	0.5050039994590282	0.07967614303090352
fabZ_1_52_D_MM9-19	-0.5823025104787675	6.0	0.06883558098173913	0.1686120495532908	0.5292728847515726	0.05564594670104049
fabZ_1_52_W_MM1	-0.7057651022814388	6.0	0.038061443201108526	0.09323111471663986	0.42946704734829266	0.030768463191956263
fabZ_1_52_W_MM10	-0.5555394607094385	6.0	0.011148491615334592	0.027308115859266346	0.5509078476556621	0.00901232126432518
fabZ_1_52_W_MM11	-0.6612666879713472	6.0	0.06341212224968912	0.15532734301872642	0.4654390890695219	0.051261680726456677
fabZ_1_52_W_MM13	-0.6788148954400892	5.0	0.032016179854750755	0.07159035453508203	0.4512533060256705	0.025881537024304426
fabZ_1_52_W_MM16	-0.6359305567891956	6.0	0.0563815378090663	0.13810599854564984	0.4859205462645529	0.04557823153520417
fabZ_1_52_W_MM19	-0.628849065743493	6.0	0.04178270073607322	0.10234629687879049	0.4916451478103378	0.03377668794285106
fabZ_1_52_W_MM2	-0.7781022916438355	6.0	0.13919524289231427	0.34095731970893683	0.37099043792110076	0.11252394410790098
fabZ_1_52_W_MM20	-0.4668394568009567	5.0	0.022781421608850595	0.050940807341472556	0.6226119811790335	0.018416257327098454
fabZ_1_52_W_MM3	-0.7999834743119543	6.0	0.10607474578360812	0.25982900176528123	0.3533019241155897	0.08574968883849388
fabZ_1_52_W_MM4	-0.7685912408169879	6.0	0.04624938601671834	0.11328739665797131	0.37867906958271264	0.03738750850268678
fabZ_1_52_W_MM5	-0.7768498517766004	6.0	0.05942034302528036	0.1455495207530822	0.37200289690095467	0.04803476913806322
fabZ_1_52_W_MM6	-0.770377711782991	6.0	0.05176022898692784	0.12678614998758828	0.377234905580036	0.04184241495984928
fabZ_1_52_W_MM7	-0.564081821235794	6.0	0.06929988174036353	0.1697493494991077	0.5440022948620168	0.05602128246343523
fabZ_1_52_W_MM8	-0.7565564798433257	6.0	0.07272514270067297	0.17813949108774135	0.38840784150777014	0.05879022675236478
fabZ_1_52_W_MM9	-0.7381452821551361	6.0	0.06842299146563563	0.1676014157656154	0.4032912566057136	0.05531241375347092
fabZ_2_145_C	-0.6925640855879532	6.0	0.0346195444797404	0.0848002191029501	0.44013860791113757	0.027986069115113376
fabZ_3_259_B_MM10	0.11727348524670629	6.0	0.008609204348010057	0.02108815774397497	1.0948026299249898	0.0069595886234304
fabZ_3_259_B_MM11	0.06248591827179281	6.0	0.008181339329501979	0.020040106769843698	1.0505129473468113	0.006613707123258907
fabZ_3_259_B_MM12	0.10141911265063973	6.0	0.0034243647170803795	0.008387946250037009	1.0819861248577456	0.0027682197754984954
fabZ_3_259_B_MM13	0.12120953289941107	6.0	0.011214411078562473	0.027469584908292814	1.0979844887074888	0.00906560985265442
fabZ_3_259_B_MM14	0.13976578028619438	6.0	0.00950354077336962	0.023278825644490592	1.1129851604288503	0.007682560614784108
fabZ_3_259_B_MM2	-0.48210073672103704	6.0	0.028803495579436067	0.07055386697812925	0.6102749258813127	0.023284437451645087
fabZ_3_259_B_MM3	-0.5014141020958776	6.0	0.02457999071601726	0.060208435136590015	0.5946622080842304	0.019870201337567176
fabZ_3_259_B_MM4	-0.45577748140070523	6.0	0.022369755965267715	0.054794487785486075	0.6315543636613418	0.018083471228183427
fabZ_3_259_B_MM5	-0.4098701552258428	6.0	0.03314978692035452	0.08120006303685635	0.6686653546500189	0.026797932839562298
fabZ_3_259_B_MM6	-0.4600241920163968	6.0	0.030616426167356575	0.07499462185761842	0.628121368265571	0.024749991129398935
fabZ_3_259_B_MM7	-0.65644497604865	6.0	0.023681577633382137	0.05800778150589307	0.46933690936582123	0.019143933820117243
fabZ_3_259_B_MM8	-0.46114669185973683	6.0	0.03228377409610188	0.0790787735067308	0.6272139514098753	0.026097857344106478
fabZ_3_259_B_MM9	0.13298515659776464	6.0	0.01252959353417438	0.03069111084320257	1.1075037768335514	0.010128789269220081
fabZ_3_259_C	-0.5847757210059217	6.0	0.028560823374972923	0.0699594439024382	0.5272735678400036	0.023088263839644015
fabZ_3_259_D_MM2-8	-0.5332971749022664	5.0	0.015044761247742471	0.03364110885520672	0.5688882733727567	0.012162023921085901
fabZ_3_259_D_MM3-10	-0.14432630418570105	5.0	0.013720725870636661	0.030680475747383563	0.8833281608764775	0.011091687897565344
fabZ_3_259_D_MM4-6	-0.6254427088799333	5.0	0.012640732103116665	0.028265536267932746	0.4943988102298451	0.010218632498485957
fabZ_3_259_D_MM7-9	-0.311450413717115	6.0	0.01393762581635285	0.03414007147590632	0.7482268199883838	0.01126702749151725
fabZ_3_259_D_MM9-19	-0.028312459753515262	6.0	0.007798944150717041	0.019103433701720254	0.9771125106529223	0.006304582954712318
fabZ_3_259_W_MM1	-0.5157668580224258	6.0	0.034967914616326465	0.08565354817920964	0.5830595938560797	0.028267687803823865
fabZ_3_259_W_MM10	-0.42529858459821895	6.0	0.05789508668282438	0.14181342098712127	0.6561931775245906	0.046801768240457
fabZ_3_259_W_MM11	-0.6010968953655079	6.0	0.02322111856100949	0.05687989173114482	0.5140797052247834	0.01877170363575872
fabZ_3_259_W_MM13	-0.512419351489936	6.0	0.05046969839022208	0.12362500852820965	0.5857656822980111	0.04079916384209665
fabZ_3_259_W_MM16	-0.5763782285332474	6.0	0.0391630543282439	0.09592949987309378	0.5340620108500334	0.031658993833109855
fabZ_3_259_W_MM19	-0.2999211422135178	6.0	0.012160813573675181	0.029787788112615798	0.7575469596376909	0.009830671497369006
fabZ_3_259_W_MM2	-0.6287828239175287	6.0	0.030250112365925327	0.07409733995837266	0.49169869699325186	0.024453866974135305
fabZ_3_259_W_MM20	0.0620878465975586	5.0	0.0076662000523979095	0.017142144446274175	1.0501911504671786	0.006197274046810406
fabZ_3_259_W_MM3	-0.49808128582964395	6.0	0.03853868554455335	0.09440011494172976	0.5973564210721966	0.031154260792965186
fabZ_3_259_W_MM4	-0.6043126298176957	5.0	0.0209739845202319	0.04689925514626685	0.5114801399217955	0.016955144535365924
fabZ_3_259_W_MM5	-0.6422909378245854	5.0	0.03130576574445184	0.07000182029227862	0.48077888233078736	0.025307245863344405
fabZ_3_259_W_MM6	-0.503541350796077	6.0	0.02738069236796164	0.06706872510562367	0.5929425630096496	0.022134258568244965
fabZ_3_259_W_MM7	-0.6594283823533039	6.0	0.029940501400139263	0.0733389510734265	0.46692515564995796	0.02420358078413773
fabZ_3_259_W_MM8	-0.5387784284031033	6.0	0.04204233883972455	0.1029822777505201	0.5644572867258455	0.033986576606116266
fabZ_3_259_W_MM9	-0.4888070234445574	6.0	0.02046033680278717	0.05011738513231633	0.6048536354925833	0.016539917219777156
fbaA_1_28_B_MM10	-0.003636302644148366	6.0	0.01005225991863165	0.02462290756247869	0.9970604518733006	0.008126139297140135
fbaA_1_28_B_MM11	0.02316494892481684	6.0	0.009705035815062268	0.023772385682338405	1.0187262967032216	0.007845447049250718
fbaA_1_28_B_MM12	-0.0035265123756325067	6.0	0.00859903304156479	0.021063243233166586	0.997149205150937	0.00695136624819566
fbaA_1_28_B_MM13	0.020688386303268424	5.0	0.009106467536816064	0.02036268044721579	1.0167242699944323	0.007361570861482971
fbaA_1_28_B_MM14	0.036602910983384716	5.0	0.010173130567732514	0.02274781149343093	1.0295894013624245	0.008223849835813021
fbaA_1_28_B_MM2	-0.3682923247596691	5.0	0.07244089978115544	0.1619827762619132	0.7022764276600566	0.058560447819376374
fbaA_1_28_B_MM3	-0.4212632861982956	5.0	0.02282170592798548	0.05103088581748546	0.6594552695485468	0.018448822739396818
fbaA_1_28_B_MM4	-0.3160891760343462	6.0	0.07140699162228953	0.17491069354180253	0.7444768941944557	0.05772464753293315
fbaA_1_28_B_MM5	-0.5500812996501497	6.0	0.055674538487875284	0.13637421096023777	0.5553201666200572	0.0450067008531997
fbaA_1_28_B_MM6	-0.3781371428828337	6.0	0.010302076626848724	0.02523483102683227	0.6943179820894674	0.0083280884494857
fbaA_1_28_B_MM7	-0.12071325857189391	6.0	0.020108437841197323	0.04925541223540595	0.9024166941456848	0.016255445866713764
fbaA_1_28_B_MM8	-0.09188168175700683	6.0	0.007600267491687079	0.01861677726329593	0.9257238321674265	0.0061439748706161755
fbaA_1_28_B_MM9	-0.11652223235200375	6.0	0.007892836430473164	0.01933342187790941	0.9058046748720557	0.0063804844684415985
fbaA_1_28_C	-0.5768099851315437	6.0	0.056602816470328166	0.13864801835670756	0.5337129834384249	0.04575711083592398
fbaA_1_28_D_MM2-8	-0.41966156043282693	6.0	0.03688256931186729	0.09034347521690855	0.6607500875090229	0.029815474161103625
fbaA_1_28_D_MM3-10	0.02567998581607732	6.0	0.010438993180238455	0.02557020671997764	1.0207594255997345	0.00843877032539572
fbaA_1_28_D_MM4-6	-0.5508688881580547	6.0	0.0656770299752455	0.16087521126082716	0.5546834885023137	0.05309260788333677
fbaA_1_28_D_MM7-9	-0.22648110630657078	6.0	0.014769034896827257	0.03617659949058517	0.816915098404248	0.011939129690975886
fbaA_1_28_D_MM9-19	-0.64631706198283	6.0	0.0504642481334716	0.12361165818020381	0.4775242066655832	0.04079475791289087
fbaA_1_28_W_MM1	-0.5660095428179366	6.0	0.0701344379852217	0.17179358646066345	0.5424439453735044	0.05669592879688767
fbaA_1_28_W_MM10	-0.34681968267317576	6.0	0.05562289178955707	0.1362477029024587	0.7196346816332816	0.044964950215216966
fbaA_1_28_W_MM11	-0.41182147746025427	6.0	0.06926499691503168	0.16966389947727858	0.6670879266468845	0.055993081944119415
fbaA_1_28_W_MM13	-0.5909173821880561	6.0	0.07856884841432016	0.19245358829316359	0.5223087146939603	0.06351421588764122
fbaA_1_28_W_MM16	-0.6020745473688653	6.0	0.052605343804830285	0.12885625006551438	0.513289381812166	0.04252559673070895
fbaA_1_28_W_MM19	-0.5356160476499584	6.0	0.07893152684475545	0.19334196538844353	0.5670137214697403	0.06380740124791258
fbaA_1_28_W_MM2	-0.5258683362832783	6.0	0.07188547839442656	0.1760827419822096	0.5748936669780276	0.05811145111677381
fbaA_1_28_W_MM20	-0.4772126606482594	6.0	0.054306989203976086	0.1330244130165762	0.614226394246032	0.04390118865329413
fbaA_1_28_W_MM3	-0.514261768514361	5.0	0.06597040095981299	0.14751430104905924	0.5842762921006734	0.05332976584638506
fbaA_1_28_W_MM4	-0.5637825284466879	5.0	0.03856724689862145	0.0862389857703355	0.5442442399484544	0.03117734948581147
fbaA_1_28_W_MM5	-0.5199138791220704	6.0	0.060844956044040915	0.14903909572997154	0.5797071863977896	0.04918641105029736
fbaA_1_28_W_MM6	-0.5586598500002363	6.0	0.04811001942099817	0.1178449990968345	0.5483853583603616	0.038891624626471624
fbaA_1_28_W_MM7	-0.483112632333686	6.0	0.050778546123699676	0.12438152788344485	0.6094569203015614	0.04104883304326735
fbaA_1_28_W_MM8	-0.3259999633757285	6.0	0.04246689447400061	0.10402222242192011	0.7364651198141363	0.03432978283550538
fbaA_1_28_W_MM9	-0.6486449441614507	5.0	0.0275667216649202	0.061641063559577755	0.4756423716350604	0.022284642660247246
fbaA_2_97_C	-0.39187111818383613	5.0	0.06629581221776135	0.14824194274247546	0.6832155834942448	0.05359282482340621
fbaA_3_200_B_MM10	-0.019216705931740925	6.0	0.007874208316792185	0.019287792504520448	0.9844654206618682	0.0063654257007774205
fbaA_3_200_B_MM11	-0.008946432425648162	6.0	0.011769768071519072	0.02882992616612291	0.9927677998090241	0.009514554500020889
fbaA_3_200_B_MM12	0.010364760188247576	5.0	0.00936590715400786	0.020942805067313167	1.0083787611694204	0.007571299070419319
fbaA_3_200_B_MM13	-0.09835663843136262	6.0	0.004366120110610176	0.01069476642669898	0.9204895465137857	0.00352952475304606
fbaA_3_200_B_MM14	0.006610146272965716	6.0	0.008435609060219494	0.020662937867136494	1.0053435714777958	0.006819256051319067
fbaA_3_200_B_MM2	-0.2910456150527435	5.0	0.017346333219642608	0.038787580239483664	0.7647218407716658	0.01402259006217708
fbaA_3_200_B_MM3	-0.39378728061698093	6.0	0.02893511111539989	0.07087625788346355	0.6816665782980282	0.023390834041821535
fbaA_3_200_B_MM4	-0.36566057797946555	6.0	0.03589107361710381	0.0879148166825717	0.7044039035812767	0.029013959656566266
fbaA_3_200_B_MM5	-0.20729146583826163	5.0	0.0032409100604530758	0.007246895204136031	0.8324277983115087	0.0026199169951755
fbaA_3_200_B_MM6	-0.1727741850963732	6.0	0.014053546482367256	0.0344240179582852	0.8603311985157944	0.011360736516858342
fbaA_3_200_B_MM7	-0.1518828847937685	5.0	0.009176266856795573	0.02051875647147323	0.8772195020148607	0.007417995884471867
fbaA_3_200_B_MM8	-0.11862388923366511	6.0	0.00904304974029115	0.022150857582321253	0.904105717949591	0.007310304593733174
fbaA_3_200_B_MM9	-0.07295607143570637	5.0	0.01264685797872262	0.028279234142209366	0.9410230929305936	0.01022358459074122
fbaA_3_200_C	-0.43182682777926157	6.0	0.03877849500616631	0.09498752575817306	0.6509158156294379	0.03134812019429514
fbaA_3_200_D_MM2-8	-0.23009100205515778	6.0	0.021377269562721696	0.05236340252259782	0.813996897329204	0.01728115584608134
fbaA_3_200_D_MM3-10	-0.13259650463107875	6.0	0.013830915044488619	0.033878684534780414	0.8928104052553482	0.011180763646004574
fbaA_3_200_D_MM4-6	-0.12289023136770338	5.0	0.03238034852120594	0.07240466042855129	0.900656852644567	0.026175927075419565
fbaA_3_200_D_MM7-9	-0.2164613744938141	6.0	0.02742849461511081	0.06718581621969756	0.8250149423288499	0.022172901393061953
fbaA_3_200_D_MM9-19	-0.000668551917235344	6.0	0.010655656172566474	0.026100920497325836	0.9994595497877293	0.00861391836876549
fbaA_3_200_W_MM1	-0.39501653897029	6.0	0.06557667875970938	0.16062940198769562	0.6806728590058471	0.05301148503507333
fbaA_3_200_W_MM10	-0.4038110644349975	6.0	0.02643420976490287	0.0647503256777085	0.6735634587757556	0.02136913216512443
fbaA_3_200_W_MM11	-0.41405036197870154	6.0	0.01534124721243708	0.03757822768836565	0.6652861202649614	0.012401700000719478
fbaA_3_200_W_MM13	-0.36203764167587	6.0	0.042885991500002586	0.10504879628834289	0.7073326465013753	0.03466857638440646
fbaA_3_200_W_MM16	-0.32446732732712497	6.0	0.026240740836811872	0.06427642552280234	0.7377040863871839	0.021212733954964556
fbaA_3_200_W_MM19	-0.03707176735491802	5.0	0.010819019939701793	0.024192064035098885	0.9700315801664782	0.0087459798891194
fbaA_3_200_W_MM2	-0.292688643771853	6.0	0.052358409631296704	0.12825138734030123	0.7633936339456625	0.04232597778854065
fbaA_3_200_W_MM20	-0.07711303002017533	6.0	0.01386859326399421	0.03397097694698569	0.937662652115964	0.01121122231526393
fbaA_3_200_W_MM3	-0.5405643067385401	6.0	0.03428042620259483	0.08396955236149173	0.5630136017993739	0.02771192953052271
fbaA_3_200_W_MM4	-0.4103441910857608	6.0	0.015031164611627172	0.03681868353826625	0.6682821491359638	0.012151032546018027
fbaA_3_200_W_MM5	-0.47503515447517924	6.0	0.07272737519399687	0.17814495955723905	0.6159866669236252	0.058792031476066396
fbaA_3_200_W_MM6	-0.4878576639867	6.0	0.06219950200453774	0.15235704216633691	0.605621087514323	0.05028141150278009
fbaA_3_200_W_MM7	-0.43050363164629074	6.0	0.030915240426394326	0.07572656432012874	0.6519854732169849	0.02499154937725242
fbaA_3_200_W_MM8	-0.36017000067042493	6.0	0.04325470981011521	0.10595196800694011	0.7088424274949175	0.03496664431874506
fbaA_3_200_W_MM9	-0.42811558693849155	6.0	0.04433997877403378	0.10861032320221957	0.653915942991986	0.035843964130115966
fmt_1_104_B_MM10	-0.009750197849553093	6.0	0.008074359825542457	0.01977806157220682	0.9921180444455787	0.006527226037597489
fmt_1_104_B_MM11	-0.03017007273499742	6.0	0.00793367533350941	0.01943345635200321	0.97561083620659	0.006413498200428356
fmt_1_104_B_MM12	-0.023953793829333745	6.0	0.010420333588484317	0.02552450024137136	0.9806360095214651	0.008423686111194211
fmt_1_104_B_MM13	0.02217600033592493	6.0	0.011495795096566374	0.028158832174176487	1.0179268412518012	0.009293077680267053
fmt_1_104_B_MM14	0.008555177987804035	6.0	0.009584842467040576	0.023477973309208502	1.0069159142922546	0.0077482840335189405
fmt_1_104_B_MM2	-0.3497404828222049	6.0	0.019903501955869218	0.04875342388636657	0.717273538063354	0.01608977789109047
fmt_1_104_B_MM3	-0.1869460921250866	6.0	0.007895677895616947	0.01934038201763358	0.8488747806004565	0.0063827814784426585
fmt_1_104_B_MM4	-0.20046946431575666	6.0	0.012818343972887461	0.031398402081054405	0.8379426313048763	0.010362212032467951
fmt_1_104_B_MM5	-0.14498208802436294	6.0	0.016775316055895384	0.041090964610861695	0.8827980322422285	0.013560985900403728
fmt_1_104_B_MM6	-0.27180182326301533	6.0	0.019320779389287127	0.047326050936635444	0.780278316027409	0.015618711206985299
fmt_1_104_B_MM7	-0.29793572586425154	6.0	0.02277677834632808	0.05579148493297662	0.7591519489582568	0.018412503763386753
fmt_1_104_B_MM8	-0.13178364388565442	6.0	0.008924366261125008	0.02186014361746597	0.8934675131793338	0.007214362139819329
fmt_1_104_B_MM9	-0.013918309637478978	6.0	0.008832893012701723	0.021636080833714072	0.9887485875006823	0.007140416145120984
fmt_1_104_C	-0.30450230889589364	6.0	0.020070950784409666	0.049163588074317456	0.7538435935383521	0.016225141731348973
fmt_1_104_D_MM2-8	-0.27935208762445446	6.0	0.01000343367244793	0.02450330817327306	0.7741747631519439	0.008086668682466715
fmt_1_104_D_MM3-10	-0.3779875020759451	6.0	0.0249039464512934	0.06100196138726471	0.694438950115678	0.020132083685643162
fmt_1_104_D_MM4-6	-0.13191168780922996	4.0	0.008327490202747626	0.016654980405495252	0.8933640038423738	0.0067318539244763664
fmt_1_104_D_MM7-9	-0.31419042345239406	6.0	0.018079822653643298	0.044286340141438195	0.7460118254533611	0.014615535067769556
fmt_1_104_D_MM9-19	-0.08462645822780429	4.0	0.013761444075638729	0.027522888151277458	0.9315888771928652	0.011124604058553485
fmt_1_104_W_MM1	-0.357964821033246	6.0	0.013942009227733337	0.034150808597121225	0.7106250711046117	0.01127057099434774
fmt_1_104_W_MM10	-0.3074965658417806	6.0	0.013441565412224812	0.032924976604193815	0.7514230682802846	0.010866017571721145
fmt_1_104_W_MM11	-0.2260783074438674	6.0	0.005149148450237896	0.012612786312925622	0.8172407166924291	0.0041625164795760835
fmt_1_104_W_MM13	-0.2530556488889957	6.0	0.014177322156277625	0.03472720520193473	0.7954325226918642	0.01146079544648558
fmt_1_104_W_MM16	-0.23942087782120916	6.0	0.009428361087729577	0.023094673775649645	0.8064547256470511	0.007621786161798281
fmt_1_104_W_MM19	-0.0808282160875827	5.0	0.013230179429384181	0.02958358055862241	0.9346593354744405	0.010695135406324484
fmt_1_104_W_MM2	-0.35997702587823993	6.0	0.027149159163025214	0.06650158689501819	0.7089984262509013	0.021947089604205404
fmt_1_104_W_MM20	0.019009518275491133	6.0	0.008530514265588431	0.020895407194224436	1.0153670910550032	0.0068959764032692035
fmt_1_104_W_MM3	-0.36462500527406755	6.0	0.026033264968405877	0.06376821551126682	0.7052410494693154	0.02104501268421455
fmt_1_104_W_MM4	-0.21743138638454765	6.0	0.011236099326007243	0.02752271004794772	0.8242307951014813	0.00908314239969097
fmt_1_104_W_MM5	-0.2610939757766098	6.0	0.007871701284164302	0.019281651553813627	0.7889344252955136	0.006363399042441727
fmt_1_104_W_MM6	-0.39916952776518455	6.0	0.010996250839364188	0.02693520364009349	0.677315627326608	0.00888925145094449
fmt_1_104_W_MM7	-0.2156422666887049	6.0	0.011217310265184218	0.02747668643618519	0.8256771003090027	0.009067953524080288
fmt_1_104_W_MM8	-0.352149690266374	5.0	0.018231870997296534	0.04076770290696194	0.7153259605588429	0.014738449320925261
fmt_1_104_W_MM9	-0.30981478571731097	6.0	0.011010255960056291	0.026969509039575238	0.7495490441521337	0.008900573040570951
fmt_2_145_C	-0.5190799761343501	6.0	0.017714692092930685	0.04339195657819598	0.5803813046451657	0.014320367431634909
fmt_3_222_B_MM10	-0.07273129037283675	3.0	0.02874167199370131	0.049782036187570135	0.9412048035352759	0.023234459926830178
fmt_3_222_B_MM11	-0.3155632081452062	6.0	0.024931636384697402	0.06106978759511616	0.7449020810049413	0.02015446793135416
fmt_3_222_B_MM12	-0.022361348919294165	5.0	0.0188440170158537	0.042136503016611614	0.9819233249377745	0.015233301608594959
fmt_3_222_B_MM13	0.00638312363403862	6.0	0.011361055842617323	0.02782878975367803	1.0051600488070274	0.009184155909914364
fmt_3_222_B_MM14	-0.00762052235865806	6.0	0.009159969908797774	0.02243725233580271	0.9938396513117763	0.007404821606188145
fmt_3_222_B_MM2	-0.45532453329892664	6.0	0.03562548273304031	0.08726425453628145	0.6319205220574856	0.028799258829347266
fmt_3_222_B_MM3	-0.421380109806237	6.0	0.024780685438414194	0.06070003480053202	0.659360830594619	0.020032440802483474
fmt_3_222_B_MM4	-0.39702083421562184	6.0	0.019906710213505454	0.04876128248053874	0.6790526081878222	0.01609237141221549
fmt_3_222_B_MM5	-0.41761308341201836	6.0	0.03408510387927108	0.0834911123339736	0.662406054401326	0.027554033055499416
fmt_3_222_B_MM6	-0.42626187394259013	6.0	0.024711990594705226	0.06053176748548481	0.6554144647317288	0.01997690862628699
fmt_3_222_B_MM7	-0.4334214550446713	6.0	0.026790400347159064	0.06562281085542102	0.6496267360204119	0.021657072818387732
fmt_3_222_B_MM8	-0.39995519591362344	6.0	0.029474316003464462	0.07219703472603627	0.6766805016068973	0.023826721500520277
fmt_3_222_B_MM9	-0.11562434606326977	5.0	0.012504225980234525	0.02796029929782334	0.9065305165349559	0.010108282410204138
fmt_3_222_C	-0.3786461051824525	6.0	0.02766867408905186	0.06777413337754322	0.6939065424154862	0.02236705990839653
fmt_3_222_D_MM2-8	-0.35576445817265334	6.0	0.024737962085796993	0.06059538438651888	0.7124038208836826	0.01999790370163069
fmt_3_222_D_MM3-10	-0.34786585437292644	6.0	0.029515753904578033	0.07229853643977642	0.7187889676316825	0.023860219456139774
fmt_3_222_D_MM4-6	-0.3814926428061884	6.0	0.020308390133101706	0.04974519332347172	0.6916054318759394	0.016417085158768465
fmt_3_222_D_MM7-9	-0.3378346804099066	6.0	0.013482791268401458	0.03302595891603596	0.7268980612680557	0.010899344112483821
fmt_3_222_D_MM9-19	-0.07925929923211339	5.0	0.009797191079002253	0.021907185241203553	0.9359276310633301	0.007919944377990996
fmt_3_222_W_MM1	-0.38112929221534664	6.0	0.01891844418992731	0.04634053499264295	0.6918991606034871	0.015293467739286987
fmt_3_222_W_MM10	-0.4094240191197298	6.0	0.02929477148228782	0.07175724226304117	0.669026006301797	0.02368157963183307
fmt_3_222_W_MM11	-0.32884922668196337	6.0	0.029207350383960693	0.07154310517938603	0.7341618058620388	0.0236109093518895
fmt_3_222_W_MM13	-0.3922321530386902	5.0	0.0018790542744120712	0.004201693090996935	0.682923726782877	0.0015190073579830004
fmt_3_222_W_MM16	-0.31442549681168525	6.0	0.014077937828476819	0.03448376431039325	0.7458217946664425	0.011380454219915712
fmt_3_222_W_MM19	-0.3828131922759783	6.0	0.013017227496715302	0.031885565232679276	0.6905379138225723	0.010522987343851974
fmt_3_222_W_MM2	-0.370561120702001	6.0	0.012093984071864293	0.029624089933414716	0.7004423573103631	0.009776647243592281
fmt_3_222_W_MM20	-0.3540752362581429	6.0	0.01925282002184894	0.04715958516316958	0.7137693697942963	0.015563773581931986
fmt_3_222_W_MM3	-0.42883582583753316	6.0	0.021776806566312437	0.053342064314755674	0.6533337095769922	0.01760413728227786
fmt_3_222_W_MM4	-0.41435390586950777	6.0	0.01634655209425258	0.04004071168474257	0.6650407386334223	0.013214377704226348
fmt_3_222_W_MM5	-0.42588052463935533	6.0	0.03434313435563529	0.08412315533915321	0.6557227434256779	0.027762622130077227
fmt_3_222_W_MM6	-0.41338254798740554	6.0	0.02013231324040935	0.04931389478088067	0.6658259739458029	0.016274746483822974
fmt_3_222_W_MM7	-0.39906224156000375	6.0	0.03553082692112198	0.0870323960958927	0.6774023563462531	0.028722740084392556
fmt_3_222_W_MM8	-0.44322803478533607	6.0	0.021295349775591794	0.05216274084429215	0.6416992019488494	0.017214932767211703
fmt_3_222_W_MM9	-0.3404522799668132	6.0	0.027360725621721548	0.06701981676551182	0.7247820218106864	0.022118117664351615
folA_1_56_B_MM10	0.005478021921755689	6.0	0.009277604134094205	0.02272539616406656	1.0044283742729796	0.007499915854507192
folA_1_56_B_MM11	0.04038097689130847	6.0	0.008366626470080282	0.02049396572015988	1.03264354939382	0.0067634912639890285
folA_1_56_B_MM12	0.05989293738239171	6.0	0.006662978226131059	0.016320896821295682	1.0484168093566824	0.00538628026310754
folA_1_56_B_MM13	0.06599167682060954	6.0	0.007924144033951855	0.01941010953150158	1.0533469650244702	0.006405793199909626
folA_1_56_B_MM14	0.07989526782715044	6.0	0.006977212006455154	0.017090609243035536	1.0645864791401176	0.005640303486885077
folA_1_56_B_MM2	-0.8136755823949128	6.0	0.03021351207434802	0.07400768791957117	0.3422333705311968	0.024424279690272707
folA_1_56_B_MM3	-0.7530666492218546	6.0	0.04929691786616828	0.12075229466400399	0.39122898321948985	0.039851100622425
folA_1_56_B_MM4	-0.8136243489359443	5.0	0.035341723956772486	0.07902649720937613	0.34227478711091347	0.028569871272578616
folA_1_56_B_MM5	-0.36778789078025875	6.0	0.033886148557571036	0.08300377331419723	0.7026842066884621	0.027393199703484188
folA_1_56_B_MM6	-0.7127307480595535	6.0	0.06586259603806924	0.16132975342832256	0.4238360938765682	0.05324261750182392
folA_1_56_B_MM7	-0.7462324148636469	5.0	0.05311725535323178	0.11877379374804087	0.39675370510627295	0.042939420545830866
folA_1_56_B_MM8	-0.7601244568203698	6.0	0.038158713728214305	0.09346937787506057	0.38552352711885257	0.030847095644674957
folA_1_56_B_MM9	-0.4847599045166413	6.0	0.04997789221746384	0.12242033435260088	0.6081252831048165	0.04040159299739342
folA_1_56_C	-0.8903235169217698	6.0	0.03774122264272521	0.09244673774345162	0.28027200086457343	0.030509600320891044
folA_1_56_D_MM2-8	-0.5585186080934784	6.0	0.07755409715437693	0.18996796549045633	0.5484995368056265	0.0626939018331903
folA_1_56_D_MM3-10	-0.43420500816580515	6.0	0.044621599939067155	0.10930015135731948	0.6489933200661308	0.0360716236648483
folA_1_56_D_MM4-6	-0.5646712107862686	6.0	0.07047273682105389	0.17262224598902987	0.5435258386595108	0.05696940595389366
folA_1_56_D_MM7-9	-0.5707922096788204	6.0	0.06313841109793164	0.15465689036001112	0.5385776886871524	0.05104041556177073
folA_1_56_D_MM9-19	-0.49881190550409354	6.0	0.060498274736084684	0.1481899034221181	0.5967657959495011	0.04890615759257036
folA_1_56_W_MM1	-0.8249675623362664	6.0	0.07996054238345866	0.19586252839566154	0.3331050548403265	0.06463924639259744
folA_1_56_W_MM10	-0.8235709250291494	6.0	0.025028488370854227	0.06130702554177548	0.33423408148678035	0.020232762040050683
folA_1_56_W_MM11
folA_1_56_W_MM13	-0.8169784782201183	6.0	0.07495232326583423	0.1835949470374299	0.33956334490742485	0.060590655676694395
folA_1_56_W_MM16	-0.6141799911285034	6.0	0.049259087842251026	0.12065963040844943	0.5035034706796666	0.0398205192361045
folA_1_56_W_MM19	-0.679143428512841	6.0	0.06697181736306783	0.16404677968638298	0.45098772340698484	0.05413930014545416
folA_1_56_W_MM2	-0.5583869391387196	6.0	0.08686122482438309	0.21276567925290993	0.5486059765789849	0.07021768419804508
folA_1_56_W_MM20	-0.7124280196885618	6.0	0.04376936969376114	0.1072126221129528	0.4240808162506201	0.03538268985865447
folA_1_56_W_MM3	-0.886246874374748	6.0	0.06895743369209852	0.16891052651744645	0.28356751505440714	0.05574445112752067
folA_1_56_W_MM4	-0.8048410793424371	6.0	0.0892984393090035	0.2187356111339502	0.3493750882152337	0.07218790229420918
folA_1_56_W_MM5	-0.7107372640841665	6.0	0.0679093464799903	0.16634324764184516	0.42544760497971684	0.05489718864623955
folA_1_56_W_MM6	-0.8316944788371959	6.0	0.08990954752522955	0.22023251444132644	0.32766708756040513	0.07268191563358528
folA_1_56_W_MM7	-0.8368642914035224	6.0	0.060821706355920324	0.14898214585739725	0.3234878664306164	0.049167616251335505
folA_1_56_W_MM8	-0.7507166479418254	6.0	0.06437573847688881	0.15768771108323149	0.39312869909478076	0.05204065776789745
folA_1_56_W_MM9	-0.848082613576668	6.0	0.06278901976547555	0.15380105987494255	0.3144190948909737	0.050757971349251994
folA_2_77_C	-0.7634428707300278	5.0	0.054983556902768974	0.12294697087931923	0.38284095684174824	0.0444481187375577
folA_3_242_B_MM10	0.04860972210964839	5.0	0.009455124990121123	0.02114230221366786	1.0392955789300806	0.007643421813953042
folA_3_242_B_MM11	0.04227543899388407	5.0	0.009342606004707672	0.020890702113524076	1.0341750122751316	0.007552462670790829
folA_3_242_B_MM12	0.052490436609698876	6.0	0.00916787062873928	0.022456605068260027	1.0424327069843793	0.007411208463602503
folA_3_242_B_MM13	0.07118092636911168	6.0	0.008094102708851246	0.019826421562364662	1.0575418988025544	0.006543185973093888
folA_3_242_B_MM14	0.06185526652913828	6.0	0.011599606688405354	0.02841311760356806	1.0500031352299066	0.009376997859686391
folA_3_242_B_MM2	-0.4197437616452296	6.0	0.025201083730253815	0.06172979610427674	0.6606836369289757	0.020372286280756144
folA_3_242_B_MM3	-0.030974381883444355	6.0	0.008341963515231617	0.020433554065231348	0.9749606413020462	0.006743553995334856
folA_3_242_B_MM4	0.002008850125399134	5.0	0.005780468243423151	0.012925519934072968	1.0016239329343062	0.004672868641377669
folA_3_242_B_MM5	-0.0017186167452114991	6.0	0.01059514503324006	0.02595269908222166	0.9986106886229532	0.008565001811575828
folA_3_242_B_MM6	1.144492108803447e-05	6.0	0.009482343177422012	0.023226902350645263	1.0000092519516763	0.007665424705164871
folA_3_242_B_MM7	-0.0023140101973152315	6.0	0.009432710835346058	0.02310532843781991	0.9981293789306489	0.00762530245120236
folA_3_242_B_MM8	-0.04375088455626316	6.0	0.010126582735458741	0.0248049605399514	0.9646322533285941	0.008186221066551345
folA_3_242_B_MM9	0.021572440095588914	6.0	0.009642100333533991	0.02361822586587777	1.0174389296153248	0.007794570679780459
folA_3_242_C	-0.35590211593383053	6.0	0.031425255097245114	0.07697584002504669	0.7122925398233327	0.02540383977687061
folA_3_242_D_MM2-8	-0.024194579332675055	5.0	0.005185433937166211	0.01159498277633802	0.9804413610984516	0.0041918492787307825
folA_3_242_D_MM3-10	0.026628227189641956	5.0	0.010697973197747722	0.023921395291634708	1.0215259737741023	0.008648126998869259
folA_3_242_D_MM4-6	-0.04513258712357309	6.0	0.011951244000860523	0.029274449593606842	0.9635152997659067	0.009661257698390569
folA_3_242_D_MM7-9	-0.09556553613418368	6.0	0.012547721262457252	0.030735514527691424	0.9227458437288433	0.010143443530685633
folA_3_242_D_MM9-19	0.007622581225135418	6.0	0.008546049542436962	0.020933460695516208	1.0061620130538413	0.00690853495475043
folA_3_242_W_MM1	-0.42123923625337767	5.0	0.024818177740761897	0.05549513250601576	0.659474711266536	0.02006274917830285
folA_3_242_W_MM10	-0.21710620850200604	6.0	0.006658732190019866	0.01631049619939383	0.8244936654203221	0.005382847812973985
folA_3_242_W_MM11	-0.33186573135363423	6.0	0.024445132125640923	0.059878100402736986	0.7317232957806353	0.019761183096924304
folA_3_242_W_MM13	-0.29667349949821764	6.0	0.01187728476487593	0.0290932872036785	0.7601723192389639	0.009601469843839881
folA_3_242_W_MM16	-0.16363756538409116	6.0	0.012628653990213286	0.030933758414185296	0.8677171440731101	0.010208868681325051
folA_3_242_W_MM19	0.14835899693184712	6.0	0.010731515662026498	0.026286737538650934	1.1199318247648617	0.008675242367881303
folA_3_242_W_MM2	-0.24367644449787507	6.0	0.011704611554964989	0.028670325947148204	0.8030145711064031	0.009461882669614521
folA_3_242_W_MM20	0.026638049086614147	6.0	0.0077930117483865245	0.01908890234306159	1.0215339136904598	0.006299787264181565
folA_3_242_W_MM3	-0.08752990982521702	5.0	0.011581831466219737	0.025897762462413394	0.9292417580063279	0.009362628560375874
folA_3_242_W_MM4	-0.036165836959384204	5.0	0.0059094549325009755	0.013213942939043613	0.9707639245991939	0.004777140099876325
folA_3_242_W_MM5	-0.265032153816736	6.0	0.013592042551430168	0.03329356881320069	0.7857508443306315	0.010987661680022746
folA_3_242_W_MM6	-0.3524590247868382	6.0	0.018281830657956525	0.044781156675963545	0.7150758978442839	0.014778836175726784
folA_3_242_W_MM7	-0.29626475107831945	6.0	0.014442772418926495	0.03537742289751224	0.7605027470854845	0.011675382596858507
folA_3_242_W_MM8	-0.24392722371765516	6.0	0.025569154229868565	0.06263138101770416	0.8028118438700147	0.020669830532023828
folA_3_242_W_MM9	-0.2836665051258624	6.0	0.028708634406510666	0.0703215055080601	0.7706870342346406	0.023207752695050887
folC_1_19_B_MM10	0.02651563076357999	5.0	0.011354573757391942	0.02538959877706359	1.0214349520287491	0.009178915861616394
folC_1_19_B_MM11	-0.04204102484532664	4.0	0.01954665750286655	0.0390933150057331	0.9660144856128872	0.015801308655716162
folC_1_19_B_MM12	0.013869735998267838	6.0	0.011919097171470864	0.02919570626475387	1.0112121460894163	0.009635270545680998
folC_1_19_B_MM13	0.0148403961475071	5.0	0.014186802411587115	0.03172265457566674	1.0119968173620209	0.011468459183380662
folC_1_19_B_MM14	-0.05105127679838035	3.0	0.023343091303052236	0.04043142014260566	0.9587306943992184	0.018870305094566643
folC_1_19_B_MM2	-0.5634640719548392	6.0	0.07286299290959043	0.17847715376052517	0.5445016767670193	0.05890166338540756
folC_1_19_B_MM3	-0.6859753439722764	6.0	0.04185636260933235	0.10252673088177293	0.4454648760931428	0.0338362354125581
folC_1_19_B_MM4	-0.7235685104069667	5.0	0.017071079765187413	0.0381720948042802	0.41507496282571404	0.013800078116502438
folC_1_19_B_MM5	-0.6248322104036158	5.0	0.029592687767946046	0.06617126148605389	0.49489233066200705	0.02392241196762039
folC_1_19_B_MM6	-0.4651957314891872	6.0	0.043264628103520233	0.10597626276490163	0.6239407511230852	0.03497466216094687
folC_1_19_B_MM7	-0.5591640875647697	6.0	0.059110903571348454	0.14479155198466356	0.5479777381116399	0.04778462159641231
folC_1_19_B_MM8	-0.037945353631604575	6.0	0.009127246205504121	0.022357095960239024	0.9693253823731575	0.00737836811479069
folC_1_19_B_MM9	-0.050546865374140396	4.0	0.011321526023657292	0.022643052047314583	0.9591384551942658	0.009152200427479558
folC_1_19_C	-0.6438811010138971	6.0	0.03727196381868259	0.09129729306724874	0.47949341143308594	0.030130256511494046
folC_1_19_D_MM2-8	-0.2612778049257803	6.0	0.01578080804972977	0.03865492745064327	0.7887858197794281	0.012757036275579167
folC_1_19_D_MM3-10	0.0034320950655831	5.0	0.009510052938944288	0.021265124841101088	1.0027744689064657	0.0076878249797143975
folC_1_19_D_MM4-6	-0.6515814145332651	6.0	0.04828721482228764	0.11827903741476141	0.473268560424801	0.03903486749179209
folC_1_19_D_MM7-9	-0.4913843994980917	6.0	0.030325608072911035	0.07428226591825832	0.602770112284701	0.02451489689539359
folC_1_19_D_MM9-19	-0.5386763560601197	6.0	0.07007437149913465	0.17164645421910818	0.5645398009151109	0.056647371692616175
folC_1_19_W_MM1	-0.7147665731508415	6.0	0.033570861872648294	0.08223148181344286	0.4221903546686358	0.02713832532290167
folC_1_19_W_MM10	-0.46983170135564006	6.0	0.03805922629132598	0.09322568441886683	0.62019308271647	0.030766671065822638
folC_1_19_W_MM11	-0.6198900549752642	6.0	0.03140089752297707	0.07691617639671802	0.49888751619879024	0.02538414937460836
folC_1_19_W_MM13	-0.17786966193695883	6.0	0.018275398914112995	0.04476540218539061	0.8562120695908444	0.014773636822862939
folC_1_19_W_MM16	-0.09771906014504735	5.0	0.009777639360255327	0.021863466269008466	0.9210049579744292	0.007904138977879768
folC_1_19_W_MM19	-0.5833382293641748	6.0	0.02892267418329383	0.07084579374583806	0.5284356206931793	0.023380780159058753
folC_1_19_W_MM2	-0.7162267305698103	6.0	0.04188562244215614	0.10259840254215036	0.4210099790438172	0.03385988874815246
folC_1_19_W_MM20	-0.30132104435851664	6.0	0.015028542438243085	0.03681226055145813	0.7564152937312472	0.012148912809127731
folC_1_19_W_MM3	-0.7075109471976614	6.0	0.042126360971347886	0.10318808910009823	0.42805572500930966	0.03405449919776637
folC_1_19_W_MM4	-0.6594796354759082	6.0	0.060673094270767634	0.1486181220791621	0.4668837231743687	0.04904747983276252
folC_1_19_W_MM5	-0.668989629459768	6.0	0.03915976874829751	0.095921451878716	0.45919594585331336	0.03165633780545713
folC_1_19_W_MM6	-0.5601111264191321	6.0	0.05911138689754074	0.14479273588721397	0.5472121620409207	0.047785012312131586
folC_1_19_W_MM7	-0.7585115341219577	6.0	0.04802120111244687	0.11762743956106674	0.38682739656004383	0.03881982485674158
folC_1_19_W_MM8	-0.5644835540349303	5.0	0.014613241707026842	0.03267620182854709	0.5436775383682098	0.011813188144287716
folC_1_19_W_MM9	-0.7366562304289168	6.0	0.036709470352013863	0.08991947109026113	0.40449499007916634	0.029675542815182903
folC_2_93_C	-0.20905475882626945	6.0	0.005627384442744749	0.013784220471200892	0.8310023711380963	0.004549117335848587
folC_3_250_B_MM10	-0.5702201538342125	6.0	0.030163530967812126	0.07388525971177855	0.5390401325074131	0.02438387549885471
folC_3_250_B_MM11	-0.5116453384847564	6.0	0.025139580428475097	0.06157914439742248	0.5863913861246929	0.020322567670062287
folC_3_250_B_MM12	-0.4895160624578554	6.0	0.027859290147602366	0.06824104545777245	0.6042804559453168	0.022521151889363142
folC_3_250_B_MM13	-0.2865890711692318	5.0	0.010734482602103166	0.02400303280159151	0.7683244631346342	0.008677640810474754
folC_3_250_B_MM14
folC_3_250_B_MM2	-0.5375193332038881	6.0	0.0337802428274487	0.08274435831456062	0.5654751258048191	0.02730758664509676
folC_3_250_B_MM3	-0.5476696150926735	6.0	0.04225952415766488	0.10351427095909804	0.5572697465964453	0.034162146891918925
folC_3_250_B_MM4	-0.5287337407268246	6.0	0.028000805293752692	0.06858768535671612	0.5725773047033372	0.022635551218427568
folC_3_250_B_MM5	-0.6686342028237953	5.0	0.005199036767309064	0.011625399629223824	0.45948326894058006	0.004202845660984218
folC_3_250_B_MM6	-0.5355346169220322	6.0	0.03606557152430227	0.08834224751639148	0.5670795491983855	0.02915502189654336
folC_3_250_B_MM7	-0.5469609598901924	6.0	0.026126388778639723	0.06399632132924352	0.5578426158751566	0.02112029297540938
folC_3_250_B_MM8	-0.5845434822142691	6.0	0.02038601935996389	0.04993534531841083	0.5274613071927904	0.016479839794653096
folC_3_250_B_MM9	-0.6092398043438709	5.0	0.0020872265769571316	0.004667180510520343	0.5074970647859439	0.001687291618634891
folC_3_250_C	-0.6211421079112254	6.0	0.028187284847009	0.06904446510965624	0.4978753700100356	0.022786299292800433
folC_3_250_D_MM2-8	-0.5083115566293884	6.0	0.02564215508838952	0.0628101958718656	0.5890863796845774	0.020728843644493452
folC_3_250_D_MM3-10	-0.5555286000533703	6.0	0.025125417944932248	0.061544453539251934	0.5509166272937518	0.02031111886999203
folC_3_250_D_MM4-6	-0.5777715315550149	6.0	0.02310074173507923	0.056585029930759846	0.5329356796041586	0.018674392298450002
folC_3_250_D_MM7-9	-0.6108689462800415	5.0	0.018648943703113173	0.04170030582872771	0.5061800838865944	0.015075606431061199
folC_3_250_D_MM9-19	-0.3518950022384402	6.0	0.009910392928925342	0.024275405826353562	0.7155318476338944	0.008011455541511944
folC_3_250_W_MM1	-0.5960741538289128	6.0	0.01716477015379998	0.04204492842896388	0.518140035708703	0.013875816423592745
folC_3_250_W_MM10	-0.5703657050187845	6.0	0.031139597963184443	0.07627612580521223	0.5389224704880992	0.02517291760798634
folC_3_250_W_MM11	-0.5265779299569512	6.0	0.05092263979750475	0.12473448385943033	0.5743200390492523	0.041165316826481745
folC_3_250_W_MM13	-0.5141320255839313	6.0	0.051203265581734804	0.12542187383946232	0.5843811748965845	0.04139217170602937
folC_3_250_W_MM16	-0.5381189575124112	5.0	0.02874522501181171	0.06427627715493818	0.5649903959334815	0.023237332148631454
folC_3_250_W_MM19	-0.450969636801976	6.0	0.011775416417354722	0.028843761731311028	0.6354409737614111	0.009519120562322347
folC_3_250_W_MM2	-0.5230333315490617	6.0	0.05380072241145619	0.13178431770118698	0.57718545445316	0.04349192799839325
folC_3_250_W_MM20	-0.01962689056306303	6.0	0.013764517911958278	0.033716045439697126	0.9841338317974089	0.011127088914925231
folC_3_250_W_MM3	-0.6285482512804822	6.0	0.028211803809106765	0.0691045240558184	0.49188832300166857	0.022806120159256385
folC_3_250_W_MM4	-0.5062115614302599	6.0	0.03358283318333992	0.08226080541618967	0.5907839933206728	0.027148002802298035
folC_3_250_W_MM5	-0.5834218375865693	6.0	0.05749820701135147	0.14084126830272922	0.5283680327013184	0.046480934963094724
folC_3_250_W_MM6	-0.5998444694537116	6.0	0.01859124503753532	0.04553906402501143	0.5150921529232101	0.015028963447539085
folC_3_250_W_MM7	-0.5990765458529795	6.0	0.01727979693812762	0.04232668535731977	0.5157129341405305	0.013968802844548298
folC_3_250_W_MM8	-0.4274640666254567	6.0	0.057507744075861636	0.14086462924442314	0.654442625037764	0.046488644623939424
folC_3_250_W_MM9	-0.4527195909658987	6.0	0.0456200150724095	0.11174575898548104	0.6340263295505815	0.03687873176945221
folD_1_86_B_MM10	-0.3707499080305941	6.0	0.02958069728364749	0.07245761458066874	0.7002897436551153	0.023912718988485456
folD_1_86_B_MM11	0.007953716301322694	5.0	0.0063358724101610035	0.014167441405885434	1.006429699104247	0.005121851423523855
folD_1_86_B_MM12	-0.03695442077491931	6.0	0.0066267284358794325	0.016232103331896282	0.9701264418854183	0.005356976320764103
folD_1_86_B_MM13	0.017759011584882703	6.0	0.007544734795563423	0.018480750493751943	1.0143561948344375	0.006099082833611624
folD_1_86_B_MM14	0.04519431788730493	5.0	0.015980448350212062	0.03573336882199854	1.036534602722595	0.012918423357108478
folD_1_86_B_MM2	-1.03517138492797	6.0	0.018672894974643937	0.04573906470845787	0.16317853513250394	0.015094968382540574
folD_1_86_B_MM3	-0.49455327789352865	6.0	0.08601569999432929	0.21069457485442464	0.6002084249163423	0.06953417097775191
folD_1_86_B_MM4	-0.8201092850688481	6.0	0.14622211446675473	0.35816956955438345	0.3370324341698241	0.1182043918578822
folD_1_86_B_MM5	-0.8149017172538605	6.0	0.03567142023038104	0.08737677796482671	0.34124217623841685	0.028836394210383417
folD_1_86_B_MM6	-0.7893856962808979	6.0	0.10414970429121881	0.2551136323752416	0.3618690544144109	0.08419350590584448
folD_1_86_B_MM7	-0.6211050801137621	5.0	0.08837380944493818	0.19760984534949474	0.4979053028850795	0.07144044141133207
folD_1_86_B_MM8	-0.6642112246813093	6.0	0.09118180428318527	0.22334889432012556	0.46305875711786343	0.07371039437573497
folD_1_86_B_MM9	-0.5469472341059378	6.0	0.03317328540980633	0.08125762234573945	0.5578537116521975	0.026816928766856603
folD_1_86_C	-0.8601296306186812	5.0	0.015526700403041695	0.03471875756747461	0.30468041529147666	0.01255161837451311
folD_1_86_D_MM2-8	-0.8352393660238954	6.0	0.1158906165068554	0.2838728764183612	0.3248014387107992	0.09368473364090533
folD_1_86_D_MM3-10	-0.9107795963115711	6.0	0.12940282334273015	0.3169708884652011	0.2637355252918735	0.10460785698320685
folD_1_86_D_MM4-6	-0.7427951863642853	5.0	0.03443757113856871	0.07700475004582448	0.3995323238256459	0.0278389638143455
folD_1_86_D_MM7-9	-0.47313416616924875	6.0	0.09591260355088647	0.2349369386015258	0.6175234055178584	0.07753472185506079
folD_1_86_D_MM9-19	-0.673567685780896	5.0	0.01546255594070413	0.03457532618930764	0.45549509413670725	0.012499764677900165
folD_1_86_W_MM1	-0.6679167426693442	6.0	0.09989675890223498	0.24469608626830872	0.46006325604819664	0.08075547038609474
folD_1_86_W_MM10	-0.9463898815317251	4.0	0.11959282059423572	0.23918564118847144	0.23494855196923659	0.09667755578876214
folD_1_86_W_MM11	-0.7428627724146932	6.0	0.058361413996159524	0.14295568495791536	0.3994776879860831	0.047178742247983296
folD_1_86_W_MM13	-0.7966545001375526	6.0	0.0628888334366	0.15404555243855145	0.35599303119765296	0.05083865965236808
folD_1_86_W_MM16	-0.7430616972225147	5.0	0.03317917965195092	0.07419090113944007	0.39931687930116055	0.0268216936091016
folD_1_86_W_MM19	-0.6612802186763839	6.0	0.033224352352051977	0.08138271029696546	0.4654281509924322	0.026858210736237235
folD_1_86_W_MM2	-0.7851606875159459	6.0	0.0367820613160823	0.0900972819121655	0.36528450626638725	0.029734224573365504
folD_1_86_W_MM20	-0.21568913154087088	6.0	0.00958480745343003	0.02347788754372861	0.8256392152642542	0.007748255728891037
folD_1_86_W_MM3	-0.7822240183584425	6.0	0.0495208546227439	0.1213008254522681	0.3676584781728694	0.04003212869893846
folD_1_86_W_MM4	-0.7924774111036461	6.0	0.0718083982415535	0.17589393493837488	0.35936974525208826	0.05804914034642351
folD_1_86_W_MM5	-0.5264636729530842	6.0	0.08670220221332643	0.21237615499825604	0.574412403187925	0.07008913202178807
folD_1_86_W_MM6	-0.8979249920735594	6.0	0.030264078460075144	0.07413154976273938	0.27412704973445984	0.024465157015122807
folD_1_86_W_MM7	-0.804075350318809	5.0	0.02965506682782235	0.06631074530430983	0.3499940953599189	0.023972838531784328
folD_1_86_W_MM8	-0.7911904191876542	6.0	0.08546954879711345	0.2093567830988357	0.3604101357382375	0.06909266819710357
folD_1_86_W_MM9	-0.804947150670766	6.0	0.0637202899146324	0.15608219655306244	0.349289341289029	0.05151080016750515
folD_2_110_C	-0.6704928003173838	5.0	0.02392087419020457	0.05348870077051765	0.4579807986252013	0.01933737859470578
folD_3_207_B_MM10	-0.12290476248798946	5.0	0.004004840672780528	0.008955095983393254	0.9006451058425	0.0032374703234192715
folD_3_207_B_MM11	0.008513453975410486	6.0	0.006615831344274634	0.01620541101778416	1.0068821850473395	0.005348167228576767
folD_3_207_B_MM12	0.06617727686539437	5.0	0.008588482553701326	0.019204430813647155	1.053497002113611	0.006942837346762024
folD_3_207_B_MM13	0.06728436163470855	6.0	0.009898543387749092	0.02424638049678565	1.0543919575885001	0.008001876499288123
folD_3_207_B_MM14	0.07060936327326024	6.0	0.009836810587357286	0.024095166635432638	1.057079853315113	0.007951972364372494
folD_3_207_B_MM2	-0.613060286905596	6.0	0.06250479857846446	0.15310486299267725	0.5044086275857348	0.05052820998458913
folD_3_207_B_MM3	-0.42985682930341446	6.0	0.030735466668207687	0.07528621034342899	0.6525083413061981	0.024846222195820576
folD_3_207_B_MM4	-0.4802743863631103	6.0	0.019762253166136272	0.04840743642473518	0.6117513279574655	0.015975593881702197
folD_3_207_B_MM5	-0.3720854077736557	5.0	0.004143554243156357	0.009265268956155308	0.6992101399608954	0.0033496048886217074
folD_3_207_B_MM6	-0.3374338400057768	5.0	0.013689024767767599	0.030609589926406625	0.7272220963592936	0.011066061065403006
folD_3_207_B_MM7	-0.2839740681810599	6.0	0.03106864931885006	0.07610233782865079	0.7704384035536376	0.025115563483493815
folD_3_207_B_MM8	-0.3718599199551295	6.0	0.011173521419067611	0.02736942610677425	0.6993924218992837	0.009032555089689923
folD_3_207_B_MM9	-0.10629774696950936	5.0	0.0054396641550013445	0.012163458825351959	0.9140700393903094	0.004397366264999855
folD_3_207_C	-0.48424937325350176	6.0	0.031965488739549255	0.07829913679057707	0.6085379911121102	0.025840558869482614
folD_3_207_D_MM2-8	-0.3769496081381251	6.0	0.02151150514272876	0.05269221119894168	0.6952779724631554	0.01738967045181174
folD_3_207_D_MM3-10	-0.4310141400585897	6.0	0.016234993232388677	0.03976744939689038	0.6515727836820661	0.01312419471466236
folD_3_207_D_MM4-6	-0.40119439086295855	6.0	0.0286592772459956	0.07020060564964554	0.6756787496768716	0.023167852894916057
folD_3_207_D_MM7-9	-0.2907209444714928	6.0	0.021164212224309833	0.05184152075753328	0.7649843009935743	0.017108922574734692
folD_3_207_D_MM9-19	0.012723313846054372	6.0	0.0052715433441992724	0.01291259135025305	1.0102853906953435	0.004261459201475403
folD_3_207_W_MM1	-0.5636123819257447	5.0	0.015908664303014346	0.03557285481276439	0.5443817845743693	0.012860393901885186
folD_3_207_W_MM10	-0.6348344143138155	6.0	0.02229297373457227	0.054606410498969575	0.4868066561061758	0.018021401294931915
folD_3_207_W_MM11	-0.5536860195404469	6.0	0.06054087809878736	0.14829425992206638	0.5524061496534411	0.04894059769486087
folD_3_207_W_MM13	-0.5428697314716691	6.0	0.04820646660633001	0.11808124548802515	0.5611499211273535	0.03896959149851509
folD_3_207_W_MM16	-0.4631647777970585	6.0	0.03810424742083485	0.09333596321380731	0.6255825523440912	0.030803065664914288
folD_3_207_W_MM19	0.04943623146815562	6.0	0.009044426441718333	0.022154229798346012	1.0399637202467582	0.007311417504427725
folD_3_207_W_MM2	-0.47377412479126985	6.0	0.04900219440518161	0.12003037256935958	0.6170060698193146	0.03961284933191928
folD_3_207_W_MM20	-0.453476651179723	6.0	0.03913256547422255	0.09585481773789926	0.6334143301789321	0.031634346969937485
folD_3_207_W_MM3	-0.415575333308885	6.0	0.028023375650918687	0.06864297121508518	0.6640533497682248	0.022653796853518753
folD_3_207_W_MM4	-0.5676163824129218	5.0	0.01167024056417195	0.02609545121526398	0.5411449934479967	0.009434097528638684
folD_3_207_W_MM5	-0.43471392570128936	6.0	0.024868106134445095	0.06091417089876668	0.6485819165789968	0.020103110757215083
folD_3_207_W_MM6	-0.5735661462261109	6.0	0.037702072246726455	0.09235083925002678	0.5363352680805253	0.03047795155991597
folD_3_207_W_MM7	-0.5412697039487181	6.0	0.04387113833943638	0.10746190336667123	0.5624433662467598	0.035464958542267146
folD_3_207_W_MM8	-0.5009228383166676	6.0	0.02286171551685482	0.055999537660962904	0.5950593404637962	0.018481166062689815
folD_3_207_W_MM9	-0.4873783139599354	6.0	0.01882840891731803	0.04611999451589783	0.6060085889439624	0.015220684188841488
ftsA_1_50_B_MM10	0.09886642897749333	4.0	0.005539549563820917	0.011079099127641835	1.0799225627058084	0.004478112560100642
ftsA_1_50_B_MM11	0.02904521837814516	5.0	0.007230899840271968	0.016168783581340492	1.023479843574199	0.005845382015720589
ftsA_1_50_B_MM12	0.06231155965656285	6.0	0.011221226952991015	0.027486280322793624	1.0503719977089703	0.009071119732570625
ftsA_1_50_B_MM13	0.03920253375713098	4.0	0.010700968692469427	0.021401937384938854	1.031690908580749	0.008650548524732045
ftsA_1_50_B_MM14	0.0038690493681198005	5.0	0.005383906368057019	0.012038780623469497	1.0031276980865347	0.004352292266985733
ftsA_1_50_B_MM2	-0.6222027937502465	6.0	0.09571927984350147	0.23446339416324943	0.49701792293364105	0.07737844103976488
ftsA_1_50_B_MM3	-0.6799802373508065	6.0	0.11979848482022543	0.2934451597681084	0.4503112561013811	0.09684381254717854
ftsA_1_50_B_MM4	-0.6758183871194116	6.0	0.08058385253555271	0.19738932021978856	0.45367565127101517	0.06514312364629338
ftsA_1_50_B_MM5	-0.5035309725918113	6.0	0.08713176823536908	0.21342837256309768	0.5929509526388673	0.0704363885950057
ftsA_1_50_B_MM6	-0.6127723195522577	6.0	0.07974697976121245	0.19533940894302756	0.5046414173111495	0.06446660465520876
ftsA_1_50_B_MM7	-0.5462917871435128	6.0	0.07909315661324691	0.19373787584849178	0.5583835679593033	0.06393806102232726
ftsA_1_50_B_MM8	-0.5330647670509382	6.0	0.029838440294503246	0.07308895344203396	0.5690761493915754	0.02412107567902388
ftsA_1_50_B_MM9	-0.5642932435994243	5.0	0.017699206691680316	0.03957662931041635	0.5438313832867793	0.014307849199053261
ftsA_1_50_C	-0.5841653569136528	6.0	0.057904433609974056	0.14183631618930095	0.5277669796375394	0.046809324196295125
ftsA_1_50_D_MM2-8	-0.4697747271703809	6.0	0.05042434083115712	0.12351390565252235	0.620239140037859	0.040762497276953726
ftsA_1_50_D_MM3-10	0.08507558711366187	6.0	0.004495566166714149	0.011011843213369397	1.0687741937900173	0.0036341675589305986
ftsA_1_50_D_MM4-6	-0.5037089461848496	6.0	0.0793929287525062	0.19447216462877956	0.5928070806916685	0.06418039361029661
ftsA_1_50_D_MM7-9	-0.4672442942233593	5.0	0.03307151891049856	0.07395016440304457	0.6222847149410167	0.02673466181834441
ftsA_1_50_D_MM9-19	-0.6174182774829322	6.0	0.06773175078523079	0.16590822880916928	0.5008856746603514	0.0547536221879635
ftsA_1_50_W_MM1	-0.5356595850487501	6.0	0.06405860962351564	0.15691090720975334	0.5669785263026753	0.05178429419806215
ftsA_1_50_W_MM10	-0.7278972097584365	6.0	0.07120936566693561	0.17442661079125538	0.4115756886137245	0.05756488882643973
ftsA_1_50_W_MM11	-0.6513171025254406	6.0	0.07875092637803055	0.19289958639765903	0.47348222742216023	0.06366140576414928
ftsA_1_50_W_MM13	-0.5359556250496549	6.0	0.045217525807555226	0.11075986565964016	0.5667392107353949	0.036553363756857624
ftsA_1_50_W_MM16	-0.6359357203480682	6.0	0.09707952414713879	0.23779529863268828	0.48591637209884214	0.07847804797183502
ftsA_1_50_W_MM19	-0.6436344818529064	6.0	0.0711545771412939	0.1742924068596738	0.4796927757224871	0.057520598368885574
ftsA_1_50_W_MM2	-0.4054770889226387	6.0	0.0361318892630901	0.08850469213731683	0.6722166624166677	0.029208632446571257
ftsA_1_50_W_MM20	0.022790786853832814	5.0	0.012445474311845972	0.02782892657351501	1.0184238280908764	0.01006078819048347
ftsA_1_50_W_MM3	-0.5806660022017228	6.0	0.06783956916727067	0.16617232883005945	0.5305958205220196	0.054840781413683926
ftsA_1_50_W_MM4	-0.5201334426623997	6.0	0.0766554164215466	0.18776665625335157	0.5795296935824694	0.06196741795018807
ftsA_1_50_W_MM5	-0.7379101470093579	6.0	0.08817837510861215	0.21599202536383297	0.40348133734016667	0.07128245438619697
ftsA_1_50_W_MM6	-0.7843553847643562	6.0	0.07981295478680517	0.1955010140914968	0.365935504389074	0.06451993815955887
ftsA_1_50_W_MM7	-0.5412821324817783	6.0	0.06993848196480006	0.171313594198604	0.5624333191536958	0.0565375200479149
ftsA_1_50_W_MM8	-0.5685195635994948	5.0	0.06807536670946039	0.1522211475555796	0.5404148714463713	0.05503139762230438
ftsA_1_50_W_MM9	-0.7124166966907404	6.0	0.05896213504963658	0.1444271450166813	0.4240899696408332	0.047664358716199715
ftsA_2_123_C	-0.7814538695716537	5.0	0.04308420774853754	0.09633921728245311	0.3682810582067749	0.03482881227758766
ftsA_3_344_B_MM10	0.02141453458361549	6.0	0.008577455902112495	0.021010390251399585	1.0173112804900066	0.006933923519670686
ftsA_3_344_B_MM11	0.0007353255577697403	6.0	0.010680440934285497	0.026161630516933907	1.0005944293083895	0.008633954104789577
ftsA_3_344_B_MM12	0.0029041789190841602	6.0	0.009384798219926388	0.022987966977799514	1.0023477071455897	0.007586570405857122
ftsA_3_344_B_MM13	-0.09794080109576149	6.0	0.01495814641040345	0.03663982620333226	0.9208257049638654	0.012092005413893159
ftsA_3_344_B_MM14	0.005464460943767689	6.0	0.008922509448261104	0.021855595373401565	1.0044174117235602	0.00721286111217948
ftsA_3_344_B_MM2	-0.5617966277868769	6.0	0.0885301320817479	0.21685365046148142	0.5458496207804796	0.07156681095731422
ftsA_3_344_B_MM3	-0.5801791964728772	6.0	0.09357787739916196	0.22921805084066899	0.5309893490613994	0.07564735422995347
ftsA_3_344_B_MM4	-0.5055367282914934	6.0	0.035823980727272206	0.08775047333711551	0.5913295212051815	0.028959722482733468
ftsA_3_344_B_MM5	-0.6275678110381341	6.0	0.0455968926399906	0.11168912082444275	0.49268090039683476	0.03686003984263718
ftsA_3_344_B_MM6	-0.7148222617704469	6.0	0.050315948994465155	0.12324840096034395	0.4221453365847579	0.04067487447663206
ftsA_3_344_B_MM7	-0.6953504666791651	6.0	0.059500795490033835	0.14574658824027745	0.4378861272684378	0.04809980604923314
ftsA_3_344_B_MM8	-0.8209332335692094	6.0	0.018660466055346502	0.045708620198124925	0.3363663630234547	0.015084920977246499
ftsA_3_344_B_MM9	0.0004382592751627348	5.0	0.01711015091303385	0.03825946054682378	1.0003542841059687	0.013831662814119622
ftsA_3_344_C	-0.5894986385835242	6.0	0.06137774661159483	0.15034416076024648	0.5234556118345709	0.049617113240968014
ftsA_3_344_D_MM2-8	-0.6367772901776884	6.0	0.07289044058243441	0.17854438655361976	0.4852360560585567	0.05892385179027551
ftsA_3_344_D_MM3-10	-0.5648000386000828	6.0	0.03388142083350029	0.08299219280257923	0.5434216956340743	0.027389377861961158
ftsA_3_344_D_MM4-6	-0.5721914513861696	6.0	0.030444206983066727	0.07457277273218994	0.5374465566714339	0.024610770984624795
ftsA_3_344_D_MM7-9	-0.4586817679293686	6.0	0.04033788852953654	0.09880724419863096	0.6292065695253203	0.032608717223474394
ftsA_3_344_D_MM9-19	-0.8004883949848729	6.0	0.059731730456223556	0.14631226107120915	0.3528937516493627	0.0482864914034747
ftsA_3_344_W_MM1	-0.5387226500086685	6.0	0.04011273039576591	0.0982557216594556	0.5645023773827343	0.032426701798712744
ftsA_3_344_W_MM10	-0.6023810768254121	6.0	0.05534312849985647	0.13556242559392978	0.5130415866812463	0.04473879256701294
ftsA_3_344_W_MM11	-0.6310305455057607	6.0	0.0811551984263771	0.1987888261189442	0.48988166292578733	0.0656049935475165
ftsA_3_344_W_MM13	-0.4573571404584084	6.0	0.03572734700271503	0.08751377002000578	0.6302773841911736	0.02888160481437736
ftsA_3_344_W_MM16	-0.5064353049626814	6.0	0.04447284559955465	0.10893577912848912	0.5906031214444969	0.035951372249373836
ftsA_3_344_W_MM19	-0.6132120446497246	6.0	0.045993594109341805	0.11266083700456554	0.5042859482501236	0.037180729063312136
ftsA_3_344_W_MM2	-0.4647157794908328	6.0	0.03992206387956553	0.09778868598373057	0.6243287391801131	0.03227256902832218
ftsA_3_344_W_MM20	0.07311591285313822	6.0	0.006077925238883945	0.01488781553004922	1.0591061211599708	0.00491332969188662
ftsA_3_344_W_MM3	-0.6901444856971889	6.0	0.06834556808450107	0.16741176798767468	0.44209458655821304	0.055249825521068684
ftsA_3_344_W_MM4	-0.4755586280429102	6.0	0.029022116535280702	0.07108937676702815	0.6155634964958621	0.02346116829175942
ftsA_3_344_W_MM5	-0.7618429322518163	6.0	0.07561245676972078	0.1852119372840675	0.38413432997834046	0.06112430053374277
ftsA_3_344_W_MM6	-0.5760936629484029	6.0	0.07039234329589097	0.17242532287375714	0.5342920506222175	0.056904416688857734
ftsA_3_344_W_MM7	-0.7014423696574724	6.0	0.06864367538065265	0.16814197875184683	0.4329614981216492	0.05549081226769385
ftsA_3_344_W_MM8	-0.6568236573133841	5.0	0.07768553140041345	0.17371012907951894	0.46903078748563165	0.06280015187053045
ftsA_3_344_W_MM9	-0.5958439235697254	6.0	0.06974102183957308	0.17082991764725183	0.5183261513853487	0.05637789539672069
ftsK_1_57_B_MM10
ftsK_1_57_B_MM11	-0.003363011135277478	6.0	0.011090596585079646	0.02716630257649873	0.9972813778031699	0.008965519541700415
ftsK_1_57_B_MM12	0.004153620640694698	6.0	0.00976267746576568	0.023913578314493502	1.0033577424566194	0.007892043942558742
ftsK_1_57_B_MM13	-0.007415183560768213	6.0	0.009626308434595414	0.023579543771408657	0.9940056449976008	0.007781804677749076
ftsK_1_57_B_MM14	0.00939342599167048	6.0	0.008782669712225497	0.02151305937434884	1.0075935450041649	0.0070998161667145876
ftsK_1_57_B_MM2	-0.31536028675584693	6.0	0.025168220046718832	0.06164929684854773	0.7450661204835909	0.020345719630830247
ftsK_1_57_B_MM3	-0.26420811050557347	6.0	0.00524019363861049	0.012835800567974055	0.7864169921210373	0.004236116435112329
ftsK_1_57_B_MM4	-0.28074627420389087	6.0	0.021298002032721808	0.05216923752092734	0.7730477176475091	0.017217076823480122
ftsK_1_57_B_MM5	-0.3385348121417739	6.0	0.01787933233620826	0.04379524116535373	0.726332082271735	0.014453460841636064
ftsK_1_57_B_MM6	-0.3609257959387013	6.0	0.01872575621019561	0.04586854776273254	0.7082314506917063	0.015137700839419814
ftsK_1_57_B_MM7	-0.3572065448923654	6.0	0.018661878914617545	0.04571208098241734	0.7112380534186755	0.015086063117554916
ftsK_1_57_B_MM8	-0.26072497457418425	6.0	0.02070562374805871	0.05071821298879759	0.7892327219169692	0.016738204560253912
ftsK_1_57_B_MM9	-0.33856201079742876	6.0	0.030347171226194604	0.07433508464104847	0.7263100951696967	0.024532328317649506
ftsK_1_57_C	-0.2912474984709778	5.0	0.004388175533886217	0.009812258790971013	0.7645586403777609	0.003547354121093568
ftsK_1_57_D_MM2-8	-0.31924623713881534	5.0	0.0034402185672435404	0.007692562573813488	0.7419247597975975	0.002781035858236572
ftsK_1_57_D_MM3-10	-0.3250201255484142	6.0	0.02299547624531713	0.05632718319331853	0.7372572102234387	0.01858929680351527
ftsK_1_57_D_MM4-6	-0.3445449978299646	6.0	0.013598211755897085	0.033308680216263535	0.7214735125073984	0.010992648798865325
ftsK_1_57_D_MM7-9	-0.3211901161657299	6.0	0.025159088559958596	0.06162692936539217	0.7403533488037156	0.02033833783469641
ftsK_1_57_D_MM9-19	-0.1742918269294816	5.0	0.015675414062914367	0.03505129142013269	0.8591043531060226	0.012671836905002258
ftsK_1_57_W_MM1	-0.3170603371748732	6.0	0.02718939148171323	0.06660013554697286	0.7436918179258583	0.02197961297989924
ftsK_1_57_W_MM10	-0.28139170557103105	6.0	0.016905216248738184	0.04140915380081569	0.772525957840403	0.013665995825565875
ftsK_1_57_W_MM11	-0.35301250069939233	6.0	0.02181117867849352	0.05342625845098102	0.7146284738421756	0.017631923329771784
ftsK_1_57_W_MM13	-0.23385069114829024	6.0	0.012759579117377119	0.031254458170245684	0.8109576049181408	0.010314707152419212
ftsK_1_57_W_MM16	-0.3123587364816492	5.0	0.018051745748807826	0.040364930606877146	0.7474925415901813	0.014592837998496337
ftsK_1_57_W_MM19	-0.13207251806452602	5.0	0.010091608670438124	0.022565522989425917	0.8932339903858665	0.00815794840682654
ftsK_1_57_W_MM2	-0.2887270124291008	6.0	0.023902496035883937	0.05854891886681327	0.7665961743092928	0.019322521891512404
ftsK_1_57_W_MM20	0.024064781249188906	5.0	0.013594173188539057	0.030397495347478397	1.0194537115204971	0.010989384064250634
ftsK_1_57_W_MM3	-0.24982132390022804	5.0	0.02274042562104946	0.050849137525944464	0.7980471163855899	0.018383116609469535
ftsK_1_57_W_MM4	-0.39465221841935744	6.0	0.013016894892186222	0.03188475052129689	0.6809673718387476	0.010522718469911582
ftsK_1_57_W_MM5	-0.3724184085673911	6.0	0.03745128247423072	0.09173653227470355	0.6989409456843987	0.030275215792825317
ftsK_1_57_W_MM6	-0.35417551557611676	5.0	0.009515795439552107	0.021277965462821003	0.7136883050672524	0.0076924671557256396
ftsK_1_57_W_MM7	-0.3182593265741543	6.0	0.026615895822775206	0.0651953638128735	0.7427225677320493	0.02151600522914881
ftsK_1_57_W_MM8	-0.3157878343561074	6.0	0.014280661153418698	0.03498033301546129	0.7447204955809325	0.011544333585410805
ftsK_1_57_W_MM9	-0.28391991388044646	6.0	0.01342054989537665	0.032873499311234955	0.770482181310469	0.010849028852896533
ftsK_2_93_C
ftsK_3_200_B_MM10	0.00400122107730323	6.0	0.011505881176980925	0.028183537924696817	1.0032345442811874	0.009301231159691007
ftsK_3_200_B_MM11	-0.0028469819530154376	6.0	0.011910160756291444	0.02917381660743463	0.9976985302694206	0.009628046443324628
ftsK_3_200_B_MM12	-0.18804391963373904	5.0	0.0191760955239906	0.04287905313467244	0.8479873085959764	0.015501750319287893
ftsK_3_200_B_MM13	-0.0013883650719968487	6.0	0.016028781636402593	0.039262336207679514	0.9988776605398534	0.01295749546820111
ftsK_3_200_B_MM14	-0.07676789223425297	3.0	0.01735010028473052	0.030051255209568504	0.9379416578070039	0.014025635317263354
ftsK_3_200_B_MM2	-0.11904175656704645	3.0	0.020804153607591913	0.03603385105681654	0.9037679184710391	0.01681785504382432
ftsK_3_200_B_MM3	-0.09796588138531648	5.0	0.03022423569263007	0.06758344557669628	0.9208054303263027	0.024432948548483168
ftsK_3_200_B_MM4	-0.06003157888345605	5.0	0.022205479755427953	0.04965296220613231	0.9514711143381752	0.017950672098916
ftsK_3_200_B_MM5	0.058726620852855495	6.0	0.011161713619560394	0.027340503022996485	1.047473971560974	0.009023009790984455
ftsK_3_200_B_MM6	0.010795668068467549	5.0	0.00957147478639522	0.02140246826730499	1.0087271024864224	0.007737477743601734
ftsK_3_200_B_MM7	-0.14888132345839009	5.0	0.010129784969628011	0.022650887789543876	0.8796459320631911	0.008188809718370157
ftsK_3_200_B_MM8	-0.13492045408420145	5.0	0.01555804167482066	0.03478883878167367	0.8909317493980136	0.012576954323074622
ftsK_3_200_B_MM9	0.034794325235696526	5.0	0.006994976598225754	0.01564124317465302	1.028127360006998	0.005654664192681905
ftsK_3_200_C	0.023193712323875064	5.0	0.009229902610439256	0.020638689662644937	1.0187495487270748	0.007461354453484575
ftsK_3_200_D_MM2-8	0.05230778987682316	4.0	0.014573587646041882	0.029147175292083764	1.0422850573209672	0.011781132225930111
ftsK_3_200_D_MM3-10	0.015783079114916058	5.0	0.012832127876007723	0.028693510226723264	1.0127588721803613	0.01037335479217773
ftsK_3_200_D_MM4-6	-0.17575632688608603	5.0	0.01882163314101102	0.04208645115086353	0.8579204670202712	0.015215206723817432
ftsK_3_200_D_MM7-9	-0.012622780497678005	6.0	0.01588891459016279	0.03891973331256174	0.989795879387158	0.012844428445459532
ftsK_3_200_D_MM9-19	0.020188358697833905	6.0	0.01090011490127878	0.02669971964584044	1.0163200530315735	0.008811536187842774
ftsK_3_200_W_MM1	-0.011746235016245452	6.0	0.011124131073103729	0.027248444960943207	0.9905044693699138	0.008992628462793561
ftsK_3_200_W_MM10	-0.012065012855642298	5.0	0.011538886869620962	0.025801735425152225	0.9902467727774311	0.009327912608257057
ftsK_3_200_W_MM11	0.012099887468331204	5.0	0.01735194594544159	0.038800130675909254	1.0097814194860935	0.014027127329622248
ftsK_3_200_W_MM13	0.022050715724316404	5.0	0.011906585567427122	0.026623934708684953	1.0178255625130936	0.009625156298923247
ftsK_3_200_W_MM16	0.021997949003132813	5.0	0.008838315018886024	0.01976307318878649	1.0177829064606176	0.007144799236871519
ftsK_3_200_W_MM19	-0.010087372399139087	6.0	0.009115480327445646	0.022328275562619952	0.9918454761495374	0.0073688567049355665
ftsK_3_200_W_MM2	0.0826988746640038	5.0	0.01657565146263231	0.037064283441789664	1.0668528848911725	0.013399579180850517
ftsK_3_200_W_MM20	0.027770522036251796	6.0	0.010452651825496578	0.025603663431437728	1.0224493926985128	0.008449811827990775
ftsK_3_200_W_MM3	-0.003152598202765386	5.0	0.024296657391238066	0.05432897755283102	0.9974514733650985	0.019641157711226983
ftsK_3_200_W_MM4	0.0025510123725503687	3.0	0.014380994048458414	0.02490861235527561	1.0020622110904285	0.011625441623581097
ftsK_3_200_W_MM5	-0.0035426488553590694	5.0	0.015360802578206007	0.03434779875382266	0.9971361605934856	0.012417508349044244
ftsK_3_200_W_MM6	-0.021829979148346845	6.0	0.016268800138358012	0.039850259066297494	0.9823528785716795	0.013151523855505897
ftsK_3_200_W_MM7	-0.016967781559104198	6.0	0.018918609507776855	0.04634093993701971	0.9862834270473683	0.01529360138046664
ftsK_3_200_W_MM8	0.017202462274832082	5.0	0.013832011283771086	0.030929317496056284	1.0139062863306973	0.011181649834104012
ftsK_3_200_W_MM9	0.01974631096829601	5.0	0.012331254595580217	0.027573523523574044	1.015962706379648	0.009968454194708548
fusA_1_16_B_MM10	0.01781058195810565	6.0	0.006027950343908936	0.014765402537411267	1.0143978837720302	0.004872930521827938
fusA_1_16_B_MM11	0.01784130756761138	6.0	0.006676231635099694	0.016353360910621263	1.0144227220258015	0.005396994177024696
fusA_1_16_B_MM12	0.008104018351099723	6.0	0.012101785342418575	0.029643199065618107	1.006551201672129	0.009782953707186728
fusA_1_16_B_MM13	0.010467943063051236	6.0	0.013783270430235152	0.03376197954086768	1.0084621731007195	0.011142248249932834
fusA_1_16_B_MM14	0.012007653963964552	6.0	0.007525826156112919	0.018434433975367946	1.00970685890863	0.006083797291918715
fusA_1_16_B_MM2	-0.6043494837682993	6.0	0.06654522923952964	0.16300185645338308	0.5114503475826918	0.053794450873505685
fusA_1_16_B_MM3	-0.5570014893325941	6.0	0.045450317848503625	0.11133008737614482	0.5497259593694125	0.03674155035045197
fusA_1_16_B_MM4	-0.4386622668240256	6.0	0.07340024874930944	0.17979315642916724	0.6453901198869402	0.05933597525429056
fusA_1_16_B_MM5	-0.42233889426420906	6.0	0.054297743809387816	0.13300176651736426	0.6585857595036922	0.04389371477529162
fusA_1_16_B_MM6	-0.43004439995909327	6.0	0.04784149845191877	0.1171872597373523	0.6523567111963083	0.03867455514989572
fusA_1_16_B_MM7	-0.3299779859272876	6.0	0.014238388374990137	0.03487678627830158	0.7332493289727934	0.011510160723908196
fusA_1_16_B_MM8	-0.2634193869090207	6.0	0.020156790860062876	0.04937385245914972	0.7870545878322913	0.016294533929489624
fusA_1_16_B_MM9	0.025182540881663374	5.0	0.007274872547695229	0.016267109544293615	1.0203572964404781	0.005880929081622806
fusA_1_16_C	-0.5750853511270871	6.0	0.06594016073619066	0.16151974736077307	0.5351071591034237	0.05330531997336537
fusA_1_16_D_MM2-8	-0.22989642243672126	6.0	0.01007905894014964	0.024688551490803633	0.8141541934095481	0.008147803339220723
fusA_1_16_D_MM3-10	-0.3108487799565717	6.0	0.02043159051363304	0.05004697139189021	0.748713174279221	0.01651667902738727
fusA_1_16_D_MM4-6	-0.4721216212684418	6.0	0.04747936167069031	0.11630020940624868	0.6183419359752053	0.038381807653044185
fusA_1_16_D_MM7-9	-0.34399726201454256	6.0	0.025804099989156434	0.0632068782451902	0.7219162962764395	0.02085975816846575
fusA_1_16_D_MM9-19	-0.3425559445541647	5.0	0.009394083444726717	0.021005809168714328	0.7230814418804368	0.007594076482176626
fusA_1_16_W_MM1	-0.42945785489366717	5.0	0.06803604238808816	0.15213321569982227	0.6528308679475547	0.054999608261919464
fusA_1_16_W_MM10	-0.6540425807566731	6.0	0.029418922769736625	0.07206134956820034	0.47127897999943213	0.023781942203423397
fusA_1_16_W_MM11	-0.5387372146319027	6.0	0.05708772580802197	0.13983579880556832	0.5644906034972429	0.04614910635299972
fusA_1_16_W_MM13	-0.5743333365665672	6.0	0.019455263725367475	0.04765546893842927	0.5357150796229614	0.01572742690446212
fusA_1_16_W_MM16	-0.48266478956838027	6.0	0.026491982806871567	0.0648918401514202	0.6098189515983593	0.021415835273724617
fusA_1_16_W_MM19	-0.3689045207361237	6.0	0.01833380354933096	0.04490846374028801	0.7017815349869575	0.014820850504683895
fusA_1_16_W_MM2	-0.4782062812230877	5.0	0.039868860106954264	0.08914948138457927	0.6134231620111995	0.03222955966815122
fusA_1_16_W_MM20	-0.08827785403262428	4.0	0.019675980962615688	0.039351961925231375	0.9286371279166686	0.015905852356019986
fusA_1_16_W_MM3	-0.5563598413355192	6.0	0.036627469654038354	0.08971861122166906	0.550244660740663	0.02960925432885192
fusA_1_16_W_MM4	-0.5298342834996773	6.0	0.06777749729505805	0.16602028441575928	0.5716876377083477	0.054790603176738506
fusA_1_16_W_MM5	-0.44919852360107404	6.0	0.03089728851221291	0.07568259129047804	0.6368727227112028	0.02497703724202419
fusA_1_16_W_MM6	-0.5167111426517738	6.0	0.04555253415089278	0.11158046516039229	0.5822962442713752	0.036824180914959495
fusA_1_16_W_MM7	-0.42803167932540154	6.0	0.026744716426483264	0.06551090856031552	0.6539837730080799	0.021620142426012682
fusA_1_16_W_MM8	-0.5990415803923895	6.0	0.05441200530081992	0.1332816488686223	0.5157411998445258	0.043986082541663765
fusA_1_16_W_MM9	-0.5658803875236158	6.0	0.04679587312311257	0.11462601121964723	0.5425483531306763	0.03782928282871864
fusA_2_71_C	-0.5852467168930324	5.0	0.014884292007569418	0.033282288725882035	0.5268928198074195	0.012032302305339025
fusA_3_241_B_MM10	0.003575092144771886	6.0	0.006228319293551557	0.015256204224333107	1.0028900662143327	0.005034906635537424
fusA_3_241_B_MM11	0.008844698448485282	6.0	0.008010448178520441	0.019621510648382013	1.0071499595330176	0.006475560546393075
fusA_3_241_B_MM12	-0.001631575874712411	5.0	0.010548633761254676	0.023587462159914745	0.9986810515307913	0.008527402597259865
fusA_3_241_B_MM13	-0.01107684253810033	6.0	0.007381426421753916	0.01808072830719495	0.9910455990826247	0.00596706609262925
fusA_3_241_B_MM14	-0.03465700951115002	6.0	0.011195104103941434	0.027422292671994402	0.9719836445546016	0.00905000230107429
fusA_3_241_B_MM2	-0.5560755956872254	6.0	0.04423893842608959	0.10836282590632304	0.550474441879565	0.035762284194591806
fusA_3_241_B_MM3	-0.5294223562455787	6.0	0.022794206026279927	0.05583417385625918	0.5720206352904028	0.018426592113276335
fusA_3_241_B_MM4	-0.4694513378864972	5.0	0.008928241887497418	0.019964155780005256	0.6205005644726939	0.007217495154685717
fusA_3_241_B_MM5	-0.44862057906325986	6.0	0.02103162595702667	0.05151675205578927	0.6373399268880062	0.017001741255752493
fusA_3_241_B_MM6	-0.3312583385160273	6.0	0.027080104456882886	0.06633243810063165	0.7322143056477132	0.021891266519070533
fusA_3_241_B_MM7	-0.2734889660714265	6.0	0.010964305266000798	0.02685695328581254	0.7789144478439067	0.008863426991451876
fusA_3_241_B_MM8	-0.30475592030989423	6.0	0.008204781948327449	0.020097529224200664	0.7536385767864778	0.00663265788533704
fusA_3_241_B_MM9	-0.016738496580557604	6.0	0.005671645740954485	0.013892638067167907	0.9864687785692642	0.004584897695452891
fusA_3_241_C	-0.5550147735099548	6.0	0.04565204392196805	0.11182421332394785	0.5513319991703408	0.036904623548529414
fusA_3_241_D_MM2-8	-0.3526191658370001	6.0	0.024527356815280583	0.06007950893661286	0.7149464415338284	0.019827652655718498
fusA_3_241_D_MM3-10	-0.1723833071063214	6.0	0.016143906735532263	0.03954433395713453	0.8606471800981507	0.013050561365790048
fusA_3_241_D_MM4-6	-0.26435096586262313	5.0	0.022182814317757628	0.04960228074676168	0.7863015093798305	0.017932349601763063
fusA_3_241_D_MM7-9	-0.34113136394945	6.0	0.024962865962193662	0.061146284124864704	0.7242330575895033	0.02017971358745335
fusA_3_241_D_MM9-19	-0.05736775807929872	6.0	0.009869285227116378	0.024174712932423115	0.95362451855697	0.007978224515475123
fusA_3_241_W_MM1	-0.5552607859242037	6.0	0.03804474262597214	0.09319020682914471	0.5511331253685098	0.030754962625815004
fusA_3_241_W_MM10	-0.5158916743020665	6.0	0.021732382270804332	0.0532332474585782	0.582958693711921	0.017568225157402625
fusA_3_241_W_MM11	-0.430271750541064	6.0	0.017659309914743973	0.043256298500794634	0.6521729234198943	0.014275597071719114
fusA_3_241_W_MM13	-0.5073290120074189	6.0	0.024285694924610912	0.05948756061419591	0.5898806582376998	0.01963229577057149
fusA_3_241_W_MM16	-0.4983607836815331	6.0	0.04382270766125467	0.1073432729172291	0.5971304780010775	0.03542580770053154
fusA_3_241_W_MM19	-0.3044343600394977	6.0	0.01284553042004218	0.03146499500450261	0.7538985226663913	0.010384189265285431
fusA_3_241_W_MM2	-0.7547177950102807	6.0	0.04670914891914424	0.11441358117157577	0.38989421464155366	0.037759175910713656
fusA_3_241_W_MM20	-0.033117969708979796	4.0	0.016518376040556927	0.033036752081113854	0.9732277878534729	0.013353278342844489
fusA_3_241_W_MM3	-0.45317704114544344	6.0	0.02558616866037049	0.06267305769069792	0.6336565317229714	0.020683584815482405
fusA_3_241_W_MM4	-0.4199007430291026	6.0	0.022614792579861345	0.05539470245953949	0.6605567348589202	0.018281556204020236
fusA_3_241_W_MM5	-0.48725715264578745	6.0	0.016132527219496748	0.039516459949327704	0.6061065344531475	0.013041362286857833
fusA_3_241_W_MM6	-0.3910240895366283	6.0	0.024452346187911606	0.05989577117427282	0.6839003123842252	0.019767014867629037
fusA_3_241_W_MM7	-0.5650328708842302	6.0	0.017094525476663788	0.041872864812833664	0.5432334765083087	0.013819031378646452
fusA_3_241_W_MM8	-0.42473637398550684	6.0	0.010087804241286169	0.02470997301623511	0.6566476625647916	0.008154872947030918
fusA_3_241_W_MM9	-0.4340437843317	6.0	0.030509066579861348	0.07473164564925942	0.6491236516875335	0.024663202788276484
gapA_1_33_B_MM10	-0.2742981740823768	6.0	0.027665542954115472	0.06776646369463327	0.7782602927513632	0.022364528732436377
gapA_1_33_B_MM11	-0.13035757948686888	6.0	0.005683794012237998	0.013922395133069419	0.8946203283716413	0.004594718227897173
gapA_1_33_B_MM12	-0.2382132125672228	6.0	0.01994249090659278	0.04884892692124581	0.8074309893089188	0.016121296141433532
gapA_1_33_B_MM13	-0.20910330177907777	6.0	0.017547763425538113	0.04298306651964141	0.8309631295347546	0.01418542408407942
gapA_1_33_B_MM14	-0.08082637415344347	5.0	0.01488030440264558	0.03327337217020492	0.9346608244742786	0.012029078768210522
gapA_1_33_B_MM2	-0.4966652112645081	5.0	0.017351019077672836	0.03879805813657217	0.5985011605899346	0.01402637805964118
gapA_1_33_B_MM3	-0.4258880076004758	6.0	0.05072599076925256	0.12425279408179832	0.6557166942800219	0.04100634785739822
gapA_1_33_B_MM4	-0.44186504738707366	5.0	0.016253229586844196	0.036343326210094444	0.6428010263692465	0.01313893678836291
gapA_1_33_B_MM5	-0.48490225177112606	6.0	0.025332106966955436	0.062050736178643616	0.6080102111082831	0.020478204062550274
gapA_1_33_B_MM6	-0.5261726717482317	6.0	0.037210298513345404	0.0911462445343397	0.5746476454464229	0.030080406938857957
gapA_1_33_B_MM7	-0.43014368659479807	5.0	0.019919415678258987	0.044541167528662176	0.652276448942983	0.016102642373895533
gapA_1_33_B_MM8	-0.3774669708170692	6.0	0.037715784456049985	0.09238442716611565	0.6948597420124635	0.030489036363128035
gapA_1_33_B_MM9	-0.3227947407172153	6.0	0.010285826285581967	0.025195025982582622	0.7390561874956585	0.008314951847584372
gapA_1_33_C	-0.5133269740760782	6.0	0.03237378592861094	0.07929925656719088	0.5850319699165244	0.026170621945825916
gapA_1_33_D_MM2-8	-0.4660729969642377	6.0	0.029774254652736514	0.0729317313708924	0.6232315791051971	0.02406918869340127
gapA_1_33_D_MM3-10	-0.32380557418328854	6.0	0.02814876031362351	0.06895009966028298	0.7382390405438276	0.02275515647246134
gapA_1_33_D_MM4-6	-0.4110452052618167	6.0	0.03230809234019588	0.07913834079620158	0.6677154567812087	0.026117515952277112
gapA_1_33_D_MM7-9	-0.47238103019166333	6.0	0.04559841685800734	0.11169285438084052	0.6181322325789458	0.03686127200416339
gapA_1_33_D_MM9-19	-0.39158463032169477	6.0	0.025495967333439753	0.062452110465595644	0.6834471772148156	0.020610667028501246
gapA_1_33_W_MM1	-0.5248679922437213	6.0	0.060404381822698375	0.1479599136938583	0.5757023343897643	0.04883025556662122
gapA_1_33_W_MM10	-0.5468797266661646	6.0	0.03660259364610807	0.08965767769540245	0.557908283943765	0.02958914483036755
gapA_1_33_W_MM11	-0.5178972268486295	6.0	0.03761238020748429	0.09213113951989378	0.5813374265050417	0.030405445475649735
gapA_1_33_W_MM13	-0.38880378813954075	6.0	0.012074414966678958	0.029576155610987795	0.6856951802627336	0.009760827788470386
gapA_1_33_W_MM16	-0.5117055634340643	6.0	0.020717140470251947	0.050746423081680404	0.5863427009204502	0.016747514555175078
gapA_1_33_W_MM19	-0.5325999752277721	6.0	0.03589463025309771	0.08792352862595759	0.5694518821252881	0.02901683480302583
gapA_1_33_W_MM2	-0.5294256886279738	6.0	0.015763949999258293	0.03861363382893007	0.5720179414281517	0.012743408408062975
gapA_1_33_W_MM20	-0.45149328550914297	6.0	0.017790322870701113	0.04357721339258335	0.6350176617528032	0.014381506542669476
gapA_1_33_W_MM3	-0.5556875485374914	6.0	0.01697043710810615	0.041568911626853035	0.550788135040916	0.013718719670014121
gapA_1_33_W_MM4	-0.4377119066618695	6.0	0.03907331613770522	0.09570968709583334	0.6461583808673212	0.031586450440629625
gapA_1_33_W_MM5	-0.5267363587481783	6.0	0.04278414203875316	0.10479931707770442	0.574191966910588	0.03458624237034883
gapA_1_33_W_MM6	-0.5215611267326642	6.0	0.058105525375862284	0.14232888840720231	0.5783755690650786	0.046971884626918974
gapA_1_33_W_MM7	-0.4622610610717361	6.0	0.04775560445872511	0.11697686328205774	0.6263131072695078	0.03860511936539262
gapA_1_33_W_MM8	-0.4075791850952068	6.0	0.045691574407910926	0.11192104284379217	0.670517350376137	0.03693657957014602
gapA_1_33_W_MM9	-0.5143368942460682	6.0	0.047785372101050834	0.11704977881660145	0.5842155612634693	0.03862918320875166
gapA_2_54_C	-0.6123813771940466	6.0	0.030325773199085023	0.07428267039312776	0.5049574509280368	0.024515030381624777
gapA_3_216_B_MM10	0.0017034999647209937	6.0	0.013157391385320093	0.032228895240125316	1.001377091133541	0.010636294330783367
gapA_3_216_B_MM11	0.017542627690397834	6.0	0.017791060064971234	0.04357901914238645	1.014181272410776	0.014382102482624923
gapA_3_216_B_MM12	-0.004493796168205034	6.0	0.00781413634571789	0.019140646827545196	0.9963672632889143	0.006316864162500966
gapA_3_216_B_MM13	-0.004960639684956543	6.0	0.016990385348987343	0.04161777463827808	0.9959898719880727	0.01373484561437346
gapA_3_216_B_MM14	0.0037437683372942396	6.0	0.009433255981179143	0.023106663766946374	1.0030264222424938	0.007625743141257408
gapA_3_216_B_MM2	-0.3877689796399458	6.0	0.02109046232317587	0.05166087113117437	0.686531708374983	0.01704930394423608
gapA_3_216_B_MM3	-0.2163013247021447	6.0	0.01103043054852024	0.02701892648708255	0.8251443248669172	0.00891688196189288
gapA_3_216_B_MM4	-0.164782565419111	6.0	0.008699155718466686	0.021308492703257773	0.8667915383033511	0.007032304348273966
gapA_3_216_B_MM5	-0.12664159780603876	5.0	0.007122196892034516	0.015925716399726907	0.897624288178538	0.005757507716156358
gapA_3_216_B_MM6	-0.1778040060604822	4.0	0.01590881455142587	0.03181762910285174	0.856265145098466	0.01286051536109248
gapA_3_216_B_MM7	-0.1586507437069867	6.0	0.00581639222506983	0.014247193095312374	0.8717484373271812	0.004701909203533025
gapA_3_216_B_MM8	-0.11081660680110228	6.0	0.00572891644466353	0.014032922068465186	0.9104170414820765	0.004631194719182087
gapA_3_216_B_MM9	-0.08173709390119309	3.0	0.022411988230073218	0.03881870231312249	0.9339246083805072	0.0181176113389069
gapA_3_216_C	-0.47930756759795895	6.0	0.029851539066749786	0.07312103875029492	0.6125328938962994	0.02413166458627046
gapA_3_216_D_MM2-8	-0.36769438712982144	6.0	0.026509804447563602	0.06493549407749491	0.7027597940384107	0.02143024209725876
gapA_3_216_D_MM3-10	-0.27715758048445477	6.0	0.009342345286186991	0.022883978952053807	0.7759487792291797	0.007552251908730005
gapA_3_216_D_MM4-6	-0.27193221347928903	6.0	0.020126161943913458	0.04929882724320916	0.7801729099725516	0.016269773841592446
gapA_3_216_D_MM7-9	-0.2750378627947271	6.0	0.024401162080302134	0.059770396227689905	0.7776623363155234	0.019725638183022674
gapA_3_216_D_MM9-19	0.0017915204701431625	6.0	0.006008137641085956	0.014716871525069569	1.0014482459677627	0.004856914144983766
gapA_3_216_W_MM1	-0.3820764193856983	6.0	0.024335776954526007	0.05961023603277069	0.6911335131390679	0.019672781547368734
gapA_3_216_W_MM10	-0.2983090039542032	6.0	0.021583479246537845	0.052868511027968045	0.7588501949467141	0.017447853546764886
gapA_3_216_W_MM11	-0.3087323601484904	6.0	0.014133129978403186	0.03461895691552004	0.7504240653933493	0.011425070963020317
gapA_3_216_W_MM13	-0.3465204208041502	6.0	0.017101265971742274	0.04188937558638969	0.7198766017242572	0.013824480322703095
gapA_3_216_W_MM16	-0.1472333810330674	5.0	0.014739314972631055	0.032958110220583495	0.8809781110766901	0.011915104422441876
gapA_3_216_W_MM19	-0.032611445017072464	6.0	0.012249432144344931	0.03000485839249146	0.9736372569914775	0.009902309801134023
gapA_3_216_W_MM2	-0.43145863829566317	6.0	0.02906780522919062	0.07120129075412164	0.6512134560660842	0.02349810254276583
gapA_3_216_W_MM20	-0.008861617075071992	5.0	0.006815381717264241	0.015239656812412095	0.9928363636303833	0.005509481613683768
gapA_3_216_W_MM3	-0.2956695794690181	6.0	0.027410099997840498	0.0671407587933715	0.7609838774424424	0.02215803138139631
gapA_3_216_W_MM4	-0.5224984245296963	6.0	0.03925431343234499	0.09615303811252499	0.577617867560816	0.0317327667158308
gapA_3_216_W_MM5	-0.4078195823733552	6.0	0.031049594446157562	0.07605566311344047	0.6703230157902131	0.025100159728413673
gapA_3_216_W_MM6	-0.418533282297153	6.0	0.038757266722569586	0.094935527295246	0.6616621754743778	0.03133095947710891
gapA_3_216_W_MM7	-0.26769127435634826	6.0	0.02637813712490211	0.06461297632117587	0.7836012397553732	0.021323803643270352
gapA_3_216_W_MM8	-0.2616040031179776	6.0	0.01152497641276047	0.028230311508874836	0.788522124653185	0.00931666754385858
gapA_3_216_W_MM9	-0.21141255514159943	6.0	0.015764715029994335	0.038615507763870925	0.8290963538397231	0.012744026850719452
gcvH_1_62_B_MM10	0.02760225429462095	5.0	0.00869433126266021	0.019441115722209808	1.0223133668576794	0.007028404309851396
gcvH_1_62_B_MM11	0.0407062133224055	5.0	0.006384648839654214	0.014276508817931978	1.0329064670426862	0.005161281766918012
gcvH_1_62_B_MM12	0.05003946178818738	6.0	0.010506584364741335	0.025735770633120013	1.040451365179193	0.008493410315305958
gcvH_1_62_B_MM13	-0.16196943444361217	6.0	0.01445373472684735	0.0354042749583216	0.86906564326612	0.011684244409217526
gcvH_1_62_B_MM14	0.023825098759771866	5.0	0.00707807890075597	0.015827065572197336	1.0192599547621308	0.005721843204340962
gcvH_1_62_B_MM2	0.02526530605915189	6.0	0.0092391780270365	0.022631271808973626	1.020424202923863	0.007468852600957713
gcvH_1_62_B_MM3	0.019355683593686283	6.0	0.008088107007405232	0.019811735153171858	1.0156469273921318	0.006538339112235857
gcvH_1_62_B_MM4	0.008274936546572806	6.0	0.011504084318279904	0.02817913653773943	1.0066893701114725	0.009299778598354553
gcvH_1_62_B_MM5	0.021618591179776426	6.0	0.009463713928495881	0.023181270196484954	1.017476237657681	0.007650365019780667
gcvH_1_62_B_MM6	0.019522695479982838	6.0	0.011736321462989646	0.0287479990415992	1.015781938012958	0.009487516619770374
gcvH_1_62_B_MM7	0.012407802798813808	6.0	0.01204170848697723	0.029496041424435866	1.0100303349426654	0.009734388220440244
gcvH_1_62_B_MM8	0.02942060216810331	5.0	0.009146237608258383	0.020451609030430837	1.0237832998110832	0.007393720561452278
gcvH_1_62_B_MM9	0.019892027544090377	5.0	0.009741078731350846	0.021781714217477904	1.0160805020994552	0.007874583756897252
gcvH_1_62_C	0.02039475171054487	6.0	0.008317777527461677	0.0203743107362698	1.0164868989333729	0.00672400230176064
gcvH_1_62_D_MM2-8	0.02281026225455994	6.0	0.008225857335807468	0.02014915316965815	1.0184395717963173	0.006649695002939462
gcvH_1_62_D_MM3-10	0.0229201277222058	5.0	0.012286498008759287	0.027473444753001574	1.0185283858641252	0.009932273449093592
gcvH_1_62_D_MM4-6	0.032313020474745775	6.0	0.011333789357235741	0.027762000777414097	1.0261214998034858	0.00916211397505119
gcvH_1_62_D_MM7-9	0.023253656241541732	5.0	0.008251580575874802	0.01845109508947292	1.0187980067483475	0.006670489394812826
gcvH_1_62_D_MM9-19	0.020681480100498105	5.0	0.010763990336312465	0.024069014101145494	1.0167186870940517	0.008701494546895089
gcvH_1_62_W_MM1	0.020471708692957852	6.0	0.00630611532671168	0.015446764809588048	1.0165491101340418	0.005097796115847455
gcvH_1_62_W_MM10	0.023370766394549037	6.0	0.008496412904430189	0.020811876259852376	1.0188926773422389	0.006868409228003437
gcvH_1_62_W_MM11	0.033554453682061954	6.0	0.01567906110060254	0.03840569934239665	1.0271250611173004	0.012674785131223616
gcvH_1_62_W_MM13	0.025326269701628008	6.0	0.007856413070547753	0.019244203231374414	1.0204734852797543	0.006351040214232138
gcvH_1_62_W_MM16	0.009981850457983029	6.0	0.012631474028938291	0.030940666070116446	1.0080692210429665	0.010211148370438565
gcvH_1_62_W_MM19	0.029435152735801585	5.0	0.008717507302880194	0.019492938923590962	1.0237950623342298	0.007047139572638886
gcvH_1_62_W_MM2	0.025727358480323703	6.0	0.010249677786768626	0.025106480605522334	1.020797721154332	0.008285729788155203
gcvH_1_62_W_MM20	0.003522127726746984	6.0	0.0071491025636074125	0.01751165339966128	1.0028472503458468	0.005779257972999521
gcvH_1_62_W_MM3	0.02483388663785831	6.0	0.005661914062465128	0.013868800420528165	1.0200754480825336	0.004577030710750981
gcvH_1_62_W_MM4	0.013974111332181249	5.0	0.008806870063441505	0.01969276013086309	1.0112965219918932	0.007119379471544828
gcvH_1_62_W_MM5	0.003142869599300714	5.0	0.010353158108648692	0.02315036531274163	1.0025406621360167	0.008369382172486384
gcvH_1_62_W_MM6	0.0314287860408088	5.0	0.009581796559815088	0.021425548454320167	1.0254066941538447	0.00774582175472782
gcvH_1_62_W_MM7	0.023977039269733585	6.0	0.008456550564535838	0.02071423386715783	1.019382781843685	0.006836184939205348
gcvH_1_62_W_MM8	0.02403145676872154	6.0	0.008255721321661115	0.020222304696685282	1.0194267723672645	0.006673836729375002
gcvH_1_62_W_MM9	0.02401156755234397	5.0	0.0066192986472621415	0.014801201738650552	1.019410694137682	0.0053509701591903745
gcvH_2_89_C	-0.00611039382541774	6.0	0.005855430976022378	0.014342818115341709	0.9950604230503733	0.004733467711848034
gcvH_3_217_B_MM10	0.014667109379914446	6.0	0.008161096812366866	0.019990522931753126	1.0118567341943343	0.006597343289126467
gcvH_3_217_B_MM11	0.009922831100681026	6.0	0.007878878755203215	0.019299232695502568	1.008021510426394	0.006369201233186446
gcvH_3_217_B_MM12	-0.028123525532526405	6.0	0.003894829444890989	0.009540344775150375	0.97726524305441	0.0031485384245909416
gcvH_3_217_B_MM13	-0.056133854007320565	6.0	0.01352861465547812	0.03313820283265983	0.9546219933983852	0.010936387248004178
gcvH_3_217_B_MM14	-0.0035576067877557804	6.0	0.00785292518670927	0.019235659695688027	0.9971240687610781	0.006348220646278943
gcvH_3_217_B_MM2	0.08047220465065548	6.0	0.007638406086795897	0.018710197360819143	1.0650528686914622	0.006174805702584323
gcvH_3_217_B_MM3	0.02380551187796288	6.0	0.010937850429320698	0.02679215243471763	1.0192441209365768	0.00884204118470934
gcvH_3_217_B_MM4	0.020331406389413758	6.0	0.007669456567644654	0.01878625519516666	1.0164356912539554	0.006199906578871109
gcvH_3_217_B_MM5	0.07016506633163497	6.0	0.008111265364873258	0.019868461312249498	1.0567206884242162	0.006557060080475977
gcvH_3_217_B_MM6	0.033311169113161475	6.0	0.01105238404184932	0.027072701343810388	1.0269283924764443	0.00893462893086254
gcvH_3_217_B_MM7	0.01977082620652553	5.0	0.008456961020979033	0.018910339725975143	1.0159825242357685	0.006836516747799616
gcvH_3_217_B_MM8	0.03496135549757055	4.0	0.009419123095757037	0.018838246191514075	1.0282623854824444	0.00761431826799108
gcvH_3_217_B_MM9	0.04592362982103246	6.0	0.012328870122263892	0.03019944090459139	1.0371241706816916	0.009966526612008178
gcvH_3_217_C	0.02107776316358741	5.0	0.009679171821035193	0.02164328615773512	1.017039038079584	0.007824538873383233
gcvH_3_217_D_MM2-8	-0.553670952681609	6.0	0.05387046939239041	0.13195516221557543	0.5524183295408176	0.04354831071105828
gcvH_3_217_D_MM3-10	0.03440060246590303	6.0	0.00969830624880004	0.023755901678805695	1.027809078735155	0.00784000693993213
gcvH_3_217_D_MM4-6	0.08590224552137733	6.0	0.009389227005698912	0.022998815243122295	1.069442455596479	0.0075901505888603515
gcvH_3_217_D_MM7-9	0.027420091147423786	6.0	0.010684793119415304	0.026172291149768063	1.0221661081197526	0.008637472364653332
gcvH_3_217_D_MM9-19	0.00974496797024057	6.0	0.014145305587348353	0.034648780944743364	1.007877727775977	0.011434913594937597
gcvH_3_217_W_MM1	0.04326455586929628	6.0	0.010330917603894782	0.02530547670427843	1.0349746037675736	0.008351403186553679
gcvH_3_217_W_MM10	0.027098594723933788	5.0	0.009800726456035561	0.02191509058457612	1.0219062138529946	0.007922802338934418
gcvH_3_217_W_MM11	0.012518130975580485	5.0	0.005674963468666343	0.01268960408576594	1.0101195230595728	0.00458757971101504
gcvH_3_217_W_MM13	0.011158802947422714	5.0	0.011519807007609276	0.02575907155669278	1.0090206568347906	0.009312488652078824
gcvH_3_217_W_MM16	0.04262023605621254	5.0	0.011787195309089801	0.026356969975191442	1.0344537425288662	0.00952864249229431
gcvH_3_217_W_MM19	0.027899346498153132	6.0	0.00679753077727024	0.016650481915176416	1.0225535330142987	0.005495051104907599
gcvH_3_217_W_MM2	-0.6327325053666001	6.0	0.03637663856492058	0.08910420304170394	0.4885058167957357	0.029406485161846352
gcvH_3_217_W_MM20	-0.2291320934632836	6.0	0.0050344367598570096	0.012331801203960322	0.8147720687686484	0.004069784777193643
gcvH_3_217_W_MM3	0.025946046626922403	5.0	0.00986417870775553	0.0220569741327474	1.0209745063107325	0.007974096459895016
gcvH_3_217_W_MM4	0.020258603052284288	6.0	0.008431242493568305	0.020652242006913225	1.016376837815664	0.006815726165587397
gcvH_3_217_W_MM5	0.012342798664346429	6.0	0.008559824169484673	0.020967201503180242	1.0099777862963066	0.006919670215782468
gcvH_3_217_W_MM6	0.04145231453418302	5.0	0.009454158476784283	0.021140141024145524	1.0335096072744099	0.007642640494919185
gcvH_3_217_W_MM7	0.03330273510581475	5.0	0.014697894235818139	0.032865490637391685	1.026921574515201	0.011881620342259262
gcvH_3_217_W_MM8	0.04192675536325155	6.0	0.007882099645813517	0.01930712223401513	1.0338931401611906	0.006371804966672451
gcvH_3_217_W_MM9	0.022235139603024378	5.0	0.006220336344371429	0.013909094908927057	1.01797464880217	0.0050284533048869234
glnS_1_17_B_MM10	-0.187586466521932	6.0	0.009646186454155763	0.023628234776428576	0.848357108793996	0.007797873855944447
glnS_1_17_B_MM11	-0.06405647584479217	6.0	0.011144011770846216	0.027297142526142803	0.9482174307258133	0.009008699806002699
glnS_1_17_B_MM12	-0.07374448030446833	6.0	0.009904443985579015	0.024260833950646335	0.9403857516419164	0.0080066464794011
glnS_1_17_B_MM13	-0.06371680055750376	6.0	0.00815575138610182	0.019977429364946092	0.9484920205914401	0.006593022103762781
glnS_1_17_B_MM14	-0.08698803387264399	6.0	0.011397812987269567	0.027918826002477696	0.9296798047249785	0.009213869992123444
glnS_1_17_B_MM2	-0.6522484810035651	6.0	0.07162385128290871	0.17544188905611263	0.4727293110319294	0.05789995456084394
glnS_1_17_B_MM3	-0.6173379037320353	6.0	0.028178930440805557	0.06902400107735386	0.5009506479400823	0.02277954568026916
glnS_1_17_B_MM4	-0.48532743994677807	5.0	0.06272238298789395	0.14025151207170725	0.6076664935392179	0.0507041028916789
glnS_1_17_B_MM5	-0.614022096022251	6.0	0.07259928154583344	0.17783119547994705	0.5036311113931111	0.05868848194228189
glnS_1_17_B_MM6	-0.6992719801138428	6.0	0.027510287155232245	0.0673861662077612	0.4347160177921862	0.022239021606812272
glnS_1_17_B_MM7	-0.634039607908936	6.0	0.03964775445875139	0.09711676787109755	0.48744916909455754	0.032050820229335995
glnS_1_17_B_MM8	-0.3771452682248313	6.0	0.05250499907179065	0.12861045667119148	0.6951198029438299	0.04244447912282626
glnS_1_17_B_MM9	-0.5418549617775429	6.0	0.03366200229167192	0.08245472933499419	0.5619702500838005	0.02721200226187665
glnS_1_17_C	-0.5905071474853537	6.0	0.08028576198891049	0.1966591504833678	0.5226403440355875	0.06490215043979226
glnS_1_17_D_MM2-8	-0.612834945813823	6.0	0.05282922232489889	0.1294046382040519	0.5045907909117868	0.042706577729453625
glnS_1_17_D_MM3-10	-0.36606964761308797	6.0	0.012200904907235011	0.0298859914229451	0.7040732160690203	0.009863080902194626
glnS_1_17_D_MM4-6	-0.5392361876647713	6.0	0.07312905824966717	0.17912887808195327	0.564087239039556	0.05911674775778806
glnS_1_17_D_MM7-9	-0.723766700883529	6.0	0.06347945016922962	0.15549226206704383	0.4149147477663196	0.051316107895789886
glnS_1_17_D_MM9-19	-0.40779576811420215	6.0	0.044894796588300326	0.10996934374737886	0.6703422669823532	0.03629247291120193
glnS_1_17_W_MM1	-0.5906348278825689	6.0	0.07291866413852181	0.17861351986476073	0.5225371285694451	0.05894666741085072
glnS_1_17_W_MM10	-0.6363802359918362	5.0	0.02193640770456126	0.04905129880954911	0.48555703041147474	0.017733157133723223
glnS_1_17_W_MM11	-0.5724185608065219	5.0	0.06810700339959788	0.15229188934531016	0.5372629638474904	0.055056972383904126
glnS_1_17_W_MM13	-0.6650536325447038	5.0	0.03886092669382503	0.08689567375602893	0.4623777636200469	0.031414757088071794
glnS_1_17_W_MM16	-0.6175636897421256	6.0	0.027777695098819864	0.06804117922271781	0.500768124946826	0.02245519132549684
glnS_1_17_W_MM19	-0.36396398691452186	6.0	0.024325293785108074	0.05958455761680961	0.7057754096342053	0.019664307065445745
glnS_1_17_W_MM2	-0.7166934124092293	6.0	0.06816918609254927	0.16697972210757708	0.42063271844120037	0.0551072402071483
glnS_1_17_W_MM20	-0.5404607816575862	6.0	0.03259655630234673	0.07984493031265266	0.5630972903664612	0.026350707130939136
glnS_1_17_W_MM3	-0.5789185886437571	5.0	0.018323769019434343	0.04097319313145986	0.5320084109341936	0.014812738698146732
glnS_1_17_W_MM4	-0.5427431648764677	6.0	0.031192351314160375	0.07640534459732522	0.5612522362078723	0.02521556285212958
glnS_1_17_W_MM5	-0.7679433774409926	6.0	0.03935227739896576	0.09639299984392491	0.37920279539973967	0.03181195973762934
glnS_1_17_W_MM6	-0.6325102171868101	5.0	0.07716716889267822	0.1725510352752357	0.48868551218042555	0.06238111316894813
glnS_1_17_W_MM7	-0.5635520928763109	5.0	0.08312460038684553	0.18587225706749194	0.5444305215964674	0.06719703700763088
glnS_1_17_W_MM8	-0.4038112575748099	6.0	0.08287853276463644	0.2030101159038965	0.6735633026435991	0.06699811857627586
glnS_1_17_W_MM9	-0.5252736376984372	6.0	0.06984788893337354	0.17109168749735712	0.5753744149470763	0.056464285611213
glnS_2_62_C	-0.5637712432462598	5.0	0.1185669274040101	0.2651237095586493	0.5442533627836592	0.09584823471715821
glnS_3_321_B_MM10	-0.35984101971926374	5.0	0.008029095835513471	0.01795360408606859	0.7091083721737143	0.00649063511266148
glnS_3_321_B_MM11	0.006322761033498847	6.0	0.009682247334930966	0.023716565534003163	1.0051112523270027	0.007827025085889639
glnS_3_321_B_MM12	0.03375908863594739	6.0	0.00910287073710693	0.02229738850042457	1.027290485823167	0.007358663247106013
glnS_3_321_B_MM13	0.03312156758574704	5.0	0.00860482809123859	0.01924098054670925	1.0267751206315863	0.006956050904309242
glnS_3_321_B_MM14	0.07863820293331301	6.0	0.011597396062704882	0.028407702698589624	1.0635702813382746	0.009375210813537439
glnS_3_321_B_MM2	-0.5758549953172305	6.0	0.09711128649493074	0.23787310017781138	0.534484986980044	0.07850372431373734
glnS_3_321_B_MM3	-0.46822074446502104	6.0	0.07984473866981899	0.19557886838692498	0.6214953630196877	0.06454563191030398
glnS_3_321_B_MM4	-0.43266908332463655	6.0	0.06613596228357228	0.16199936124270542	0.6502349452638776	0.0534636038479864
glnS_3_321_B_MM5	-0.5491174955972141	6.0	0.04432576540274369	0.10857550769503412	0.556099295497812	0.03583247419293566
glnS_3_321_B_MM6	-0.4350923701196747	6.0	0.05765949561274673	0.14123634307747476	0.6482759861628598	0.046611318941681426
glnS_3_321_B_MM7	-0.5819416219158593	6.0	0.04987057444311133	0.12215746056510611	0.5295646232020977	0.040314838457567885
glnS_3_321_B_MM8	-0.5555960304904141	6.0	0.061296749711156916	0.15014575968342658	0.5508621172503665	0.04955163621381961
glnS_3_321_B_MM9	-0.4900875716828761	6.0	0.048730552270353084	0.11936498794638938	0.603818454006478	0.03939325673836748
glnS_3_321_C	-0.5821324807252388	4.0	0.015196995820937814	0.030393991641875628	0.5294103349839598	0.012285088720209641
glnS_3_321_D_MM2-8	-0.4825047402506792	5.0	0.04935999632650675	0.110372307155209	0.6099483337532755	0.03990209257443467
glnS_3_321_D_MM3-10	-0.5680033752597325	6.0	0.057165670682548506	0.1400267239762236	0.5408321525738414	0.046212116155076845
glnS_3_321_D_MM4-6	-0.3426152909235262	6.0	0.034107387833276305	0.08354569665073806	0.7230334669108165	0.02757204716534171
glnS_3_321_D_MM7-9	-0.61532004131952	6.0	0.07002241672158448	0.17151919152441045	0.5025818663108061	0.05660537200668067
glnS_3_321_D_MM9-19
glnS_3_321_W_MM1	-0.6168520156197442	6.0	0.09788558566124671	0.23976973804354793	0.5013434346880636	0.07912965947001804
glnS_3_321_W_MM10	-0.5496428908999963	5.0	0.01935103402103613	0.04327022750594789	0.555674571560008	0.015643168727380332
glnS_3_321_W_MM11	-0.6361330766824214	6.0	0.03073366690524407	0.07528180184251017	0.48575683135107917	0.024844767286709337
glnS_3_321_W_MM13	-0.4458065672407351	5.0	0.05297322973629078	0.11845174267805945	0.6396147439180804	0.042822991779056754
glnS_3_321_W_MM16	-0.5625796714142374	5.0	0.07392889246334923	0.16531002904932077	0.54521661669551	0.05976332517297727
glnS_3_321_W_MM19
glnS_3_321_W_MM2	-0.5868900697143474	6.0	0.08161069538521602	0.19990456124748907	0.5255643509806632	0.06597321241241953
glnS_3_321_W_MM20	-0.2953569043702409	6.0	0.03553667524257894	0.08704672149931401	0.7612366406447449	0.028727467804845308
glnS_3_321_W_MM3	-0.5784833661562855	5.0	0.01960596270738323	0.04384026537803472	0.532360240133505	0.015849250348116562
glnS_3_321_W_MM4	-0.6453096314286042	6.0	0.05188389937085276	0.12708907932449842	0.4783386027399088	0.04194238877417953
glnS_3_321_W_MM5	-0.7423921958709608	5.0	0.03588815218224273	0.08024834786635217	0.3998580970259695	0.029011597999901908
glnS_3_321_W_MM6	-0.6672970305337707	5.0	0.028279668906541794	0.0632352620562146	0.4605642247038583	0.022860981577448414
glnS_3_321_W_MM7	-0.6501501655223891	6.0	0.05120123575245956	0.125416901793473	0.47442556680201525	0.04139053081377494
glnS_3_321_W_MM8	-0.5070780057092695	6.0	0.07946788718000505	0.19465577452807317	0.5900835690418107	0.06424098920056993
glnS_3_321_W_MM9	-0.40031859591003505	6.0	0.07107194344973573	0.17408999647979376	0.6763867329404158	0.0574537981773193
glyA_1_26_B_MM10	-0.05517540672850494	6.0	0.012190484048979428	0.029860465637537054	0.955396791917292	0.009854656791948167
glyA_1_26_B_MM11	-0.02618097236469674	6.0	0.005507655972582255	0.013490946811618741	0.9788355822380027	0.004452330122401131
glyA_1_26_B_MM12	-0.15075207459206103	5.0	0.007764066817357085	0.017360981185460887	0.8781336368752886	0.006276388491826367
glyA_1_26_B_MM13	0.011853082747196037	6.0	0.005923314591801515	0.014509098335895736	1.0095819051918582	0.0047883441000711804
glyA_1_26_B_MM14	0.011140686011803477	6.0	0.01101932081766655	0.026991713315311354	1.0090060112979986	0.008907900974413288
glyA_1_26_B_MM2	-0.7534944629593688	6.0	0.03734444762489393	0.09147484140708129	0.39088314317432477	0.03018885164441222
glyA_1_26_B_MM3	-0.7353562437857611	6.0	0.08252750337698748	0.20215027301943492	0.4055458853636312	0.06671435017747648
glyA_1_26_B_MM4	-0.7738466956108643	4.0	0.008274559239359276	0.016549118478718552	0.3744306161930717	0.006689065100360475
glyA_1_26_B_MM5	-0.6328093953618249	5.0	0.039230478150039175	0.08772201593330779	0.4884436597467924	0.031713498528799074
glyA_1_26_B_MM6	-0.7209078350801611	6.0	0.05334874561058797	0.13067720516348433	0.4172258242742936	0.043126554791506365
glyA_1_26_B_MM7	-0.7287573397288615	6.0	0.13435091987420691	0.3290912001653544	0.4108803687543202	0.10860784524415003
glyA_1_26_B_MM8	-0.47423654854054675	5.0	0.05651993726008374	0.12638242179757045	0.6166322514111808	0.045690112169680296
glyA_1_26_B_MM9	-0.6343521941618947	6.0	0.04719451672925062	0.11560248464390847	0.4871964777142635	0.03815154205197925
glyA_1_26_C	-0.7356701125667989	6.0	0.10848664678629183	0.26573692853196346	0.4052921572013689	0.08769944378687047
glyA_1_26_D_MM2-8	-0.5912675996739817	6.0	0.07000235697667986	0.17147005538502377	0.5220256026278218	0.05658915592366257
glyA_1_26_D_MM3-10
glyA_1_26_D_MM4-6	-0.6882860263629609	6.0	0.08519481043241092	0.20868381429254781	0.44359694518704396	0.06887057264447036
glyA_1_26_D_MM7-9	-0.7277507194189348	5.0	0.14859306180965462	0.33226418719121564	0.411694109835829	0.1201210403061459
glyA_1_26_D_MM9-19	-0.5539515530261379	5.0	0.013032351497735614	0.029141223855608033	0.5521914952264521	0.010535213424356852
glyA_1_26_W_MM1	-0.702739897953328	6.0	0.04841185329501581	0.11858433807526522	0.43191259013882227	0.03913562389874637
glyA_1_26_W_MM10	-0.5893720380606898	6.0	0.1069232836925803	0.2619074866696713	0.5235579543418251	0.08643563779952618
glyA_1_26_W_MM11	-0.7993014480828028	6.0	0.09383378054668116	0.22984488297566322	0.35385326681735524	0.0758542235946685
glyA_1_26_W_MM13	-0.6814522862469047	6.0	0.0383436843263712	0.09392246145796235	0.4491212675337632	0.030996623895900563
glyA_1_26_W_MM16	-0.7089776829896403	6.0	0.0908148913825886	0.22245014493361917	0.42687003149817887	0.07341378591512006
glyA_1_26_W_MM19	-0.61850336485589	6.0	0.05181658763662337	0.12692419992193457	0.500008501645169	0.04188797468887854
glyA_1_26_W_MM2	-0.8072339688464819	6.0	0.07932381864122454	0.19430288012007255	0.3474407019588167	0.06412452573624028
glyA_1_26_W_MM20	-0.6580132066544174	6.0	0.04875342140227163	0.11942100565045022	0.46806916853384334	0.0394117438997699
glyA_1_26_W_MM3	-0.8974746108375932	6.0	0.08535982735665236	0.20908802155586287	0.2744911331037623	0.06900397055932989
glyA_1_26_W_MM4	-0.6471190356111457	5.0	0.11998213077040253	0.26828820048788926	0.4768758997705091	0.09699226996715918
glyA_1_26_W_MM5	-0.6178773103978402	6.0	0.07520576674521702	0.1842157542405533	0.5005145973664186	0.06079553667202154
glyA_1_26_W_MM6	-0.858869958165443	6.0	0.06428884768952339	0.15747487299083757	0.30569872101642226	0.05197041618565773
glyA_1_26_W_MM7	-0.7539687582369562	6.0	0.05878140346855596	0.14398444486262735	0.39049972794980325	0.04751825724099498
glyA_1_26_W_MM8	-0.6378132191981439	6.0	0.06205660864732517	0.15200702635353286	0.48439862212924006	0.050165898042648295
glyA_1_26_W_MM9	-0.697880965654012	5.0	0.13186631678668734	0.2948620482775545	0.43584049898909305	0.10659931870875211
glyA_2_116_C	-0.3427722944821964	6.0	0.02716255223729332	0.06653439309306225	0.7229065469148923	0.021957916422055374
glyA_3_279_B_MM10	0.018330494143152947	5.0	0.014163185447426733	0.03166984543838195	1.0148181752161607	0.011449367482400356
glyA_3_279_B_MM11	0.009703153043416441	6.0	0.008613679569873781	0.021099119754026844	1.0078439250368094	0.006963206344872603
glyA_3_279_B_MM12	-0.2348004660790651	6.0	0.015835358474213	0.03878854815587942	0.8101898170325429	0.012801134254705955
glyA_3_279_B_MM13	0.025564384416775558	6.0	0.00668934233111046	0.016385475426020386	1.020665974666186	0.005407592723314618
glyA_3_279_B_MM14	0.027329458554415105	5.0	0.007680774263310487	0.017174733372593117	1.0220928417018913	0.006209055682878331
glyA_3_279_B_MM2	-0.34259120472797866	6.0	0.016710354549586866	0.04093184206748324	0.7230529379334265	0.013508471714192064
glyA_3_279_B_MM3	-0.262174849209165	5.0	0.008720741977858833	0.01950017187672832	0.7880606587846375	0.0070497544492606765
glyA_3_279_B_MM4	-0.12495753492991346	6.0	0.01284489121605297	0.03146342928088749	0.8989856665777546	0.010383672539623972
glyA_3_279_B_MM5	-0.08465802440881001	4.0	0.005616028208784273	0.011232056417568546	0.9315633594300927	0.004539937077896572
glyA_3_279_B_MM6	-0.07703064344938793	4.0	0.011573777483516665	0.02314755496703333	0.9377292525377448	0.009356117806985921
glyA_3_279_B_MM7	-0.041665584083824314	6.0	0.011453053666596732	0.02805413747987396	0.9663179879049576	0.009258525965876091
glyA_3_279_B_MM8	-0.03253517513059661	6.0	0.007255265212924527	0.01777169772023024	0.9736989127511471	0.005865078722113392
glyA_3_279_B_MM9	-0.005445478564540585	6.0	0.010299485508718457	0.02522848410954984	0.9955979334285786	0.008325993817330112
glyA_3_279_C	-0.29229381767422163	6.0	0.02192480913052647	0.05370459507770356	0.7637128071359173	0.017723780970649666
glyA_3_279_D_MM2-8	-0.1369379146161486	6.0	0.007953541484498138	0.01948211828507868	0.8893008559032384	0.006429557784197495
glyA_3_279_D_MM3-10	-0.2269844574601287	6.0	0.02198315028580544	0.05384750113914152	0.8165081947206687	0.017770943335967567
glyA_3_279_D_MM4-6	-0.048162057855930154	5.0	0.01048865272412587	0.023453340483533792	0.9610663080598612	0.00847891456901139
glyA_3_279_D_MM7-9	-0.23377497322058338	6.0	0.014230822257167139	0.03485825315030146	0.8110188144802509	0.011504044355264136
glyA_3_279_D_MM9-19	-0.016930237265136584	6.0	0.016286728484215758	0.03989417436558111	0.9863137774526567	0.013166016938353597
glyA_3_279_W_MM1	-0.3162061124471705	6.0	0.021196041271383238	0.05191948568186215	0.7443823640502684	0.01713465283562203
glyA_3_279_W_MM10	-0.3612233892762105	6.0	0.02951171827502839	0.07228865120658891	0.7079908794237453	0.02385695709641793
glyA_3_279_W_MM11	-0.20045869048655082	6.0	0.0064916891207843	0.01590132591469829	0.8379513407530601	0.0052478119841934245
glyA_3_279_W_MM13	-0.22573960268085835	6.0	0.012642597461059063	0.030967912803000822	0.8175145219966192	0.010220140433875776
glyA_3_279_W_MM16	-0.1067496669424427	5.0	0.007733508588145862	0.017292650907672572	0.9137047121225168	0.006251685546493241
glyA_3_279_W_MM19	0.03636676297439092	6.0	0.011053534300402406	0.027075518890337723	1.0293985018401919	0.008935558787562007
glyA_3_279_W_MM2	-0.3788186039386571	5.0	0.008833674938792377	0.01975269765427605	0.6937670962677694	0.0071410482458012445
glyA_3_279_W_MM20	0.018460035999822193	6.0	0.012542351569929212	0.03072236152092209	1.0149228954661964	0.010139102728734741
glyA_3_279_W_MM3	-0.22353715152955522	6.0	0.010542334397577794	0.025823339971857078	0.8192949599275428	0.008522310259105456
glyA_3_279_W_MM4	-0.12428063752105319	6.0	0.005625976337616176	0.013780771332131693	0.8995328631961067	0.004547979038738044
glyA_3_279_W_MM5	-0.12915045215967835	6.0	0.007887863402373569	0.019321240496588874	0.8955961571792465	0.006376464325767909
glyA_3_279_W_MM6	-0.20523964692488358	6.0	0.010891784126665497	0.02667931349887577	0.8340864667539863	0.008804801678835985
glyA_3_279_W_MM7	-0.2787594795439246	6.0	0.01833813110735613	0.04491906404928196	0.7746538211796886	0.014824348856259925
glyA_3_279_W_MM8	-0.1789590958052341	6.0	0.01365457754869354	0.033446747647562294	0.8553313829153817	0.011038214302300902
glyA_3_279_W_MM9	-0.30108146949585035	6.0	0.018507259949573467	0.04533334341350212	0.7566089634853003	0.014961070801588334
gpmA_1_60_B_MM10	-0.10686048939283473	5.0	0.015108839740848708	0.03378439272168802	0.9136151244401025	0.012213824288878518
gpmA_1_60_B_MM11	-0.14263163218646197	5.0	0.024715849184345946	0.05526631889783027	0.8846981155772363	0.019980027868841878
gpmA_1_60_B_MM12	-0.14963791311232505	5.0	0.020275556516375748	0.045337522652255005	0.8790343130871183	0.016390542814529084
gpmA_1_60_B_MM13	-0.015307239017640648	6.0	0.010927855803929333	0.02676767070233852	0.9876257918598568	0.008833961636546999
gpmA_1_60_B_MM14	-0.07604437643770515	4.0	0.013780605547749212	0.027561211095498424	0.9385265402308588	0.011140093987461854
gpmA_1_60_B_MM2	0.020126557341037084	5.0	0.012295590683972867	0.027493776592876464	1.0162700934763942	0.009939623870388634
gpmA_1_60_B_MM3	-0.016873237167976386	6.0	0.006060990403964471	0.014846333825618242	0.986359855720949	0.004899639752644734
gpmA_1_60_B_MM4	-0.13912239300650506	5.0	0.012237766588875994	0.027364477985502445	0.8875349469598448	0.009892879490986214
gpmA_1_60_B_MM5	-0.058182184231541895	6.0	0.01886291880815656	0.046204526139531375	0.9529661451748713	0.015248581615127014
gpmA_1_60_B_MM6	-0.04776596489623845	5.0	0.009088309710930813	0.020322078314212764	0.961386505367842	0.007346892269437886
gpmA_1_60_B_MM7	-0.051939966554502094	5.0	0.010779575375403829	0.02410386330798578	0.9580122871148224	0.00871409332564066
gpmA_1_60_B_MM8	-0.3053538881990842	6.0	0.01567276350412857	0.038390273444429475	0.7531551859467951	0.012669694221657122
gpmA_1_60_B_MM9	-0.12374136035577647	5.0	0.021095986865491457	0.04717206068368161	0.89996880908293	0.01705376992509738
gpmA_1_60_C	-0.03520633304332294	6.0	0.017288082218529604	0.042346980066680515	0.9715395772923374	0.013975500576521742
gpmA_1_60_D_MM2-8	-0.09418121914281061	5.0	0.01300669186618187	0.029083847175176262	0.9238649107639529	0.010514470452924871
gpmA_1_60_D_MM3-10	-0.034192246382132495	6.0	0.011623089075821092	0.02847063747067897	0.972359354092272	0.009395980770267128
gpmA_1_60_D_MM4-6	-0.09437805102412408	5.0	0.003982046739791987	0.0089041271997563	0.9237057939784122	0.0032190439520267795
gpmA_1_60_D_MM7-9	-0.17957955365331993	6.0	0.016753023397314038	0.041036358972327325	0.8548298114337086	0.01354296475387529
gpmA_1_60_D_MM9-19	-0.045610561453603135	5.0	0.01424545459267165	0.03185380483960039	0.963128910434779	0.011515872978629889
gpmA_1_60_W_MM1	-0.22157652824396176	6.0	0.0115659786415416	0.028330746047705465	0.8208799068008742	0.009349813306628912
gpmA_1_60_W_MM10	-0.014819228002047076	6.0	0.010517420084556363	0.025762312617662594	0.9880202947401396	0.008502169795195498
gpmA_1_60_W_MM11	-0.02878592363008714	5.0	0.019934658084314747	0.04457525058474351	0.9767297675240805	0.016114964171763405
gpmA_1_60_W_MM13	0.01578031225005843	5.0	0.008967119278750942	0.020051088269635992	1.012756635476433	0.007248923221547577
gpmA_1_60_W_MM16	0.0005235636614374621	6.0	0.012638966523651296	0.030959018859063808	1.0004232432585507	0.010217205222948725
gpmA_1_60_W_MM19	0.018908333321103872	5.0	0.01031451818484773	0.023063963816477268	1.0152852942211787	0.008338146071770813
gpmA_1_60_W_MM2	-0.03127197328976586	6.0	0.012529410369033671	0.03069066218206917	0.9747200715952363	0.010128641200481327
gpmA_1_60_W_MM20	0.1186729933697861	6.0	0.007811258017387255	0.01913359639182294	1.0959339773083325	0.0063145373526943185
gpmA_1_60_W_MM3	-0.07697463085942302	5.0	0.010568833036412161	0.023632629112263104	0.9377745325157928	0.008543731475040547
gpmA_1_60_W_MM4	-0.11373645899955305	3.0	0.016858619300962503	0.02919998517472836	0.9080566642252474	0.013628327351858293
gpmA_1_60_W_MM5	-0.12295047884271276	4.0	0.017050094606674584	0.03410018921334917	0.9006081492307884	0.013783113939031089
gpmA_1_60_W_MM6	-0.09014090435630966	5.0	0.00999150581938539	0.02234168620973047	0.9271310579811123	0.008077026333752436
gpmA_1_60_W_MM7	-0.14319675414262864	6.0	0.010888888709515963	0.026672221204266905	0.884241277038156	0.008802461054611094
gpmA_1_60_W_MM8	-0.12699296091979215	4.0	0.006325665043889336	0.012651330087778672	0.8973402499991286	0.005113599897911514
gpmA_1_60_W_MM9	-0.1304404584670103	4.0	0.02539423268177151	0.05078846536354302	0.8945533298914106	0.02052842582527988
gpmA_3_251_B_MM10	0.04767167240936072	6.0	0.010255562583499918	0.025120895354753998	1.0385372695952761	0.008290486994829215
gpmA_3_251_B_MM11	0.024701803217588577	6.0	0.007466667918745118	0.018289526479734385	1.0199686732596935	0.006035974406188014
gpmA_3_251_B_MM12	0.031917847270326066	6.0	0.006122367753776104	0.014996677014421051	1.0258020460158197	0.0049492565451168605
gpmA_3_251_B_MM13	0.01753108103753128	5.0	0.0067402878686682105	0.015071741862259295	1.014171938220219	0.005448776550445335
gpmA_3_251_B_MM14	0.044674369984809274	4.0	0.010703564083882811	0.021407128167765622	1.036114282404862	0.008652646611363956
gpmA_3_251_B_MM2	0.041739228747025486	6.0	0.0066210873308654525	0.016218285503026574	1.033741545652323	0.005352416111865362
gpmA_3_251_B_MM3	0.0219641588137865	5.0	0.012045567902115414	0.0269347086567196	1.0177555908333131	0.009737508130318444
gpmA_3_251_B_MM4	0.029227610430826206	6.0	0.0061789763129221	0.015135339099402902	1.0236272873568684	0.0049950182982703125
gpmA_3_251_B_MM5	0.020126627335888908	6.0	0.009951580344051377	0.02437629397723654	1.0162701500594828	0.008044751006940862
gpmA_3_251_B_MM6	0.037705109407614026	6.0	0.022240269695410785	0.054477312495640265	1.0304804067682611	0.017978795913931533
gpmA_3_251_B_MM7	0.034227165377419586	6.0	0.0069718940862781645	0.01707758305210906	1.0276688740496698	0.0056360045371484915
gpmA_3_251_B_MM8	0.03801851216511118	6.0	0.013895083608904945	0.03403586477512732	1.0307337582020824	0.011232636826479951
gpmA_3_251_B_MM9	-0.01142870132799654	6.0	0.01159962922059506	0.028413172795935627	0.9907611602039283	0.009377016074467318
gpmA_3_251_C	0.024939658998315156	6.0	0.006225414779093726	0.015249089645960884	1.0201609533263114	0.005032558657145904
gpmA_3_251_D_MM2-8	0.04399751506915298	6.0	0.0048771318889068325	0.011946484536078031	1.0355671201375607	0.0039426212036483025
gpmA_3_251_D_MM3-10	0.0074867067652514	6.0	0.008849695206628164	0.021677237635393143	1.0060521735951646	0.007153998858804178
gpmA_3_251_D_MM4-6	-0.031723801053145206	4.0	0.016366824541954265	0.03273364908390853	0.9743548188686598	0.013230765733908367
gpmA_3_251_D_MM7-9	0.00039336182393982555	6.0	0.010539856102337777	0.02581726941308707	1.000317989487079	0.008520306831766446
gpmA_3_251_D_MM9-19	-0.2130993418063849	6.0	0.016535997150087498	0.04050475540583119	0.827732773558915	0.013367523059134622
gpmA_3_251_W_MM1	0.03650019877132285	6.0	0.007798329861201885	0.01910192900585378	1.029506369909847	0.006304086369644947
gpmA_3_251_W_MM10	0.007281490495522124	6.0	0.008656293488102701	0.021203502109628385	1.0058862789597933	0.0069976549801375265
gpmA_3_251_W_MM11	-0.022423660792205685	6.0	0.007673091201613431	0.018795158193791947	0.9818729526868335	0.006202844778058502
gpmA_3_251_W_MM13	0.03651609041603034	5.0	0.009494828754160363	0.02123108252902221	1.02951921654529	0.007675517911727598
gpmA_3_251_W_MM16	0.017648336439938638	6.0	0.008212788581565673	0.02011714139019192	1.0142667262321703	0.00663913036192654
gpmA_3_251_W_MM19	-0.1301869551403513	6.0	0.0101033919279982	0.02474815489494995	0.894758259266635	0.00816747386608469
gpmA_3_251_W_MM2	0.03528363448051882	5.0	0.017227796772108898	0.03852252468498695	1.0285229123618902	0.01392676646706075
gpmA_3_251_W_MM20	0.020240674536419537	6.0	0.014033924869073544	0.0343759550177854	1.0163623445953847	0.011344874614743795
gpmA_3_251_W_MM3	0.0057606506186349445	6.0	0.011522490459224616	0.028224222191187726	1.0046568482856695	0.009314657925635208
gpmA_3_251_W_MM4	-0.004637474538533737	6.0	0.012708204823344072	0.031128617363969012	0.9962511152325838	0.0102731767231442
gpmA_3_251_W_MM5	0.03171637414526807	6.0	0.006401793932216837	0.01568112857237673	1.025639177298526	0.005175141676187568
gpmA_3_251_W_MM6	-0.020141918649320998	6.0	0.00961054081490847	0.023540921148717378	0.9837174886064498	0.007769058302804777
gpmA_3_251_W_MM7	0.017631501514915843	6.0	0.008960205947649916	0.021947932561993292	1.0142531170590192	0.0072433345587007225
gpmA_3_251_W_MM8	0.032421518964464685	6.0	0.008029008055160472	0.019666972875839087	1.0262092088209727	0.006490564151963907
gpmA_3_251_W_MM9	-0.014373754915488273	6.0	0.008968998856350701	0.021969470701665095	0.9883804104140086	0.007250442651956168
gpmM_1_19_B_MM10	-0.06598726816478784	5.0	0.00908313247017466	0.020310501651946124	0.9466565988856963	0.007342707043438969
gpmM_1_19_B_MM11	-0.03920353960208932	5.0	0.007793883400661839	0.017427653092587102	0.9683082783049552	0.006300491898548883
[truncated: 3,974 more rows]
