# Supplementary material for: A simplified strategy for titrating gene expression reveals new relationships between genotype, environment, and bacterial growth
Source: Nucleic Acids Res. 2020 Nov 22;49(1):e6. doi: 10.1093/nar/gkaa1073 (PMC7797047; doi:10.1093/nar/gkaa1073)
Supplement: gkaa1073_Supplemental_Files [file gkaa1073_supplemental_files.zip › 20200923_gly_counts_TableS4.xlsx]

## Sheet: CTTTCA
	Gly-T0	Gly-T1	Gly-T3	Gly-T5	Gly-T7
acpS_1_63_B_MM10	801	928	1086	920	1472
acpS_1_63_B_MM11	497	561	484	382	499
acpS_1_63_B_MM12	1344	1250	1519	1402	1422
acpS_1_63_B_MM13	746	659	792	750	761
acpS_1_63_B_MM14	964	956	1274	1404	1964
acpS_1_63_B_MM2	741	652	827	693	961
acpS_1_63_B_MM3	1456	1261	1613	1577	1398
acpS_1_63_B_MM4	865	717	1007	889	1024
acpS_1_63_B_MM5	623	391	501	441	381
acpS_1_63_B_MM6	1361	1006	1086	1309	1093
acpS_1_63_B_MM7	943	889	870	953	1221
acpS_1_63_B_MM8	1122	1015	1142	1055	1311
acpS_1_63_B_MM9	1330	1047	1042	1095	1118
acpS_1_63_C	886	881	1139	1343	1151
acpS_1_63_D_MM2-8	1023	840	1145	1268	1359
acpS_1_63_D_MM3-10	897	878	987	862	1280
acpS_1_63_D_MM4-6	1184	752	379	82	36
acpS_1_63_D_MM7-9	852	792	863	783	710
acpS_1_63_D_MM9-19	526	688	743	487	312
acpS_1_63_W_MM1	1281	1253	1532	1714	1905
acpS_1_63_W_MM10	1348	1103	1560	1688	1930
acpS_1_63_W_MM11	1546	1052	1272	1180	1347
acpS_1_63_W_MM13	1069	946	1256	1372	1412
acpS_1_63_W_MM16	1194	1113	1227	1185	1262
acpS_1_63_W_MM19	1218	1146	2769	3023	1796
acpS_1_63_W_MM2	586	586	845	854	724
acpS_1_63_W_MM20	1233	956	821	577	388
acpS_1_63_W_MM3	1003	782	1499	1240	1106
acpS_1_63_W_MM4	3505	1179	847	338	171
acpS_1_63_W_MM5	1262	1224	1379	1283	1599
acpS_1_63_W_MM6	1749	1345	1776	1889	1698
acpS_1_63_W_MM7	1447	1290	1562	1595	1736
acpS_1_63_W_MM8	760	864	1046	1034	1076
acpS_1_63_W_MM9	1013	1023	1171	921	580
acpS_2_129_C	1477	1427	1843	1862	2219
acpS_3_204_B_MM10	715	617	518	534	731
acpS_3_204_B_MM11	338	342	263	377	425
acpS_3_204_B_MM12	497	385	308	275	235
acpS_3_204_B_MM13	1139	975	1158	1392	1895
acpS_3_204_B_MM14	605	352	546	697	829
acpS_3_204_B_MM2	809	756	957	857	1121
acpS_3_204_B_MM3	592	570	603	660	857
acpS_3_204_B_MM4	727	607	965	698	910
acpS_3_204_B_MM5	1203	1015	1547	1581	1943
acpS_3_204_B_MM6	911	882	1013	1081	1639
acpS_3_204_B_MM7	866	689	981	844	1130
acpS_3_204_B_MM8	849	790	923	904	836
acpS_3_204_B_MM9	1115	906	1221	1524	2267
acpS_3_204_C	1503	1194	1910	1696	2261
acpS_3_204_D_MM2-8	1102	873	1095	894	1142
acpS_3_204_D_MM3-10	742	624	949	698	747
acpS_3_204_D_MM4-6	883	895	1254	1465	1525
acpS_3_204_D_MM7-9	794	670	944	857	1304
acpS_3_204_D_MM9-19	661	558	547	457	399
acpS_3_204_W_MM1	986	910	1229	1230	1376
acpS_3_204_W_MM10	482	535	708	756	864
acpS_3_204_W_MM11	199	216	310	277	212
acpS_3_204_W_MM13	955	1045	1550	1486	1873
acpS_3_204_W_MM16	625	611	1053	1067	1522
acpS_3_204_W_MM19	706	500	603	412	370
acpS_3_204_W_MM2	931	841	1391	1110	1413
acpS_3_204_W_MM20	409	449	482	633	823
acpS_3_204_W_MM3	1094	1287	1253	1292	1440
acpS_3_204_W_MM4	843	632	851	911	1034
acpS_3_204_W_MM5	1788	1618	2356	2521	2767
acpS_3_204_W_MM6	823	755	1054	929	1304
acpS_3_204_W_MM7	940	822	1248	1189	1219
acpS_3_204_W_MM8	1328	1033	1425	1435	1525
acpS_3_204_W_MM9	517	393	536	680	593
argG_1_24_B_MM10	2058	1881	2723	3361	5564
argG_1_24_B_MM11	842	1055	1553	1773	2760
argG_1_24_B_MM12	938	1025	1267	1560	2676
argG_1_24_B_MM13	930	965	1484	1862	2909
argG_1_24_B_MM14	667	826	929	999	1695
argG_1_24_B_MM2	1063	1018	1283	1576	609
argG_1_24_B_MM3	675	993	1175	1185	580
argG_1_24_B_MM4	673	726	1164	1025	536
argG_1_24_B_MM5	1437	1236	2329	1940	1432
argG_1_24_B_MM6	725	868	1394	1518	768
argG_1_24_B_MM7	1533	1485	2399	2142	1052
argG_1_24_B_MM8	1471	1734	2348	2341	1680
argG_1_24_B_MM9	1128	1246	1630	1378	2141
argG_1_24_C	682	601	837	883	396
argG_1_24_D_MM2-8	317	414	513	585	307
argG_1_24_D_MM3-10	973	1080	1308	1275	1253
argG_1_24_D_MM4-6	714	878	1191	1225	692
argG_1_24_D_MM7-9	1154	997	1422	1233	961
argG_1_24_D_MM9-19	972	900	1230	1353	1442
argG_1_24_W_MM1	677	641	981	858	705
argG_1_24_W_MM10	568	850	925	910	838
argG_1_24_W_MM11	815	752	1285	941	685
argG_1_24_W_MM13	634	847	931	1057	1765
argG_1_24_W_MM16	908	844	830	963	739
argG_1_24_W_MM19	611	717	874	982	440
argG_1_24_W_MM2	619	607	1012	784	393
argG_1_24_W_MM20	993	910	1199	1020	1459
argG_1_24_W_MM3	413	470	740	860	456
argG_1_24_W_MM4	710	752	902	1222	556
argG_1_24_W_MM5	1126	1001	1657	1181	659
argG_1_24_W_MM6	751	871	1190	1091	733
argG_1_24_W_MM7	535	729	980	740	657
argG_1_24_W_MM8	504	502	884	552	234
argG_1_24_W_MM9	568	517	933	951	436
argG_2_71_C	1047	1013	1426	1377	1075
argG_3_219_B_MM10	844	811	967	882	1366
argG_3_219_B_MM11	1099	873	1161	1166	1479
argG_3_219_B_MM12	924	856	757	653	1066
argG_3_219_B_MM13	982	709	990	1037	1263
argG_3_219_B_MM14	404	293	410	447	351
argG_3_219_B_MM2	902	806	1475	1373	934
argG_3_219_B_MM3	870	720	1064	1018	841
argG_3_219_B_MM4	539	594	809	744	452
argG_3_219_B_MM5	1065	1079	1268	1074	1499
argG_3_219_B_MM6	949	754	1181	1110	2355
argG_3_219_B_MM7	1195	1059	1493	1527	2169
argG_3_219_B_MM8	801	645	953	884	1517
argG_3_219_B_MM9	1292	1149	1870	1876	3089
argG_3_219_C	893	802	1248	990	1035
argG_3_219_D_MM2-8	795	689	899	943	1467
argG_3_219_D_MM3-10	1397	1406	1714	1487	1929
argG_3_219_D_MM4-6	1298	1363	2135	2167	3354
argG_3_219_D_MM7-9	1129	1043	1413	1512	1764
argG_3_219_D_MM9-19	1256	1279	1909	2075	2858
argG_3_219_W_MM1	937	1000	1656	1815	1095
argG_3_219_W_MM10	766	704	839	917	917
argG_3_219_W_MM11	821	804	955	1266	879
argG_3_219_W_MM13	836	1017	1345	1206	1750
argG_3_219_W_MM16	1298	1227	1758	1680	2181
argG_3_219_W_MM19	1175	1337	1605	1736	2853
argG_3_219_W_MM2	503	413	852	705	211
argG_3_219_W_MM20	721	725	975	1042	1745
argG_3_219_W_MM3	968	1053	1776	1745	822
argG_3_219_W_MM4	1471	1464	2282	1993	2046
argG_3_219_W_MM5	407	415	455	463	676
argG_3_219_W_MM6	914	946	1308	1606	1852
argG_3_219_W_MM7	1295	1018	1774	1661	1743
argG_3_219_W_MM8	956	781	925	825	923
argG_3_219_W_MM9	1055	831	1378	1240	976
aroB_1_73_B_MM10	18	4	2	1	1
aroB_1_73_B_MM11	106	28	57	26	16
aroB_1_73_B_MM12	65	31	43	51	64
aroB_1_73_B_MM13	80	71	85	35	79
aroB_1_73_B_MM14	17	14	5	25	9
aroB_1_73_B_MM2	2	7
aroB_1_73_B_MM3	72	24	16	9	17
aroB_1_73_B_MM4	14	5	8		1
aroB_1_73_B_MM5		11		6
aroB_1_73_B_MM6	7	16	9
aroB_1_73_B_MM7	1	5	1	5
aroB_1_73_B_MM8	1	4	29		1
aroB_1_73_B_MM9		5		2
aroB_1_73_C	28	10	10	7
aroB_1_73_D_MM2-8	25	26	31	3
aroB_1_73_D_MM3-10	227	158	105	45	24
aroB_1_73_D_MM4-6	29				1
aroB_1_73_D_MM7-9	120	73	60	13	15
aroB_1_73_D_MM9-19	355	299	235	277	366
aroB_1_73_W_MM1	1	2	1
aroB_1_73_W_MM10	117	32	8	9
aroB_1_73_W_MM11	93	94	66	22	105
aroB_1_73_W_MM13	190	87	38	25	39
aroB_1_73_W_MM16
aroB_1_73_W_MM19	255	284	225	298	212
aroB_1_73_W_MM2	24	7	2
aroB_1_73_W_MM20	40	64	94	49	43
aroB_1_73_W_MM3	59	72	43	26	15
aroB_1_73_W_MM4	34	13	5		3
aroB_1_73_W_MM5	133	63	69		1
aroB_1_73_W_MM6	5	13	7		2
aroB_1_73_W_MM7	141	94	73	50	26
aroB_1_73_W_MM8	123	66	20	9
aroB_1_73_W_MM9	33	24	27	17	1
aroB_2_122_C	320	234	88	58	40
aroB_3_204_B_MM10	400	520	920	1460	3226
aroB_3_204_B_MM11	442	344	492	655	1788
aroB_3_204_B_MM12	420	447	703	515	686
aroB_3_204_B_MM13	273	289	567	569	1040
aroB_3_204_B_MM14	496	403	562	870	1344
aroB_3_204_B_MM2	805	619	934	826	1255
aroB_3_204_B_MM3	462	361	538	581	1001
aroB_3_204_B_MM4	515	439	793	823	1294
aroB_3_204_B_MM5	410	363	500	647	1185
aroB_3_204_B_MM6	463	445	627	894	1761
aroB_3_204_B_MM7	744	582	1074	1356	3066
aroB_3_204_B_MM8	406	447	618	892	1758
aroB_3_204_B_MM9	344	327	645	646	1232
aroB_3_204_C	607	519	853	922	1815
aroB_3_204_D_MM2-8	533	544	863	953	1725
aroB_3_204_D_MM3-10	468	464	683	686	1191
aroB_3_204_D_MM4-6	351	345	403	486	995
aroB_3_204_D_MM7-9	411	343	392	483	959
aroB_3_204_D_MM9-19	478	440	534	525	644
aroB_3_204_W_MM1	739	750	1088	1105	1937
aroB_3_204_W_MM10	966	833	1278	1662	3099
aroB_3_204_W_MM11	549	372	351	308	501
aroB_3_204_W_MM13	367	310	424	682	936
aroB_3_204_W_MM16	722	758	1086	1364	2907
aroB_3_204_W_MM19	475	398	541	455	870
aroB_3_204_W_MM2	537	458	678	890	1460
aroB_3_204_W_MM20	464	437	378	392	471
aroB_3_204_W_MM3	381	299	508	532	809
aroB_3_204_W_MM4	451	340	443	429	644
aroB_3_204_W_MM5	479	533	594	1062	1814
aroB_3_204_W_MM6	138	223	238	345	665
aroB_3_204_W_MM7	767	586	953	1350	2449
aroB_3_204_W_MM8	751	685	1264	1233	3034
aroB_3_204_W_MM9	803	748	1114	1437	3048
aroE_1_28_B_MM10	692	488	538	439	586
aroE_1_28_B_MM11	1462	1593	2406	2653	4258
aroE_1_28_B_MM12	987	810	1078	1079	1637
aroE_1_28_B_MM13	865	908	1239	1058	1934
aroE_1_28_B_MM14	1203	1217	1644	1701	2489
aroE_1_28_B_MM2	972	812	880	653	573
aroE_1_28_B_MM3	897	836	1019	652	746
aroE_1_28_B_MM4	961	748	891	658	599
aroE_1_28_B_MM5	1199	1360	1652	1455	1723
aroE_1_28_B_MM6	683	773	942	880	835
aroE_1_28_B_MM7	1275	1266	1552	1843	2371
aroE_1_28_B_MM8	1337	1365	1428	1484	1972
aroE_1_28_B_MM9	714	534	661	766	793
aroE_1_28_C	905	772	802	448	387
aroE_1_28_D_MM2-8	890	926	1327	1263	1315
aroE_1_28_D_MM3-10	1509	1063	1817	1481	2334
aroE_1_28_D_MM4-6	883	967	1074	781	855
aroE_1_28_D_MM7-9	577	626	741	820	1338
aroE_1_28_D_MM9-19	766	594	663	947	1184
aroE_1_28_W_MM1	969	755	766	475	321
aroE_1_28_W_MM10	932	745	1040	689	665
aroE_1_28_W_MM11	921	751	811	674	328
aroE_1_28_W_MM13	655	597	659	411	378
aroE_1_28_W_MM16	890	717	794	565	538
aroE_1_28_W_MM19	1032	1016	1211	1587	987
aroE_1_28_W_MM2	1670	1456	1503	981	774
aroE_1_28_W_MM20	1382	1346	1644	1936	2605
aroE_1_28_W_MM3	842	734	694	416	310
aroE_1_28_W_MM4	735	794	764	602	494
aroE_1_28_W_MM5	844	788	644	468	364
aroE_1_28_W_MM6	898	739	904	567	565
aroE_1_28_W_MM7	1924	1619	1690	1072	875
aroE_1_28_W_MM8	797	783	859	740	333
aroE_1_28_W_MM9	1104	919	891	613	825
aroE_2_94_C	1298	1018	979	731	620
aroE_3_209_B_MM10	1120	1188	1522	1826	2843
aroE_3_209_B_MM11	869	908	1241	5018	2584
aroE_3_209_B_MM12	830	795	1325	1633	2639
aroE_3_209_B_MM13	805	678	995	1353	2129
aroE_3_209_B_MM14	785	811	1163	1778	2783
aroE_3_209_B_MM2	1994	1738	2005	1250	1173
aroE_3_209_B_MM3	986	892	1063	765	764
aroE_3_209_B_MM4	1214	1235	1735	1096	1040
aroE_3_209_B_MM5	1666	1611	2158	1875	1920
aroE_3_209_B_MM6	2492	2304	3250	2448	1942
aroE_3_209_B_MM7	1379	1404	1543	1482	1601
aroE_3_209_B_MM8	713	801	990	780	743
aroE_3_209_B_MM9	974	1303	1618	2423	4295
aroE_3_209_C	1601	1339	1177	1194	650
aroE_3_209_D_MM2-8	1304	1235	1757	958	757
aroE_3_209_D_MM3-10	1202	1402	1530	879	888
aroE_3_209_D_MM4-6	1776	1713	1944	1434	1481
aroE_3_209_D_MM7-9	1313	1313	3037	1999	3846
aroE_3_209_D_MM9-19	1324	1415	2305	3128	4923
aroE_3_209_W_MM1	1686	1427	2043	1220	874
aroE_3_209_W_MM10	1796	1788	1568	1124	840
aroE_3_209_W_MM11	1099	1013	1057	755	612
aroE_3_209_W_MM13	1252	882	1050	845	524
aroE_3_209_W_MM16	1071	1012	1139	905	867
aroE_3_209_W_MM19	1000	881	1228	1072	1889
aroE_3_209_W_MM2	1049	930	1193	702	602
aroE_3_209_W_MM20	781	888	1265	1569	3139
aroE_3_209_W_MM3	1406	1279	1534	1070	1135
aroE_3_209_W_MM4	1267	1134	1057	877	766
aroE_3_209_W_MM5	1014	1177	1239	993	1184
aroE_3_209_W_MM6	1607	1450	1528	1276	996
aroE_3_209_W_MM7	1170	1144	1314	1080	815
aroE_3_209_W_MM8	1142	1240	1479	947	630
aroE_3_209_W_MM9	1560	1472	1782	1543	1101
birA_1_14_B_MM10	751	633	785	786	1093
birA_1_14_B_MM11	501	465	427	536	518
birA_1_14_B_MM12	452	500	817	854	842
birA_1_14_B_MM13	784	611	858	623	1152
birA_1_14_B_MM14	808	937	1285	1322	2041
birA_1_14_B_MM2	521	453	522	810	819
birA_1_14_B_MM3	759	639	845	887	995
birA_1_14_B_MM4	398	299	457	447	840
birA_1_14_B_MM5	656	479	702	811	1060
birA_1_14_B_MM6	902	685	890	936	1625
birA_1_14_B_MM7	775	779	1138	978	1416
birA_1_14_B_MM8	809	694	1125	1109	1147
birA_1_14_B_MM9	617	645	824	794	1117
birA_1_14_C	602	502	1152	606	230
birA_1_14_D_MM2-8	630	523	728	732	1165
birA_1_14_D_MM3-10	869	677	844	1083	1299
birA_1_14_D_MM4-6	701	648	931	1132	1261
birA_1_14_D_MM7-9	1004	839	952	995	1833
birA_1_14_D_MM9-19	858	741	919	917	1471
birA_1_14_W_MM1	1000	844	1538	1472	1030
birA_1_14_W_MM10	827	836	1592	1065	1335
birA_1_14_W_MM11	728	567	1030	923	580
birA_1_14_W_MM13	699	576	978	849	771
birA_1_14_W_MM16	594	459	994	1154	893
birA_1_14_W_MM19	660	576	916	920	934
birA_1_14_W_MM2	537	608	1097	1074	1248
birA_1_14_W_MM20	834	558	759	691	1074
birA_1_14_W_MM3	817	663	1144	1283	984
birA_1_14_W_MM4	939	863	1742	1901	1830
birA_1_14_W_MM5	521	409	945	611	169
birA_1_14_W_MM6	665	484	733	867	723
birA_1_14_W_MM7	715	793	1191	1134	930
birA_1_14_W_MM8	895	815	1194	1507	1964
birA_1_14_W_MM9	509	527	1005	1020	1468
birA_2_36_C	358	290	386	189	262
birA_3_245_B_MM10	605	664	846	1077	1501
birA_3_245_B_MM11	1190	953	1068	1379	1697
birA_3_245_B_MM12	1301	1342	1869	1868	3817
birA_3_245_B_MM13	535	721	1012	1007	1342
birA_3_245_B_MM14	391	365	527	571	903
birA_3_245_B_MM2	958	895	1527	1656	2408
birA_3_245_B_MM3	598	716	1035	1131	1475
birA_3_245_B_MM4	736	552	860	839	1005
birA_3_245_B_MM5	771	751	1071	1249	1879
birA_3_245_B_MM6	573	632	809	679	1507
birA_3_245_B_MM7	606	860	1000	1291	2283
birA_3_245_B_MM8	637	500	808	1053	1250
birA_3_245_B_MM9	1205	1118	1680	1678	2798
birA_3_245_C	955	777	1240	1146	1338
birA_3_245_D_MM2-8	662	556	815	890	1467
birA_3_245_D_MM3-10	404	374	628	783	938
birA_3_245_D_MM4-6	578	564	814	1009	1462
birA_3_245_D_MM7-9	770	688	1105	1104	1197
birA_3_245_D_MM9-19	604	493	639	672	770
birA_3_245_W_MM1	809	777	1294	1518	2004
birA_3_245_W_MM10	754	873	1218	1060	1279
birA_3_245_W_MM11	706	743	1059	1122	1398
birA_3_245_W_MM13	393	474	781	882	1107
birA_3_245_W_MM16	644	579	933	1159	1925
birA_3_245_W_MM19	245	372	461	285	284
birA_3_245_W_MM2	1019	879	1395	1500	2513
birA_3_245_W_MM20	500	575	703	880	1659
birA_3_245_W_MM3	726	769	1004	1035	1077
birA_3_245_W_MM4	405	434	645	552	875
birA_3_245_W_MM5	641	685	964	930	1208
birA_3_245_W_MM6	716	519	779	996	762
birA_3_245_W_MM7	688	625	918	951	858
birA_3_245_W_MM8	618	605	830	875	1211
birA_3_245_W_MM9	648	693	1189	1131	1221
carA_1_38_B_MM10	525	295	518	261	283
carA_1_38_B_MM11	809	745	711	911	975
carA_1_38_B_MM12	729	573	640	683	796
carA_1_38_B_MM13	723	780	968	1193	2526
carA_1_38_B_MM14	915	812	1102	1171	1783
carA_1_38_B_MM2	307	291	248	372	173
carA_1_38_B_MM3	363	351	354	234	162
carA_1_38_B_MM4	154	105	67	33	30
carA_1_38_B_MM5	441	329	445	231	213
carA_1_38_B_MM6	75	88	98	53	26
carA_1_38_B_MM7	534	296	349	185	205
carA_1_38_B_MM8	386	305	409	204	122
carA_1_38_B_MM9	276	302	325	213	90
carA_1_38_C	122	136	96	55	34
carA_1_38_D_MM2-8	264	289	240	141	57
carA_1_38_D_MM3-10	169	159	164	160	16
carA_1_38_D_MM4-6	63	41	41	16
carA_1_38_D_MM7-9	56	75	94	16	30
carA_1_38_D_MM9-19	8	18	8	12
carA_1_38_W_MM1	258	131	168	109	149
carA_1_38_W_MM10	186	306	361	113	129
carA_1_38_W_MM11	105	72	46	58	35
carA_1_38_W_MM13	199	154	205	78	120
carA_1_38_W_MM16	492	389	426	270	207
carA_1_38_W_MM19	18	17	35	17	49
carA_1_38_W_MM2	75	93	68	72	31
carA_1_38_W_MM20	192	182	142	71	63
carA_1_38_W_MM3	113	63	63	40	15
carA_1_38_W_MM4	11	12	53	22
carA_1_38_W_MM5	127	111	164	70	87
carA_1_38_W_MM6	184	100	123	55	4
carA_1_38_W_MM7	204	184	224	90	130
carA_1_38_W_MM8	232	225	181	143	51
carA_1_38_W_MM9	218	137	232	86	41
carA_2_126_C	150	206	172	206	186
carA_3_252_B_MM10	1112	1116	1489	1597	2255
carA_3_252_B_MM11	1044	924	1218	1275	1906
carA_3_252_B_MM12	1281	1130	1431	1217	1809
carA_3_252_B_MM13	1283	1030	1441	1735	2189
carA_3_252_B_MM14	1101	963	1283	1070	1534
carA_3_252_B_MM2	685	673	724	492	454
carA_3_252_B_MM3	677	474	650	416	294
carA_3_252_B_MM4	666	641	694	577	637
carA_3_252_B_MM5	372	318	325	365	309
carA_3_252_B_MM6	673	778	986	1217	1321
carA_3_252_B_MM7	717	745	785	777	949
carA_3_252_B_MM8	1451	1143	1467	1244	1651
carA_3_252_B_MM9	828	946	1102	1175	1971
carA_3_252_C	520	550	701	434	198
carA_3_252_D_MM2-8	779	774	1018	822	1364
carA_3_252_D_MM3-10	436	365	328	198	125
carA_3_252_D_MM4-6	342	376	441	435	536
carA_3_252_D_MM7-9	1056	922	1075	1168	1277
carA_3_252_D_MM9-19	1043	1100	1364	1732	2948
carA_3_252_W_MM1	623	676	665	497	292
carA_3_252_W_MM10	577	356	442	242	209
carA_3_252_W_MM11	691	610	870	551	465
carA_3_252_W_MM13	781	613	929	679	862
carA_3_252_W_MM16	836	676	828	710	385
carA_3_252_W_MM19	1104	1093	1273	1734	2833
carA_3_252_W_MM2	612	507	792	544	432
carA_3_252_W_MM20	761	742	1110	1479	3114
carA_3_252_W_MM3	470	417	549	435	185
carA_3_252_W_MM4	813	502	720	477	533
carA_3_252_W_MM5	422	389	413	315	593
carA_3_252_W_MM6	430	451	471	535	221
carA_3_252_W_MM7	764	740	862	586	626
carA_3_252_W_MM8	423	436	478	443	272
carA_3_252_W_MM9	506	446	524	312	193
dapA_1_98_B_MM10	989	830	1199	1108	1579
dapA_1_98_B_MM11	1042	937	1031	1190	1675
dapA_1_98_B_MM12	1008	1126	1499	1319	1682
dapA_1_98_B_MM13	1012	1064	1126	1071	1605
dapA_1_98_B_MM14	948	898	1389	1194	1495
dapA_1_98_B_MM2	1072	862	1049	741	555
dapA_1_98_B_MM3	1656	1421	1718	1299	962
dapA_1_98_B_MM4	1636	1345	1593	1197	959
dapA_1_98_B_MM5	1767	1363	1284	1076	1001
dapA_1_98_B_MM6	1814	1355	1578	1104	1200
dapA_1_98_B_MM7	682	785	885	717	755
dapA_1_98_B_MM8	719	661	761	733	621
dapA_1_98_B_MM9	1122	1197	1528	1395	1630
dapA_1_98_C	1007	846	1000	811	583
dapA_1_98_D_MM2-8	947	1121	1191	1163	1577
dapA_1_98_D_MM3-10	619	606	874	955	1350
dapA_1_98_D_MM4-6	1778	1904	1961	1397	1419
dapA_1_98_D_MM7-9	1107	1323	1632	1284	1683
dapA_1_98_D_MM9-19	614	524	711	787	1244
dapA_1_98_W_MM1	1285	1280	1795	1030	1221
dapA_1_98_W_MM10	552	639	811	604	317
dapA_1_98_W_MM11	979	937	1223	1134	735
dapA_1_98_W_MM13	488	411	417	326	437
dapA_1_98_W_MM16	774	728	886	488	560
dapA_1_98_W_MM19	1073	853	1246	1655	2388
dapA_1_98_W_MM2	1006	1016	1181	1029	679
dapA_1_98_W_MM20	795	710	1023	1275	2251
dapA_1_98_W_MM3	777	833	1291	804	719
dapA_1_98_W_MM4	958	807	1200	868	908
dapA_1_98_W_MM5	1086	922	1055	883	749
dapA_1_98_W_MM6	1087	1037	1139	674	577
dapA_1_98_W_MM7	1039	1068	1110	792	680
dapA_1_98_W_MM8	654	693	1088	874	774
dapA_1_98_W_MM9	985	907	1273	643	582
dapA_2_131_C	699	770	986	949	1145
dapA_3_214_B_MM10	1330	1059	1305	1170	1025
dapA_3_214_B_MM11	1517	1516	2128	1848	2516
dapA_3_214_B_MM12	1717	1575	2628	2851	4441
dapA_3_214_B_MM13	1696	1299	2155	2129	3545
dapA_3_214_B_MM14	1275	1340	1505	1888	2886
dapA_3_214_B_MM2	1359	1274	1651	1334	1155
dapA_3_214_B_MM3	727	929	1062	821	693
dapA_3_214_B_MM4	1198	1095	1482	1035	819
dapA_3_214_B_MM5	1276	1276	1456	1126	1013
dapA_3_214_B_MM6	1020	1047	1121	752	569
dapA_3_214_B_MM7	858	1066	1168	863	802
dapA_3_214_B_MM8	1107	988	1303	917	861
dapA_3_214_B_MM9	1099	1321	1620	1250	1318
dapA_3_214_C	1300	1198	1265	976	762
dapA_3_214_D_MM2-8	1313	1100	1233	923	848
dapA_3_214_D_MM3-10	1153	1025	1461	795	726
dapA_3_214_D_MM4-6	1041	997	1163	759	681
dapA_3_214_D_MM7-9	790	890	985	819	669
dapA_3_214_D_MM9-19	1242	957	758	386	251
dapA_3_214_W_MM1	1377	1403	1729	1156	1204
dapA_3_214_W_MM10	1786	1475	1556	1134	894
dapA_3_214_W_MM11	1131	731	962	667	548
dapA_3_214_W_MM13	1546	1273	1718	1297	1453
dapA_3_214_W_MM16	1273	1220	1292	959	917
dapA_3_214_W_MM19	1664	1223	985	451	296
dapA_3_214_W_MM2	1683	1399	1851	1181	1114
dapA_3_214_W_MM20	1297	1007	1431	1582	2136
dapA_3_214_W_MM3	727	803	896	698	638
dapA_3_214_W_MM4	1710	1550	1552	1268	1009
dapA_3_214_W_MM5	1069	1024	1237	971	654
dapA_3_214_W_MM6	1810	1445	1803	1415	729
dapA_3_214_W_MM7	1347	1057	1343	894	559
dapA_3_214_W_MM8	1313	1175	1450	929	769
dapA_3_214_W_MM9	1446	1348	1725	1125	949
dapB_1_18_B_MM10	15	2	18	19	1
dapB_1_18_B_MM11	37	100	71	22	40
dapB_1_18_B_MM12	6	14	2	1	1
dapB_1_18_B_MM13	293	184	261	168	205
dapB_1_18_B_MM14	270	283	242	183	313
dapB_1_18_B_MM2	1	29	3	5	3
dapB_1_18_B_MM3	18	8	2	1	2
dapB_1_18_B_MM4		10		3	2
dapB_1_18_B_MM5	12	4	4
dapB_1_18_B_MM6	1	9	2	5	1
dapB_1_18_B_MM7	1	6	4	10
dapB_1_18_B_MM8	4	1	3		1
dapB_1_18_B_MM9	6	5	1	1	2
dapB_1_18_C	1	3			1
dapB_1_18_D_MM2-8		6	2	5	1
dapB_1_18_D_MM3-10			1
dapB_1_18_D_MM4-6	28	19	19		14
dapB_1_18_D_MM7-9	206	171	143	150	146
dapB_1_18_D_MM9-19		1	1
dapB_1_18_W_MM1	37	22	46	5	13
dapB_1_18_W_MM10	1	6	5	1	2
dapB_1_18_W_MM11	13	15	11	6	19
dapB_1_18_W_MM13	1	6
dapB_1_18_W_MM16	816	708	806	457	372
dapB_1_18_W_MM19	29	25	30	19
dapB_1_18_W_MM2	2	2	1	2
dapB_1_18_W_MM20	1			1	1
dapB_1_18_W_MM3	2	9	2	1	11
dapB_1_18_W_MM4	2	15	4
dapB_1_18_W_MM5	31	9	17	5
dapB_1_18_W_MM6		28
dapB_1_18_W_MM7	37	9	7	5	2
dapB_1_18_W_MM8		15	1		1
dapB_1_18_W_MM9		6	6	1
dapB_2_54_C	1042	1124	972	498	630
dapB_3_239_B_MM10	955	1046	1182	912	699
dapB_3_239_B_MM11	1012	760	1050	916	1448
dapB_3_239_B_MM12	269	446	589	431	680
dapB_3_239_B_MM13	4		7	2	5
dapB_3_239_B_MM14	459	472	706	696	1358
dapB_3_239_B_MM2	1652	1623	1442	634	614
dapB_3_239_B_MM3	1072	1245	1002	456	384
dapB_3_239_B_MM4	1145	1302	1297	560	616
dapB_3_239_B_MM5	884	893	1017	476	377
dapB_3_239_B_MM6	1336	1250	1315	985	976
dapB_3_239_B_MM7	981	805	979	846	760
dapB_3_239_B_MM8	854	1052	1077	745	595
dapB_3_239_B_MM9	1323	898	1130	672	687
dapB_3_239_C	1075	1235	1339	657	335
dapB_3_239_D_MM2-8	1497	1695	1734	946	870
dapB_3_239_D_MM3-10	1145	1071	1006	622	353
dapB_3_239_D_MM4-6	1432	1147	1491	789	718
dapB_3_239_D_MM7-9	1499	1454	1533	932	783
dapB_3_239_D_MM9-19	1122	1116	1651	1488	1653
dapB_3_239_W_MM1	922	965	886	428	356
dapB_3_239_W_MM10	992	954	901	422	300
dapB_3_239_W_MM11	558	477	382	213	261
dapB_3_239_W_MM13	1253	1278	1325	640	472
dapB_3_239_W_MM16	1098	1108	1248	776	579
dapB_3_239_W_MM19	708	957	1062	698	588
dapB_3_239_W_MM2	1422	1519	1346	769	548
dapB_3_239_W_MM20	671	673	823	874	1127
dapB_3_239_W_MM3	611	840	632	377	296
dapB_3_239_W_MM4	1093	1020	1208	510	247
dapB_3_239_W_MM5	644	827	797	323	379
dapB_3_239_W_MM6	966	1173	1001	497	438
dapB_3_239_W_MM7	1040	1117	937	569	518
dapB_3_239_W_MM8	1492	1341	1326	795	499
dapB_3_239_W_MM9	1626	1441	1481	726	522
dnaA_1_32_B_MM10	5
dnaA_1_32_B_MM11	1		31
dnaA_1_32_B_MM12		3		1
dnaA_1_32_B_MM13
dnaA_1_32_B_MM14	5	2			1
dnaA_1_32_B_MM2
dnaA_1_32_B_MM3	1
dnaA_1_32_B_MM4
dnaA_1_32_B_MM5
dnaA_1_32_B_MM6				1	2
dnaA_1_32_B_MM7	1
dnaA_1_32_B_MM8	17	7	9	1
dnaA_1_32_B_MM9			8		3
dnaA_1_32_C
dnaA_1_32_D_MM2-8
dnaA_1_32_D_MM3-10	5	2	22	20
dnaA_1_32_D_MM4-6		1
dnaA_1_32_D_MM7-9		1	4
dnaA_1_32_D_MM9-19
dnaA_1_32_W_MM1
dnaA_1_32_W_MM10
dnaA_1_32_W_MM11		3
dnaA_1_32_W_MM13
dnaA_1_32_W_MM16	130	93	20	52	97
dnaA_1_32_W_MM19
dnaA_1_32_W_MM2	1
dnaA_1_32_W_MM20
dnaA_1_32_W_MM4		1	1
dnaA_1_32_W_MM5	9
dnaA_1_32_W_MM6	1	1	1
dnaA_1_32_W_MM7
dnaA_1_32_W_MM8			1
dnaA_1_32_W_MM9
dnaA_2_81_C	97	20	4
dnaA_3_212_B_MM10	909	658	840	610	502
dnaA_3_212_B_MM11	833	809	1255	1038	1328
dnaA_3_212_B_MM12	1314	1072	1494	1122	1181
dnaA_3_212_B_MM13	1455	1290	1792	1868	2668
dnaA_3_212_B_MM14	893	763	924	785	1244
dnaA_3_212_B_MM2	503	323	193	48	32
dnaA_3_212_B_MM3	180	152	22	32	14
dnaA_3_212_B_MM4	260	145	81	21	39
dnaA_3_212_B_MM5	371	168	58	33	10
dnaA_3_212_B_MM6	566	370	104	37	12
dnaA_3_212_B_MM7	486	324	175	31	4
dnaA_3_212_B_MM8	282	284	60	69	10
dnaA_3_212_B_MM9	872	608	498	300	602
dnaA_3_212_C	115	58	10	3	5
dnaA_3_212_D_MM2-8	426	201	119	36	39
dnaA_3_212_D_MM3-10	688	558	367	243	177
dnaA_3_212_D_MM4-6	178	141	19	12	3
dnaA_3_212_D_MM7-9	83	138	60	24	23
dnaA_3_212_D_MM9-19	480	396	238	106	86
dnaA_3_212_W_MM1	175	119	35	20
dnaA_3_212_W_MM10	187	120	38	23	17
dnaA_3_212_W_MM11	81	37	9	12	3
dnaA_3_212_W_MM13	73	64	42		1
dnaA_3_212_W_MM16	13	21	7		2
dnaA_3_212_W_MM19	81	74	24	4	9
dnaA_3_212_W_MM2	183	58	34	4	5
dnaA_3_212_W_MM20	506	471	337	179	52
dnaA_3_212_W_MM3	169	98	21	5	2
dnaA_3_212_W_MM4	280	152	53	11	8
dnaA_3_212_W_MM5	230	91	18	31
dnaA_3_212_W_MM6	88	67	13	14	1
dnaA_3_212_W_MM7	185	74	10	2	1
dnaA_3_212_W_MM8	210	69	24	4	7
dnaA_3_212_W_MM9	126	52	41	38	20
dnaB_1_16_B_MM10	790	812	770	787	1113
dnaB_1_16_B_MM11	854	719	805	620	1161
dnaB_1_16_B_MM12	455	520	427	537	569
dnaB_1_16_B_MM13	455	393	376	370	402
dnaB_1_16_B_MM14	570	612	864	663	1121
dnaB_1_16_B_MM2	403	403	126	37	16
dnaB_1_16_B_MM3	674	418	209	54	10
dnaB_1_16_B_MM4	882	529	252	70	14
dnaB_1_16_B_MM5	922	598	292	115	38
dnaB_1_16_B_MM6	1237	836	516	151	110
dnaB_1_16_B_MM7	1168	797	598	330	221
dnaB_1_16_B_MM8	1085	827	705	581	624
dnaB_1_16_B_MM9	837	904	799	917	1501
dnaB_1_16_C	762	563	226	44	17
dnaB_1_16_D_MM2-8	638	486	229	78	35
dnaB_1_16_D_MM3-10	905	568	317	74	33
dnaB_1_16_D_MM4-6	877	523	356	71	75
dnaB_1_16_D_MM7-9	1092	672	246	85	21
dnaB_1_16_D_MM9-19	396	300	82	38	17
dnaB_1_16_W_MM1	651	527	133	37	37
dnaB_1_16_W_MM10	949	638	256	71	13
dnaB_1_16_W_MM11	926	578	214	103	13
dnaB_1_16_W_MM13	647	473	288	175	187
dnaB_1_16_W_MM16	540	401	173	64	38
dnaB_1_16_W_MM19	686	477	182	75	115
dnaB_1_16_W_MM2	746	552	261	56	19
dnaB_1_16_W_MM20	949	597	241	90	46
dnaB_1_16_W_MM3	574	360	130	57	7
dnaB_1_16_W_MM4	702	577	268	46	16
dnaB_1_16_W_MM5	593	510	190	47	8
dnaB_1_16_W_MM6	520	267	155	41	19
dnaB_1_16_W_MM7	1246	616	332	108	68
dnaB_1_16_W_MM8	1063	664	379	135	74
dnaB_1_16_W_MM9	848	526	189	59	41
dnaB_2_40_C	1056	904	344	93	25
dnaB_3_279_B_MM10	1124	1326	1816	2340	3669
dnaB_3_279_B_MM11	858	921	1167	1120	1654
dnaB_3_279_B_MM12	983	1140	1460	1732	2507
dnaB_3_279_B_MM13	824	913	1307	1426	2178
dnaB_3_279_B_MM14	1190	1154	1765	2192	3208
dnaB_3_279_B_MM2	1060	855	316	229	71
dnaB_3_279_B_MM3	613	401	182	80	24
dnaB_3_279_B_MM4	1541	1118	687	188	152
dnaB_3_279_B_MM5	1095	839	633	412	461
dnaB_3_279_B_MM6	758	716	682	537	1085
dnaB_3_279_B_MM7	1438	1255	1625	1757	3168
dnaB_3_279_B_MM8	1218	1261	1583	1603	2821
dnaB_3_279_B_MM9	530	608	450	432	469
dnaB_3_279_C	774	632	336	108	49
dnaB_3_279_D_MM2-8	1502	1031	655	517	392
dnaB_3_279_D_MM3-10	1082	946	785	798	1012
dnaB_3_279_D_MM4-6	1023	903	750	1020	1584
dnaB_3_279_D_MM7-9	1996	1558	1412	1397	2217
dnaB_3_279_D_MM9-19	1292	1223	1121	1174	2308
dnaB_3_279_W_MM1	541	525	182	30	5
dnaB_3_279_W_MM10	1084	759	219	158	16
dnaB_3_279_W_MM11	1219	1090	466	161	94
dnaB_3_279_W_MM13	1006	817	436	145	56
dnaB_3_279_W_MM16	477	679	356	174	12
dnaB_3_279_W_MM19	784	859	899	842	1367
dnaB_3_279_W_MM2	829	762	369	80	84
dnaB_3_279_W_MM20	1020	862	954	922	1635
dnaB_3_279_W_MM3	648	587	219	93	25
dnaB_3_279_W_MM4	745	607	370	166	91
dnaB_3_279_W_MM5	875	815	439	170	86
dnaB_3_279_W_MM6	1163	839	475	163	40
dnaB_3_279_W_MM7	893	582	429	67	54
dnaB_3_279_W_MM8	1717	1257	706	273	311
dnaB_3_279_W_MM9	1168	990	455	167	22
dnaE_1_10_B_MM10	619	340	310	134	257
dnaE_1_10_B_MM11	1245	1015	1171	1044	1541
dnaE_1_10_B_MM12	944	1018	1176	1174	1730
dnaE_1_10_B_MM13	1420	1078	1460	1595	2087
dnaE_1_10_B_MM14	880	562	942	717	818
dnaE_1_10_B_MM2	1116	925	687	579	222
dnaE_1_10_B_MM3	1005	895	785	511	497
dnaE_1_10_B_MM4	830	611	553	423	166
dnaE_1_10_B_MM5	1082	941	726	550	486
dnaE_1_10_B_MM6	734	736	596	378	245
dnaE_1_10_B_MM7	834	768	655	505	547
dnaE_1_10_B_MM8	1036	891	639	319	334
dnaE_1_10_B_MM9	1160	1185	1169	955	1752
dnaE_1_10_C	499	438	301	198	174
dnaE_1_10_D_MM2-8	1156	851	765	468	342
dnaE_1_10_D_MM3-10	662	554	476	374	217
dnaE_1_10_D_MM4-6	1023	799	574	385	198
dnaE_1_10_D_MM7-9	1161	868	773	595	372
dnaE_1_10_D_MM9-19	352	380	211	181	36
dnaE_1_10_W_MM1	1479	1414	1184	586	351
dnaE_1_10_W_MM10	1176	730	528	367	170
dnaE_1_10_W_MM11	1029	830	813	565	509
dnaE_1_10_W_MM13	748	547	478	337	387
dnaE_1_10_W_MM16	1029	713	591	250	199
dnaE_1_10_W_MM19	619	561	350	150	81
dnaE_1_10_W_MM2	879	914	584	471	331
dnaE_1_10_W_MM20	630	559	580	531	460
dnaE_1_10_W_MM3	924	798	714	422	209
dnaE_1_10_W_MM4	624	472	322	257	227
dnaE_1_10_W_MM5	1118	882	736	498	321
dnaE_1_10_W_MM6	703	651	367	259	221
dnaE_1_10_W_MM7	752	498	439	241	205
dnaE_1_10_W_MM8	863	882	728	430	345
dnaE_1_10_W_MM9	1256	912	827	498	266
dnaE_2_109_C	942	804	803	350	422
dnaE_3_216_B_MM10	1732	1746	2031	2469	3700
dnaE_3_216_B_MM11	537	751	868	811	1233
dnaE_3_216_B_MM12	923	915	1048	849	1377
dnaE_3_216_B_MM13	1968	1796	2444	2840	4467
dnaE_3_216_B_MM14	1167	1146	1778	1373	1797
dnaE_3_216_B_MM2	761	587	381	180	189
dnaE_3_216_B_MM3	1024	931	550	276	99
dnaE_3_216_B_MM4	1329	989	657	364	168
dnaE_3_216_B_MM5	739	703	349	242	132
dnaE_3_216_B_MM6	1897	1520	953	668	401
dnaE_3_216_B_MM7	1266	1002	772	450	274
dnaE_3_216_B_MM8	593	499	340	233	84
dnaE_3_216_B_MM9	1272	1052	554	256	215
dnaE_3_216_C	983	803	421	236	114
dnaE_3_216_D_MM2-8	1506	1103	655	249	134
dnaE_3_216_D_MM3-10	1313	1403	1531	2087	3993
dnaE_3_216_D_MM4-6	433	330	302	88	217
dnaE_3_216_D_MM7-9	1285	1145	625	266	101
dnaE_3_216_D_MM9-19	1323	1235	2044	2352	4164
dnaE_3_216_W_MM1	1253	1007	538	473	606
dnaE_3_216_W_MM10	1609	1301	1334	1742	2906
dnaE_3_216_W_MM11	1418	1169	1180	1291	1595
dnaE_3_216_W_MM13	1434	1318	1478	2053	3661
dnaE_3_216_W_MM16	881	774	889	1052	1426
dnaE_3_216_W_MM19	970	874	1419	1903	3359
dnaE_3_216_W_MM2	1337	1067	658	263	98
dnaE_3_216_W_MM20	723	697	910	1613	2963
dnaE_3_216_W_MM3	1224	839	418	264	97
dnaE_3_216_W_MM4	704	699	317	256	92
dnaE_3_216_W_MM5	1980	1368	870	532	425
dnaE_3_216_W_MM6	1292	1116	445	243	96
dnaE_3_216_W_MM7	1656	1445	792	481	215
dnaE_3_216_W_MM8	1146	793	593	316	160
dnaE_3_216_W_MM9	616	530	239	90	24
dnaX_1_33_B_MM10	758	662	921	1126	2325
dnaX_1_33_B_MM11	1153	1161	1552	1756	2544
dnaX_1_33_B_MM12	576	615	833	1078	1345
dnaX_1_33_B_MM13	1336	1195	1527	1708	2570
dnaX_1_33_B_MM14	597	731	943	1003	1315
dnaX_1_33_B_MM2	489	405	217	106	48
dnaX_1_33_B_MM3	382	314	239	50	37
dnaX_1_33_B_MM4	517	288	168	21	8
dnaX_1_33_B_MM5	470	430	233	104	32
dnaX_1_33_B_MM6	1306	902	634	217	90
dnaX_1_33_B_MM7	626	680	401	118	79
dnaX_1_33_B_MM8	1061	781	355	100	28
dnaX_1_33_B_MM9	786	827	1036	1304	2190
dnaX_1_33_C	341	277	132	59	23
dnaX_1_33_D_MM2-8	720	562	238	136	41
dnaX_1_33_D_MM3-10	213	269	159	26	5
dnaX_1_33_D_MM4-6	737	551	268	99	23
dnaX_1_33_D_MM7-9	643	793	688	1116	1662
dnaX_1_33_D_MM9-19	401	403	445	536	857
dnaX_1_33_W_MM1	684	588	411	178	103
dnaX_1_33_W_MM10	255	247	96	35	1
dnaX_1_33_W_MM11	875	615	307	94	14
dnaX_1_33_W_MM13	260	251	156	17	17
dnaX_1_33_W_MM16	241	220	127	29	8
dnaX_1_33_W_MM19	717	649	270	106	58
dnaX_1_33_W_MM2	619	430	239	83	5
dnaX_1_33_W_MM20	698	452	329	64	12
dnaX_1_33_W_MM3	392	242	167	21
dnaX_1_33_W_MM4	464	268	200	44	4
dnaX_1_33_W_MM5	801	552	333	114	11
dnaX_1_33_W_MM6	526	361	178	82
dnaX_1_33_W_MM7	274	230	117	32	3
dnaX_1_33_W_MM8	593	541	168	38	2
dnaX_1_33_W_MM9	800	566	371	90	25
dnaX_2_60_C	907	711	503	106	6
dnaX_3_206_B_MM10	1336	1310	1629	1658	3168
dnaX_3_206_B_MM11	1861	1572	1979	1970	2981
dnaX_3_206_B_MM12	1615	1697	1789	1685	2852
dnaX_3_206_B_MM13	1795	1616	1981	2248	2949
dnaX_3_206_B_MM14	1262	1303	1655	1465	2519
dnaX_3_206_B_MM2	1209	1231	1163	980	918
dnaX_3_206_B_MM3	1294	1501	1995	1879	2574
dnaX_3_206_B_MM4	1103	1237	1138	1424	2371
dnaX_3_206_B_MM5	2255	2205	2181	1479	980
dnaX_3_206_B_MM6	985	793	765	476	171
dnaX_3_206_B_MM7	1763	1509	1405	671	231
dnaX_3_206_B_MM8	1288	1165	1236	505	237
dnaX_3_206_B_MM9	941	799	684	426	301
dnaX_3_206_C	2254	1731	1196	293	147
dnaX_3_206_D_MM2-8	1886	1310	1642	1505	1398
dnaX_3_206_D_MM3-10	2107	1748	2383	2943	4233
dnaX_3_206_D_MM4-6	1976	1556	1451	915	465
dnaX_3_206_D_MM7-9	1810	1433	973	356	231
dnaX_3_206_D_MM9-19	1638	1396	1722	1169	1514
dnaX_3_206_W_MM1	1787	1359	1272	447	416
dnaX_3_206_W_MM10	1062	1173	670	255	149
dnaX_3_206_W_MM11	1062	868	606	279	162
dnaX_3_206_W_MM13	2304	1864	1318	380	98
dnaX_3_206_W_MM16	1605	1570	933	309	83
dnaX_3_206_W_MM19	1659	1542	1522	1544	2228
dnaX_3_206_W_MM2	1499	1230	1195	452	316
dnaX_3_206_W_MM20	1528	1477	2321	2470	4316
dnaX_3_206_W_MM3	2296	1836	1843	1152	891
dnaX_3_206_W_MM4	2039	1673	1644	1229	1463
dnaX_3_206_W_MM5	2030	1613	1008	381	189
dnaX_3_206_W_MM6	1789	1387	986	290	138
dnaX_3_206_W_MM7	2090	1657	1135	368	85
dnaX_3_206_W_MM8	1146	1245	947	266	180
dnaX_3_206_W_MM9	1889	1572	1090	302	183
eno_1_44_B_MM10	739	647	417	210	274
eno_1_44_B_MM11	780	925	970	946	1777
eno_1_44_B_MM12	494	513	716	841	1440
eno_1_44_B_MM13	1495	1173	2035	3444	6594
eno_1_44_B_MM14	1351	1387	2205	3134	5539
eno_1_44_B_MM2	348	283	205	111	26
eno_1_44_B_MM3	478	353	317	54	41
eno_1_44_B_MM4	422	437	262	109	123
eno_1_44_B_MM5	422	272	176	97	70
eno_1_44_B_MM6	458	453	282	118	51
eno_1_44_B_MM7	701	719	323	50	74
eno_1_44_B_MM8	962	848	603	396	332
eno_1_44_B_MM9	780	634	473	301	94
eno_1_44_C	542	346	298	86	37
eno_1_44_D_MM2-8	611	425	248	174	133
eno_1_44_D_MM3-10	800	601	227	83	27
eno_1_44_D_MM4-6	554	450	187	111	63
eno_1_44_D_MM7-9	696	560	276	137	125
eno_1_44_D_MM9-19	799	641	620	441	143
eno_1_44_W_MM1	402	330	94	47	19
eno_1_44_W_MM10	512	329	170	30	21
eno_1_44_W_MM11	768	535	283	275	170
eno_1_44_W_MM13	1044	698	503	259	152
eno_1_44_W_MM16	577	362	247	148	44
eno_1_44_W_MM19	814	728	348	159	99
eno_1_44_W_MM2	499	448	251	172	145
eno_1_44_W_MM20	406	373	252	52	76
eno_1_44_W_MM3	589	429	266	220	66
eno_1_44_W_MM4	448	325	194	62	46
eno_1_44_W_MM5	527	505	298	139	111
eno_1_44_W_MM6	689	576	292	200	87
eno_1_44_W_MM7	615	439	238	177	52
eno_1_44_W_MM8	633	373	236	93	36
eno_1_44_W_MM9	780	612	269	127	55
eno_2_68_C	815	653	373	251	259
eno_3_219_B_MM10	1499	1281	1434	933	462
eno_3_219_B_MM11	1191	1069	1102	669	206
eno_3_219_B_MM12	348	345	410	160	50
eno_3_219_B_MM13	397	617	519	442	296
eno_3_219_B_MM14	701	565	860	661	375
eno_3_219_B_MM2	361	376	343	153	48
eno_3_219_B_MM3	511	425	331	253	106
eno_3_219_B_MM4	1020	717	417	297	144
eno_3_219_B_MM5	719	633	472	278	117
eno_3_219_B_MM6	1219	1003	682	366	157
eno_3_219_B_MM7	932	751	644	284	154
eno_3_219_B_MM8	1061	782	568	301	203
eno_3_219_B_MM9	579	537	448	212	207
eno_3_219_C	483	487	266	138	18
eno_3_219_D_MM2-8	466	517	385	159	138
eno_3_219_D_MM3-10	468	411	436	245	249
eno_3_219_D_MM4-6	826	717	504	214	57
eno_3_219_D_MM7-9	584	580	643	450	347
eno_3_219_D_MM9-19	842	859	881	706	852
eno_3_219_W_MM1	528	527	358	110	39
eno_3_219_W_MM10	408	491	390	364	155
eno_3_219_W_MM11	880	670	558	239	74
eno_3_219_W_MM13	558	630	751	349	283
eno_3_219_W_MM16	697	603	271	184	67
eno_3_219_W_MM19	972	779	882	487	369
eno_3_219_W_MM2	642	511	308	129	41
eno_3_219_W_MM20	711	791	881	991	1278
eno_3_219_W_MM3	496	539	346	120	39
eno_3_219_W_MM4	756	557	393	222	47
eno_3_219_W_MM5	617	641	688	749	631
eno_3_219_W_MM6	925	759	545	270	60
eno_3_219_W_MM7	630	624	472	389	136
eno_3_219_W_MM8	477	475	342	165	349
eno_3_219_W_MM9	942	1205	579	282	111
fabA_1_36_B_MM10	31	16	8	10	5
fabA_1_36_B_MM11	31	13	2	63	1
fabA_1_36_B_MM12	30	21	46		17
fabA_1_36_B_MM13	31	13	3	3	10
fabA_1_36_B_MM14	90	42	27	56	10
fabA_1_36_B_MM2
fabA_1_36_B_MM3	16	4		14
fabA_1_36_B_MM4	46	32	37	24	43
fabA_1_36_B_MM5	22	1		4	1
fabA_1_36_B_MM6	4	10	1		1
fabA_1_36_B_MM7	7	13		32
fabA_1_36_B_MM8	23	16	8	2	2
fabA_1_36_B_MM9	3	4	2	14	1
fabA_1_36_C		2	1	3
fabA_1_36_D_MM2-8	1	1
fabA_1_36_D_MM3-10		7
fabA_1_36_D_MM4-6		3			13
fabA_1_36_D_MM7-9	3	1
fabA_1_36_D_MM9-19	1		1		4
fabA_1_36_W_MM1	2	1	4	1
fabA_1_36_W_MM10	1
fabA_1_36_W_MM11	3	1
fabA_1_36_W_MM13		2			1
fabA_1_36_W_MM16	38	48	57	40	46
fabA_1_36_W_MM19	14	3	1
fabA_1_36_W_MM2
fabA_1_36_W_MM20				2
fabA_1_36_W_MM3	1
fabA_1_36_W_MM4
fabA_1_36_W_MM5				6
fabA_1_36_W_MM6					1
fabA_1_36_W_MM7				2
fabA_1_36_W_MM8	23	15	6		3
fabA_1_36_W_MM9		3	2		1
fabA_2_88_C	1098	1144	1657	1556	3398
fabA_3_226_B_MM10	903	815	1050	1051	1432
fabA_3_226_B_MM11	1109	1193	1102	1072	1330
fabA_3_226_B_MM12	789	733	849	1018	1164
fabA_3_226_B_MM13	1013	838	1319	1184	2012
fabA_3_226_B_MM14	993	942	1460	1282	1621
fabA_3_226_B_MM2	1380	1445	1980	1876	1658
fabA_3_226_B_MM3	889	1009	1123	927	783
fabA_3_226_B_MM4	1126	1143	1290	1166	1014
fabA_3_226_B_MM5	1319	1160	1363	1355	1563
fabA_3_226_B_MM6	1503	1124	1468	1686	1740
fabA_3_226_B_MM7	814	756	989	1115	1193
fabA_3_226_B_MM8	942	706	960	995	1120
fabA_3_226_B_MM9	1430	1154	1374	1467	1676
fabA_3_226_C	780	767	928	1014	793
fabA_3_226_D_MM2-8	1457	1027	1617	1629	2432
fabA_3_226_D_MM3-10	934	946	1220	1358	1672
fabA_3_226_D_MM4-6	1182	1140	1810	1729	2105
fabA_3_226_D_MM7-9	892	907	1289	1550	1910
fabA_3_226_D_MM9-19	896	688	1081	725	710
fabA_3_226_W_MM1	648	891	1253	877	875
fabA_3_226_W_MM10	1269	1072	1320	1565	1756
fabA_3_226_W_MM11	620	646	655	625	686
fabA_3_226_W_MM13	778	647	732	889	1217
fabA_3_226_W_MM16	947	1031	1270	1057	1431
fabA_3_226_W_MM19	888	762	1210	905	730
fabA_3_226_W_MM2	938	978	1838	1447	1199
fabA_3_226_W_MM20	1080	886	1462	1865	3116
fabA_3_226_W_MM3	564	605	903	699	535
fabA_3_226_W_MM4	1321	1118	1589	1429	1457
fabA_3_226_W_MM5	787	882	801	926	962
fabA_3_226_W_MM6	858	937	1395	1188	1409
fabA_3_226_W_MM7	1	3	4	1	3
fabA_3_226_W_MM8	752	654	833	865	995
fabA_3_226_W_MM9	837	873	1310	1313	1615
fabI_1_14_B_MM10	1350	1286	1971	1950	2959
fabI_1_14_B_MM11	899	899	1252	1705	2306
fabI_1_14_B_MM12	1532	1652	2375	2272	3653
fabI_1_14_B_MM13	671	894	1032	1301	2026
fabI_1_14_B_MM14	1241	1000	1456	1725	2667
fabI_1_14_B_MM2	549	855	614	288	106
fabI_1_14_B_MM3	1650	1949	1642	839	209
fabI_1_14_B_MM4	1027	1080	1011	362	261
fabI_1_14_B_MM5	1020	1111	1234	399	202
fabI_1_14_B_MM6	758	787	822	412	467
fabI_1_14_B_MM7	850	1015	1316	1366	716
fabI_1_14_B_MM8	555	667	1038	1018	397
fabI_1_14_B_MM9	889	947	1541	1492	2629
fabI_1_14_C	776	772	596	353	97
fabI_1_14_D_MM2-8	796	949	773	297	148
fabI_1_14_D_MM3-10	1532	1466	1719	1007	556
fabI_1_14_D_MM4-6	993	974	1145	524	264
fabI_1_14_D_MM7-9	577	695	920	838	576
fabI_1_14_D_MM9-19	619	673	1082	714	750
fabI_1_14_W_MM1	1094	1270	1002	531	227
fabI_1_14_W_MM10	739	879	798	450	195
fabI_1_14_W_MM11	656	664	622	310	51
fabI_1_14_W_MM13	908	748	1166	834	314
fabI_1_14_W_MM16	592	657	713	408	189
fabI_1_14_W_MM19	945	951	1355	817	365
fabI_1_14_W_MM2	1631	1747	1495	392	223
fabI_1_14_W_MM20	815	680	1287	659	282
fabI_1_14_W_MM3	1010	1143	1257	466	157
fabI_1_14_W_MM4	1861	1941	2029	794	370
fabI_1_14_W_MM5	741	649	683	343	118
fabI_1_14_W_MM6	821	975	920	424	58
fabI_1_14_W_MM7	890	988	1004	394	155
fabI_1_14_W_MM8	761	707	780	254	104
fabI_1_14_W_MM9	732	1023	858	464	241
fabI_2_35_C	648	794	854	423	52
fabI_3_206_B_MM10	1118	1165	1226	1132	2000
fabI_3_206_B_MM11	1361	1597	2230	2744	4390
fabI_3_206_B_MM12	1667	1560	2216	2280	3823
fabI_3_206_B_MM13	812	880	1091	1073	1622
fabI_3_206_B_MM14	858	1039	1261	1105	1658
fabI_3_206_B_MM2	504	487	471	237	146
fabI_3_206_B_MM3	872	677	774	531	328
fabI_3_206_B_MM4	933	964	1175	1412	1180
fabI_3_206_B_MM5	481	501	746	585	842
fabI_3_206_B_MM6	982	846	1720	1491	2432
fabI_3_206_B_MM7	1086	1053	1272	1627	2349
fabI_3_206_B_MM8	527	565	666	309	190
fabI_3_206_B_MM9	492	550	786	757	975
fabI_3_206_C	1627	1586	1731	1079	632
fabI_3_206_D_MM2-8	507	545	681	650	520
fabI_3_206_D_MM3-10	1032	985	1121	1405	1698
fabI_3_206_D_MM4-6	909	930	1156	884	1728
fabI_3_206_D_MM7-9	953	701	938	954	1060
fabI_3_206_D_MM9-19	726	662	870	985	1493
fabI_3_206_W_MM1	1065	990	1213	723	372
fabI_3_206_W_MM10	771	958	973	675	400
fabI_3_206_W_MM11	908	1069	1365	1114	570
fabI_3_206_W_MM13	487	562	764	593	339
fabI_3_206_W_MM16	1418	1321	1900	1684	802
fabI_3_206_W_MM19	1419	1108	1431	1484	2065
fabI_3_206_W_MM2	389	517	529	302	111
fabI_3_206_W_MM20	577	674	828	569	812
fabI_3_206_W_MM3	997	923	1028	565	164
fabI_3_206_W_MM4	2092	2177	3001	2054	1421
fabI_3_206_W_MM5	972	1130	1355	761	351
fabI_3_206_W_MM6	878	1072	1156	628	359
fabI_3_206_W_MM7	701	760	1029	501	269
fabI_3_206_W_MM8	609	745	886	429	179
fabI_3_206_W_MM9	450	540	651	386	127
fabZ_1_52_B_MM10	387	558	472	188	185
fabZ_1_52_B_MM11	770	848	902	459	284
fabZ_1_52_B_MM12	562	541	516	285	123
fabZ_1_52_B_MM13	471	591	449	372	328
fabZ_1_52_B_MM14	748	442	649	354	468
fabZ_1_52_B_MM2	862	605	330	167	157
fabZ_1_52_B_MM3	463	447	179	63	17
fabZ_1_52_B_MM4	789	589	311	134	31
fabZ_1_52_B_MM5	796	681	265	139	113
fabZ_1_52_B_MM6	595	476	306	96	24
fabZ_1_52_B_MM7	610	511	188	129	35
fabZ_1_52_B_MM8	434	249	197	50	13
fabZ_1_52_B_MM9	826	636	392	238	65
fabZ_1_52_C	819	547	266	165	211
fabZ_1_52_D_MM2-8	565	431	241	124	62
fabZ_1_52_D_MM3-10	860	678	542	534	342
fabZ_1_52_D_MM4-6	736	526	333	97	70
fabZ_1_52_D_MM7-9	645	437	262	55	43
fabZ_1_52_D_MM9-19	497	449	443	286	141
fabZ_1_52_W_MM1	795	503	255	104	64
fabZ_1_52_W_MM10	621	543	422	334	122
fabZ_1_52_W_MM11	1589	1408	1002	712	272
fabZ_1_52_W_MM13	832	691	607	434	557
fabZ_1_52_W_MM16	412	536	541	230	144
fabZ_1_52_W_MM19	255	232	401	144	46
fabZ_1_52_W_MM2	498	290	192	53	24
fabZ_1_52_W_MM20	573	730	621	372	170
fabZ_1_52_W_MM3	797	636	273	155	81
fabZ_1_52_W_MM4	943	611	453	127	54
fabZ_1_52_W_MM5	635	373	293	69	46
fabZ_1_52_W_MM6	733	473	299	107	94
fabZ_1_52_W_MM7	861	513	351	110	57
fabZ_1_52_W_MM8	485	277	133	180	18
fabZ_1_52_W_MM9	654	320	187	66	9
fabZ_2_145_C	284	257	212	128	97
fabZ_3_259_B_MM10	969	1127	1596	1898	3237
fabZ_3_259_B_MM11	1182	1164	1699	1833	3018
fabZ_3_259_B_MM12	912	1016	1461	1768	2836
fabZ_3_259_B_MM13	832	935	1495	1628	3531
fabZ_3_259_B_MM14	775	1058	1280	2162	3909
fabZ_3_259_B_MM2	1797	1387	1479	939	337
fabZ_3_259_B_MM3	1152	1170	1171	818	382
fabZ_3_259_B_MM4	1217	1176	1472	854	327
fabZ_3_259_B_MM5	868	873	960	474	218
fabZ_3_259_B_MM6	737	590	663	342	156
fabZ_3_259_B_MM7	1590	1299	1575	634	453
fabZ_3_259_B_MM8	659	788	891	597	370
fabZ_3_259_B_MM9	509	602	699	774	1679
fabZ_3_259_C	1197	1331	1142	739	384
fabZ_3_259_D_MM2-8	1516	1350	1353	782	314
fabZ_3_259_D_MM3-10	832	804	951	910	802
fabZ_3_259_D_MM4-6	971	962	863	447	546
fabZ_3_259_D_MM7-9	1291	1186	1340	1027	920
fabZ_3_259_D_MM9-19	1068	974	1233	1242	1370
fabZ_3_259_W_MM1	1476	1299	1442	745	438
fabZ_3_259_W_MM10	961	861	1065	695	478
fabZ_3_259_W_MM11	1272	969	1194	623	272
fabZ_3_259_W_MM13	1268	1164	1381	923	430
fabZ_3_259_W_MM16	1555	1303	1504	908	522
fabZ_3_259_W_MM19	1041	1006	1261	1168	1082
fabZ_3_259_W_MM2	950	913	1066	551	399
fabZ_3_259_W_MM20	954	852	1068	1355	2677
fabZ_3_259_W_MM3	1294	1228	1403	883	319
fabZ_3_259_W_MM4	798	808	950	513	319
fabZ_3_259_W_MM5	1389	1421	1808	872	527
fabZ_3_259_W_MM6	1146	1149	1091	541	238
fabZ_3_259_W_MM7	825	797	630	371	150
fabZ_3_259_W_MM8	930	848	1173	507	163
fabZ_3_259_W_MM9	1165	1174	1186	680	298
fbaA_1_28_B_MM10	738	811	936	1177	1827
fbaA_1_28_B_MM11	1020	821	1132	1218	1688
fbaA_1_28_B_MM12	1075	1139	1357	1455	2102
fbaA_1_28_B_MM13	822	950	1201	1602	2567
fbaA_1_28_B_MM14	803	798	1095	1245	1896
fbaA_1_28_B_MM2	606	786	1164	1522	2014
fbaA_1_28_B_MM3	766	827	1387	1505	2349
fbaA_1_28_B_MM4	772	887	1458	1633	2868
fbaA_1_28_B_MM5	1235	1299	2249	2744	4100
fbaA_1_28_B_MM6	603	707	1030	1108	1895
fbaA_1_28_B_MM7	922	841	1451	1694	2981
fbaA_1_28_B_MM8	983	972	1469	1673	3046
fbaA_1_28_B_MM9	1156	1131	1507	2182	3216
fbaA_1_28_C	824	872	1314	1452	2321
fbaA_1_28_D_MM2-8	858	984	1723	1794	3272
fbaA_1_28_D_MM3-10	1037	746	1364	1361	2053
fbaA_1_28_D_MM4-6	1348	1057	1692	1998	3592
fbaA_1_28_D_MM7-9	1108	1339	2063	3150	4787
fbaA_1_28_D_MM9-19	730	869	1492	1471	2127
fbaA_1_28_W_MM1	320	477	748	630	1061
fbaA_1_28_W_MM10	1966	1775	2519	3621	5314
fbaA_1_28_W_MM11	890	948	1440	1777	2581
fbaA_1_28_W_MM13	933	823	1063	1166	1534
fbaA_1_28_W_MM16	1293	1221	2052	2477	3622
fbaA_1_28_W_MM19	1403	1206	1787	2084	2263
fbaA_1_28_W_MM2	1454	1387	2330	2160	3798
fbaA_1_28_W_MM20	532	644	1034	1124	1582
fbaA_1_28_W_MM3	881	1069	1579	2117	2775
fbaA_1_28_W_MM4	1757	1932	2661	2989	4888
fbaA_1_28_W_MM5	1022	1065	1626	1503	2493
fbaA_1_28_W_MM6	1498	1580	1980	2172	3378
fbaA_1_28_W_MM7	1347	1478	2333	2486	4157
fbaA_1_28_W_MM8	831	883	1238	1263	2073
fbaA_1_28_W_MM9	651	842	1143	1367	2241
fbaA_2_97_C	1222	1059	1457	1763	2742
fbaA_3_200_B_MM10	1021	815	1003	1188	1852
fbaA_3_200_B_MM11	782	754	882	821	1286
fbaA_3_200_B_MM12	576	516	707	541	877
fbaA_3_200_B_MM13	538	494	792	563	536
fbaA_3_200_B_MM14	1326	1175	1679	1740	2340
fbaA_3_200_B_MM2	2655	2336	3743	4849	8137
fbaA_3_200_B_MM3	1845	1640	2610	2824	4569
fbaA_3_200_B_MM4	1315	1351	1870	2472	4002
fbaA_3_200_B_MM5	1105	927	1183	1302	2332
fbaA_3_200_B_MM6	1397	1037	1563	1440	2625
fbaA_3_200_B_MM7	910	842	1337	1161	2042
fbaA_3_200_B_MM8	831	785	1286	1400	2220
fbaA_3_200_B_MM9	1100	1033	1556	1606	2365
fbaA_3_200_C	657	682	1011	1210	2234
fbaA_3_200_D_MM2-8	736	733	1202	1785	3138
fbaA_3_200_D_MM3-10	1027	897	1113	1649	2648
fbaA_3_200_D_MM4-6	559	491	724	724	1156
fbaA_3_200_D_MM7-9	1185	978	1493	1822	3575
fbaA_3_200_D_MM9-19	1459	1419	1954	2571	4615
fbaA_3_200_W_MM1	796	839	1331	1400	2314
fbaA_3_200_W_MM10	720	887	1167	1849	2628
fbaA_3_200_W_MM11	540	633	1070	984	2017
fbaA_3_200_W_MM13	697	573	946	1067	1982
fbaA_3_200_W_MM16	672	723	1078	1761	3226
fbaA_3_200_W_MM19	735	682	989	1335	2505
fbaA_3_200_W_MM2	1803	2045	3257	3972	6516
fbaA_3_200_W_MM20	978	1011	1624	1675	2506
fbaA_3_200_W_MM3	631	661	1025	1305	1995
fbaA_3_200_W_MM4	589	568	937	1261	2217
fbaA_3_200_W_MM5	678	639	1021	1271	1942
fbaA_3_200_W_MM6	826	804	1057	1235	1890
fbaA_3_200_W_MM7	602	627	1002	1258	1901
fbaA_3_200_W_MM8	893	899	1431	1807	3249
fbaA_3_200_W_MM9	931	772	1365	1475	2402
fmt_1_104_B_MM10	1649	1382	2078	2143	2967
fmt_1_104_B_MM11	1046	1062	1216	1385	2137
fmt_1_104_B_MM12	1620	1365	1866	1678	2985
fmt_1_104_B_MM13	1261	1196	1675	1831	2715
fmt_1_104_B_MM14	1024	957	1611	1261	1857
fmt_1_104_B_MM2	770	885	1068	736	849
fmt_1_104_B_MM3	1587	1575	1765	1892	2055
fmt_1_104_B_MM4	745	826	1154	955	1043
fmt_1_104_B_MM5	1103	826	880	1075	1473
fmt_1_104_B_MM6	1032	1052	1307	1341	1113
fmt_1_104_B_MM7	917	902	1347	902	1383
fmt_1_104_B_MM8	974	912	1455	1187	1431
fmt_1_104_B_MM9	1048	1073	1404	1286	2093
fmt_1_104_C	1292	1288	1765	1616	1677
fmt_1_104_D_MM2-8	1170	1160	1271	942	1203
fmt_1_104_D_MM3-10	1135	1089	1010	634	589
fmt_1_104_D_MM4-6	1999	1522	2381	2532	2803
fmt_1_104_D_MM7-9	797	738	834	756	1010
fmt_1_104_D_MM9-19	1274	1342	1450	1615	1850
fmt_1_104_W_MM1	1009	1158	1522	1408	1377
fmt_1_104_W_MM10	1052	974	1289	966	1309
fmt_1_104_W_MM11	1233	1101	1252	1237	1535
fmt_1_104_W_MM13	1023	884	1174	985	1054
fmt_1_104_W_MM16	1852	1532	1899	1708	1972
fmt_1_104_W_MM19	948	879	1227	1172	1411
fmt_1_104_W_MM2	1348	1207	1561	1526	1130
fmt_1_104_W_MM20	1159	1125	1369	1259	2551
fmt_1_104_W_MM3	1132	919	863	588	332
fmt_1_104_W_MM4	1595	1626	2146	1758	2120
fmt_1_104_W_MM5	1984	1571	2230	1676	2165
fmt_1_104_W_MM6	1157	1097	1152	826	1060
fmt_1_104_W_MM7	1008	968	1241	1088	1362
fmt_1_104_W_MM8	1384	1200	1552	1324	1429
fmt_1_104_W_MM9	1633	1634	2350	2030	2411
fmt_2_145_C	1016	950	1445	651	520
fmt_3_222_B_MM10	1052	985	1498	1454	2372
fmt_3_222_B_MM11	1233	1356	1952	1864	1890
fmt_3_222_B_MM12	1184	1083	1773	1897	3270
fmt_3_222_B_MM13	951	1085	1654	1918	2980
fmt_3_222_B_MM14	503	530	814	821	1071
fmt_3_222_B_MM2	1030	813	1295	717	433
fmt_3_222_B_MM3	1467	1352	1752	1031	1339
fmt_3_222_B_MM4	850	927	930	579	199
fmt_3_222_B_MM5	1117	1280	1613	1162	534
fmt_3_222_B_MM6	1168	1088	1371	735	486
fmt_3_222_B_MM7	1639	1642	1833	1549	1025
fmt_3_222_B_MM8	1410	1696	1991	1381	974
fmt_3_222_B_MM9	1679	1620	2246	2671	3871
fmt_3_222_C	1102	987	1188	962	282
fmt_3_222_D_MM2-8	1169	1146	1526	1042	748
fmt_3_222_D_MM3-10	1263	1215	1353	1242	1067
fmt_3_222_D_MM4-6	936	1135	1467	1220	728
fmt_3_222_D_MM7-9	1287	1167	1721	1219	1205
fmt_3_222_D_MM9-19	1480	1401	1946	1988	2971
fmt_3_222_W_MM1	1093	715	1216	894	292
fmt_3_222_W_MM10	834	755	986	593	548
fmt_3_222_W_MM11	1201	1091	1666	1364	1307
fmt_3_222_W_MM13	873	779	1162	1060	799
fmt_3_222_W_MM16	741	629	869	735	699
fmt_3_222_W_MM19	887	756	712	542	242
fmt_3_222_W_MM2	1003	904	1066	699	623
fmt_3_222_W_MM20	969	868	952	528	310
fmt_3_222_W_MM3	1278	1339	1733	1279	769
fmt_3_222_W_MM4	765	730	1037	705	475
fmt_3_222_W_MM5	500	650	645	537	167
fmt_3_222_W_MM6	1249	1064	1568	869	610
fmt_3_222_W_MM7	1074	1129	1231	988	512
fmt_3_222_W_MM8	917	945	947	756	373
fmt_3_222_W_MM9	1212	1625	1308	1015	1336
folA_1_56_B_MM10	1066	1157	1205	1298	1521
folA_1_56_B_MM11	1310	1422	2239	1472	1565
folA_1_56_B_MM12	1502	1476	1843	2476	3698
folA_1_56_B_MM13	1327	1295	1747	1813	2939
folA_1_56_B_MM14	1517	1207	1559	2208	3505
folA_1_56_B_MM2	748	798	774	253	164
folA_1_56_B_MM3	829	710	648	171	48
folA_1_56_B_MM4	1424	1164	1193	502	188
folA_1_56_B_MM5	900	704	675	408	119
folA_1_56_B_MM6	923	792	912	300	21
folA_1_56_B_MM7	343	314	280	168	60
folA_1_56_B_MM8	893	709	690	352	130
folA_1_56_B_MM9	1457	1457	1239	704	307
folA_1_56_C	943	787	641	292	97
folA_1_56_D_MM2-8	1532	1223	1324	647	600
folA_1_56_D_MM3-10	905	788	710	488	390
folA_1_56_D_MM4-6	1365	1128	1198	368	117
folA_1_56_D_MM7-9	818	886	669	361	159
folA_1_56_D_MM9-19	1146	1162	942	676	470
folA_1_56_W_MM1	1054	798	812	417	240
folA_1_56_W_MM10	683	741	642	280	64
folA_1_56_W_MM11	3	3	10
folA_1_56_W_MM13	1051	1022	803	340	250
folA_1_56_W_MM16	610	485	422	250	71
folA_1_56_W_MM19	423	361	365	118	18
folA_1_56_W_MM2	1423	1263	1293	900	558
folA_1_56_W_MM20	476	413	436	298	106
folA_1_56_W_MM3	545	554	390	186	97
folA_1_56_W_MM4	940	850	886	407	180
folA_1_56_W_MM5	1005	944	865	435	210
folA_1_56_W_MM6	1220	1112	2699	313	253
folA_1_56_W_MM7	736	621	550	274	49
folA_1_56_W_MM8	943	882	830	515	206
folA_1_56_W_MM9	1048	869	883	439	104
folA_2_77_C	936	649	521	171	89
folA_3_242_B_MM10	1289	1451	2095	2487	4422
folA_3_242_B_MM11	983	1157	1419	1720	3217
folA_3_242_B_MM12	2097	2568	3664	4890	8610
folA_3_242_B_MM13	2261	3415	3956	4743	9584
folA_3_242_B_MM14	1858	2132	3109	3873	7410
folA_3_242_B_MM2	976	874	771	665	616
folA_3_242_B_MM3	1581	1945	2625	3216	5290
folA_3_242_B_MM4	2178	1998	2979	3386	5798
folA_3_242_B_MM5	2305	2385	3617	3538	5984
folA_3_242_B_MM6	1282	1244	1978	2039	3542
folA_3_242_B_MM7	1169	1285	2075	2294	3385
folA_3_242_B_MM8	1375	1183	1547	1771	2728
folA_3_242_B_MM9	673	835	744	1019	1539
folA_3_242_C	1272	1053	1039	634	736
folA_3_242_D_MM2-8	1158	1245	1651	1492	2250
folA_3_242_D_MM3-10	1055	1266	1629	2039	3336
folA_3_242_D_MM4-6	1002	846	1095	1121	1853
folA_3_242_D_MM7-9	1232	1119	1367	1380	1925
folA_3_242_D_MM9-19	765	888	1337	1553	2826
folA_3_242_W_MM1	575	677	702	556	283
folA_3_242_W_MM10	1438	1282	1500	1399	2039
folA_3_242_W_MM11	1352	1360	1246	925	1284
folA_3_242_W_MM13	981	950	889	668	585
folA_3_242_W_MM16	978	905	1312	1396	1604
folA_3_242_W_MM19	836	1091	1581	2234	4655
folA_3_242_W_MM2	1559	1320	1353	1189	1171
folA_3_242_W_MM20	860	947	1731	1261	1432
folA_3_242_W_MM3	1520	1481	2386	2599	4131
folA_3_242_W_MM4	1139	997	1532	1538	2449
folA_3_242_W_MM5	1315	1082	1294	1108	1191
folA_3_242_W_MM6	1461	1331	1310	1120	1026
folA_3_242_W_MM7	1395	1394	1486	1385	1528
folA_3_242_W_MM8	1186	957	1138	953	996
folA_3_242_W_MM9	560	663	740	653	832
folC_1_19_B_MM10	422	369	542	699	1076
folC_1_19_B_MM11	677	623	852	824	1273
folC_1_19_B_MM12	407	622	709	994	1579
folC_1_19_B_MM13	658	748	1076	1419	2127
folC_1_19_B_MM14	530	458	861	894	1225
folC_1_19_B_MM2	1206	1398	1515	1001	717
folC_1_19_B_MM3	1272	1402	1299	981	466
folC_1_19_B_MM4	1169	1338	1721	756	584
folC_1_19_B_MM5	2115	1798	2712	1809	1012
folC_1_19_B_MM6	1648	1409	1707	1083	758
folC_1_19_B_MM7	456	443	365	312	342
folC_1_19_B_MM8	773	683	1010	1251	1962
folC_1_19_B_MM9	541	585	865	1016	1446
folC_1_19_C	1468	1265	1803	1028	435
folC_1_19_D_MM2-8	1404	1296	1563	1400	2078
folC_1_19_D_MM3-10	1184	1380	1691	1730	2333
folC_1_19_D_MM4-6	1158	1087	1210	941	575
folC_1_19_D_MM7-9	1742	1402	2048	1523	493
folC_1_19_D_MM9-19	925	861	1037	583	256
folC_1_19_W_MM1	1437	1245	1576	1108	566
folC_1_19_W_MM10	2179	1681	2139	1214	786
folC_1_19_W_MM11	1712	1419	1754	1049	613
folC_1_19_W_MM13	1032	989	1026	1369	1778
folC_1_19_W_MM16	1178	1095	1327	1326	1943
folC_1_19_W_MM19	967	956	1063	1054	811
folC_1_19_W_MM2	1282	1285	1513	993	537
folC_1_19_W_MM20	1764	1949	2637	2934	4039
folC_1_19_W_MM3	1676	1767	1955	1375	868
folC_1_19_W_MM4	1565	1488	2253	1053	598
folC_1_19_W_MM5	910	848	894	623	421
folC_1_19_W_MM6	1199	1424	1704	1236	529
folC_1_19_W_MM7	2164	1526	1986	868	290
folC_1_19_W_MM8	1521	995	1166	916	447
folC_1_19_W_MM9	1212	1278	1706	921	554
folC_2_93_C	1296	1630	2482	2352	3429
folC_3_250_B_MM10	1189	1069	1374	675	335
folC_3_250_B_MM11	1178	1478	1222	689	511
folC_3_250_B_MM12	1597	1464	1850	1145	903
folC_3_250_B_MM13	1498	1514	2261	2620	3104
folC_3_250_B_MM14	1	3			1
folC_3_250_B_MM2	1400	1114	1157	612	422
folC_3_250_B_MM3	1560	1743	1782	1004	542
folC_3_250_B_MM4	1219	948	1481	814	346
folC_3_250_B_MM5	1540	1378	1535	911	759
folC_3_250_B_MM6	1250	1192	1590	757	503
folC_3_250_B_MM7	1185	858	1049	637	358
folC_3_250_B_MM8	1245	1164	1180	663	280
folC_3_250_B_MM9	1063	855	1056	561	290
folC_3_250_C	549	681	767	484	266
folC_3_250_D_MM2-8	1198	1121	1358	627	472
folC_3_250_D_MM3-10	1121	887	1048	566	340
folC_3_250_D_MM4-6	1831	1580	1974	1126	706
folC_3_250_D_MM7-9	986	905	1065	579	371
folC_3_250_D_MM9-19	1608	1395	1921	1664	2054
folC_3_250_W_MM1	1433	1268	1627	804	531
folC_3_250_W_MM10	1073	936	1039	531	467
folC_3_250_W_MM11	1089	773	821	590	406
folC_3_250_W_MM13	683	746	1012	593	518
folC_3_250_W_MM16	1302	1214	1302	1225	1471
folC_3_250_W_MM19	1137	1119	1436	1122	1071
folC_3_250_W_MM2	1026	1025	1237	616	368
folC_3_250_W_MM20	683	848	1195	1412	2130
folC_3_250_W_MM3	726	1013	960	457	348
folC_3_250_W_MM4	1169	1513	1913	990	483
folC_3_250_W_MM5	1081	1086	1300	651	304
folC_3_250_W_MM6	1219	1101	1189	679	457
folC_3_250_W_MM7	1003	1052	1223	633	386
folC_3_250_W_MM8	1152	1232	1376	878	439
folC_3_250_W_MM9	677	782	856	568	366
folD_1_86_B_MM10	838	1065	916	827	901
folD_1_86_B_MM11	1436	1142	1717	2226	4189
folD_1_86_B_MM12	1604	1180	2011	1959	3472
folD_1_86_B_MM13	1560	1422	1872	2151	4322
folD_1_86_B_MM14	564	590	750	902	1764
folD_1_86_B_MM2	666	574	332	88	20
folD_1_86_B_MM3	1365	1253	828	327	196
folD_1_86_B_MM4	984	946	525	234	55
folD_1_86_B_MM5	1199	935	551	159	45
folD_1_86_B_MM6	1148	973	616	192	23
folD_1_86_B_MM7	701	680	329	113	103
folD_1_86_B_MM8	1201	1353	660	218	95
folD_1_86_B_MM9	1054	984	874	474	414
folD_1_86_C	765	640	295	118	26
folD_1_86_D_MM2-8	451	517	332	101	70
folD_1_86_D_MM3-10	753	749	338	179	56
folD_1_86_D_MM4-6	815	756	382	162	37
folD_1_86_D_MM7-9	578	436	367	235	224
folD_1_86_D_MM9-19	1316	1029	760	385	230
folD_1_86_W_MM1	453	368	240	98	45
folD_1_86_W_MM10	547	401	318	48	23
folD_1_86_W_MM11	352	354	201	155	38
folD_1_86_W_MM13	575	446	228	167	11
folD_1_86_W_MM16	413	502	534	149	52
folD_1_86_W_MM19	935	793	585	211	148
folD_1_86_W_MM2	541	449	329	97	27
folD_1_86_W_MM20	440	387	560	373	605
folD_1_86_W_MM3	949	738	292	200	17
folD_1_86_W_MM4	790	750	433	66	43
folD_1_86_W_MM5	772	525	263	78	5
folD_1_86_W_MM6	1026	845	384	189	20
folD_1_86_W_MM7	575	509	327	120	50
folD_1_86_W_MM8	742	736	382	133	17
folD_1_86_W_MM9	1017	714	485	231	159
folD_2_110_C	737	588	489	259	83
folD_3_207_B_MM10	865	689	1155	1213	2291
folD_3_207_B_MM11	731	872	1047	1104	2045
folD_3_207_B_MM12	652	497	720	818	1196
folD_3_207_B_MM13	740	810	1076	1218	2101
folD_3_207_B_MM14	991	1036	1208	1878	2605
folD_3_207_B_MM2	703	644	542	300	170
folD_3_207_B_MM3	1713	1366	1270	842	712
folD_3_207_B_MM4	419	460	671	333	175
folD_3_207_B_MM5	580	532	557	466	534
folD_3_207_B_MM6	938	1022	933	894	925
folD_3_207_B_MM7	809	711	754	692	714
folD_3_207_B_MM8	760	689	734	594	682
folD_3_207_B_MM9	1025	961	1361	1563	2702
folD_3_207_C	622	553	512	399	165
folD_3_207_D_MM2-8	394	347	557	355	377
folD_3_207_D_MM3-10	540	437	525	414	393
folD_3_207_D_MM4-6	1178	1173	1456	1082	1201
folD_3_207_D_MM7-9	984	768	1140	1055	1374
folD_3_207_D_MM9-19	856	926	1130	1547	2363
folD_3_207_W_MM1	422	509	675	334	256
folD_3_207_W_MM10	773	539	574	226	239
folD_3_207_W_MM11	572	553	479	321	276
folD_3_207_W_MM13	394	384	379	259	91
folD_3_207_W_MM16	639	493	534	282	246
folD_3_207_W_MM19	922	1062	1141	1472	2673
folD_3_207_W_MM2	863	755	593	414	305
folD_3_207_W_MM20	1606	1471	1105	440	240
folD_3_207_W_MM3	1130	821	782	625	474
folD_3_207_W_MM4	1029	803	1033	473	382
folD_3_207_W_MM5	1376	1173	1368	1052	848
folD_3_207_W_MM6	286	391	462	219	219
folD_3_207_W_MM7	285	348	356	229	132
folD_3_207_W_MM8	277	326	288	201	180
folD_3_207_W_MM9	785	632	527	423	258
ftsA_1_50_B_MM10	786	763	858	793	1086
ftsA_1_50_B_MM11	884	923	1671	1959	3181
ftsA_1_50_B_MM12	739	625	1161	1266	1694
ftsA_1_50_B_MM13	926	753	1114	1137	2553
ftsA_1_50_B_MM14	712	660	869	1090	1646
ftsA_1_50_B_MM2	672	384	427	106	4
ftsA_1_50_B_MM3	384	379	158	19	24
ftsA_1_50_B_MM4	202	156	108	40	60
ftsA_1_50_B_MM5	677	664	382	109	11
ftsA_1_50_B_MM6	568	630	355	208	193
ftsA_1_50_B_MM7	279	308	130	71	10
ftsA_1_50_B_MM8	547	429	315	52	39
ftsA_1_50_B_MM9	926	779	617	99	6
ftsA_1_50_C	359	245	147	29	13
ftsA_1_50_D_MM2-8	631	678	322	165	22
ftsA_1_50_D_MM3-10	1736	1796	2063	1531	1346
ftsA_1_50_D_MM4-6	300	359	272	118	101
ftsA_1_50_D_MM7-9	712	672	397	80	11
ftsA_1_50_D_MM9-19	836	681	300	194	26
ftsA_1_50_W_MM1	345	290	167	67	11
ftsA_1_50_W_MM10	1391	1266	812	273	110
ftsA_1_50_W_MM11	1137	1036	884	139	141
ftsA_1_50_W_MM13	733	647	443	55	27
ftsA_1_50_W_MM16	825	498	489	63	36
ftsA_1_50_W_MM19	340	377	337	142	42
ftsA_1_50_W_MM2	383	315	246	182	14
ftsA_1_50_W_MM20	965	956	821	146	48
ftsA_1_50_W_MM3	406	348	380	138	26
ftsA_1_50_W_MM4	286	217	218	21	390
ftsA_1_50_W_MM5	396	266	70	8	3
ftsA_1_50_W_MM6	607	413	286	10	2
ftsA_1_50_W_MM7	440	385	368	14	1
ftsA_1_50_W_MM8	503	451	375	28	8
ftsA_1_50_W_MM9	860	626	405	131	3
ftsA_2_123_C	383	316	194	30	2
ftsA_3_344_B_MM10	562	622	659	718	1049
ftsA_3_344_B_MM11	1633	1488	1976	2094	2895
ftsA_3_344_B_MM12	919	1004	1131	1218	1751
ftsA_3_344_B_MM13	492	556	542	453	566
ftsA_3_344_B_MM14	1452	1327	1770	1563	2447
ftsA_3_344_B_MM2	794	606	440	183	69
ftsA_3_344_B_MM3	790	623	476	162	208
ftsA_3_344_B_MM4	1652	1449	830	303	41
ftsA_3_344_B_MM5	887	828	523	75	22
ftsA_3_344_B_MM6	1425	1146	875	301	16
ftsA_3_344_B_MM7	1157	877	871	55	9
ftsA_3_344_B_MM8	702	607	427	121	13
ftsA_3_344_B_MM9	1157	1094	1092	390	158
ftsA_3_344_C	1222	826	655	103	159
ftsA_3_344_D_MM2-8	1350	1187	851	177	62
ftsA_3_344_D_MM3-10	1706	1067	546	137	111
ftsA_3_344_D_MM4-6	1102	1064	955	79	7
ftsA_3_344_D_MM7-9	1181	1176	1496	212	137
ftsA_3_344_D_MM9-19	1473	1282	1321	99	23
ftsA_3_344_W_MM1	1115	760	364	98	26
ftsA_3_344_W_MM10	725	550	446	155	4
ftsA_3_344_W_MM11	1283	1192	768	98	12
ftsA_3_344_W_MM13	1154	778	750	116	22
ftsA_3_344_W_MM16	2027	1565	862	266	130
ftsA_3_344_W_MM19	2139	1780	1255	251	82
ftsA_3_344_W_MM2	1108	863	631	144	31
ftsA_3_344_W_MM20	1700	1529	1434	1001	1059
ftsA_3_344_W_MM3	620	691	438	50	42
ftsA_3_344_W_MM4	754	693	452	101	89
ftsA_3_344_W_MM5	710	575	323	81	4
ftsA_3_344_W_MM6	845	622	475	67	17
ftsA_3_344_W_MM7	896	889	505	91	175
ftsA_3_344_W_MM8	890	666	434	132	7
ftsA_3_344_W_MM9	796	722	468	98	30
ftsK_1_57_B_MM10	662	671	784	765	600
ftsK_1_57_B_MM11	871	645	930	991	1004
ftsK_1_57_B_MM12	747	716	995	1215	1500
ftsK_1_57_B_MM13	340	116	93	61	88
ftsK_1_57_B_MM14	651	454	755	881	1112
ftsK_1_57_B_MM2	1152	1012	1290	441	315
ftsK_1_57_B_MM3	1164	1154	1071	579	527
ftsK_1_57_B_MM4	1900	1936	2489	1158	478
ftsK_1_57_B_MM5	1108	979	1167	377	117
ftsK_1_57_B_MM6	1427	1374	1411	485	252
ftsK_1_57_B_MM7	690	861	806	360	137
ftsK_1_57_B_MM8	917	915	949	570	326
ftsK_1_57_B_MM9	1135	888	852	226	301
ftsK_1_57_C	1509	1268	1369	638	139
ftsK_1_57_D_MM2-8	1598	1261	1416	528	423
ftsK_1_57_D_MM3-10	1351	1156	1316	644	371
ftsK_1_57_D_MM4-6	1376	1160	1348	378	287
ftsK_1_57_D_MM7-9	1450	1398	1404	551	238
ftsK_1_57_D_MM9-19	1210	1164	2430	3243	4719
ftsK_1_57_W_MM1	1040	1116	1089	777	166
ftsK_1_57_W_MM10	810	661	860	472	319
ftsK_1_57_W_MM11	950	995	972	492	77
ftsK_1_57_W_MM13	1191	991	950	811	385
ftsK_1_57_W_MM16	1415	1156	1515	687	471
ftsK_1_57_W_MM19	1784	1790	4061	5420	7444
ftsK_1_57_W_MM2	877	829	812	574	123
ftsK_1_57_W_MM20	1449	1419	2035	2003	2633
ftsK_1_57_W_MM3	1273	1419	1287	505	248
ftsK_1_57_W_MM4	1393	1256	1472	539	213
ftsK_1_57_W_MM5	1351	1243	1355	532	234
ftsK_1_57_W_MM6	865	865	851	646	166
ftsK_1_57_W_MM7	1354	1152	1225	594	142
ftsK_1_57_W_MM8	884	751	878	409	132
ftsK_1_57_W_MM9	898	876	814	392	158
ftsK_2_93_C		3
ftsK_3_200_B_MM10	807	617	967	1084	1737
ftsK_3_200_B_MM11	1063	1151	1692	1411	2190
ftsK_3_200_B_MM12	646	725	1123	1036	1419
ftsK_3_200_B_MM13	1018	990	1523	1481	2313
ftsK_3_200_B_MM14	873	666	1082	1290	1426
ftsK_3_200_B_MM2	157	132	158	76	133
ftsK_3_200_B_MM3	1089	856	1174	1186	1647
ftsK_3_200_B_MM4	606	625	516	553	835
ftsK_3_200_B_MM5	1294	1178	1683	1228	1858
ftsK_3_200_B_MM6	730	841	860	1104	1263
ftsK_3_200_B_MM7	445	588	676	484	576
ftsK_3_200_B_MM8	660	760	1031	887	1398
ftsK_3_200_B_MM9	1549	1410	1620	1843	2495
ftsK_3_200_C	760	623	885	1317	1553
ftsK_3_200_D_MM2-8	1196	1075	1353	1573	1923
ftsK_3_200_D_MM3-10	468	1021	580	589	519
ftsK_3_200_D_MM4-6	695	807	852	872	723
ftsK_3_200_D_MM7-9	542	709	1088	969	1407
ftsK_3_200_D_MM9-19	880	703	1097	1031	1984
ftsK_3_200_W_MM1	608	669	816	713	715
ftsK_3_200_W_MM10	691	807	1008	1003	1030
ftsK_3_200_W_MM11	1595	1340	1945	1628	2286
ftsK_3_200_W_MM13	506	582	783	968	970
ftsK_3_200_W_MM16	1130	1151	1601	2457	3225
ftsK_3_200_W_MM19	509	591	690	700	1208
ftsK_3_200_W_MM2	448	467	610	577	692
ftsK_3_200_W_MM20	763	747	1020	1203	1871
ftsK_3_200_W_MM3	563	500	662	625	575
ftsK_3_200_W_MM4	672	520	887	387	717
ftsK_3_200_W_MM5	1117	949	1514	1432	1920
ftsK_3_200_W_MM6	1412	1230	1763	1558	1557
ftsK_3_200_W_MM7	1169	1037	1674	2288	3244
ftsK_3_200_W_MM8	1427	1470	1617	1856	2754
ftsK_3_200_W_MM9	901	1084	1403	1078	1795
fusA_1_16_B_MM10	540	564	857	899	1234
fusA_1_16_B_MM11	657	589	957	1052	1772
fusA_1_16_B_MM12	857	993	1227	1263	1695
fusA_1_16_B_MM13	1030	1061	1364	1583	2104
fusA_1_16_B_MM14	796	828	1168	1378	2060
fusA_1_16_B_MM2	884	785	1186	648	352
fusA_1_16_B_MM3	1051	1051	1477	1004	590
fusA_1_16_B_MM4	1094	1826	1234	820	283
fusA_1_16_B_MM5	928	843	1386	883	865
fusA_1_16_B_MM6	1038	1050	1326	1078	943
fusA_1_16_B_MM7	1276	1265	2358	2360	2598
fusA_1_16_B_MM8	648	661	1133	1223	1492
fusA_1_16_B_MM9	1132	1043	1541	1359	2043
fusA_1_16_C	909	883	1177	660	351
fusA_1_16_D_MM2-8	504	543	1165	1116	1519
fusA_1_16_D_MM3-10	1028	820	1500	1361	1378
fusA_1_16_D_MM4-6	813	728	921	565	404
fusA_1_16_D_MM7-9	1971	1724	3083	3048	2623
fusA_1_16_D_MM9-19	1083	1596	2763	2172	1987
fusA_1_16_W_MM1	484	395	3436	282	140
fusA_1_16_W_MM10	543	502	778	413	287
fusA_1_16_W_MM11	883	871	1000	517	369
fusA_1_16_W_MM13	1631	1428	1464	777	447
fusA_1_16_W_MM16	1298	1463	1794	1279	1099
fusA_1_16_W_MM19	1648	1878	3684	2762	2778
fusA_1_16_W_MM2	766	693	991	623	263
fusA_1_16_W_MM20	1205	1248	2201	2469	3670
fusA_1_16_W_MM3	752	586	531	357	304
fusA_1_16_W_MM4	1066	727	744	577	706
fusA_1_16_W_MM5	1031	907	1088	539	325
fusA_1_16_W_MM6	696	574	712	528	416
fusA_1_16_W_MM7	1770	1468	1528	1298	564
fusA_1_16_W_MM8	1318	1150	1116	833	445
fusA_1_16_W_MM9	926	851	960	742	389
fusA_2_71_C	450	478	569	421	147
fusA_3_241_B_MM10	870	947	1058	1485	1795
fusA_3_241_B_MM11	597	665	720	825	1253
fusA_3_241_B_MM12	1218	959	1239	1233	1922
fusA_3_241_B_MM13	442	536	664	708	1023
fusA_3_241_B_MM14	1033	886	1186	1158	1492
fusA_3_241_B_MM2	1357	1265	1890	1208	1131
fusA_3_241_B_MM3	1404	1412	1777	1360	1111
fusA_3_241_B_MM4	1396	1345	1888	1545	1345
fusA_3_241_B_MM5	1132	1114	1768	1470	1533
fusA_3_241_B_MM6	1139	1261	2576	2346	2704
fusA_3_241_B_MM7	661	784	1323	1600	2037
fusA_3_241_B_MM8	780	790	1549	1787	2241
fusA_3_241_B_MM9	1100	1106	1432	1843	2595
fusA_3_241_C	1067	1021	1486	992	704
fusA_3_241_D_MM2-8	942	925	1272	1296	1861
fusA_3_241_D_MM3-10	798	820	1241	1266	1876
fusA_3_241_D_MM4-6	1201	1245	2115	2307	4013
fusA_3_241_D_MM7-9	1302	1426	1946	2134	2186
fusA_3_241_D_MM9-19	826	1089	1369	1591	2738
fusA_3_241_W_MM1	927	949	1509	1041	901
fusA_3_241_W_MM10	819	1052	1637	1119	859
fusA_3_241_W_MM11	1307	1524	2296	3286	1621
fusA_3_241_W_MM13	2646	2649	3813	2364	2759
fusA_3_241_W_MM16	860	943	2769	998	1040
fusA_3_241_W_MM19	698	975	1360	1337	1160
fusA_3_241_W_MM2	282	454	395	323	131
fusA_3_241_W_MM20	1053	1086	1528	1238	1544
fusA_3_241_W_MM3	1321	1444	1672	1315	1162
fusA_3_241_W_MM4	2325	1601	2704	1896	1854
fusA_3_241_W_MM5	1827	1327	1967	1368	1069
fusA_3_241_W_MM6	709	993	1403	1696	1859
fusA_3_241_W_MM7	764	941	983	874	824
fusA_3_241_W_MM8	546	797	1086	1152	972
fusA_3_241_W_MM9	2152	1963	3249	2913	2673
gapA_1_33_B_MM10	439	383	504	442	424
gapA_1_33_B_MM11	776	646	678	581	843
gapA_1_33_B_MM12	611	562	569	574	697
gapA_1_33_B_MM13	614	620	856	770	1067
gapA_1_33_B_MM14	279	304	293	440	386
gapA_1_33_B_MM2	315	247	230	121	66
gapA_1_33_B_MM3	952	730	641	375	305
gapA_1_33_B_MM4	473	524	379	257	151
gapA_1_33_B_MM5	277	260	270	102	76
gapA_1_33_B_MM6	641	437	327	217	138
gapA_1_33_B_MM7	537	507	549	343	197
gapA_1_33_B_MM8	665	493	343	198	257
gapA_1_33_B_MM9	537	383	427	290	171
gapA_1_33_C	260	275	239	193	24
gapA_1_33_D_MM2-8	597	453	589	220	176
gapA_1_33_D_MM3-10	312	270	291	258	134
gapA_1_33_D_MM4-6	1295	1071	755	517	334
gapA_1_33_D_MM7-9	384	307	173	163	100
gapA_1_33_D_MM9-19	1030	834	528	373	209
gapA_1_33_W_MM1	471	358	220	175	125
gapA_1_33_W_MM10	397	308	243	153	98
gapA_1_33_W_MM11	429	329	330	181	69
gapA_1_33_W_MM13	814	923	616	690	183
gapA_1_33_W_MM16	672	596	635	335	49
gapA_1_33_W_MM19	292	318	211	85	56
gapA_1_33_W_MM2	258	303	157	145	36
gapA_1_33_W_MM20	714	527	410	227	208
gapA_1_33_W_MM3	945	554	466	307	179
gapA_1_33_W_MM4	505	425	456	245	174
gapA_1_33_W_MM5	430	347	200	115	139
gapA_1_33_W_MM6	401	348	422	279	119
gapA_1_33_W_MM7	394	296	330	156	63
gapA_1_33_W_MM8	543	362	325	212	108
gapA_1_33_W_MM9	431	303	241	117	111
gapA_2_54_C	334	348	194	90	64
gapA_3_216_B_MM10	710	545	562	642	958
gapA_3_216_B_MM11	1330	1060	1423	1256	1413
gapA_3_216_B_MM12	1018	961	1259	1371	2266
gapA_3_216_B_MM13	1068	1013	1354	1461	2535
gapA_3_216_B_MM14	650	672	750	735	1421
gapA_3_216_B_MM2	513	467	390	207	184
gapA_3_216_B_MM3	364	336	306	151	410
gapA_3_216_B_MM4	539	426	335	199	206
gapA_3_216_B_MM5	298	273	239	133	208
gapA_3_216_B_MM6	533	447	550	337	208
gapA_3_216_B_MM7	226	296	611	160	148
gapA_3_216_B_MM8	670	575	576	422	388
gapA_3_216_B_MM9	700	507	535	384	438
gapA_3_216_C	439	402	344	238	65
gapA_3_216_D_MM2-8	578	559	432	244	145
gapA_3_216_D_MM3-10	1041	726	453	203	183
gapA_3_216_D_MM4-6	256	214	199	125	97
gapA_3_216_D_MM7-9	420	440	406	168	224
gapA_3_216_D_MM9-19	359	432	489	294	380
gapA_3_216_W_MM1	601	400	502	210	161
gapA_3_216_W_MM10	668	491	454	252	84
gapA_3_216_W_MM11	609	537	349	207	105
gapA_3_216_W_MM13	271	163	153	69	60
gapA_3_216_W_MM16	299	272	211	151	105
gapA_3_216_W_MM19	438	327	476	349	415
gapA_3_216_W_MM2	369	250	175	90	94
gapA_3_216_W_MM20	1112	895	871	722	1105
gapA_3_216_W_MM3	765	506	398	175	420
gapA_3_216_W_MM4	735	664	463	260	138
gapA_3_216_W_MM5	213	213	139	49	26
gapA_3_216_W_MM6	376	299	302	141	42
gapA_3_216_W_MM7	682	506	513	452	209
gapA_3_216_W_MM8	643	417	354	168	107
gapA_3_216_W_MM9	270	328	283	155	156
gcvH_1_62_B_MM10	964	1039	1492	1513	2844
gcvH_1_62_B_MM11	1613	1663	1949	2542	3853
gcvH_1_62_B_MM12	1488	1484	1952	2100	3464
gcvH_1_62_B_MM13	1572	1610	2046	1913	1970
gcvH_1_62_B_MM14	1144	1149	1481	1684	2694
gcvH_1_62_B_MM2	1228	1314	2016	2063	3407
gcvH_1_62_B_MM3	1266	1356	1941	2250	4096
gcvH_1_62_B_MM4	1871	2067	2623	3340	5478
gcvH_1_62_B_MM5	1755	2227	2986	3477	5978
gcvH_1_62_B_MM6	1714	1366	2217	2353	4314
gcvH_1_62_B_MM7	1152	1393	1498	1679	2903
gcvH_1_62_B_MM8	2300	2085	3158	3264	4776
gcvH_1_62_B_MM9	1082	1290	1595	2025	3315
gcvH_1_62_C	1024	1096	1518	1533	2556
gcvH_1_62_D_MM2-8	1327	1126	1515	1480	2985
gcvH_1_62_D_MM3-10	936	740	1190	1091	2027
gcvH_1_62_D_MM4-6	1023	919	1268	1758	2844
gcvH_1_62_D_MM7-9	1565	1772	2432	2869	4682
gcvH_1_62_D_MM9-19	941	1027	1442	2081	2752
gcvH_1_62_W_MM1	1362	1083	2005	1871	3396
gcvH_1_62_W_MM10	942	1039	1332	1369	2167
gcvH_1_62_W_MM11	1287	1162	1593	1817	3330
gcvH_1_62_W_MM13	1437	1060	1661	1741	2767
gcvH_1_62_W_MM16	1012	899	1203	1306	2009
gcvH_1_62_W_MM19	614	676	876	1075	1590
gcvH_1_62_W_MM2	1375	1587	2025	2211	3225
gcvH_1_62_W_MM20	1023	961	1339	1649	2442
gcvH_1_62_W_MM3	991	1281	1446	1700	2814
gcvH_1_62_W_MM4	1566	1372	1999	2052	3608
gcvH_1_62_W_MM5	1393	1273	1974	2018	3325
gcvH_1_62_W_MM6	1462	1335	2207	2374	3895
gcvH_1_62_W_MM7	1214	1316	2022	2540	3997
gcvH_1_62_W_MM8	1029	1194	1667	1702	2487
gcvH_1_62_W_MM9	1561	1416	1975	2421	4362
gcvH_2_89_C	820	823	1496	1058	932
gcvH_3_217_B_MM10	1665	1343	2638	1860	3229
gcvH_3_217_B_MM11	944	976	1130	1397	1997
gcvH_3_217_B_MM12	812	714	1085	1042	1618
gcvH_3_217_B_MM13	1193	1852	1737	1907	2700
gcvH_3_217_B_MM14	1157	1134	1700	1765	3026
gcvH_3_217_B_MM2	1962	1936	2656	3177	4531
gcvH_3_217_B_MM3	881	946	1375	1770	2133
gcvH_3_217_B_MM4	1323	1139	1975	1976	3423
gcvH_3_217_B_MM5	2085	2077	3474	3732	6726
gcvH_3_217_B_MM6	729	894	1262	1477	2055
gcvH_3_217_B_MM7	1175	1163	1627	1814	2446
gcvH_3_217_B_MM8	1383	1251	2077	2040	3559
gcvH_3_217_B_MM9	890	1047	1591	1806	2599
gcvH_3_217_C	1173	1181	1474	1597	2482
gcvH_3_217_D_MM2-8	1512	1777	2217	727	256
gcvH_3_217_D_MM3-10	1203	1366	1920	1868	3303
gcvH_3_217_D_MM4-6	1751	1780	2302	3228	5213
gcvH_3_217_D_MM7-9	1286	1460	1655	1825	2606
gcvH_3_217_D_MM9-19	478	523	636	783	877
gcvH_3_217_W_MM1	1428	1489	2031	2139	2934
gcvH_3_217_W_MM10	1155	1172	1265	1580	2840
gcvH_3_217_W_MM11	1314	1229	1586	1622	2481
gcvH_3_217_W_MM13	1609	1502	2057	2211	3259
gcvH_3_217_W_MM16	1391	1095	1476	1585	2475
gcvH_3_217_W_MM19	941	1137	1516	1420	2139
gcvH_3_217_W_MM2	1478	1566	2119	305	184
gcvH_3_217_W_MM20	958	928	1081	1056	1701
gcvH_3_217_W_MM3	1780	1498	2162	2750	3821
gcvH_3_217_W_MM4	1197	1184	1882	2222	3140
gcvH_3_217_W_MM5	1148	1073	1310	1369	2473
gcvH_3_217_W_MM6	1331	1463	2132	2681	4313
gcvH_3_217_W_MM7	1076	1216	1617	1762	2388
gcvH_3_217_W_MM8	1310	1289	1825	2005	3099
gcvH_3_217_W_MM9	1161	1029	1282	1607	2273
glnS_1_17_B_MM10	812	653	742	590	746
glnS_1_17_B_MM11	620	522	625	633	721
glnS_1_17_B_MM12	606	516	590	692	721
glnS_1_17_B_MM13	733	525	821	691	935
glnS_1_17_B_MM14	944	789	1061	872	1223
glnS_1_17_B_MM2	725	362	323	140	120
glnS_1_17_B_MM3	364	321	247	163	170
glnS_1_17_B_MM4	706	373	285	273	63
glnS_1_17_B_MM5	916	742	473	351	89
glnS_1_17_B_MM6	756	583	363	238	69
glnS_1_17_B_MM7	929	674	604	322	168
glnS_1_17_B_MM8	1170	976	934	375	385
glnS_1_17_B_MM9	898	574	675	267	125
glnS_1_17_C	230	195	101	68	17
glnS_1_17_D_MM2-8	371	257	145	84	62
glnS_1_17_D_MM3-10	595	689	698	601	620
glnS_1_17_D_MM4-6	464	396	235	145	183
glnS_1_17_D_MM7-9	687	346	317	167	88
glnS_1_17_D_MM9-19	518	489	551	295	247
glnS_1_17_W_MM1	362	181	147	89	10
glnS_1_17_W_MM10	518	331	295	165	90
glnS_1_17_W_MM11	203	146	48	58	19
glnS_1_17_W_MM13	322	270	338	130	38
glnS_1_17_W_MM16	999	791	678	390	193
glnS_1_17_W_MM19	675	768	789	609	331
glnS_1_17_W_MM2	320	203	184	164	120
glnS_1_17_W_MM20	496	388	380	227	135
glnS_1_17_W_MM3	698	625	447	219	75
glnS_1_17_W_MM4	438	315	204	148	51
glnS_1_17_W_MM5	387	225	204	64	13
glnS_1_17_W_MM6	204	151	91	57	47
glnS_1_17_W_MM7	160	177	99	59	65
glnS_1_17_W_MM8	227	181	186	41	15
glnS_1_17_W_MM9	327	245	188	76	49
glnS_2_62_C	843	332	314	117	128
glnS_3_321_B_MM10	1232	942	1244	884	974
glnS_3_321_B_MM11	1252	1222	1833	2082	3570
glnS_3_321_B_MM12	922	765	1044	1374	2644
glnS_3_321_B_MM13	806	863	1184	1481	2486
glnS_3_321_B_MM14	1144	1076	1236	1720	3310
glnS_3_321_B_MM2	422	447	242	176	95
glnS_3_321_B_MM3	207	153	186	25	37
glnS_3_321_B_MM4	424	383	228	181	57
glnS_3_321_B_MM5	398	422	269	104	173
glnS_3_321_B_MM6	431	352	314	254	41
glnS_3_321_B_MM7	466	353	282	167	118
glnS_3_321_B_MM8	420	342	242	117	80
glnS_3_321_B_MM9	1091	866	926	444	228
glnS_3_321_C	388	356	248	179	270
glnS_3_321_D_MM2-8	520	475	344	103	114
glnS_3_321_D_MM3-10	515	345	408	98	174
glnS_3_321_D_MM4-6	484	420	337	82	143
glnS_3_321_D_MM7-9	666	535	377	141	75
glnS_3_321_D_MM9-19	5	19	21	10	5
glnS_3_321_W_MM1	310	239	191	112	65
glnS_3_321_W_MM10	428	344	357	175	92
glnS_3_321_W_MM11	377	362	358	214	49
glnS_3_321_W_MM13	381	384	271	243	108
glnS_3_321_W_MM16	323	260	213	123	65
glnS_3_321_W_MM19	25	27	1	1	3
glnS_3_321_W_MM2	565	417	209	187	67
glnS_3_321_W_MM20	912	957	806	654	746
glnS_3_321_W_MM3	363	288	231	126	57
glnS_3_321_W_MM4	769	491	475	150	156
glnS_3_321_W_MM5	297	398	218	151	26
glnS_3_321_W_MM6	539	320	235	207	61
glnS_3_321_W_MM7	273	178	194	82	55
glnS_3_321_W_MM8	319	391	269	173	27
glnS_3_321_W_MM9	296	346	169	131	36
glyA_1_26_B_MM10	130	73	92	94	39
glyA_1_26_B_MM11	173	51	127	91	35
glyA_1_26_B_MM12	256	253	449	493	515
glyA_1_26_B_MM13	420	357	516	537	728
glyA_1_26_B_MM14	1280	970	1236	1142	1894
glyA_1_26_B_MM2	264	103	74	48	1
glyA_1_26_B_MM3	93	85	51	34	2
glyA_1_26_B_MM4	91	107	63	61	14
glyA_1_26_B_MM5	170	111	107	79	49
glyA_1_26_B_MM6	201	166	143	69	23
glyA_1_26_B_MM7	138	142	133	58	43
glyA_1_26_B_MM8	167	78	65	26	1
glyA_1_26_B_MM9	19	25	15	7	1
glyA_1_26_C	43	21	26	1	1
glyA_1_26_D_MM2-8	42	38	30	7
glyA_1_26_D_MM3-10	11	22	43	6	3
glyA_1_26_D_MM4-6	42	13	14		3
glyA_1_26_D_MM7-9	4	10
glyA_1_26_D_MM9-19	264	329	352	193	103
glyA_1_26_W_MM1	254	119	153	143	36
glyA_1_26_W_MM10	89	55	39	51	25
glyA_1_26_W_MM11	11	2	1
glyA_1_26_W_MM13	575	488	442	189	101
glyA_1_26_W_MM16	94	88	64	13	12
glyA_1_26_W_MM19	720	608	471	401	115
glyA_1_26_W_MM2	163	62	76	28	50
glyA_1_26_W_MM20	40	94	58	2
glyA_1_26_W_MM3	107	63	25	3
glyA_1_26_W_MM4	112	37	39	51
glyA_1_26_W_MM5	6	22	9	1
glyA_1_26_W_MM6	35	47	4	1	6
glyA_1_26_W_MM7	8	25	5	11	11
glyA_1_26_W_MM8	76	54	8	9
glyA_1_26_W_MM9	5	27	6	2
glyA_2_116_C	1558	1432	1516	1268	1071
glyA_3_279_B_MM10	758	597	792	805	1813
glyA_3_279_B_MM11	1141	1051	1298	1563	2340
glyA_3_279_B_MM12	1530	1431	1549	1025	1020
glyA_3_279_B_MM13	1408	1173	1639	1774	2610
glyA_3_279_B_MM14	1086	1099	1601	1423	2558
glyA_3_279_B_MM2	1519	1371	1406	1323	908
glyA_3_279_B_MM3	876	776	801	697	804
glyA_3_279_B_MM4	1255	1006	1345	1372	1897
glyA_3_279_B_MM5	1273	1373	1772	2009	2586
glyA_3_279_B_MM6	1493	1442	2086	2102	3591
glyA_3_279_B_MM7	886	957	1399	1595	2612
glyA_3_279_B_MM8	825	776	1086	1171	1737
glyA_3_279_B_MM9	1151	1160	1684	1831	2560
glyA_3_279_C	959	912	988	982	1157
glyA_3_279_D_MM2-8	1447	1335	1803	1607	3147
glyA_3_279_D_MM3-10	545	477	555	513	519
glyA_3_279_D_MM4-6	1946	1601	2481	2451	4172
glyA_3_279_D_MM7-9	1045	829	1076	814	1087
glyA_3_279_D_MM9-19	1335	1624	2079	2743	5275
glyA_3_279_W_MM1	1163	1182	1494	1237	1125
glyA_3_279_W_MM10	680	562	660	673	742
glyA_3_279_W_MM11	1334	1210	1871	1675	2187
glyA_3_279_W_MM13	1174	1086	1270	1317	1098
glyA_3_279_W_MM16	1472	1071	1724	1467	2218
glyA_3_279_W_MM19	1640	1665	2549	3030	5729
glyA_3_279_W_MM2	1271	1103	1180	961	964
glyA_3_279_W_MM20	644	551	1053	1430	2849
glyA_3_279_W_MM3	820	1028	1165	1033	987
glyA_3_279_W_MM4	1161	1062	1241	1431	1868
glyA_3_279_W_MM5	1666	1633	2527	2390	3144
glyA_3_279_W_MM6	1416	1069	1751	1396	1861
glyA_3_279_W_MM7	1087	917	1143	1057	1142
glyA_3_279_W_MM8	539	552	749	681	1053
glyA_3_279_W_MM9	682	542	584	659	731
gpmA_1_60_B_MM10	1229	848	1250	1320	2202
gpmA_1_60_B_MM11	697	635	770	784	1037
gpmA_1_60_B_MM12	689	688	742	816	1163
gpmA_1_60_B_MM13	201	261	397	268	581
gpmA_1_60_B_MM14	927	891	872	982	1359
gpmA_1_60_B_MM2	1319	1058	1430	1612	2406
gpmA_1_60_B_MM3	919	551	803	654	1075
gpmA_1_60_B_MM4	405	454	512	513	550
gpmA_1_60_B_MM5	638	595	765	837	1103
gpmA_1_60_B_MM6	956	557	835	720	1346
gpmA_1_60_B_MM7	1279	895	1148	1601	2170
gpmA_1_60_B_MM8	644	700	835	795	1293
gpmA_1_60_B_MM9	747	652	883	1021	1481
gpmA_1_60_C	945	858	967	982	1740
gpmA_1_60_D_MM2-8	380	369	455	373	474
gpmA_1_60_D_MM3-10	698	704	681	846	1095
gpmA_1_60_D_MM4-6	1037	950	1046	1117	1660
gpmA_1_60_D_MM7-9	645	576	684	737	987
gpmA_1_60_D_MM9-19	776	1063	1201	1086	1882
gpmA_1_60_W_MM1	738	606	799	645	822
gpmA_1_60_W_MM10	1402	1085	1470	1576	2428
gpmA_1_60_W_MM11	889	840	1350	1374	2455
gpmA_1_60_W_MM13	874	724	914	815	1184
gpmA_1_60_W_MM16	1013	928	1494	1751	2297
gpmA_1_60_W_MM19	1783	1528	2258	2493	3817
gpmA_1_60_W_MM2	679	522	675	804	1106
gpmA_1_60_W_MM20	804	851	1196	1368	2609
gpmA_1_60_W_MM3	855	800	844	980	1412
gpmA_1_60_W_MM4	745	727	931	821	1242
gpmA_1_60_W_MM5	722	678	889	987	1340
gpmA_1_60_W_MM6	943	872	892	962	1544
gpmA_1_60_W_MM7	570	452	529	463	769
gpmA_1_60_W_MM8	650	632	857	669	1091
gpmA_1_60_W_MM9	769	877	788	904	1414
gpmA_3_251_B_MM10	574	582	726	674	1374
gpmA_3_251_B_MM11	474	385	397	410	586
gpmA_3_251_B_MM12	210	219	274	176	244
gpmA_3_251_B_MM13	280	209	238	256	259
gpmA_3_251_B_MM14	533	480	645	662	1176
gpmA_3_251_B_MM2	285	393	453	651	771
gpmA_3_251_B_MM3	576	557	625	484	872
gpmA_3_251_B_MM4	324	300	448	451	736
gpmA_3_251_B_MM5	516	545	455	677	991
gpmA_3_251_B_MM6	526	335	414	307	429
gpmA_3_251_B_MM7	669	573	601	826	996
gpmA_3_251_B_MM8	948	735	1082	923	1384
gpmA_3_251_B_MM9	401	484	497	356	555
gpmA_3_251_C	851	722	942	985	1695
gpmA_3_251_D_MM2-8	412	552	550	844	1382
gpmA_3_251_D_MM3-10	480	432	495	470	674
gpmA_3_251_D_MM4-6	653	771	1141	1192	2230
gpmA_3_251_D_MM7-9	476	645	710	617	878
gpmA_3_251_D_MM9-19	791	575	659	405	260
gpmA_3_251_W_MM1	776	624	682	800	1551
gpmA_3_251_W_MM10	895	712	712	786	1183
gpmA_3_251_W_MM11	548	712	567	646	821
gpmA_3_251_W_MM13	909	812	1217	997	1687
gpmA_3_251_W_MM16	640	550	587	709	1100
gpmA_3_251_W_MM19	1009	874	784	880	738
gpmA_3_251_W_MM2	586	656	669	795	1203
gpmA_3_251_W_MM20	677	635	645	620	1033
gpmA_3_251_W_MM3	626	501	600	732	1111
gpmA_3_251_W_MM4	252	354	229	332	410
gpmA_3_251_W_MM5	589	524	607	737	1120
gpmA_3_251_W_MM6	1259	1065	1237	1629	2157
gpmA_3_251_W_MM7	1391	1190	1608	1687	2799
gpmA_3_251_W_MM8	794	687	890	1196	1505
gpmA_3_251_W_MM9	522	512	472	426	762
[truncated: 3,976 more rows]

## Sheet: ATCATG
	Gly-T0	Gly-T1	Gly-T3	Gly-T5	Gly-T7
acpS_1_63_B_MM10	1394	1265	1561	1470	1904
acpS_1_63_B_MM11	586	658	767	443	679
acpS_1_63_B_MM12	1182	1124	1257	1161	1289
acpS_1_63_B_MM13	1168	799	871	981	1176
acpS_1_63_B_MM14	1018	1007	1053	1161	1741
acpS_1_63_B_MM2	586	552	736	858	878
acpS_1_63_B_MM3	1348	914	1193	1354	1226
acpS_1_63_B_MM4	1165	986	1336	1443	1587
acpS_1_63_B_MM5	770	626	887	761	799
acpS_1_63_B_MM6	1318	984	1144	1068	861
acpS_1_63_B_MM7	865	1008	1283	1572	1333
acpS_1_63_B_MM8	1164	997	1243	1144	1356
acpS_1_63_B_MM9	853	788	807	707	552
acpS_1_63_C	1146	867	1190	1186	1356
acpS_1_63_D_MM2-8	1064	1118	1221	1390	1480
acpS_1_63_D_MM3-10	977	926	1204	1063	1510
acpS_1_63_D_MM4-6	1361	844	604	83	11
acpS_1_63_D_MM7-9	751	726	921	709	662
acpS_1_63_D_MM9-19	1321	1048	1310	1053	440
acpS_1_63_W_MM1	1336	1260	1607	2016	1885
acpS_1_63_W_MM10	1367	1268	1903	1847	1874
acpS_1_63_W_MM11	1125	861	1421	1346	1019
acpS_1_63_W_MM13	656	619	783	800	828
acpS_1_63_W_MM16	1191	1028	1290	1320	1285
acpS_1_63_W_MM19	1535	1823	4251	4061	1939
acpS_1_63_W_MM2	996	773	1145	1103	943
acpS_1_63_W_MM20	907	763	668	473	278
acpS_1_63_W_MM3	583	662	718	774	773
acpS_1_63_W_MM4	1657	1411	909	357	109
acpS_1_63_W_MM5	1653	1497	2213	1987	2170
acpS_1_63_W_MM6	1713	1297	1799	1703	1704
acpS_1_63_W_MM7	1064	1125	1333	1198	1328
acpS_1_63_W_MM8	1101	1062	1473	1406	1796
acpS_1_63_W_MM9	976	1007	1143	850	664
acpS_2_129_C	1628	1376	1987	1742	2187
acpS_3_204_B_MM10	768	541	636	616	746
acpS_3_204_B_MM11	250	221	240	237	259
acpS_3_204_B_MM12	658	487	467	344	238
acpS_3_204_B_MM13	866	844	1172	945	1465
acpS_3_204_B_MM14	459	441	494	628	867
acpS_3_204_B_MM2	968	888	900	1085	1399
acpS_3_204_B_MM3	511	480	811	743	928
acpS_3_204_B_MM4	808	744	1011	911	1268
acpS_3_204_B_MM5	968	870	1090	1197	1315
acpS_3_204_B_MM6	657	730	692	860	956
acpS_3_204_B_MM7	656	628	910	904	1057
acpS_3_204_B_MM8	824	726	904	836	850
acpS_3_204_B_MM9	883	841	1032	1157	1666
acpS_3_204_C	1262	1266	1535	1511	1447
acpS_3_204_D_MM2-8	958	772	1113	992	1485
acpS_3_204_D_MM3-10	797	928	1209	957	846
acpS_3_204_D_MM4-6	979	956	1067	1318	1553
acpS_3_204_D_MM7-9	560	438	561	485	743
acpS_3_204_D_MM9-19	794	482	457	322	277
acpS_3_204_W_MM1	937	893	1374	1242	1367
acpS_3_204_W_MM10	435	533	590	502	1555
acpS_3_204_W_MM11	346	208	263	307	218
acpS_3_204_W_MM13	747	893	1153	1218	1761
acpS_3_204_W_MM16	445	529	779	907	1253
acpS_3_204_W_MM19	573	479	558	358	279
acpS_3_204_W_MM2	1334	1066	1456	1222	1353
acpS_3_204_W_MM20	890	630	1055	1018	1200
acpS_3_204_W_MM3	1472	1160	1541	1508	1839
acpS_3_204_W_MM4	682	735	1072	1015	1293
acpS_3_204_W_MM5	974	1285	1474	1597	1719
acpS_3_204_W_MM6	973	859	1248	1020	1225
acpS_3_204_W_MM7	709	712	1116	1060	1115
acpS_3_204_W_MM8	698	861	866	1045	897
acpS_3_204_W_MM9	860	637	934	1041	1016
argG_1_24_B_MM10	1078	1145	1687	2040	3710
argG_1_24_B_MM11	1100	1303	1807	2089	3797
argG_1_24_B_MM12	920	1180	1551	1710	2711
argG_1_24_B_MM13	1479	1419	1900	2167	3655
argG_1_24_B_MM14	1329	1170	1783	1738	2909
argG_1_24_B_MM2	853	1123	1830	1392	784
argG_1_24_B_MM3	875	888	1127	910	771
argG_1_24_B_MM4	1450	1307	1949	1703	1240
argG_1_24_B_MM5	1818	1872	3090	2856	1961
argG_1_24_B_MM6	1064	1280	1765	1663	820
argG_1_24_B_MM7	1297	1513	2907	2042	1174
argG_1_24_B_MM8	2380	1986	3600	3373	2723
argG_1_24_B_MM9	1216	1169	1706	1496	2259
argG_1_24_C	836	928	1271	1163	587
argG_1_24_D_MM2-8	696	721	982	736	480
argG_1_24_D_MM3-10	1151	1162	1495	1353	1943
argG_1_24_D_MM4-6	1081	1127	1581	1580	888
argG_1_24_D_MM7-9	868	925	1278	1088	718
argG_1_24_D_MM9-19	936	794	1286	1133	1383
argG_1_24_W_MM1	335	343	364	341	258
argG_1_24_W_MM10	1340	1099	1439	1068	943
argG_1_24_W_MM11	653	922	1156	895	794
argG_1_24_W_MM13	883	930	1148	1208	1965
argG_1_24_W_MM16	1066	876	1193	1060	1004
argG_1_24_W_MM19	908	647	1088	1034	579
argG_1_24_W_MM2	838	818	1302	787	584
argG_1_24_W_MM20	830	793	869	1053	1258
argG_1_24_W_MM3	717	658	1230	862	437
argG_1_24_W_MM4	652	765	895	912	392
argG_1_24_W_MM5	952	756	1404	1292	655
argG_1_24_W_MM6	541	524	808	671	528
argG_1_24_W_MM7	847	957	1433	1099	608
argG_1_24_W_MM8	671	700	1122	911	380
argG_1_24_W_MM9	758	839	1303	963	554
argG_2_71_C	755	840	896	1078	1225
argG_3_219_B_MM10	979	828	1151	1134	1553
argG_3_219_B_MM11	788	776	832	991	1392
argG_3_219_B_MM12	977	882	870	749	1231
argG_3_219_B_MM13	675	629	888	787	1166
argG_3_219_B_MM14	452	338	445	384	520
argG_3_219_B_MM2	1034	830	1266	1470	885
argG_3_219_B_MM3	953	910	1217	983	521
argG_3_219_B_MM4	885	849	960	1087	645
argG_3_219_B_MM5	949	902	1077	963	1222
argG_3_219_B_MM6	705	619	880	937	1362
argG_3_219_B_MM7	1207	1029	1599	1526	2459
argG_3_219_B_MM8	748	720	730	843	1353
argG_3_219_B_MM9	1049	988	1400	1484	2172
argG_3_219_C	966	855	1280	1255	935
argG_3_219_D_MM2-8	959	826	1064	1224	1605
argG_3_219_D_MM3-10	1438	1389	1712	1692	2086
argG_3_219_D_MM4-6	1487	1572	2415	2112	3395
argG_3_219_D_MM7-9	1080	1005	1366	1219	1937
argG_3_219_D_MM9-19	1130	1161	1749	1774	2833
argG_3_219_W_MM1	905	892	1750	1502	907
argG_3_219_W_MM10	1119	991	1764	1327	1036
argG_3_219_W_MM11	1367	1233	1644	1553	1311
argG_3_219_W_MM13	1267	1107	1399	1362	1944
argG_3_219_W_MM16	1447	1450	1867	2326	2472
argG_3_219_W_MM19	1173	1208	1505	1451	2216
argG_3_219_W_MM2	589	627	860	1044	320
argG_3_219_W_MM20	1065	824	1410	1518	2425
argG_3_219_W_MM3	1205	1022	1693	1557	1097
argG_3_219_W_MM4	1534	1638	2341	2574	2320
argG_3_219_W_MM5	760	593	917	665	1024
argG_3_219_W_MM6	2172	1981	2675	2964	4621
argG_3_219_W_MM7	1086	1125	1696	1413	1981
argG_3_219_W_MM8	812	720	784	843	971
argG_3_219_W_MM9	594	477	689	808	449
aroB_1_73_B_MM10	31	7	1	3
aroB_1_73_B_MM11	134	40	72	39	49
aroB_1_73_B_MM12	222	75	85	98	31
aroB_1_73_B_MM13	102	125	191	88	135
aroB_1_73_B_MM14	42	44	17	5	6
aroB_1_73_B_MM2	1	1
aroB_1_73_B_MM3	10	8	1	3	6
aroB_1_73_B_MM4	27	5	3		1
aroB_1_73_B_MM5	1	2
aroB_1_73_B_MM6	11	1
aroB_1_73_B_MM7	8	8	1	3
aroB_1_73_B_MM8	20	12		11
aroB_1_73_B_MM9	1	11	5	1	2
aroB_1_73_C	47	7			3
aroB_1_73_D_MM2-8	63	52	6	8	13
aroB_1_73_D_MM3-10	288	201	133	93	127
aroB_1_73_D_MM4-6	15	4	21	1	13
aroB_1_73_D_MM7-9	222	115	101	102	22
aroB_1_73_D_MM9-19	370	364	404	343	529
aroB_1_73_W_MM1		10	1
aroB_1_73_W_MM10	112	38	4	6	5
aroB_1_73_W_MM11	160	109	44	4	60
aroB_1_73_W_MM13	190	82	38	47	11
aroB_1_73_W_MM16				3
aroB_1_73_W_MM19	445	372	383	370	251
aroB_1_73_W_MM2	4	8
aroB_1_73_W_MM20	70	53	49	56	9
aroB_1_73_W_MM3	92	67	36	23	27
aroB_1_73_W_MM4	38	19	11	3	1
aroB_1_73_W_MM5	35	36	20	3	21
aroB_1_73_W_MM6	44	19	2	10
aroB_1_73_W_MM7	147	114	43	6	7
aroB_1_73_W_MM8	111	76	39	12
aroB_1_73_W_MM9	24	23	13	10	21
aroB_2_122_C	439	367	189	68	14
aroB_3_204_B_MM10	762	586	1201	1727	4147
aroB_3_204_B_MM11	596	328	530	797	1780
aroB_3_204_B_MM12	466	504	561	588	596
aroB_3_204_B_MM13	323	395	585	621	1270
aroB_3_204_B_MM14	316	303	317	523	950
aroB_3_204_B_MM2	665	638	919	811	1252
aroB_3_204_B_MM3	358	405	524	589	877
aroB_3_204_B_MM4	577	458	733	645	1132
aroB_3_204_B_MM5	574	490	776	928	1899
aroB_3_204_B_MM6	502	401	698	814	1538
aroB_3_204_B_MM7	779	644	1134	1406	3016
aroB_3_204_B_MM8	511	710	1140	1175	2373
aroB_3_204_B_MM9	519	470	675	1054	1753
aroB_3_204_C	502	369	557	734	1194
aroB_3_204_D_MM2-8	677	586	973	1063	2168
aroB_3_204_D_MM3-10	570	504	646	872	1444
aroB_3_204_D_MM4-6	380	310	468	578	952
aroB_3_204_D_MM7-9	434	389	708	803	1499
aroB_3_204_D_MM9-19	540	567	664	607	882
aroB_3_204_W_MM1	1089	846	1286	1769	2998
aroB_3_204_W_MM10	501	602	943	1113	2513
aroB_3_204_W_MM11	431	401	426	357	643
aroB_3_204_W_MM13	328	373	559	717	1132
aroB_3_204_W_MM16	514	540	730	1205	2227
aroB_3_204_W_MM19	424	470	536	638	868
aroB_3_204_W_MM2	762	709	1079	1066	1591
aroB_3_204_W_MM20	766	409	344	458	505
aroB_3_204_W_MM3	789	500	663	901	1584
aroB_3_204_W_MM4	662	484	604	645	1167
aroB_3_204_W_MM5	551	438	670	856	1595
aroB_3_204_W_MM6	633	422	632	786	1492
aroB_3_204_W_MM7	599	715	807	1197	2182
aroB_3_204_W_MM8	653	723	931	1217	2641
aroB_3_204_W_MM9	466	619	756	1080	2150
aroE_1_28_B_MM10	631	436	550	470	449
aroE_1_28_B_MM11	1452	1353	1903	2087	3660
aroE_1_28_B_MM12	998	997	1385	1583	2131
aroE_1_28_B_MM13	1114	1095	1299	1479	2051
aroE_1_28_B_MM14	911	967	1250	1471	1799
aroE_1_28_B_MM2	1335	1085	1195	821	588
aroE_1_28_B_MM3	729	768	837	762	714
aroE_1_28_B_MM4	884	849	1028	729	896
aroE_1_28_B_MM5	1493	1491	1755	1503	1834
aroE_1_28_B_MM6	1025	905	1143	1068	1247
aroE_1_28_B_MM7	1107	1289	1274	1671	1902
aroE_1_28_B_MM8	1241	1233	1386	1462	1720
aroE_1_28_B_MM9	746	664	800	713	943
aroE_1_28_C	920	861	761	485	332
aroE_1_28_D_MM2-8	1003	1093	1146	1461	1813
aroE_1_28_D_MM3-10	1219	1084	1249	1537	2231
aroE_1_28_D_MM4-6	1837	1301	1702	1587	1459
aroE_1_28_D_MM7-9	845	788	1052	1071	1509
aroE_1_28_D_MM9-19	1245	912	1184	1141	1653
aroE_1_28_W_MM1	1123	997	1049	526	478
aroE_1_28_W_MM10	935	839	864	672	634
aroE_1_28_W_MM11	1089	949	850	600	464
aroE_1_28_W_MM13	675	684	597	493	324
aroE_1_28_W_MM16	945	838	876	659	577
aroE_1_28_W_MM19	1290	1168	1213	1091	993
aroE_1_28_W_MM2	1217	1093	964	683	502
aroE_1_28_W_MM20	1078	1070	1379	1450	2041
aroE_1_28_W_MM3	988	893	731	377	328
aroE_1_28_W_MM4	890	870	956	657	422
aroE_1_28_W_MM5	781	797	840	473	520
aroE_1_28_W_MM6	1147	830	763	588	411
aroE_1_28_W_MM7	1221	1117	1042	732	451
aroE_1_28_W_MM8	839	784	704	555	330
aroE_1_28_W_MM9	1100	862	988	626	574
aroE_2_94_C	2045	1322	1532	1285	977
aroE_3_209_B_MM10	1339	1375	2104	2123	3182
aroE_3_209_B_MM11	845	944	1366	1748	3015
aroE_3_209_B_MM12	786	873	1181	1480	2542
aroE_3_209_B_MM13	754	681	999	1199	1913
aroE_3_209_B_MM14	1078	1085	1710	2203	4113
aroE_3_209_B_MM2	1038	1091	1368	849	827
aroE_3_209_B_MM3	1349	1335	1546	1297	1108
aroE_3_209_B_MM4	1889	1636	1794	1422	1464
aroE_3_209_B_MM5	1097	1185	1602	1230	797
aroE_3_209_B_MM6	1781	2013	2595	1597	1044
aroE_3_209_B_MM7	1595	1598	1926	1360	1570
aroE_3_209_B_MM8	1179	1103	1339	1110	1197
aroE_3_209_B_MM9	1686	1867	2751	3202	5671
aroE_3_209_C	1462	1237	1341	994	749
aroE_3_209_D_MM2-8	1100	1377	1684	1128	1173
aroE_3_209_D_MM3-10	1221	1322	1477	955	937
aroE_3_209_D_MM4-6	2205	2004	2456	2151	2081
aroE_3_209_D_MM7-9	1959	2042	2820	2983	5528
aroE_3_209_D_MM9-19	2143	2365	3854	4390	8777
aroE_3_209_W_MM1	1524	1588	1812	1210	681
aroE_3_209_W_MM10	2077	2253	2045	1229	895
aroE_3_209_W_MM11	1062	855	799	543	404
aroE_3_209_W_MM13	1090	962	1051	670	730
aroE_3_209_W_MM16	983	871	957	663	865
aroE_3_209_W_MM19	924	990	1358	1359	1918
aroE_3_209_W_MM2	1024	836	1041	648	514
aroE_3_209_W_MM20	996	1088	1884	1847	4295
aroE_3_209_W_MM3	1397	1495	1909	1236	1343
aroE_3_209_W_MM4	1084	1180	1088	808	669
aroE_3_209_W_MM5	1254	1294	1481	942	966
aroE_3_209_W_MM6	1224	1226	1240	907	860
aroE_3_209_W_MM7	1354	1290	1358	964	839
aroE_3_209_W_MM8	1263	1215	1258	724	736
aroE_3_209_W_MM9	1583	1564	1867	1524	1514
birA_1_14_B_MM10	754	680	1086	1176	1508
birA_1_14_B_MM11	950	872	1077	957	1353
birA_1_14_B_MM12	756	680	1132	870	1028
birA_1_14_B_MM13	537	575	849	694	782
birA_1_14_B_MM14	794	995	1403	1450	2073
birA_1_14_B_MM2	567	433	582	930	1324
birA_1_14_B_MM3	803	747	938	1009	1530
birA_1_14_B_MM4	951	688	976	1119	1788
birA_1_14_B_MM5	568	482	602	906	1228
birA_1_14_B_MM6	525	679	826	717	1328
birA_1_14_B_MM7	920	721	1102	1193	1672
birA_1_14_B_MM8	865	759	1037	1040	1433
birA_1_14_B_MM9	652	649	936	762	971
birA_1_14_C	918	807	1559	929	387
birA_1_14_D_MM2-8	694	573	677	677	1009
birA_1_14_D_MM3-10	811	832	1033	1167	1603
birA_1_14_D_MM4-6	1026	720	1327	1154	1393
birA_1_14_D_MM7-9	895	655	1163	1085	1516
birA_1_14_D_MM9-19	1401	952	1223	1273	1914
birA_1_14_W_MM1	816	631	865	1074	655
birA_1_14_W_MM10	753	797	1600	1202	818
birA_1_14_W_MM11	1105	982	1947	1686	769
birA_1_14_W_MM13	732	678	1086	1084	663
birA_1_14_W_MM16	745	690	1430	1512	1281
birA_1_14_W_MM19	537	557	840	679	1208
birA_1_14_W_MM2	494	572	1012	1352	1500
birA_1_14_W_MM20	508	472	506	640	853
birA_1_14_W_MM3	925	873	1713	1610	1529
birA_1_14_W_MM4	774	632	1185	1428	1513
birA_1_14_W_MM5	957	775	1367	1077	572
birA_1_14_W_MM6	585	615	860	892	716
birA_1_14_W_MM7	866	737	1551	1426	1080
birA_1_14_W_MM8	1012	785	1469	1460	2180
birA_1_14_W_MM9	1105	829	1626	1688	1584
birA_2_36_C	277	188	132	205	197
birA_3_245_B_MM10	713	860	1041	1151	1930
birA_3_245_B_MM11	860	740	1151	1110	1799
birA_3_245_B_MM12	670	764	949	1034	1849
birA_3_245_B_MM13	979	659	994	945	1645
birA_3_245_B_MM14	334	326	508	460	817
birA_3_245_B_MM2	952	887	1280	1511	2427
birA_3_245_B_MM3	857	849	1247	1231	2250
birA_3_245_B_MM4	814	614	859	799	1224
birA_3_245_B_MM5	922	942	1358	1327	2071
birA_3_245_B_MM6	526	562	667	726	1241
birA_3_245_B_MM7	491	649	763	1133	1705
birA_3_245_B_MM8	556	606	973	1004	1535
birA_3_245_B_MM9	503	574	1031	879	1609
birA_3_245_C	688	608	960	870	957
birA_3_245_D_MM2-8	792	890	1027	1049	1894
birA_3_245_D_MM3-10	832	605	1115	1168	1667
birA_3_245_D_MM4-6	660	605	1054	1074	1520
birA_3_245_D_MM7-9	677	732	1127	1024	1343
birA_3_245_D_MM9-19	606	671	803	686	916
birA_3_245_W_MM1	555	613	941	1419	1489
birA_3_245_W_MM10	714	829	1047	1125	1226
birA_3_245_W_MM11	738	847	926	1220	1604
birA_3_245_W_MM13	691	607	774	818	1290
birA_3_245_W_MM16	555	558	696	777	1104
birA_3_245_W_MM19	678	650	669	703	941
birA_3_245_W_MM2	1097	1207	1719	2071	2910
birA_3_245_W_MM20	588	736	957	1144	1465
birA_3_245_W_MM3	1212	1100	1651	1736	1597
birA_3_245_W_MM4	827	815	1365	1339	1485
birA_3_245_W_MM5	1044	996	1506	1322	1472
birA_3_245_W_MM6	668	626	930	1022	1313
birA_3_245_W_MM7	710	721	1107	935	1203
birA_3_245_W_MM8	902	829	1451	1405	1585
birA_3_245_W_MM9	707	723	1366	1256	1250
carA_1_38_B_MM10	553	400	588	351	226
carA_1_38_B_MM11	781	667	829	603	1132
carA_1_38_B_MM12	371	420	503	475	635
carA_1_38_B_MM13	618	589	936	942	1211
carA_1_38_B_MM14	1038	845	1066	1239	1769
carA_1_38_B_MM2	167	197	155	162	144
carA_1_38_B_MM3	315	339	377	333	148
carA_1_38_B_MM4	141	95	134	44	11
carA_1_38_B_MM5	468	370	499	322	233
carA_1_38_B_MM6	221	163	196	93	164
carA_1_38_B_MM7	334	307	362	223	251
carA_1_38_B_MM8	275	366	379	297	158
carA_1_38_B_MM9	608	437	593	351	173
carA_1_38_C	197	124	113	67	25
carA_1_38_D_MM2-8	322	237	195	151	48
carA_1_38_D_MM3-10	180	184	241	76	129
carA_1_38_D_MM4-6	40	5	22	12
carA_1_38_D_MM7-9	131	69	110	67	293
carA_1_38_D_MM9-19	26	92	3	3	25
carA_1_38_W_MM1	146	94	200	83	17
carA_1_38_W_MM10	180	218	256	223	42
carA_1_38_W_MM11	135	138	58	84	26
carA_1_38_W_MM13	122	136	140	60	31
carA_1_38_W_MM16	388	537	447	305	207
carA_1_38_W_MM19	16	37	7
carA_1_38_W_MM2	369	236	320	150	33
carA_1_38_W_MM20	234	174	260	128	58
carA_1_38_W_MM3	134	94	79	93	69
carA_1_38_W_MM4	59	23	18	7
carA_1_38_W_MM5	176	182	185	132	89
carA_1_38_W_MM6	148	163	100	30	9
carA_1_38_W_MM7	210	192	182	128	105
carA_1_38_W_MM8	148	141	155	106	118
carA_1_38_W_MM9	147	160	216	93	67
carA_2_126_C	261	225	312	229	145
carA_3_252_B_MM10	1439	1088	1601	1598	2634
carA_3_252_B_MM11	1420	1180	1746	1613	2687
carA_3_252_B_MM12	1522	1312	1874	1672	2617
carA_3_252_B_MM13	1138	1205	1253	1549	2569
carA_3_252_B_MM14	698	880	1067	947	1380
carA_3_252_B_MM2	604	644	870	528	469
carA_3_252_B_MM3	708	663	883	543	317
carA_3_252_B_MM4	1002	835	934	915	639
carA_3_252_B_MM5	622	527	572	507	605
carA_3_252_B_MM6	1087	819	1243	1635	2148
carA_3_252_B_MM7	644	599	677	748	733
carA_3_252_B_MM8	1222	1153	1282	1335	1536
carA_3_252_B_MM9	1157	1147	1426	1553	2421
carA_3_252_C	597	578	734	519	586
carA_3_252_D_MM2-8	603	526	744	619	944
carA_3_252_D_MM3-10	522	461	440	386	393
carA_3_252_D_MM4-6	638	536	874	599	824
carA_3_252_D_MM7-9	947	1052	1268	1036	1857
carA_3_252_D_MM9-19	803	790	1313	1766	2516
carA_3_252_W_MM1	612	593	628	506	542
carA_3_252_W_MM10	602	360	632	272	355
carA_3_252_W_MM11	700	715	640	436	825
carA_3_252_W_MM13	1396	882	1511	1324	1097
carA_3_252_W_MM16	1025	819	931	935	799
carA_3_252_W_MM19	792	1015	1291	1643	2697
carA_3_252_W_MM2	1115	959	1180	947	668
carA_3_252_W_MM20	536	520	817	968	1938
carA_3_252_W_MM3	596	460	657	437	274
carA_3_252_W_MM4	590	481	779	483	256
carA_3_252_W_MM5	693	529	652	498	443
carA_3_252_W_MM6	617	455	663	560	348
carA_3_252_W_MM7	855	875	1045	931	725
carA_3_252_W_MM8	470	408	617	440	325
carA_3_252_W_MM9	841	581	641	675	461
dapA_1_98_B_MM10	963	861	1039	1097	1509
dapA_1_98_B_MM11	1331	1198	1392	1394	2090
dapA_1_98_B_MM12	1599	1356	1533	1651	2510
dapA_1_98_B_MM13	1270	1158	1446	1491	1900
dapA_1_98_B_MM14	1300	1081	1704	1560	2156
dapA_1_98_B_MM2	1004	896	1116	628	462
dapA_1_98_B_MM3	919	964	1072	771	544
dapA_1_98_B_MM4	842	780	756	576	585
dapA_1_98_B_MM5	1384	1316	1501	1073	776
dapA_1_98_B_MM6	1280	1154	1372	1137	1159
dapA_1_98_B_MM7	1026	938	1049	1034	956
dapA_1_98_B_MM8	1025	998	1021	959	1209
dapA_1_98_B_MM9	1503	959	1247	949	1106
dapA_1_98_C	363	530	466	432	343
dapA_1_98_D_MM2-8	1136	1156	1569	1660	1918
dapA_1_98_D_MM3-10	1131	856	1286	1249	1463
dapA_1_98_D_MM4-6	977	1043	1002	903	745
dapA_1_98_D_MM7-9	1705	1932	2368	1922	2682
dapA_1_98_D_MM9-19	684	563	662	908	1421
dapA_1_98_W_MM1	1265	1096	1287	841	844
dapA_1_98_W_MM10	726	635	1051	751	512
dapA_1_98_W_MM11	1363	1376	1713	1140	1106
dapA_1_98_W_MM13	687	714	696	538	481
dapA_1_98_W_MM16	1008	1011	1082	733	659
dapA_1_98_W_MM19	706	728	879	1087	1484
dapA_1_98_W_MM2	1128	995	1090	914	954
dapA_1_98_W_MM20	1087	992	1318	1926	3273
dapA_1_98_W_MM3	986	866	1242	911	812
dapA_1_98_W_MM4	1732	1354	1639	1182	1608
dapA_1_98_W_MM5	1233	1206	1379	959	1064
dapA_1_98_W_MM6	1092	1067	1160	787	512
dapA_1_98_W_MM7	1182	1240	1425	885	728
dapA_1_98_W_MM8	1164	1293	1461	1479	1079
dapA_1_98_W_MM9	865	854	1083	872	825
dapA_2_131_C	354	520	570	528	667
dapA_3_214_B_MM10	1316	1149	1543	1257	1157
dapA_3_214_B_MM11	1338	1381	1671	2292	2185
dapA_3_214_B_MM12	1798	1825	3061	3010	4933
dapA_3_214_B_MM13	1199	1362	1918	2080	2859
dapA_3_214_B_MM14	930	1133	1605	1494	2562
dapA_3_214_B_MM2	1568	1335	1687	1190	1049
dapA_3_214_B_MM3	760	871	1216	799	799
dapA_3_214_B_MM4	1619	1504	1617	1407	1302
dapA_3_214_B_MM5	956	1030	1230	918	715
dapA_3_214_B_MM6	1274	927	1001	783	787
dapA_3_214_B_MM7	1515	1215	1443	1255	919
dapA_3_214_B_MM8	1600	1247	2010	1367	1224
dapA_3_214_B_MM9	1477	1156	1399	1378	1215
dapA_3_214_C	1270	1075	1175	821	812
dapA_3_214_D_MM2-8	1389	1347	1574	1218	1349
dapA_3_214_D_MM3-10	988	910	1105	825	686
dapA_3_214_D_MM4-6	1376	1066	1411	1087	912
dapA_3_214_D_MM7-9	1844	1505	2006	1304	950
dapA_3_214_D_MM9-19	1198	1010	763	406	201
dapA_3_214_W_MM1	1585	1545	1947	1530	1102
dapA_3_214_W_MM10	1627	1313	1432	1045	652
dapA_3_214_W_MM11	1050	1102	1205	783	745
dapA_3_214_W_MM13	1282	1405	1680	1292	1066
dapA_3_214_W_MM16	1124	1073	1291	1100	847
dapA_3_214_W_MM19	2044	1527	1547	660	344
dapA_3_214_W_MM2	2042	1702	2033	1414	1189
dapA_3_214_W_MM20	1011	916	1225	1225	2043
dapA_3_214_W_MM3	1110	928	1226	877	850
dapA_3_214_W_MM4	1522	1139	1343	932	884
dapA_3_214_W_MM5	1233	1144	1307	1039	884
dapA_3_214_W_MM6	1578	1413	1476	1069	837
dapA_3_214_W_MM7	1234	1103	1295	846	610
dapA_3_214_W_MM8	1896	1615	1796	1302	1045
dapA_3_214_W_MM9	1301	1325	1621	1067	923
dapB_1_18_B_MM10	8	1	11	2
dapB_1_18_B_MM11	32	118	115	76	58
dapB_1_18_B_MM12		2	2	3	4
dapB_1_18_B_MM13	255	288	337	290	275
dapB_1_18_B_MM14	257	173	209	120	337
dapB_1_18_B_MM2		30	7	26
dapB_1_18_B_MM3	24	33	2	1	1
dapB_1_18_B_MM4	4	4	26		5
dapB_1_18_B_MM5		9	4	1	1
dapB_1_18_B_MM6	1	26	10	10	30
dapB_1_18_B_MM7	30	10	5	4	6
dapB_1_18_B_MM8	26	9	63	27	21
dapB_1_18_B_MM9	18	6	29	8	1
dapB_1_18_C		2
dapB_1_18_D_MM2-8	3	6	6	1	2
dapB_1_18_D_MM3-10			4
dapB_1_18_D_MM4-6	25	8	23	7	1
dapB_1_18_D_MM7-9	156	190	154	79	41
dapB_1_18_D_MM9-19		30	1		1
dapB_1_18_W_MM1	45	21	33	6
dapB_1_18_W_MM10		3	1	2	2
dapB_1_18_W_MM11	11	15	26	3	3
dapB_1_18_W_MM13	4	8	23
dapB_1_18_W_MM16	1115	873	1007	509	317
dapB_1_18_W_MM19	1	1	1
dapB_1_18_W_MM2	30		1	1
dapB_1_18_W_MM20	3	1		2	7
dapB_1_18_W_MM3	3	5		1	17
dapB_1_18_W_MM4	25	15	15	3
dapB_1_18_W_MM5	31	14	23	21	1
dapB_1_18_W_MM6	3	13
dapB_1_18_W_MM7	21	6	10	4
dapB_1_18_W_MM8	16	3	1	1
dapB_1_18_W_MM9		17	4	2
dapB_2_54_C	1266	1159	986	564	451
dapB_3_239_B_MM10	1383	1155	1488	1032	1420
dapB_3_239_B_MM11	691	797	875	949	1123
dapB_3_239_B_MM12	1221	1179	1591	1781	2448
dapB_3_239_B_MM13	1	3	3	3	2
dapB_3_239_B_MM14	787	753	1103	976	1935
dapB_3_239_B_MM2	977	921	1004	435	575
dapB_3_239_B_MM3	982	1035	965	410	344
dapB_3_239_B_MM4	1801	1496	1226	850	742
dapB_3_239_B_MM5	1336	1181	1202	577	696
dapB_3_239_B_MM6	791	1139	1198	999	1079
dapB_3_239_B_MM7	1231	1148	1482	899	847
dapB_3_239_B_MM8	1040	1068	1140	863	588
dapB_3_239_B_MM9	1099	1032	1042	581	502
dapB_3_239_C	756	842	721	339	226
dapB_3_239_D_MM2-8	1308	1540	1373	856	660
dapB_3_239_D_MM3-10	1141	1050	1053	447	316
dapB_3_239_D_MM4-6	1067	1231	1303	757	810
dapB_3_239_D_MM7-9	1109	1194	1382	678	669
dapB_3_239_D_MM9-19	1085	943	1312	1257	1647
dapB_3_239_W_MM1	1384	1441	1215	542	422
dapB_3_239_W_MM10	1227	1132	991	519	414
dapB_3_239_W_MM11	1001	768	932	344	237
dapB_3_239_W_MM13	1421	1249	1200	537	409
dapB_3_239_W_MM16	756	873	812	456	478
dapB_3_239_W_MM19	1101	1264	1231	696	740
dapB_3_239_W_MM2	1216	1315	1473	555	618
dapB_3_239_W_MM20	730	774	952	1012	1309
dapB_3_239_W_MM3	1280	1048	941	365	267
dapB_3_239_W_MM4	1229	1019	1159	393	238
dapB_3_239_W_MM5	1522	1488	1183	586	558
dapB_3_239_W_MM6	1181	1359	1329	681	432
dapB_3_239_W_MM7	933	1155	1151	632	487
dapB_3_239_W_MM8	1008	1318	1259	744	621
dapB_3_239_W_MM9	1620	1279	1391	875	927
dnaA_1_32_B_MM10	6
dnaA_1_32_B_MM11	1		10	1
dnaA_1_32_B_MM12	11		1	2
dnaA_1_32_B_MM13					5
dnaA_1_32_B_MM14	6	4	1	1	1
dnaA_1_32_B_MM2			4
dnaA_1_32_B_MM3
dnaA_1_32_B_MM4
dnaA_1_32_B_MM5
dnaA_1_32_B_MM6		3	2
dnaA_1_32_B_MM7		4
dnaA_1_32_B_MM8		2
dnaA_1_32_B_MM9	10	3
dnaA_1_32_C	3
dnaA_1_32_D_MM2-8
dnaA_1_32_D_MM3-10			1	3
dnaA_1_32_D_MM4-6	1		6
dnaA_1_32_D_MM7-9	2	7	4
dnaA_1_32_D_MM9-19		4
dnaA_1_32_W_MM1
dnaA_1_32_W_MM10	2
dnaA_1_32_W_MM11			1
dnaA_1_32_W_MM13
dnaA_1_32_W_MM16	229	92	12	9	1
dnaA_1_32_W_MM19
dnaA_1_32_W_MM2					1
dnaA_1_32_W_MM20		1
dnaA_1_32_W_MM4
dnaA_1_32_W_MM5
dnaA_1_32_W_MM6	1	1		2	2
dnaA_1_32_W_MM7
dnaA_1_32_W_MM8	5	2
dnaA_1_32_W_MM9		3
dnaA_2_81_C	34	15
dnaA_3_212_B_MM10	1448	1249	1133	1048	859
dnaA_3_212_B_MM11	964	675	1135	883	976
dnaA_3_212_B_MM12	1113	1194	1366	947	1192
dnaA_3_212_B_MM13	1396	1240	1483	1542	2361
dnaA_3_212_B_MM14	1212	1031	1240	1034	2036
dnaA_3_212_B_MM2	493	469	258	155	202
dnaA_3_212_B_MM3	303	236	73	15	18
dnaA_3_212_B_MM4	220	140	66	6	5
dnaA_3_212_B_MM5	508	278	129	59	2
dnaA_3_212_B_MM6	348	281	102	79	11
dnaA_3_212_B_MM7	487	364	95	48	13
dnaA_3_212_B_MM8	460	295	110	26	48
dnaA_3_212_B_MM9	679	459	199	71	37
dnaA_3_212_C	136	106	174	188	195
dnaA_3_212_D_MM2-8	482	284	122	687	31
dnaA_3_212_D_MM3-10	879	590	451	220	128
dnaA_3_212_D_MM4-6	280	206	43	16	5
dnaA_3_212_D_MM7-9	127	91	44	15	18
dnaA_3_212_D_MM9-19	487	430	232	92	9
dnaA_3_212_W_MM1	143	75	28	4
dnaA_3_212_W_MM10	117	72	30	16	37
dnaA_3_212_W_MM11	139	109	5	6	5
dnaA_3_212_W_MM13	141	74	21	1	4
dnaA_3_212_W_MM16	79	68	24	4	4
dnaA_3_212_W_MM19	307	180	55	5	19
dnaA_3_212_W_MM2	155	116	29	3	4
dnaA_3_212_W_MM20	526	523	311	208	149
dnaA_3_212_W_MM3	259	127	48	7	14
dnaA_3_212_W_MM4	383	197	98	95	146
dnaA_3_212_W_MM5	154	113	24	46
dnaA_3_212_W_MM6	85	94	14	4	5
dnaA_3_212_W_MM7	82	65	11	1	1
dnaA_3_212_W_MM8	95	77	24	4
dnaA_3_212_W_MM9	72	35	8	7	3
dnaB_1_16_B_MM10	763	705	555	748	1058
dnaB_1_16_B_MM11	595	564	620	642	827
dnaB_1_16_B_MM12	678	593	700	621	743
dnaB_1_16_B_MM13	666	690	598	536	752
dnaB_1_16_B_MM14	897	701	805	1005	1133
dnaB_1_16_B_MM2	802	496	231	48	53
dnaB_1_16_B_MM3	841	527	237	58	27
dnaB_1_16_B_MM4	1042	645	279	91	62
dnaB_1_16_B_MM5	904	586	307	93	32
dnaB_1_16_B_MM6	1122	837	511	270	139
dnaB_1_16_B_MM7	1492	978	632	361	193
dnaB_1_16_B_MM8	1384	997	700	685	896
dnaB_1_16_B_MM9	1012	945	1306	1175	1531
dnaB_1_16_C	902	543	300	64	7
dnaB_1_16_D_MM2-8	1164	808	327	140	22
dnaB_1_16_D_MM3-10	480	405	148	52	67
dnaB_1_16_D_MM4-6	1094	790	303	110	53
dnaB_1_16_D_MM7-9	1179	798	292	58	20
dnaB_1_16_D_MM9-19	908	641	231	74	81
dnaB_1_16_W_MM1	796	477	141	47	33
dnaB_1_16_W_MM10	1453	740	298	83	8
dnaB_1_16_W_MM11	1050	707	235	128	45
dnaB_1_16_W_MM13	884	610	184	90	39
dnaB_1_16_W_MM16	910	611	275	138	111
dnaB_1_16_W_MM19	948	685	286	79	15
dnaB_1_16_W_MM2	1017	573	292	67	10
dnaB_1_16_W_MM20	864	583	335	240	169
dnaB_1_16_W_MM3	516	372	161	94	14
dnaB_1_16_W_MM4	857	944	317	65	21
dnaB_1_16_W_MM5	992	661	273	68	31
dnaB_1_16_W_MM6	721	524	247	69	26
dnaB_1_16_W_MM7	1118	680	379	109	32
dnaB_1_16_W_MM8	889	736	327	54	34
dnaB_1_16_W_MM9	876	634	245	137	85
dnaB_2_40_C	1112	892	437	113	35
dnaB_3_279_B_MM10	1996	1606	2313	2723	5143
dnaB_3_279_B_MM11	1108	1167	1167	1774	2365
dnaB_3_279_B_MM12	1190	1227	1765	2024	3216
dnaB_3_279_B_MM13	905	918	1197	1636	2718
dnaB_3_279_B_MM14	1288	1243	2006	2459	3496
dnaB_3_279_B_MM2	1045	886	352	55	34
dnaB_3_279_B_MM3	1095	845	391	134	181
dnaB_3_279_B_MM4	1197	1025	508	168	134
dnaB_3_279_B_MM5	1002	679	531	292	386
dnaB_3_279_B_MM6	1374	943	980	793	1515
dnaB_3_279_B_MM7	1444	1187	1366	1628	2610
dnaB_3_279_B_MM8	1230	1283	1748	1784	2774
dnaB_3_279_B_MM9	1074	819	979	613	689
dnaB_3_279_C	1081	765	358	108	13
dnaB_3_279_D_MM2-8	1569	1066	860	457	558
dnaB_3_279_D_MM3-10	1250	1129	1048	871	1364
dnaB_3_279_D_MM4-6	1263	1050	1028	1046	1522
dnaB_3_279_D_MM7-9	1006	1134	825	879	1084
dnaB_3_279_D_MM9-19	1739	1784	1638	1749	2791
dnaB_3_279_W_MM1	589	393	153	77	16
dnaB_3_279_W_MM10	1155	806	358	97	35
dnaB_3_279_W_MM11	771	780	316	134	77
dnaB_3_279_W_MM13	577	729	317	182	51
dnaB_3_279_W_MM16	517	443	316	86	99
dnaB_3_279_W_MM19	1013	961	1088	1065	1639
dnaB_3_279_W_MM2	1190	945	443	215	109
dnaB_3_279_W_MM20	1036	1004	1285	1268	2140
dnaB_3_279_W_MM3	968	842	325	103	54
dnaB_3_279_W_MM4	1070	780	359	85	62
dnaB_3_279_W_MM5	1390	1276	611	247	97
dnaB_3_279_W_MM6	1310	1078	602	211	139
dnaB_3_279_W_MM7	782	857	298	117	21
dnaB_3_279_W_MM8	1298	906	473	78	70
dnaB_3_279_W_MM9	2009	1251	545	208	186
dnaE_1_10_B_MM10	829	520	368	258	234
dnaE_1_10_B_MM11	830	792	911	761	1441
dnaE_1_10_B_MM12	1237	1122	1220	1150	1549
dnaE_1_10_B_MM13	1387	1156	1455	1400	1858
dnaE_1_10_B_MM14	802	532	602	621	1054
dnaE_1_10_B_MM2	1164	981	937	567	316
dnaE_1_10_B_MM3	1221	925	946	676	360
dnaE_1_10_B_MM4	1057	991	773	592	445
dnaE_1_10_B_MM5	1035	947	636	656	329
dnaE_1_10_B_MM6	1535	1213	1198	699	718
dnaE_1_10_B_MM7	1462	1169	1028	771	558
dnaE_1_10_B_MM8	1147	1035	797	619	488
dnaE_1_10_B_MM9	1288	1186	1115	1168	1751
dnaE_1_10_C	968	703	651	412	270
dnaE_1_10_D_MM2-8	1286	1019	862	685	437
dnaE_1_10_D_MM3-10	869	596	633	370	258
dnaE_1_10_D_MM4-6	1082	823	588	505	227
dnaE_1_10_D_MM7-9	1414	1112	1162	565	447
dnaE_1_10_D_MM9-19	704	496	390	186	67
dnaE_1_10_W_MM1	934	792	585	388	190
dnaE_1_10_W_MM10	971	708	557	395	129
dnaE_1_10_W_MM11	861	693	502	570	277
dnaE_1_10_W_MM13	964	724	753	546	400
dnaE_1_10_W_MM16	650	551	437	278	136
dnaE_1_10_W_MM19	678	523	384	179	83
dnaE_1_10_W_MM2	1077	936	815	443	349
dnaE_1_10_W_MM20	781	634	729	478	350
dnaE_1_10_W_MM3	926	767	682	497	229
dnaE_1_10_W_MM4	785	724	498	310	224
dnaE_1_10_W_MM5	1122	770	791	429	313
dnaE_1_10_W_MM6	1216	944	749	548	312
dnaE_1_10_W_MM7	720	588	565	297	276
dnaE_1_10_W_MM8	1287	980	712	474	300
dnaE_1_10_W_MM9	1128	1066	872	683	477
dnaE_2_109_C	840	807	624	471	450
dnaE_3_216_B_MM10	1117	1165	1371	1737	2689
dnaE_3_216_B_MM11	768	878	1027	1056	1223
dnaE_3_216_B_MM12	1416	1292	1410	1281	1757
dnaE_3_216_B_MM13	1670	1702	2062	2287	3667
dnaE_3_216_B_MM14	1813	1713	2173	1898	2536
dnaE_3_216_B_MM2	1042	817	497	254	126
dnaE_3_216_B_MM3	1386	1120	816	359	448
dnaE_3_216_B_MM4	1439	1188	749	403	419
dnaE_3_216_B_MM5	1399	887	648	276	209
dnaE_3_216_B_MM6	1354	978	527	362	247
dnaE_3_216_B_MM7	1669	1016	771	374	169
dnaE_3_216_B_MM8	826	754	368	325	153
dnaE_3_216_B_MM9	1922	1277	684	314	138
dnaE_3_216_C	866	902	554	335	312
dnaE_3_216_D_MM2-8	1545	1100	700	399	164
dnaE_3_216_D_MM3-10	1447	1108	1488	2046	4213
dnaE_3_216_D_MM4-6	624	574	447	265	84
dnaE_3_216_D_MM7-9	1631	1157	646	401	270
dnaE_3_216_D_MM9-19	1343	1380	2073	2392	4151
dnaE_3_216_W_MM1	735	616	412	504	158
dnaE_3_216_W_MM10	989	1065	1179	1413	2682
dnaE_3_216_W_MM11	924	923	965	1191	1562
dnaE_3_216_W_MM13	1034	1000	1191	1615	2715
dnaE_3_216_W_MM16	881	670	889	976	823
dnaE_3_216_W_MM19	958	954	1344	1865	3756
dnaE_3_216_W_MM2	1352	841	429	240	91
dnaE_3_216_W_MM20	663	711	1117	1433	3119
dnaE_3_216_W_MM3	916	780	310	115	96
dnaE_3_216_W_MM4	1336	950	537	425	246
dnaE_3_216_W_MM5	1636	1433	620	284	142
dnaE_3_216_W_MM6	938	857	359	199	63
dnaE_3_216_W_MM7	1355	1347	1000	442	351
dnaE_3_216_W_MM8	1119	805	452	245	306
dnaE_3_216_W_MM9	1418	1023	593	178	91
dnaX_1_33_B_MM10	734	709	895	1241	2389
dnaX_1_33_B_MM11	1286	1134	1593	1891	3119
dnaX_1_33_B_MM12	992	965	1220	1191	1590
dnaX_1_33_B_MM13	1304	1072	1576	1724	2679
dnaX_1_33_B_MM14	1154	1232	1626	1730	2603
dnaX_1_33_B_MM2	631	461	221	44	15
dnaX_1_33_B_MM3	415	461	270	86	90
dnaX_1_33_B_MM4	478	462	196	50	13
dnaX_1_33_B_MM5	591	442	278	51	26
dnaX_1_33_B_MM6	1507	1177	814	309	263
dnaX_1_33_B_MM7	974	749	380	148	50
dnaX_1_33_B_MM8	575	558	336	88	12
dnaX_1_33_B_MM9	775	891	1085	1391	2532
dnaX_1_33_C	188	163	111	16	23
dnaX_1_33_D_MM2-8	1108	670	371	154	97
dnaX_1_33_D_MM3-10	689	373	223	53	32
dnaX_1_33_D_MM4-6	911	604	351	108	18
dnaX_1_33_D_MM7-9	1625	1357	1665	1716	2873
dnaX_1_33_D_MM9-19	819	685	939	958	1759
dnaX_1_33_W_MM1	657	578	364	98	45
dnaX_1_33_W_MM10	362	251	140	38	9
dnaX_1_33_W_MM11	558	467	285	75	29
dnaX_1_33_W_MM13	386	348	123	23	4
dnaX_1_33_W_MM16	240	205	78	20	6
dnaX_1_33_W_MM19	757	579	442	105	49
dnaX_1_33_W_MM2	418	384	166	48	21
dnaX_1_33_W_MM20	904	571	419	105	49
dnaX_1_33_W_MM3	465	343	254	46	8
dnaX_1_33_W_MM4	482	435	242	46	31
dnaX_1_33_W_MM5	1051	718	332	92	26
dnaX_1_33_W_MM6	459	357	134	48	1
dnaX_1_33_W_MM7	696	545	236	85	16
dnaX_1_33_W_MM8	658	662	364	57	13
dnaX_1_33_W_MM9	852	618	293	64	18
dnaX_2_60_C	1050	877	486	193	41
dnaX_3_206_B_MM10	1746	1616	1788	2050	3550
dnaX_3_206_B_MM11	1283	1225	1700	1334	1595
dnaX_3_206_B_MM12	1563	1524	1786	1763	2465
dnaX_3_206_B_MM13	1564	1546	1721	1975	2433
dnaX_3_206_B_MM14	1446	1537	1716	1806	2343
dnaX_3_206_B_MM2	2175	1780	1912	1444	1318
dnaX_3_206_B_MM3	2231	1859	2059	2608	3439
dnaX_3_206_B_MM4	1221	1231	1408	1389	2676
dnaX_3_206_B_MM5	2389	2469	2271	1486	1157
dnaX_3_206_B_MM6	2095	1704	1414	693	367
dnaX_3_206_B_MM7	1870	1538	1339	462	285
dnaX_3_206_B_MM8	1489	1314	1181	603	389
dnaX_3_206_B_MM9	1210	1181	1076	600	388
dnaX_3_206_C	2181	1813	1077	460	270
dnaX_3_206_D_MM2-8	1414	1120	1200	991	1129
dnaX_3_206_D_MM3-10	2069	2024	2743	3028	5088
dnaX_3_206_D_MM4-6	1852	1727	1613	916	594
dnaX_3_206_D_MM7-9	1924	1703	1013	220	215
dnaX_3_206_D_MM9-19	1591	1417	1648	1181	997
dnaX_3_206_W_MM1	1716	1653	1206	454	199
dnaX_3_206_W_MM10	1532	1670	1225	436	292
dnaX_3_206_W_MM11	1123	995	628	377	354
dnaX_3_206_W_MM13	1943	1657	1122	406	197
dnaX_3_206_W_MM16	1674	1591	929	403	65
dnaX_3_206_W_MM19	1896	1665	1742	1772	2259
dnaX_3_206_W_MM2	1901	1575	1127	692	272
dnaX_3_206_W_MM20	1662	1755	2137	2219	4564
dnaX_3_206_W_MM3	2787	2299	1919	989	490
dnaX_3_206_W_MM4	1525	1519	1394	1225	1231
dnaX_3_206_W_MM5	1575	1706	949	482	210
dnaX_3_206_W_MM6	1559	1320	784	236	120
dnaX_3_206_W_MM7	2011	1514	1210	463	362
dnaX_3_206_W_MM8	1425	2349	922	436	140
dnaX_3_206_W_MM9	1539	1511	828	361	207
eno_1_44_B_MM10	621	517	332	254	139
eno_1_44_B_MM11	727	708	915	1139	1260
eno_1_44_B_MM12	532	589	659	895	1759
eno_1_44_B_MM13	803	893	1202	1815	3571
eno_1_44_B_MM14	1124	1015	1697	2101	3803
eno_1_44_B_MM2	404	286	251	158	60
eno_1_44_B_MM3	604	332	184	142	34
eno_1_44_B_MM4	643	537	366	143	74
eno_1_44_B_MM5	510	365	282	228	311
eno_1_44_B_MM6	534	432	279	164	38
eno_1_44_B_MM7	1028	650	455	173	117
eno_1_44_B_MM8	744	554	401	203	135
eno_1_44_B_MM9	518	425	262	172	157
eno_1_44_C	941	610	380	119	62
eno_1_44_D_MM2-8	803	677	296	127	44
eno_1_44_D_MM3-10	850	486	340	168	171
eno_1_44_D_MM4-6	657	498	281	97	67
eno_1_44_D_MM7-9	507	444	345	125	101
eno_1_44_D_MM9-19	972	693	757	450	358
eno_1_44_W_MM1	688	472	375	105	175
eno_1_44_W_MM10	453	342	204	53	78
eno_1_44_W_MM11	933	771	549	197	155
eno_1_44_W_MM13	725	540	364	211	99
eno_1_44_W_MM16	676	441	286	232	111
eno_1_44_W_MM19	1397	992	638	303	321
eno_1_44_W_MM2	545	368	238	73	68
eno_1_44_W_MM20	914	505	329	112	54
eno_1_44_W_MM3	779	528	286	149	90
eno_1_44_W_MM4	944	647	324	170	51
eno_1_44_W_MM5	651	534	373	92	96
eno_1_44_W_MM6	751	528	360	195	69
eno_1_44_W_MM7	800	550	296	132	234
eno_1_44_W_MM8	844	552	351	114	158
eno_1_44_W_MM9	931	717	409	270	68
eno_2_68_C	647	505	278	167	113
eno_3_219_B_MM10	1070	1080	1270	588	216
eno_3_219_B_MM11	1009	1022	1040	553	352
eno_3_219_B_MM12	659	555	695	330	225
eno_3_219_B_MM13	1006	835	1092	759	445
eno_3_219_B_MM14	964	918	974	850	629
eno_3_219_B_MM2	778	712	505	187	163
eno_3_219_B_MM3	604	544	360	150	44
eno_3_219_B_MM4	988	803	631	371	145
eno_3_219_B_MM5	903	751	532	278	71
eno_3_219_B_MM6	929	906	575	373	180
eno_3_219_B_MM7	958	856	825	586	468
eno_3_219_B_MM8	1248	932	890	431	108
eno_3_219_B_MM9	966	625	739	367	243
eno_3_219_C	791	745	460	196	77
eno_3_219_D_MM2-8	717	492	375	231	99
eno_3_219_D_MM3-10	515	420	360	341	229
eno_3_219_D_MM4-6	608	422	344	160	77
eno_3_219_D_MM7-9	1127	1001	996	622	513
eno_3_219_D_MM9-19	721	639	729	405	494
eno_3_219_W_MM1	674	494	361	80	156
eno_3_219_W_MM10	690	636	602	373	101
eno_3_219_W_MM11	1109	769	850	418	362
eno_3_219_W_MM13	1130	970	925	692	479
eno_3_219_W_MM16	529	515	153	117	64
eno_3_219_W_MM19	731	741	815	520	388
eno_3_219_W_MM2	920	590	535	159	95
eno_3_219_W_MM20	894	939	857	948	1377
eno_3_219_W_MM3	359	358	281	185	16
eno_3_219_W_MM4	589	504	370	144	94
eno_3_219_W_MM5	1236	946	839	347	196
eno_3_219_W_MM6	1203	866	580	352	112
eno_3_219_W_MM7	785	652	583	312	126
eno_3_219_W_MM8	626	569	357	115	90
eno_3_219_W_MM9	628	588	342	181	134
fabA_1_36_B_MM10	46	19	12	6	40
fabA_1_36_B_MM11	6	23	10	8	8
fabA_1_36_B_MM12	22	37	9	10	34
fabA_1_36_B_MM13	89	39	7	30	10
fabA_1_36_B_MM14	66	60	23	13	16
fabA_1_36_B_MM2					1
fabA_1_36_B_MM3	16	2			1
fabA_1_36_B_MM4	98	78	109	125	9
fabA_1_36_B_MM5		2	4	13
fabA_1_36_B_MM6	7	12	1	1	1
fabA_1_36_B_MM7		6
fabA_1_36_B_MM8	2	1	15	7	3
fabA_1_36_B_MM9	4	4	10	4	2
fabA_1_36_C		3
fabA_1_36_D_MM2-8	52	3	10	7
fabA_1_36_D_MM3-10		3		5
fabA_1_36_D_MM4-6	9	6			9
fabA_1_36_D_MM7-9	11	2		1
fabA_1_36_D_MM9-19		1	8
fabA_1_36_W_MM1			6	1	3
fabA_1_36_W_MM10	6
fabA_1_36_W_MM11	2	3
fabA_1_36_W_MM13	8	1			5
fabA_1_36_W_MM16	184	112	122	143	94
fabA_1_36_W_MM19		1	1	4	36
fabA_1_36_W_MM2	4	3
fabA_1_36_W_MM20	1			3
fabA_1_36_W_MM3
fabA_1_36_W_MM4				2
fabA_1_36_W_MM5		2		1
fabA_1_36_W_MM6
fabA_1_36_W_MM7		1	2	1
fabA_1_36_W_MM8	14	32	15	2	6
fabA_1_36_W_MM9	3	3	1		1
fabA_2_88_C	997	967	1145	1495	2218
fabA_3_226_B_MM10	1217	1037	1286	1341	1819
fabA_3_226_B_MM11	1125	986	1137	1027	1460
fabA_3_226_B_MM12	877	855	1048	987	1451
fabA_3_226_B_MM13	870	760	1041	1223	1645
fabA_3_226_B_MM14	1346	1046	1233	1276	1677
fabA_3_226_B_MM2	1372	1245	1858	1462	1721
fabA_3_226_B_MM3	788	1003	959	1090	877
fabA_3_226_B_MM4	1151	1114	1314	1097	1112
fabA_3_226_B_MM5	1392	1442	1988	1791	1807
fabA_3_226_B_MM6	1011	872	1155	1143	1194
fabA_3_226_B_MM7	1381	1199	1604	1516	1775
fabA_3_226_B_MM8	747	654	757	859	939
fabA_3_226_B_MM9	882	855	1125	892	1166
fabA_3_226_C	1164	1195	1534	1393	1078
fabA_3_226_D_MM2-8	860	916	1219	1229	1532
fabA_3_226_D_MM3-10	1522	1236	1742	1607	2170
fabA_3_226_D_MM4-6	840	860	823	1267	1017
fabA_3_226_D_MM7-9	1363	1395	1861	1995	2333
fabA_3_226_D_MM9-19	1492	1250	1507	1631	1725
fabA_3_226_W_MM1	1364	1352	1807	1579	1550
fabA_3_226_W_MM10	1155	1294	1821	1515	2005
fabA_3_226_W_MM11	873	814	993	717	885
fabA_3_226_W_MM13	874	883	890	1146	1597
fabA_3_226_W_MM16	977	1031	1263	1224	1389
fabA_3_226_W_MM19	1302	1278	1592	1372	1576
fabA_3_226_W_MM2	1204	1030	1848	1446	1272
fabA_3_226_W_MM20	497	654	1245	1353	1952
fabA_3_226_W_MM3	981	1114	1359	1216	1240
fabA_3_226_W_MM4	1397	1227	1650	1750	1745
fabA_3_226_W_MM5	1018	1124	1357	1117	1258
fabA_3_226_W_MM6	853	882	1177	1114	1222
fabA_3_226_W_MM7	3	4	3	4	9
fabA_3_226_W_MM8	754	701	1136	770	966
fabA_3_226_W_MM9	719	758	1045	1057	1110
fabI_1_14_B_MM10	879	965	1441	1588	2896
fabI_1_14_B_MM11	816	937	1375	1392	2478
fabI_1_14_B_MM12	893	1094	1524	1605	2565
fabI_1_14_B_MM13	814	827	1004	1217	1909
fabI_1_14_B_MM14	1116	1184	1656	1996	2690
fabI_1_14_B_MM2	889	951	955	461	141
fabI_1_14_B_MM3	1579	1955	1539	794	232
fabI_1_14_B_MM4	666	818	691	242	81
fabI_1_14_B_MM5	1120	1204	1082	393	159
fabI_1_14_B_MM6	652	721	903	298	184
fabI_1_14_B_MM7	768	802	1169	997	673
fabI_1_14_B_MM8	891	897	1144	1522	844
fabI_1_14_B_MM9	1297	1406	2180	2392	4012
fabI_1_14_C	984	879	911	385	185
fabI_1_14_D_MM2-8	1564	1488	1395	651	249
fabI_1_14_D_MM3-10	1406	1408	1353	762	296
fabI_1_14_D_MM4-6	766	881	962	566	133
fabI_1_14_D_MM7-9	1167	1142	1670	1343	1323
fabI_1_14_D_MM9-19	635	699	1042	856	732
fabI_1_14_W_MM1	869	1071	941	407	99
fabI_1_14_W_MM10	902	972	1084	436	191
fabI_1_14_W_MM11	801	785	914	608	138
fabI_1_14_W_MM13	583	666	1137	633	279
fabI_1_14_W_MM16	651	857	1072	358	161
fabI_1_14_W_MM19	809	933	1056	604	323
fabI_1_14_W_MM2	1483	1416	1174	529	197
fabI_1_14_W_MM20	1106	1093	1536	1003	419
fabI_1_14_W_MM3	1383	1392	1461	697	259
fabI_1_14_W_MM4	1198	1353	1325	612	209
fabI_1_14_W_MM5	572	593	556	252	140
fabI_1_14_W_MM6	1279	1420	1333	617	226
fabI_1_14_W_MM7	1039	1053	1035	478	366
fabI_1_14_W_MM8	1087	1307	1183	485	217
fabI_1_14_W_MM9	1146	1179	1456	652	286
fabI_2_35_C	567	627	781	290	122
fabI_3_206_B_MM10	831	959	1087	1020	1670
fabI_3_206_B_MM11	1326	1630	2451	2969	4270
fabI_3_206_B_MM12	1292	1762	2366	2604	4526
fabI_3_206_B_MM13	915	923	1014	1094	1605
fabI_3_206_B_MM14	1276	1308	1424	1425	2290
fabI_3_206_B_MM2	660	668	641	389	183
fabI_3_206_B_MM3	662	605	790	424	222
fabI_3_206_B_MM4	970	1099	1457	1354	927
fabI_3_206_B_MM5	863	870	1071	1088	1348
fabI_3_206_B_MM6	738	823	910	1033	1529
fabI_3_206_B_MM7	1354	1319	1689	1678	2556
fabI_3_206_B_MM8	840	786	710	518	170
fabI_3_206_B_MM9	506	492	604	810	1188
fabI_3_206_C	1332	1210	1522	834	410
fabI_3_206_D_MM2-8	729	684	933	719	753
fabI_3_206_D_MM3-10	1152	1146	1400	1435	2007
fabI_3_206_D_MM4-6	1062	1088	1476	1483	1962
fabI_3_206_D_MM7-9	832	829	1047	925	1162
fabI_3_206_D_MM9-19	711	582	805	944	1102
fabI_3_206_W_MM1	1269	1290	1352	969	382
fabI_3_206_W_MM10	989	935	1390	793	493
fabI_3_206_W_MM11	849	906	1151	779	596
fabI_3_206_W_MM13	662	599	917	719	523
fabI_3_206_W_MM16	1127	1089	1570	1292	654
fabI_3_206_W_MM19	779	810	971	1103	1284
fabI_3_206_W_MM2	964	1008	1295	793	300
fabI_3_206_W_MM20	891	750	871	758	857
fabI_3_206_W_MM3	962	895	1132	429	275
fabI_3_206_W_MM4	1633	1489	2126	1569	964
fabI_3_206_W_MM5	1006	1161	1337	896	322
fabI_3_206_W_MM6	1244	1558	1647	1061	386
fabI_3_206_W_MM7	936	925	1227	888	431
fabI_3_206_W_MM8	571	655	913	450	146
fabI_3_206_W_MM9	918	765	1085	441	160
fabZ_1_52_B_MM10	860	686	683	295	135
fabZ_1_52_B_MM11	1905	1556	1668	1278	1330
fabZ_1_52_B_MM12	897	803	782	355	215
fabZ_1_52_B_MM13	903	857	705	785	510
fabZ_1_52_B_MM14	489	422	400	467	552
fabZ_1_52_B_MM2	791	526	224	123	76
fabZ_1_52_B_MM3	807	457	429	86	49
fabZ_1_52_B_MM4	730	552	397	118	45
fabZ_1_52_B_MM5	1465	982	544	173	77
fabZ_1_52_B_MM6	944	614	454	168	45
fabZ_1_52_B_MM7	963	646	309	127	54
fabZ_1_52_B_MM8	456	242	227	81	25
fabZ_1_52_B_MM9	1009	630	420	186	45
fabZ_1_52_C	617	458	241	91	56
fabZ_1_52_D_MM2-8	686	467	273	80	75
fabZ_1_52_D_MM3-10	555	468	485	442	342
fabZ_1_52_D_MM4-6	520	412	256	96	36
fabZ_1_52_D_MM7-9	588	313	214	95	45
fabZ_1_52_D_MM9-19	658	557	592	385	122
fabZ_1_52_W_MM1	841	609	335	108	54
fabZ_1_52_W_MM10	698	672	582	325	188
fabZ_1_52_W_MM11	954	1080	903	444	196
fabZ_1_52_W_MM13	627	528	435	244	171
fabZ_1_52_W_MM16	662	522	620	446	276
fabZ_1_52_W_MM19	216	145	151	84	44
fabZ_1_52_W_MM2	621	360	200	106	34
fabZ_1_52_W_MM20	711	678	613	399	125
fabZ_1_52_W_MM3	463	310	148	109	42
fabZ_1_52_W_MM4	735	530	300	86	72
fabZ_1_52_W_MM5	634	566	293	80	105
fabZ_1_52_W_MM6	832	570	362	95	51
fabZ_1_52_W_MM7	991	620	318	214	90
fabZ_1_52_W_MM8	566	399	246	140	25
fabZ_1_52_W_MM9	839	468	169	94	80
fabZ_2_145_C	582	508	423	232	112
fabZ_3_259_B_MM10	1391	1320	1822	2302	3669
fabZ_3_259_B_MM11	1200	1055	1374	1716	2687
fabZ_3_259_B_MM12	723	826	1091	1309	2128
fabZ_3_259_B_MM13	1084	875	1710	2004	3367
fabZ_3_259_B_MM14	1598	1639	2778	3532	7522
fabZ_3_259_B_MM2	1082	1080	1073	785	183
fabZ_3_259_B_MM3	1292	1329	1566	777	525
fabZ_3_259_B_MM4	1666	1679	2016	1125	423
fabZ_3_259_B_MM5	1458	1098	1552	833	408
fabZ_3_259_B_MM6	838	860	989	691	242
fabZ_3_259_B_MM7	1644	1293	1795	809	388
fabZ_3_259_B_MM8	1090	859	1241	838	534
fabZ_3_259_B_MM9	1133	1270	1548	1769	3653
fabZ_3_259_C	1595	1564	1543	836	536
fabZ_3_259_D_MM2-8	1158	1123	1421	771	512
fabZ_3_259_D_MM3-10	1057	924	1142	1625	984
fabZ_3_259_D_MM4-6	1546	1234	1346	993	553
fabZ_3_259_D_MM7-9	1855	1514	1741	1515	875
fabZ_3_259_D_MM9-19	1048	945	1375	1208	1301
fabZ_3_259_W_MM1	1734	1452	1652	913	547
fabZ_3_259_W_MM10	1217	1002	1153	543	284
fabZ_3_259_W_MM11	1528	1406	1374	782	498
fabZ_3_259_W_MM13	1493	1262	1514	1026	609
fabZ_3_259_W_MM16	1020	1195	1421	846	304
fabZ_3_259_W_MM19	1273	1334	1693	1533	1100
fabZ_3_259_W_MM2	1527	1300	1484	775	557
fabZ_3_259_W_MM20	1072	952	1231	1289	2436
fabZ_3_259_W_MM3	1358	1604	1712	935	404
fabZ_3_259_W_MM4	1236	1166	1087	578	457
fabZ_3_259_W_MM5	1857	1751	1900	961	327
fabZ_3_259_W_MM6	1461	1224	963	648	294
fabZ_3_259_W_MM7	1450	1233	1298	720	285
fabZ_3_259_W_MM8	1360	1219	1279	734	220
fabZ_3_259_W_MM9	2011	1468	1712	1062	291
fbaA_1_28_B_MM10	1004	956	1351	1538	2477
fbaA_1_28_B_MM11	798	697	899	908	1498
fbaA_1_28_B_MM12	914	842	1171	1324	2253
fbaA_1_28_B_MM13	1075	1055	1513	1664	2633
fbaA_1_28_B_MM14	837	774	1180	1387	2013
fbaA_1_28_B_MM2	741	724	1611	1187	2184
fbaA_1_28_B_MM3	1116	1084	1618	2426	3007
fbaA_1_28_B_MM4	949	911	1594	1562	2737
fbaA_1_28_B_MM5	1026	1269	1764	2451	4120
fbaA_1_28_B_MM6	488	637	885	1018	2228
fbaA_1_28_B_MM7	1319	1251	1785	2193	4271
fbaA_1_28_B_MM8	1490	1451	2359	2832	4987
fbaA_1_28_B_MM9	941	1089	1478	1604	2767
fbaA_1_28_C	1628	1486	2176	3189	4183
fbaA_1_28_D_MM2-8	1018	1183	1878	2504	3216
fbaA_1_28_D_MM3-10	772	767	1199	1236	1806
fbaA_1_28_D_MM4-6	855	942	1462	1451	2832
fbaA_1_28_D_MM7-9	929	1159	1358	2263	4267
fbaA_1_28_D_MM9-19	822	1131	1330	1534	2165
fbaA_1_28_W_MM1	742	673	885	1250	1613
fbaA_1_28_W_MM10	894	1080	1681	1632	2883
fbaA_1_28_W_MM11	1511	1363	2048	2863	4601
fbaA_1_28_W_MM13	1396	1246	1648	1619	2239
fbaA_1_28_W_MM16	1212	1192	2024	2281	3585
fbaA_1_28_W_MM19	851	927	1236	1300	2059
fbaA_1_28_W_MM2	1634	1666	2624	2966	4823
fbaA_1_28_W_MM20	517	552	956	933	1579
fbaA_1_28_W_MM3	1195	1255	1846	2155	3210
fbaA_1_28_W_MM4	1550	1654	2126	2683	4092
fbaA_1_28_W_MM5	1196	1250	1665	1788	2986
fbaA_1_28_W_MM6	1021	1096	1638	1581	2528
fbaA_1_28_W_MM7	1162	1337	1872	2305	3407
fbaA_1_28_W_MM8	1423	1332	1703	1933	3204
fbaA_1_28_W_MM9	901	948	1111	1366	2435
fbaA_2_97_C	1118	1063	1495	1778	2516
fbaA_3_200_B_MM10	1114	1196	1557	1535	2279
fbaA_3_200_B_MM11	1063	835	1200	1058	1423
fbaA_3_200_B_MM12	573	639	683	562	1055
fbaA_3_200_B_MM13	830	840	936	723	915
fbaA_3_200_B_MM14	951	835	1082	1060	1519
fbaA_3_200_B_MM2	2463	2490	3718	5163	8403
fbaA_3_200_B_MM3	1862	2154	2888	3696	6154
fbaA_3_200_B_MM4	1528	1432	2093	2787	4583
fbaA_3_200_B_MM5	897	846	1085	1138	2394
fbaA_3_200_B_MM6	965	931	1327	1223	1888
fbaA_3_200_B_MM7	975	740	1201	1217	2219
fbaA_3_200_B_MM8	926	1065	1308	1434	2319
fbaA_3_200_B_MM9	1285	981	1412	1685	2501
fbaA_3_200_C	1050	990	1324	1706	3042
fbaA_3_200_D_MM2-8	982	1047	1652	2030	3732
fbaA_3_200_D_MM3-10	1054	1237	1549	1943	3468
fbaA_3_200_D_MM4-6	499	520	642	761	1091
fbaA_3_200_D_MM7-9	902	946	1268	1836	2701
fbaA_3_200_D_MM9-19	885	983	1349	1940	3087
fbaA_3_200_W_MM1	733	831	1243	1441	2253
fbaA_3_200_W_MM10	875	1085	1578	1951	3583
fbaA_3_200_W_MM11	1103	868	1393	1780	2973
fbaA_3_200_W_MM13	840	839	1313	1869	2461
fbaA_3_200_W_MM16	694	863	1284	2014	4001
fbaA_3_200_W_MM19	745	739	1257	1522	3110
fbaA_3_200_W_MM2	1459	1562	2935	4388	6347
fbaA_3_200_W_MM20	757	1004	1169	1277	2426
fbaA_3_200_W_MM3	831	796	1308	1642	2608
fbaA_3_200_W_MM4	1054	872	1524	1737	3258
fbaA_3_200_W_MM5	956	729	1048	1390	2123
fbaA_3_200_W_MM6	859	919	1299	1531	2672
fbaA_3_200_W_MM7	684	643	1212	1298	2368
fbaA_3_200_W_MM8	720	758	1004	1417	2420
fbaA_3_200_W_MM9	766	719	1220	1654	2726
fmt_1_104_B_MM10	1485	1524	2113	1939	2710
fmt_1_104_B_MM11	1135	1047	1418	1457	1514
fmt_1_104_B_MM12	1125	1147	1703	1298	2350
fmt_1_104_B_MM13	1115	1395	1711	1581	2877
fmt_1_104_B_MM14	1162	1011	1413	1562	2338
fmt_1_104_B_MM2	970	1130	1264	1108	1148
fmt_1_104_B_MM3	1508	1412	1709	1940	2496
fmt_1_104_B_MM4	790	792	1023	824	978
fmt_1_104_B_MM5	921	789	1044	1060	1230
fmt_1_104_B_MM6	1244	1096	1719	1352	1972
fmt_1_104_B_MM7	1195	1180	1076	950	956
fmt_1_104_B_MM8	1452	1265	1734	1453	1733
fmt_1_104_B_MM9	1559	1601	2075	2386	3610
fmt_1_104_C	1474	1406	1686	1622	1911
fmt_1_104_D_MM2-8	735	779	859	761	931
fmt_1_104_D_MM3-10	1438	1159	1092	939	521
fmt_1_104_D_MM4-6	1118	1154	1430	1419	1969
fmt_1_104_D_MM7-9	945	806	1001	1118	1160
fmt_1_104_D_MM9-19	1286	1170	1198	1221	1454
fmt_1_104_W_MM1	978	948	1300	1097	1864
fmt_1_104_W_MM10	1514	1662	2085	1778	1940
fmt_1_104_W_MM11	1224	1026	1313	1137	1282
fmt_1_104_W_MM13	1137	1209	1351	1328	1356
fmt_1_104_W_MM16	1935	1559	1953	1702	2202
fmt_1_104_W_MM19	1207	976	1427	1251	1521
fmt_1_104_W_MM2	1376	1398	1683	1552	1467
fmt_1_104_W_MM20	2260	2073	2993	2878	5017
fmt_1_104_W_MM3	932	821	903	378	387
fmt_1_104_W_MM4	1317	1562	1770	1721	2213
fmt_1_104_W_MM5	1377	1285	1588	1492	1870
fmt_1_104_W_MM6	1123	1246	1178	1256	1452
fmt_1_104_W_MM7	1193	1192	1401	1312	1608
fmt_1_104_W_MM8	1704	1521	1974	1546	1796
fmt_1_104_W_MM9	1535	1628	2142	2080	1924
fmt_2_145_C	1038	840	1004	628	484
fmt_3_222_B_MM10	748	803	1039	965	1644
fmt_3_222_B_MM11	1726	1752	1886	1846	2138
fmt_3_222_B_MM12	1051	994	1419	1911	2598
fmt_3_222_B_MM13	964	962	1504	1888	2799
fmt_3_222_B_MM14	582	507	885	886	1136
fmt_3_222_B_MM2	723	693	804	774	282
fmt_3_222_B_MM3	1287	1212	1549	908	513
fmt_3_222_B_MM4	983	1179	1457	782	496
fmt_3_222_B_MM5	1702	1531	1982	1317	761
fmt_3_222_B_MM6	1164	1009	1445	780	416
fmt_3_222_B_MM7	1581	1553	1867	1374	638
fmt_3_222_B_MM8	2046	1766	2466	1799	975
fmt_3_222_B_MM9	1335	1265	2005	2317	2889
fmt_3_222_C	935	932	1006	735	361
fmt_3_222_D_MM2-8	955	987	1189	910	775
fmt_3_222_D_MM3-10	1825	1378	1658	1395	1050
fmt_3_222_D_MM4-6	1800	1506	1729	1459	1245
fmt_3_222_D_MM7-9	1203	1009	1703	1128	1177
fmt_3_222_D_MM9-19	1521	1488	1829	1823	2432
fmt_3_222_W_MM1	1174	1116	1683	1477	1075
fmt_3_222_W_MM10	815	700	754	561	363
fmt_3_222_W_MM11	1105	1249	1542	1480	1099
fmt_3_222_W_MM13	1133	907	1433	1585	1091
fmt_3_222_W_MM16	873	749	961	735	759
fmt_3_222_W_MM19	760	758	565	503	118
fmt_3_222_W_MM2	925	874	864	660	266
fmt_3_222_W_MM20	588	657	656	321	319
fmt_3_222_W_MM3	1644	1328	1802	1585	827
fmt_3_222_W_MM4	897	976	1200	837	355
fmt_3_222_W_MM5	1165	1029	1239	911	459
fmt_3_222_W_MM6	1159	1094	1107	892	618
fmt_3_222_W_MM7	1087	1026	1450	1192	417
fmt_3_222_W_MM8	1292	1138	1347	771	552
fmt_3_222_W_MM9	898	1068	1180	879	833
folA_1_56_B_MM10	1032	1026	1184	1169	1546
folA_1_56_B_MM11	1626	1465	2170	1590	1960
folA_1_56_B_MM12	1955	1868	2784	3114	5175
folA_1_56_B_MM13	1201	1229	1776	1803	2721
folA_1_56_B_MM14	1261	1213	1691	2184	2977
folA_1_56_B_MM2	729	795	639	324	125
folA_1_56_B_MM3	676	623	486	229	67
folA_1_56_B_MM4	1197	1019	889	405	191
folA_1_56_B_MM5	792	952	598	438	196
folA_1_56_B_MM6	703	627	596	237	74
folA_1_56_B_MM7	588	539	507	261	101
folA_1_56_B_MM8	1110	933	1001	459	188
folA_1_56_B_MM9	1109	1237	1167	680	169
folA_1_56_C	246	268	292	125	42
folA_1_56_D_MM2-8	925	944	924	344	193
folA_1_56_D_MM3-10	1122	961	912	525	488
folA_1_56_D_MM4-6	1633	1366	1174	363	231
folA_1_56_D_MM7-9	619	619	471	204	81
folA_1_56_D_MM9-19	1086	1110	1068	313	171
folA_1_56_W_MM1	611	659	578	266	93
folA_1_56_W_MM10	749	704	650	199	93
folA_1_56_W_MM11	2	2	8	3
folA_1_56_W_MM13	894	964	660	282	104
folA_1_56_W_MM16	259	349	189	119	73
folA_1_56_W_MM19	203	301	235	101	30
folA_1_56_W_MM2	981	848	713	321	119
folA_1_56_W_MM20	208	274	151	55	33
folA_1_56_W_MM3	583	523	318	153	55
folA_1_56_W_MM4	999	895	913	357	202
folA_1_56_W_MM5	979	911	869	459	150
folA_1_56_W_MM6	2165	1684	1421	395	372
folA_1_56_W_MM7	597	622	513	324	114
folA_1_56_W_MM8	719	784	778	274	78
folA_1_56_W_MM9	1126	974	715	436	122
folA_2_77_C	753	611	423	211	62
folA_3_242_B_MM10	1651	1527	1946	2519	3784
folA_3_242_B_MM11	1359	1330	1793	2011	3158
folA_3_242_B_MM12	2332	2440	3214	4454	8116
folA_3_242_B_MM13	2242	2421	3346	5060	9587
folA_3_242_B_MM14	2566	2742	4283	5519	9892
folA_3_242_B_MM2	1191	1218	1136	719	727
folA_3_242_B_MM3	2278	2228	3530	4023	6857
folA_3_242_B_MM4	1486	1554	2280	2498	4094
folA_3_242_B_MM5	1955	2003	2734	3013	5165
folA_3_242_B_MM6	1519	1418	1736	2346	3315
folA_3_242_B_MM7	1629	1669	2612	2655	4059
folA_3_242_B_MM8	1224	1186	1460	1934	2615
folA_3_242_B_MM9	1119	962	1228	1302	2430
folA_3_242_C	1068	955	1143	904	773
folA_3_242_D_MM2-8	1290	1148	1343	1463	2268
folA_3_242_D_MM3-10	1119	1257	1806	1953	3387
folA_3_242_D_MM4-6	861	993	1271	1433	2417
folA_3_242_D_MM7-9	1251	1264	1805	1866	2419
folA_3_242_D_MM9-19	971	932	1455	1902	3441
folA_3_242_W_MM1	494	570	540	517	453
folA_3_242_W_MM10	1060	1128	1143	1188	1324
folA_3_242_W_MM11	1218	1072	1384	1068	1125
folA_3_242_W_MM13	805	695	751	593	456
folA_3_242_W_MM16	1375	1221	1420	1529	1893
folA_3_242_W_MM19	1265	1376	2722	2896	5266
folA_3_242_W_MM2	1340	1233	1250	1004	1080
folA_3_242_W_MM20	1009	1017	1517	1376	1557
folA_3_242_W_MM3	1252	1379	1611	2218	3116
folA_3_242_W_MM4	1307	1333	1723	1918	2894
folA_3_242_W_MM5	1065	972	1079	990	1078
folA_3_242_W_MM6	1478	1332	1246	1098	1176
folA_3_242_W_MM7	1314	1399	1822	1524	1936
folA_3_242_W_MM8	1172	991	1089	969	1145
folA_3_242_W_MM9	685	783	929	1006	1076
folC_1_19_B_MM10	1052	677	1090	1260	1983
folC_1_19_B_MM11	457	454	689	571	823
folC_1_19_B_MM12	739	718	1121	1156	1983
folC_1_19_B_MM13	728	835	1219	1295	2167
folC_1_19_B_MM14	383	593	741	946	1313
folC_1_19_B_MM2	1384	1303	1568	852	482
folC_1_19_B_MM3	1528	2439	1305	774	502
folC_1_19_B_MM4	921	900	1054	747	361
folC_1_19_B_MM5	1012	1193	1485	946	477
folC_1_19_B_MM6	2245	2194	2681	1916	1370
folC_1_19_B_MM7	708	726	610	625	507
folC_1_19_B_MM8	584	677	758	779	1759
folC_1_19_B_MM9	970	1078	1294	1411	2554
folC_1_19_C	1644	1357	1633	1062	427
folC_1_19_D_MM2-8	2133	1721	2401	1994	2894
folC_1_19_D_MM3-10	1667	1449	1725	1811	2544
folC_1_19_D_MM4-6	1389	1253	1521	1030	491
folC_1_19_D_MM7-9	1724	1682	2086	1318	869
folC_1_19_D_MM9-19	977	1110	1283	550	317
folC_1_19_W_MM1	1051	1104	1359	911	407
folC_1_19_W_MM10	1955	1628	2034	1327	1171
folC_1_19_W_MM11	1563	1514	2011	1074	579
folC_1_19_W_MM13	1319	1219	1811	1653	2693
folC_1_19_W_MM16	994	838	1140	1173	1489
folC_1_19_W_MM19	1138	1054	1419	1124	957
folC_1_19_W_MM2	1901	1777	2133	1333	750
folC_1_19_W_MM20	1782	1787	2600	3096	4247
folC_1_19_W_MM3	2007	2216	2306	1294	790
folC_1_19_W_MM4	1560	1707	1965	1197	649
folC_1_19_W_MM5	1033	937	989	679	532
folC_1_19_W_MM6	1758	1600	1905	1428	674
folC_1_19_W_MM7	1551	1297	1328	838	380
folC_1_19_W_MM8	1470	1256	1279	1089	431
folC_1_19_W_MM9	1524	1454	1848	1146	560
folC_2_93_C	1644	1867	2496	2590	4066
folC_3_250_B_MM10	1074	1197	1335	537	216
folC_3_250_B_MM11	1548	1318	1427	876	606
folC_3_250_B_MM12	2123	1647	2058	1661	1289
folC_3_250_B_MM13	1639	1721	2667	2546	3858
folC_3_250_B_MM14				2
folC_3_250_B_MM2	967	1021	1117	651	364
folC_3_250_B_MM3	1248	2467	1437	705	418
folC_3_250_B_MM4	973	998	1328	660	417
folC_3_250_B_MM5	1342	1291	1756	1054	684
folC_3_250_B_MM6	1882	1512	1899	978	661
folC_3_250_B_MM7	985	942	943	555	364
folC_3_250_B_MM8	910	968	951	700	294
folC_3_250_B_MM9	1046	838	764	499	163
folC_3_250_C	1040	1020	1249	615	342
folC_3_250_D_MM2-8	1030	1087	1221	526	323
folC_3_250_D_MM3-10	1259	1176	1029	679	391
folC_3_250_D_MM4-6	1618	1393	1733	995	782
folC_3_250_D_MM7-9	1147	1136	1175	655	379
folC_3_250_D_MM9-19	1444	1419	1750	1552	1791
folC_3_250_W_MM1	1066	967	1335	852	312
folC_3_250_W_MM10	1110	1177	1244	566	262
folC_3_250_W_MM11	897	811	941	589	245
folC_3_250_W_MM13	1143	1085	1415	860	569
folC_3_250_W_MM16	1084	1023	1416	910	824
folC_3_250_W_MM19	1000	1048	1242	1071	1098
folC_3_250_W_MM2	1216	1344	1355	973	536
folC_3_250_W_MM20	990	1132	1568	1773	2523
folC_3_250_W_MM3	1616	2280	1422	853	465
folC_3_250_W_MM4	1426	1638	1360	987	581
folC_3_250_W_MM5	895	987	1191	674	200
folC_3_250_W_MM6	765	1018	1082	593	702
folC_3_250_W_MM7	873	1005	1119	599	370
folC_3_250_W_MM8	1542	1488	1825	978	532
folC_3_250_W_MM9	1214	951	1102	628	514
folD_1_86_B_MM10	1358	1177	1310	979	1302
folD_1_86_B_MM11	1555	1296	1702	2232	3904
folD_1_86_B_MM12	1343	1332	1857	1932	3292
folD_1_86_B_MM13	1365	1275	1877	1870	3577
folD_1_86_B_MM14	1214	1184	1975	1805	3402
folD_1_86_B_MM2	801	603	447	84	27
folD_1_86_B_MM3	1221	977	773	365	317
folD_1_86_B_MM4	978	954	512	183	73
folD_1_86_B_MM5	1206	947	741	212	147
folD_1_86_B_MM6	1103	835	501	275	147
folD_1_86_B_MM7	1185	1084	726	243	129
folD_1_86_B_MM8	1521	1214	783	318	83
folD_1_86_B_MM9	1309	1321	1284	772	388
folD_1_86_C	404	354	185	60	44
folD_1_86_D_MM2-8	670	519	309	120	52
folD_1_86_D_MM3-10	518	457	327	68	208
folD_1_86_D_MM4-6	1108	929	549	160	72
folD_1_86_D_MM7-9	535	542	371	113	84
folD_1_86_D_MM9-19	1174	834	588	188	82
folD_1_86_W_MM1	435	479	268	95	21
folD_1_86_W_MM10	328	266	190	153	110
folD_1_86_W_MM11	514	443	274	64	97
folD_1_86_W_MM13	517	508	281	93	50
folD_1_86_W_MM16	599	504	468	203	86
folD_1_86_W_MM19	1081	779	505	285	156
folD_1_86_W_MM2	529	508	395	198	35
folD_1_86_W_MM20	578	446	393	377	517
folD_1_86_W_MM3	993	803	523	168	41
folD_1_86_W_MM4	657	668	311	96	45
folD_1_86_W_MM5	577	562	206	87	5
folD_1_86_W_MM6	908	785	427	194	86
folD_1_86_W_MM7	810	744	325	147	43
folD_1_86_W_MM8	904	764	458	123	102
folD_1_86_W_MM9	771	543	240	94	24
folD_2_110_C	641	554	443	276	216
folD_3_207_B_MM10	541	507	674	975	1632
folD_3_207_B_MM11	647	596	602	739	1369
folD_3_207_B_MM12	607	567	891	789	1231
folD_3_207_B_MM13	823	764	1083	1051	1939
folD_3_207_B_MM14	844	673	1060	1150	1754
folD_3_207_B_MM2	739	878	871	560	441
folD_3_207_B_MM3	1239	1182	1211	926	587
folD_3_207_B_MM4	272	351	395	321	248
folD_3_207_B_MM5	488	563	619	456	598
folD_3_207_B_MM6	705	759	745	705	694
folD_3_207_B_MM7	837	907	1076	754	841
folD_3_207_B_MM8	992	895	827	717	966
folD_3_207_B_MM9	938	708	999	1246	2078
folD_3_207_C	573	620	595	596	379
folD_3_207_D_MM2-8	421	488	668	404	332
folD_3_207_D_MM3-10	586	560	535	355	422
folD_3_207_D_MM4-6	848	1046	1170	798	986
folD_3_207_D_MM7-9	912	881	1362	1108	1634
folD_3_207_D_MM9-19	1181	1147	1567	1772	2885
folD_3_207_W_MM1	648	814	843	581	564
folD_3_207_W_MM10	489	410	453	177	256
folD_3_207_W_MM11	467	472	546	377	291
folD_3_207_W_MM13	483	425	374	236	133
folD_3_207_W_MM16	775	609	561	285	198
folD_3_207_W_MM19	1396	1485	2149	2507	4671
folD_3_207_W_MM2	643	645	594	435	415
folD_3_207_W_MM20	1603	1304	1196	693	281
folD_3_207_W_MM3	1012	1230	1102	546	799
folD_3_207_W_MM4	788	681	681	422	415
folD_3_207_W_MM5	876	946	1016	766	724
folD_3_207_W_MM6	608	482	416	277	217
folD_3_207_W_MM7	764	668	658	430	494
folD_3_207_W_MM8	445	411	418	280	215
folD_3_207_W_MM9	625	585	468	392	462
ftsA_1_50_B_MM10	1070	1032	1809	1152	1302
ftsA_1_50_B_MM11	838	1031	1400	1848	3549
ftsA_1_50_B_MM12	726	605	1192	864	1523
ftsA_1_50_B_MM13	964	793	1379	1299	2810
ftsA_1_50_B_MM14	691	769	954	1447	2135
ftsA_1_50_B_MM2	864	508	655	32	32
ftsA_1_50_B_MM3	646	544	323	68	4
ftsA_1_50_B_MM4	269	246	500	27	14
ftsA_1_50_B_MM5	594	537	399	229	137
ftsA_1_50_B_MM6	655	539	329	255	395
ftsA_1_50_B_MM7	465	375	140	25	52
ftsA_1_50_B_MM8	723	703	583	135	10
ftsA_1_50_B_MM9	967	790	459	318	6
ftsA_1_50_C	443	276	347	347	16
ftsA_1_50_D_MM2-8	913	654	432	80	7
ftsA_1_50_D_MM3-10	1677	1506	1825	1603	1593
ftsA_1_50_D_MM4-6	414	416	767	85	21
ftsA_1_50_D_MM7-9	944	664	740	141	18
ftsA_1_50_D_MM9-19	815	808	472	182	4
ftsA_1_50_W_MM1	422	289	224	23	5
ftsA_1_50_W_MM10	1226	1154	962	278	31
ftsA_1_50_W_MM11	1384	1258	837	176	48
ftsA_1_50_W_MM13	822	631	474	53	50
ftsA_1_50_W_MM16	568	530	525	78	46
ftsA_1_50_W_MM19	920	694	622	197	60
ftsA_1_50_W_MM2	477	277	163	97	16
ftsA_1_50_W_MM20	942	870	738	230	51
ftsA_1_50_W_MM3	514	444	463	116	94
ftsA_1_50_W_MM4	474	365	203	32	16
ftsA_1_50_W_MM5	283	175	124	21	2
ftsA_1_50_W_MM6	533	274	331	5	1
ftsA_1_50_W_MM7	413	367	320	175	3
ftsA_1_50_W_MM8	492	516	415	191	30
ftsA_1_50_W_MM9	517	601	381	146	7
ftsA_2_123_C	424	328	213	7	37
ftsA_3_344_B_MM10	1219	1023	1270	1260	1669
ftsA_3_344_B_MM11	1707	1538	2187	5078	3353
ftsA_3_344_B_MM12	1123	895	1302	1202	1540
ftsA_3_344_B_MM13	699	566	610	430	554
ftsA_3_344_B_MM14	1553	1375	1607	1808	2416
ftsA_3_344_B_MM2	901	881	615	142	31
ftsA_3_344_B_MM3	965	830	662	234	98
ftsA_3_344_B_MM4	1311	1175	616	133	24
ftsA_3_344_B_MM5	1458	1294	989	148	92
ftsA_3_344_B_MM6	1392	1288	491	153	29
ftsA_3_344_B_MM7	970	744	579	51	2
ftsA_3_344_B_MM8	665	659	256	34	16
ftsA_3_344_B_MM9	2048	1792	1874	751	291
ftsA_3_344_C	1228	1036	695	311	265
ftsA_3_344_D_MM2-8	1075	1012	807	211	31
ftsA_3_344_D_MM3-10	1412	1165	617	259	134
ftsA_3_344_D_MM4-6	1699	1194	1372	140	15
ftsA_3_344_D_MM7-9	1246	1008	738	498	322
ftsA_3_344_D_MM9-19	1251	1232	861	75	16
ftsA_3_344_W_MM1	913	1054	489	124	61
ftsA_3_344_W_MM10	633	544	338	89	5
ftsA_3_344_W_MM11	1112	843	766	115	8
ftsA_3_344_W_MM13	1023	927	701	210	110
ftsA_3_344_W_MM16	1150	1027	723	208	204
ftsA_3_344_W_MM19	1830	1737	970	197	69
ftsA_3_344_W_MM2	794	724	381	159	43
ftsA_3_344_W_MM20	1241	1353	1320	958	818
ftsA_3_344_W_MM3	733	765	386	49	17
ftsA_3_344_W_MM4	831	943	499	137	102
ftsA_3_344_W_MM5	651	701	442	196	35
ftsA_3_344_W_MM6	1259	992	544	181	42
ftsA_3_344_W_MM7	913	731	424	120	20
ftsA_3_344_W_MM8	942	634	425	72	6
ftsA_3_344_W_MM9	1018	962	692	260	17
ftsK_1_57_B_MM10	723	626	1129	799	829
ftsK_1_57_B_MM11	608	559	791	758	910
ftsK_1_57_B_MM12	579	570	938	935	1399
ftsK_1_57_B_MM13	201	111	162	74	67
ftsK_1_57_B_MM14	1009	806	1233	1487	1872
ftsK_1_57_B_MM2	1342	1222	1313	545	225
ftsK_1_57_B_MM3	1354	1448	1350	534	161
ftsK_1_57_B_MM4	2162	2023	2332	969	513
ftsK_1_57_B_MM5	879	848	1105	547	478
ftsK_1_57_B_MM6	2015	1701	1838	692	691
ftsK_1_57_B_MM7	842	746	975	415	297
ftsK_1_57_B_MM8	1065	1058	1070	473	861
ftsK_1_57_B_MM9	965	849	835	652	450
ftsK_1_57_C	1451	1262	1158	453	63
ftsK_1_57_D_MM2-8	1491	1381	1164	650	448
ftsK_1_57_D_MM3-10	1291	1519	1754	590	350
ftsK_1_57_D_MM4-6	1211	1246	1688	669	507
ftsK_1_57_D_MM7-9	1871	1877	1851	1034	469
ftsK_1_57_D_MM9-19	705	897	2057	2832	3229
ftsK_1_57_W_MM1	1382	1276	1119	634	643
ftsK_1_57_W_MM10	1484	1322	1045	860	625
ftsK_1_57_W_MM11	1662	1498	1271	758	439
ftsK_1_57_W_MM13	1358	1176	1505	785	223
ftsK_1_57_W_MM16	1181	1258	1531	978	275
ftsK_1_57_W_MM19	1345	1579	3688	4484	7041
ftsK_1_57_W_MM2	1632	1416	1415	671	348
ftsK_1_57_W_MM20	1151	1271	1386	1546	2345
ftsK_1_57_W_MM3	1537	1341	1455	565	406
ftsK_1_57_W_MM4	1379	1377	1469	630	410
ftsK_1_57_W_MM5	1077	973	1216	474	132
ftsK_1_57_W_MM6	1199	983	1218	497	475
ftsK_1_57_W_MM7	766	988	1003	308	164
ftsK_1_57_W_MM8	1592	1134	1018	672	106
ftsK_1_57_W_MM9	1169	1180	1176	615	336
ftsK_2_93_C	2	1	9
ftsK_3_200_B_MM10	817	804	1142	1404	1521
ftsK_3_200_B_MM11	1088	1098	1403	1498	2263
ftsK_3_200_B_MM12	1125	858	1164	1481	1613
ftsK_3_200_B_MM13	736	694	1103	1002	1581
ftsK_3_200_B_MM14	958	881	1392	1372	1298
ftsK_3_200_B_MM2	212	226	304	194	76
ftsK_3_200_B_MM3	627	596	1001	773	1077
ftsK_3_200_B_MM4	504	607	638	691	740
ftsK_3_200_B_MM5	1019	998	1154	1380	1658
ftsK_3_200_B_MM6	1321	1433	1926	1942	2095
ftsK_3_200_B_MM7	899	669	766	602	671
ftsK_3_200_B_MM8	646	591	695	866	1051
ftsK_3_200_B_MM9	1396	1327	1258	1402	2049
ftsK_3_200_C	1022	1059	1539	1787	2152
ftsK_3_200_D_MM2-8	1233	1298	1543	2013	3253
ftsK_3_200_D_MM3-10	770	663	758	765	868
ftsK_3_200_D_MM4-6	765	769	1059	719	791
ftsK_3_200_D_MM7-9	1118	1286	1870	1907	3211
ftsK_3_200_D_MM9-19	864	828	1245	1337	2231
ftsK_3_200_W_MM1	1236	1025	1685	1276	1584
ftsK_3_200_W_MM10	943	1029	1271	1317	1522
ftsK_3_200_W_MM11	1337	1394	1613	1825	2255
ftsK_3_200_W_MM13	803	683	1048	991	1140
ftsK_3_200_W_MM16	1653	1673	2379	5551	4465
ftsK_3_200_W_MM19	699	679	756	723	1198
ftsK_3_200_W_MM2	400	454	652	478	656
ftsK_3_200_W_MM20	1014	986	1543	1513	2529
ftsK_3_200_W_MM3	549	573	772	694	675
ftsK_3_200_W_MM4	503	508	659	551	483
ftsK_3_200_W_MM5	541	578	866	1038	1255
ftsK_3_200_W_MM6	1135	1163	1437	1460	1875
ftsK_3_200_W_MM7	1118	1066	1793	2278	3343
ftsK_3_200_W_MM8	1599	1549	2248	2201	2841
ftsK_3_200_W_MM9	962	1760	1251	1118	1718
fusA_1_16_B_MM10	681	617	900	1000	1558
fusA_1_16_B_MM11	940	1021	1522	1496	2553
fusA_1_16_B_MM12	1489	1406	1859	2089	2896
fusA_1_16_B_MM13	1311	1399	1682	1718	2719
fusA_1_16_B_MM14	1331	1389	1563	2039	2753
fusA_1_16_B_MM2	1006	925	1372	922	551
fusA_1_16_B_MM3	892	929	1182	645	641
fusA_1_16_B_MM4	866	900	1062	973	593
fusA_1_16_B_MM5	948	1087	1376	748	602
fusA_1_16_B_MM6	854	900	1260	917	861
fusA_1_16_B_MM7	711	853	1381	1218	1372
fusA_1_16_B_MM8	945	1065	1529	1821	2052
fusA_1_16_B_MM9	848	931	1174	1194	1975
fusA_1_16_C	939	859	1112	624	493
fusA_1_16_D_MM2-8	505	769	1149	1311	1689
fusA_1_16_D_MM3-10	453	552	911	700	819
fusA_1_16_D_MM4-6	956	819	1014	597	504
fusA_1_16_D_MM7-9	1639	1754	2809	2422	2015
fusA_1_16_D_MM9-19	1571	2006	4262	4137	3200
fusA_1_16_W_MM1	855	743	1119	473	434
fusA_1_16_W_MM10	998	680	1137	756	545
fusA_1_16_W_MM11	1860	1391	1985	1097	727
fusA_1_16_W_MM13	2183	1524	2037	895	692
fusA_1_16_W_MM16	2551	2155	3145	1954	1584
fusA_1_16_W_MM19	2268	2542	4358	3345	2790
fusA_1_16_W_MM2	414	477	613	344	182
fusA_1_16_W_MM20	1049	1115	1829	2460	3347
fusA_1_16_W_MM3	578	579	726	329	382
fusA_1_16_W_MM4	604	540	599	341	122
fusA_1_16_W_MM5	1314	1120	1136	663	697
fusA_1_16_W_MM6	633	663	517	457	332
fusA_1_16_W_MM7	1692	1347	1928	1060	1165
fusA_1_16_W_MM8	1065	992	1030	726	539
fusA_1_16_W_MM9	1424	1393	1247	1061	847
fusA_2_71_C	854	773	988	518	366
fusA_3_241_B_MM10	935	924	1092	1433	2021
fusA_3_241_B_MM11	611	724	871	883	1021
fusA_3_241_B_MM12	726	736	866	850	1570
fusA_3_241_B_MM13	852	797	872	897	1429
fusA_3_241_B_MM14	932	832	1032	1024	1428
fusA_3_241_B_MM2	1024	1071	1279	1091	771
fusA_3_241_B_MM3	1552	1502	2070	1231	1088
fusA_3_241_B_MM4	1462	1598	2315	1914	1679
fusA_3_241_B_MM5	900	993	1787	1190	1192
fusA_3_241_B_MM6	1182	1343	2102	2456	3099
fusA_3_241_B_MM7	904	968	1631	1592	2299
fusA_3_241_B_MM8	735	941	1535	1637	2312
fusA_3_241_B_MM9	923	1005	1314	1487	2137
fusA_3_241_C	791	880	979	775	466
fusA_3_241_D_MM2-8	1028	1210	1844	1674	1920
fusA_3_241_D_MM3-10	900	1073	1365	1707	2206
fusA_3_241_D_MM4-6	817	956	1442	1630	2539
fusA_3_241_D_MM7-9	853	970	1447	1199	1426
fusA_3_241_D_MM9-19	1194	1394	1823	2051	3011
fusA_3_241_W_MM1	1302	1237	1675	1177	641
fusA_3_241_W_MM10	1331	1267	1728	995	1066
fusA_3_241_W_MM11	1305	1509	2036	1864	1879
fusA_3_241_W_MM13	1649	1564	2836	1436	1347
fusA_3_241_W_MM16	1149	1078	1795	1399	1059
fusA_3_241_W_MM19	1238	1379	2173	1708	1488
fusA_3_241_W_MM2	574	600	752	351	159
fusA_3_241_W_MM20	884	948	1548	1318	1135
fusA_3_241_W_MM3	1288	1313	1836	1242	1068
fusA_3_241_W_MM4	1748	1679	1894	2118	1758
fusA_3_241_W_MM5	1131	1016	1477	1497	951
fusA_3_241_W_MM6	1381	1336	2617	2683	2893
fusA_3_241_W_MM7	1032	775	920	593	706
fusA_3_241_W_MM8	1030	1124	2124	1620	1275
fusA_3_241_W_MM9	1219	1279	1956	1712	1739
gapA_1_33_B_MM10	296	314	360	240	188
gapA_1_33_B_MM11	640	541	671	714	685
gapA_1_33_B_MM12	683	754	772	730	883
gapA_1_33_B_MM13	870	718	1213	817	1294
gapA_1_33_B_MM14	529	572	675	589	539
gapA_1_33_B_MM2	515	367	478	234	74
gapA_1_33_B_MM3	502	507	418	287	180
gapA_1_33_B_MM4	519	507	455	283	247
gapA_1_33_B_MM5	414	405	376	247	84
gapA_1_33_B_MM6	274	317	225	121	63
gapA_1_33_B_MM7	892	573	437	261	233
gapA_1_33_B_MM8	556	396	390	245	257
gapA_1_33_B_MM9	559	539	457	381	269
gapA_1_33_C	597	332	296	234	126
gapA_1_33_D_MM2-8	293	252	318	115	141
gapA_1_33_D_MM3-10	776	566	534	332	366
gapA_1_33_D_MM4-6	870	784	674	425	158
gapA_1_33_D_MM7-9	632	417	393	276	135
gapA_1_33_D_MM9-19	750	742	718	374	193
gapA_1_33_W_MM1	467	333	283	176	60
gapA_1_33_W_MM10	379	289	283	125	93
gapA_1_33_W_MM11	430	293	349	212	76
gapA_1_33_W_MM13	735	801	536	352	191
gapA_1_33_W_MM16	527	622	514	355	59
gapA_1_33_W_MM19	599	411	259	143	132
gapA_1_33_W_MM2	435	324	367	148	75
gapA_1_33_W_MM20	789	625	648	395	290
gapA_1_33_W_MM3	673	707	576	261	130
gapA_1_33_W_MM4	483	466	443	256	122
gapA_1_33_W_MM5	683	702	447	329	159
gapA_1_33_W_MM6	611	404	434	206	73
gapA_1_33_W_MM7	642	401	392	284	70
gapA_1_33_W_MM8	546	330	385	152	160
gapA_1_33_W_MM9	436	327	364	147	137
gapA_2_54_C	682	450	220	162	106
gapA_3_216_B_MM10	729	766	1048	862	1144
gapA_3_216_B_MM11	938	1036	1046	1065	1328
gapA_3_216_B_MM12	588	639	969	1068	1783
gapA_3_216_B_MM13	660	720	904	1075	1649
gapA_3_216_B_MM14	809	716	957	917	1684
gapA_3_216_B_MM2	475	416	331	171	192
gapA_3_216_B_MM3	603	504	449	225	236
gapA_3_216_B_MM4	650	485	484	292	377
gapA_3_216_B_MM5	567	288	255	155	183
gapA_3_216_B_MM6	833	632	414	430	384
gapA_3_216_B_MM7	461	286	383	250	212
gapA_3_216_B_MM8	808	715	749	534	505
gapA_3_216_B_MM9	435	675	481	438	366
gapA_3_216_C	527	406	346	153	106
gapA_3_216_D_MM2-8	248	408	280	121	107
gapA_3_216_D_MM3-10	492	560	337	207	103
gapA_3_216_D_MM4-6	493	424	400	267	156
gapA_3_216_D_MM7-9	552	421	342	276	185
gapA_3_216_D_MM9-19	774	669	718	622	700
gapA_3_216_W_MM1	737	466	483	309	159
gapA_3_216_W_MM10	794	608	426	217	195
gapA_3_216_W_MM11	562	543	439	226	191
gapA_3_216_W_MM13	282	246	272	157	48
gapA_3_216_W_MM16	688	482	400	202	206
gapA_3_216_W_MM19	640	519	503	437	495
gapA_3_216_W_MM2	633	519	283	210	118
gapA_3_216_W_MM20	618	650	579	553	577
gapA_3_216_W_MM3	664	452	409	238	176
gapA_3_216_W_MM4	1017	812	510	219	151
gapA_3_216_W_MM5	549	466	341	177	95
gapA_3_216_W_MM6	356	242	281	115	46
gapA_3_216_W_MM7	675	380	431	305	189
gapA_3_216_W_MM8	603	474	464	274	156
gapA_3_216_W_MM9	1019	627	639	302	300
gcvH_1_62_B_MM10	1143	1078	1457	1577	2870
gcvH_1_62_B_MM11	1234	1429	1894	2217	3440
gcvH_1_62_B_MM12	737	816	1123	1205	2013
gcvH_1_62_B_MM13	1692	1684	2082	1799	1965
gcvH_1_62_B_MM14	1892	1489	2056	2710	4346
gcvH_1_62_B_MM2	1272	1627	1908	2467	3675
gcvH_1_62_B_MM3	2282	2515	3680	4001	7113
gcvH_1_62_B_MM4	2571	2572	3737	4261	7009
gcvH_1_62_B_MM5	2103	1900	2747	3211	5764
gcvH_1_62_B_MM6	1639	1584	2174	2631	4360
gcvH_1_62_B_MM7	1783	1481	1907	2122	3574
gcvH_1_62_B_MM8	2764	2313	3495	3819	6051
gcvH_1_62_B_MM9	1733	1711	2358	2870	4891
gcvH_1_62_C	1775	1743	2337	2445	3714
gcvH_1_62_D_MM2-8	1250	1265	1852	1802	2950
gcvH_1_62_D_MM3-10	1058	934	1295	1301	1819
gcvH_1_62_D_MM4-6	1262	1113	1697	2081	3478
gcvH_1_62_D_MM7-9	2303	2120	3073	3375	6376
gcvH_1_62_D_MM9-19	953	1024	1488	1594	2241
gcvH_1_62_W_MM1	1958	1678	2581	2937	4971
gcvH_1_62_W_MM10	2202	2017	2883	2797	4790
gcvH_1_62_W_MM11	1039	1252	1665	1950	3609
gcvH_1_62_W_MM13	1558	1609	2023	2320	3631
gcvH_1_62_W_MM16	1200	1007	1530	1701	2275
gcvH_1_62_W_MM19	777	805	1143	1534	1953
gcvH_1_62_W_MM2	1718	1953	2499	2928	4611
gcvH_1_62_W_MM20	1054	1116	1502	1670	2474
gcvH_1_62_W_MM3	1690	1571	2082	2332	3677
gcvH_1_62_W_MM4	868	1007	1449	1538	2848
gcvH_1_62_W_MM5	1377	1433	1855	2160	3449
gcvH_1_62_W_MM6	1150	1216	1892	2140	3393
gcvH_1_62_W_MM7	2072	1984	2760	3344	5685
gcvH_1_62_W_MM8	1237	1255	1770	2097	3265
gcvH_1_62_W_MM9	1252	1229	1737	1955	3369
gcvH_2_89_C	1176	889	1258	1210	957
gcvH_3_217_B_MM10	895	905	1519	1377	2101
gcvH_3_217_B_MM11	1396	1451	2014	2368	3500
gcvH_3_217_B_MM12	806	790	1115	1199	1807
gcvH_3_217_B_MM13	1102	1413	1713	1840	2654
gcvH_3_217_B_MM14	1238	1361	2036	2328	3600
gcvH_3_217_B_MM2	1321	1236	1958	2005	3162
gcvH_3_217_B_MM3	1229	1373	1863	2010	3489
gcvH_3_217_B_MM4	1667	1656	2232	2733	4152
gcvH_3_217_B_MM5	1904	1994	3376	3582	5924
gcvH_3_217_B_MM6	1447	1543	1986	2245	3756
gcvH_3_217_B_MM7	956	950	1432	1559	2345
gcvH_3_217_B_MM8	889	895	1303	1614	2049
gcvH_3_217_B_MM9	1128	1134	1700	1737	2773
gcvH_3_217_C	1083	1273	1624	1517	2733
gcvH_3_217_D_MM2-8	1421	1760	1909	582	250
gcvH_3_217_D_MM3-10	1714	1423	1974	2588	5176
gcvH_3_217_D_MM4-6	1005	1413	1573	2147	3906
gcvH_3_217_D_MM7-9	1521	1383	1795	1881	2757
gcvH_3_217_D_MM9-19	650	747	1023	910	1430
gcvH_3_217_W_MM1	1661	1564	2010	2125	3482
gcvH_3_217_W_MM10	1319	1497	1890	1953	2909
gcvH_3_217_W_MM11	1383	1509	1809	2003	3189
gcvH_3_217_W_MM13	2083	1719	2485	2561	3881
gcvH_3_217_W_MM16	1075	1090	1471	1551	2463
gcvH_3_217_W_MM19	1483	1458	1613	1966	2842
gcvH_3_217_W_MM2	1593	1699	1594	391	204
gcvH_3_217_W_MM20	1874	1635	1965	1864	3079
gcvH_3_217_W_MM3	1700	1829	2358	2832	4359
gcvH_3_217_W_MM4	1776	1813	2385	2688	4019
gcvH_3_217_W_MM5	1235	1163	1578	1782	2731
gcvH_3_217_W_MM6	1249	1588	2233	2831	4557
gcvH_3_217_W_MM7	1766	1580	2066	2088	3454
gcvH_3_217_W_MM8	1486	1373	1867	1987	3461
gcvH_3_217_W_MM9	2074	1616	2062	2296	3113
glnS_1_17_B_MM10	1107	951	1202	915	1360
glnS_1_17_B_MM11	845	797	1017	743	1073
glnS_1_17_B_MM12	983	645	1160	977	1168
glnS_1_17_B_MM13	641	496	737	538	1038
glnS_1_17_B_MM14	800	837	1031	961	1153
glnS_1_17_B_MM2	529	407	417	263	174
glnS_1_17_B_MM3	487	364	275	193	74
glnS_1_17_B_MM4	638	589	516	314	526
glnS_1_17_B_MM5	790	710	582	287	113
glnS_1_17_B_MM6	612	475	365	185	160
glnS_1_17_B_MM7	994	739	617	235	306
glnS_1_17_B_MM8	873	858	582	303	271
glnS_1_17_B_MM9	728	671	579	256	160
glnS_1_17_C	318	243	137	86	21
glnS_1_17_D_MM2-8	648	446	297	188	213
glnS_1_17_D_MM3-10	1293	1007	1306	971	1077
glnS_1_17_D_MM4-6	529	418	358	164	167
glnS_1_17_D_MM7-9	605	451	333	199	66
glnS_1_17_D_MM9-19	960	946	1077	839	551
glnS_1_17_W_MM1	330	176	129	90	34
glnS_1_17_W_MM10	640	473	363	186	139
glnS_1_17_W_MM11	391	326	252	166	175
glnS_1_17_W_MM13	452	274	233	163	107
glnS_1_17_W_MM16	502	485	413	383	156
glnS_1_17_W_MM19	1283	1160	1343	693	657
glnS_1_17_W_MM2	309	239	221	58	61
glnS_1_17_W_MM20	381	271	342	194	56
glnS_1_17_W_MM3	592	492	393	286	91
glnS_1_17_W_MM4	487	394	319	141	163
glnS_1_17_W_MM5	354	227	226	82	142
glnS_1_17_W_MM6	298	134	123	69	55
glnS_1_17_W_MM7	147	134	150	55	28
glnS_1_17_W_MM8	517	345	344	222	237
glnS_1_17_W_MM9	470	333	263	153	93
glnS_2_62_C	446	294	245	171	320
glnS_3_321_B_MM10	1088	953	990	874	938
glnS_3_321_B_MM11	563	661	1068	940	1818
glnS_3_321_B_MM12	1068	1029	1395	1702	3503
glnS_3_321_B_MM13	942	1111	1550	1633	2833
glnS_3_321_B_MM14	1062	1026	1443	2047	3636
glnS_3_321_B_MM2	467	353	432	256	177
glnS_3_321_B_MM3	450	310	280	147	177
glnS_3_321_B_MM4	742	529	501	231	263
glnS_3_321_B_MM5	603	413	356	125	53
glnS_3_321_B_MM6	469	455	316	99	44
glnS_3_321_B_MM7	513	501	422	246	231
glnS_3_321_B_MM8	805	633	496	190	149
glnS_3_321_B_MM9	1061	909	816	462	197
glnS_3_321_C	449	427	329	151	123
glnS_3_321_D_MM2-8	525	527	298	115	139
glnS_3_321_D_MM3-10	510	320	312	237	96
glnS_3_321_D_MM4-6	692	441	508	150	210
glnS_3_321_D_MM7-9	655	706	335	235	159
glnS_3_321_D_MM9-19	95	74	101	64	112
glnS_3_321_W_MM1	322	343	218	137	46
glnS_3_321_W_MM10	370	328	240	137	89
glnS_3_321_W_MM11	540	356	228	240	80
glnS_3_321_W_MM13	508	341	298	152	36
glnS_3_321_W_MM16	579	397	263	110	67
glnS_3_321_W_MM19	23	30	13	8
glnS_3_321_W_MM2	488	407	557	174	195
glnS_3_321_W_MM20	1523	1489	1190	981	791
glnS_3_321_W_MM3	307	282	253	88	105
glnS_3_321_W_MM4	597	466	379	78	85
glnS_3_321_W_MM5	388	332	247	114	40
glnS_3_321_W_MM6	391	363	274	108	49
glnS_3_321_W_MM7	284	277	271	139	59
glnS_3_321_W_MM8	373	325	141	127	47
glnS_3_321_W_MM9	462	404	282	247	185
glyA_1_26_B_MM10	115	105	146	106	115
glyA_1_26_B_MM11	107	42	50	43	29
glyA_1_26_B_MM12	272	248	398	384	503
glyA_1_26_B_MM13	1048	823	987	1200	1701
glyA_1_26_B_MM14	1173	855	1003	1065	1678
glyA_1_26_B_MM2	161	115	119	14	1
glyA_1_26_B_MM3	101	54	49	12	15
glyA_1_26_B_MM4	89	91	36	52	36
glyA_1_26_B_MM5	182	169	114	22	20
glyA_1_26_B_MM6	213	143	77	139	19
glyA_1_26_B_MM7	110	90	54	40	9
glyA_1_26_B_MM8	120	84	75	25	2
glyA_1_26_B_MM9	6	24	17	3
glyA_1_26_C	16	8	6	11	1
glyA_1_26_D_MM2-8	126	83	38	32	6
glyA_1_26_D_MM3-10	12	26	27	19	9
glyA_1_26_D_MM4-6	35	11	52	1	13
glyA_1_26_D_MM7-9	6	6		1	1
glyA_1_26_D_MM9-19	486	491	490	237	205
glyA_1_26_W_MM1	86	126	106	137	115
glyA_1_26_W_MM10	211	88	55	54	57
glyA_1_26_W_MM11	13	18	4	2
glyA_1_26_W_MM13	671	611	518	179	39
glyA_1_26_W_MM16	264	168	276	114	65
glyA_1_26_W_MM19	477	496	498	198	201
glyA_1_26_W_MM2	92	80	10	37	2
glyA_1_26_W_MM20	139	91	172	16	10
glyA_1_26_W_MM3	74	44	34	1	1
glyA_1_26_W_MM4	148	56	55	39	55
glyA_1_26_W_MM5	16	29	23	12	3
glyA_1_26_W_MM6	66	58	39	6	17
glyA_1_26_W_MM7	27	37	31	25	42
glyA_1_26_W_MM8	26	40	25	3
glyA_1_26_W_MM9	37	59	23	16	2
glyA_2_116_C	1486	1331	1589	1402	1272
glyA_3_279_B_MM10	835	711	1001	1243	2166
glyA_3_279_B_MM11	1331	1267	1535	1598	2128
glyA_3_279_B_MM12	1049	1130	998	736	688
glyA_3_279_B_MM13	1567	1530	2136	2267	2808
glyA_3_279_B_MM14	1565	1360	1832	1860	2687
glyA_3_279_B_MM2	1882	1564	1776	1670	1615
glyA_3_279_B_MM3	943	829	791	765	924
glyA_3_279_B_MM4	1203	1223	1521	1645	2325
glyA_3_279_B_MM5	1304	1217	1671	1798	2390
glyA_3_279_B_MM6	1441	1414	1996	2037	2865
glyA_3_279_B_MM7	1961	1669	2286	2528	3526
glyA_3_279_B_MM8	762	833	1127	1109	2043
glyA_3_279_B_MM9	1445	1142	1537	1894	2686
glyA_3_279_C	902	1008	1153	948	891
glyA_3_279_D_MM2-8	1076	1104	1652	1631	2316
glyA_3_279_D_MM3-10	433	444	499	401	571
glyA_3_279_D_MM4-6	1401	1413	1859	2002	3157
glyA_3_279_D_MM7-9	797	769	890	925	943
glyA_3_279_D_MM9-19	1231	1207	1793	2023	3000
glyA_3_279_W_MM1	1238	1210	1508	1066	1194
glyA_3_279_W_MM10	510	547	674	395	474
glyA_3_279_W_MM11	1593	1586	2159	1929	2201
glyA_3_279_W_MM13	1307	916	1132	952	1071
glyA_3_279_W_MM16	1155	833	1257	1289	1706
glyA_3_279_W_MM19	1334	1247	1531	2114	3399
glyA_3_279_W_MM2	1547	1447	1843	1493	1411
glyA_3_279_W_MM20	654	627	1006	1319	2384
glyA_3_279_W_MM3	912	1020	1129	919	1207
glyA_3_279_W_MM4	1653	1389	1807	1753	2489
glyA_3_279_W_MM5	1923	1604	2312	2120	3251
glyA_3_279_W_MM6	1325	1301	1918	1366	1616
glyA_3_279_W_MM7	892	941	1184	821	969
glyA_3_279_W_MM8	1008	850	1047	845	1659
glyA_3_279_W_MM9	632	610	652	493	524
gpmA_1_60_B_MM10	1126	931	1050	1171	1404
gpmA_1_60_B_MM11	396	374	343	372	670
gpmA_1_60_B_MM12	869	677	779	949	1022
gpmA_1_60_B_MM13	333	306	332	270	355
gpmA_1_60_B_MM14	730	707	779	703	1183
gpmA_1_60_B_MM2	873	969	1062	1114	2316
gpmA_1_60_B_MM3	727	668	795	723	1150
gpmA_1_60_B_MM4	1064	949	1267	1233	1911
gpmA_1_60_B_MM5	782	553	790	792	1155
gpmA_1_60_B_MM6	584	499	637	938	1392
gpmA_1_60_B_MM7	774	923	949	1149	1894
gpmA_1_60_B_MM8	884	853	1035	1071	1522
gpmA_1_60_B_MM9	941	1047	1240	1092	1921
gpmA_1_60_C	1071	929	1412	1293	1773
gpmA_1_60_D_MM2-8	705	537	722	864	1121
gpmA_1_60_D_MM3-10	962	995	1113	1229	1841
gpmA_1_60_D_MM4-6	937	827	1051	1213	1509
gpmA_1_60_D_MM7-9	689	622	783	742	1199
gpmA_1_60_D_MM9-19	771	928	1365	1426	1834
gpmA_1_60_W_MM1	1026	739	897	894	1135
gpmA_1_60_W_MM10	863	951	1019	1051	1826
gpmA_1_60_W_MM11	575	624	792	938	1207
gpmA_1_60_W_MM13	879	936	1081	857	1275
gpmA_1_60_W_MM16	808	868	1148	1409	2088
gpmA_1_60_W_MM19	881	988	1307	1631	2426
gpmA_1_60_W_MM2	826	630	837	925	1396
gpmA_1_60_W_MM20	993	1022	1528	1849	3143
gpmA_1_60_W_MM3	479	583	484	561	768
gpmA_1_60_W_MM4	1015	923	1094	953	1674
gpmA_1_60_W_MM5	813	891	1087	1240	1914
gpmA_1_60_W_MM6	763	747	952	1048	1401
gpmA_1_60_W_MM7	725	710	881	797	1119
gpmA_1_60_W_MM8	833	785	843	749	1184
gpmA_1_60_W_MM9	648	637	664	820	1139
gpmA_3_251_B_MM10	383	398	523	576	971
gpmA_3_251_B_MM11	639	547	869	839	1167
gpmA_3_251_B_MM12	185	233	216	218	198
gpmA_3_251_B_MM13	357	402	329	309	474
gpmA_3_251_B_MM14	788	667	1308	1045	1908
gpmA_3_251_B_MM2	558	440	530	650	748
gpmA_3_251_B_MM3	854	724	852	898	1324
gpmA_3_251_B_MM4	343	371	403	467	820
gpmA_3_251_B_MM5	869	689	904	866	1732
gpmA_3_251_B_MM6	182	304	250	185	390
gpmA_3_251_B_MM7	877	660	1032	856	1414
gpmA_3_251_B_MM8	885	912	1100	1135	2024
gpmA_3_251_B_MM9	570	611	555	725	830
gpmA_3_251_C	729	648	757	762	1249
gpmA_3_251_D_MM2-8	811	883	953	1296	2007
gpmA_3_251_D_MM3-10	771	719	763	860	1315
gpmA_3_251_D_MM4-6	732	713	2011	1317	2544
gpmA_3_251_D_MM7-9	1512	1213	1342	1354	1861
gpmA_3_251_D_MM9-19	719	697	545	375	450
gpmA_3_251_W_MM1	744	956	969	1207	1620
gpmA_3_251_W_MM10	602	598	669	719	992
gpmA_3_251_W_MM11	746	768	627	585	785
gpmA_3_251_W_MM13	1233	787	1088	1032	1565
gpmA_3_251_W_MM16	620	684	898	702	1083
gpmA_3_251_W_MM19	1023	840	847	574	625
gpmA_3_251_W_MM2	902	726	961	1066	1434
gpmA_3_251_W_MM20	1011	863	1113	1240	1885
gpmA_3_251_W_MM3	378	359	347	406	529
gpmA_3_251_W_MM4	725	616	703	619	864
gpmA_3_251_W_MM5	703	739	847	884	1321
gpmA_3_251_W_MM6	1521	1383	1677	1925	3400
gpmA_3_251_W_MM7	1272	1209	1621	1813	3042
gpmA_3_251_W_MM8	631	778	781	899	1490
gpmA_3_251_W_MM9	498	463	559	475	667
[truncated: 3,976 more rows]

## Sheet: GCATGG
	Gly-T0	Gly-T1	Gly-T3	Gly-T5	Gly-T7
acpS_1_63_B_MM10	664	612	810	889	1302
acpS_1_63_B_MM11	511	605	467	656	457
acpS_1_63_B_MM12	352	447	471	458	436
acpS_1_63_B_MM13	601	487	636	508	528
acpS_1_63_B_MM14	442	449	504	497	626
acpS_1_63_B_MM2	358	406	482	587	509
acpS_1_63_B_MM3	455	509	517	582	524
acpS_1_63_B_MM4	1890	1337	1531	1892	1924
acpS_1_63_B_MM5	301	270	257	299	258
acpS_1_63_B_MM6	334	370	360	408	420
acpS_1_63_B_MM7	405	372	399	481	560
acpS_1_63_B_MM8	460	501	527	351	351
acpS_1_63_B_MM9	712	550	552	408	340
acpS_1_63_C	276	393	469	456	382
acpS_1_63_D_MM2-8	657	535	701	618	798
acpS_1_63_D_MM3-10	1438	1309	1423	1215	1763
acpS_1_63_D_MM4-6	860	625	195	63	15
acpS_1_63_D_MM7-9	501	426	602	407	285
acpS_1_63_D_MM9-19	620	630	748	542	272
acpS_1_63_W_MM1	712	720	834	841	732
acpS_1_63_W_MM10	823	720	961	1003	992
acpS_1_63_W_MM11	605	580	611	676	681
acpS_1_63_W_MM13	385	492	551	610	595
acpS_1_63_W_MM16	379	416	517	517	500
acpS_1_63_W_MM19	755	941	1951	2583	1107
acpS_1_63_W_MM2	599	517	764	654	486
acpS_1_63_W_MM20	609	564	414	303	228
acpS_1_63_W_MM3	274	263	457	189	364
acpS_1_63_W_MM4	554	542	295	176	31
acpS_1_63_W_MM5	1018	969	1090	1068	1328
acpS_1_63_W_MM6	389	368	530	438	388
acpS_1_63_W_MM7	3373	2454	3313	2981	3046
acpS_1_63_W_MM8	428	506	815	683	786
acpS_1_63_W_MM9	1661	1537	1840	1758	1460
acpS_2_129_C	716	611	719	763	851
acpS_3_204_B_MM10	264	293	293	206	298
acpS_3_204_B_MM11	248	264	211	277	266
acpS_3_204_B_MM12	307	205	187	144	102
acpS_3_204_B_MM13	394	475	512	570	796
acpS_3_204_B_MM14	765	590	1169	1070	1611
acpS_3_204_B_MM2	609	508	607	447	497
acpS_3_204_B_MM3	181	225	187	239	252
acpS_3_204_B_MM4	400	363	473	452	519
acpS_3_204_B_MM5	651	623	898	851	1065
acpS_3_204_B_MM6	640	592	844	656	803
acpS_3_204_B_MM7	257	385	371	395	421
acpS_3_204_B_MM8	226	251	335	313	238
acpS_3_204_B_MM9	878	842	1198	1244	1603
acpS_3_204_C	704	798	1033	905	870
acpS_3_204_D_MM2-8	404	466	412	515	464
acpS_3_204_D_MM3-10	618	485	641	450	546
acpS_3_204_D_MM4-6	521	591	812	617	749
acpS_3_204_D_MM7-9	435	413	598	434	706
acpS_3_204_D_MM9-19	386	314	379	113	143
acpS_3_204_W_MM1	375	367	421	505	438
acpS_3_204_W_MM10	218	272	232	284	187
acpS_3_204_W_MM11	162	140	126	115	160
acpS_3_204_W_MM13	467	594	690	834	913
acpS_3_204_W_MM16	384	494	800	1006	1206
acpS_3_204_W_MM19	594	439	463	297	268
acpS_3_204_W_MM2	540	503	571	466	706
acpS_3_204_W_MM20	285	234	308	349	473
acpS_3_204_W_MM3	721	772	902	921	1027
acpS_3_204_W_MM4	350	246	325	321	329
acpS_3_204_W_MM5	3279	2739	3810	3918	4164
acpS_3_204_W_MM6	355	379	404	497	386
acpS_3_204_W_MM7	1382	1130	1627	1472	1704
acpS_3_204_W_MM8	383	413	477	460	388
acpS_3_204_W_MM9	287	355	368	444	389
argG_1_24_B_MM10	595	709	941	1217	1934
argG_1_24_B_MM11	1161	1165	1528	1908	3427
argG_1_24_B_MM12	483	607	981	880	1415
argG_1_24_B_MM13	1046	850	1382	1482	2192
argG_1_24_B_MM14	714	593	750	851	1327
argG_1_24_B_MM2	647	685	989	889	489
argG_1_24_B_MM3	407	607	539	485	333
argG_1_24_B_MM4	630	821	1207	931	396
argG_1_24_B_MM5	985	1121	1941	1777	1173
argG_1_24_B_MM6	643	660	933	869	604
argG_1_24_B_MM7	536	769	926	808	566
argG_1_24_B_MM8	1204	1360	1844	1753	1324
argG_1_24_B_MM9	925	877	1367	1125	1450
argG_1_24_C	514	540	876	673	355
argG_1_24_D_MM2-8	403	467	546	523	269
argG_1_24_D_MM3-10	420	544	623	563	721
argG_1_24_D_MM4-6	453	387	514	596	290
argG_1_24_D_MM7-9	1404	1242	2139	1794	1584
argG_1_24_D_MM9-19	300	468	636	558	500
argG_1_24_W_MM1	368	538	719	467	794
argG_1_24_W_MM10	1619	1507	2476	1791	1460
argG_1_24_W_MM11	468	483	685	563	368
argG_1_24_W_MM13	513	516	596	722	990
argG_1_24_W_MM16	288	329	416	322	296
argG_1_24_W_MM19	335	891	494	612	304
argG_1_24_W_MM2	316	502	595	496	274
argG_1_24_W_MM20	1246	1086	1557	1409	1647
argG_1_24_W_MM3	661	501	613	641	237
argG_1_24_W_MM4	675	660	809	872	469
argG_1_24_W_MM5	748	696	948	669	326
argG_1_24_W_MM6	492	689	756	612	347
argG_1_24_W_MM7	736	870	1276	836	205
argG_1_24_W_MM8	466	455	566	627	307
argG_1_24_W_MM9	813	680	1326	1161	842
argG_2_71_C	491	549	817	801	602
argG_3_219_B_MM10	521	382	495	567	738
argG_3_219_B_MM11	712	714	840	800	1283
argG_3_219_B_MM12	369	347	341	308	301
argG_3_219_B_MM13	553	269	464	424	579
argG_3_219_B_MM14	308	282	356	229	201
argG_3_219_B_MM2	479	457	785	1057	647
argG_3_219_B_MM3	564	671	670	428	514
argG_3_219_B_MM4	397	353	624	339	385
argG_3_219_B_MM5	395	485	454	384	570
argG_3_219_B_MM6	362	372	429	559	760
argG_3_219_B_MM7	500	518	729	754	1195
argG_3_219_B_MM8	421	401	543	580	822
argG_3_219_B_MM9	553	589	747	987	1318
argG_3_219_C	758	738	1309	1141	857
argG_3_219_D_MM2-8	576	492	592	550	924
argG_3_219_D_MM3-10	686	592	1049	955	1091
argG_3_219_D_MM4-6	653	639	943	871	1493
argG_3_219_D_MM7-9	593	656	906	816	973
argG_3_219_D_MM9-19	371	423	512	616	1059
argG_3_219_W_MM1	367	555	607	757	551
argG_3_219_W_MM10	1829	1389	2209	1848	1582
argG_3_219_W_MM11	1575	1252	1609	1536	1060
argG_3_219_W_MM13	1095	1164	1411	1625	1658
argG_3_219_W_MM16	605	778	1140	1008	1461
argG_3_219_W_MM19	544	578	685	702	953
argG_3_219_W_MM2	222	246	373	350	82
argG_3_219_W_MM20	237	293	267	310	599
argG_3_219_W_MM3	650	641	1015	878	781
argG_3_219_W_MM4	1477	1143	1700	1641	1538
argG_3_219_W_MM5	249	524	273	275	475
argG_3_219_W_MM6	884	759	1081	1119	1612
argG_3_219_W_MM7	663	679	815	723	978
argG_3_219_W_MM8	392	350	416	392	642
argG_3_219_W_MM9	481	444	576	459	497
aroB_1_73_B_MM10	11	4	2		3
aroB_1_73_B_MM11	28	31	23	30	11
aroB_1_73_B_MM12	53	29	16	46	26
aroB_1_73_B_MM13	66	67	62	45	66
aroB_1_73_B_MM14		6	10	5	5
aroB_1_73_B_MM2	5		1
aroB_1_73_B_MM3	17	2		2
aroB_1_73_B_MM4	13	2	1
aroB_1_73_B_MM5		6
aroB_1_73_B_MM6	16
aroB_1_73_B_MM7	10		17
aroB_1_73_B_MM8	1	1	5	1
aroB_1_73_B_MM9		13	3
aroB_1_73_C	8	48	3	2
aroB_1_73_D_MM2-8	14	8	3
aroB_1_73_D_MM3-10	179	92	119	78	115
aroB_1_73_D_MM4-6			1		3
aroB_1_73_D_MM7-9	123	71	32	22	26
aroB_1_73_D_MM9-19	263	211	217	169	160
aroB_1_73_W_MM1	10	10	5
aroB_1_73_W_MM10	54	24	10	12
aroB_1_73_W_MM11	33	43	14	31	8
aroB_1_73_W_MM13	170	60	30	13	4
aroB_1_73_W_MM16
aroB_1_73_W_MM19	64	106	119	98	44
aroB_1_73_W_MM2	1	2
aroB_1_73_W_MM20	75	21	35	11	9
aroB_1_73_W_MM3	38	36	17	18	30
aroB_1_73_W_MM4	2	10	9		1
aroB_1_73_W_MM5	74	19	11	3
aroB_1_73_W_MM6	13	8	13		13
aroB_1_73_W_MM7	88	33	56	6	8
aroB_1_73_W_MM8	30	26	7
aroB_1_73_W_MM9	7	9	4	1
aroB_2_122_C	232	225	101	75	133
aroB_3_204_B_MM10	231	300	608	961	1956
aroB_3_204_B_MM11	359	263	344	557	1123
aroB_3_204_B_MM12	416	367	403	346	599
aroB_3_204_B_MM13	203	195	404	408	830
aroB_3_204_B_MM14	111	175	223	215	400
aroB_3_204_B_MM2	362	346	423	365	656
aroB_3_204_B_MM3	571	472	749	951	1481
aroB_3_204_B_MM4	151	170	194	219	428
aroB_3_204_B_MM5	521	440	722	767	1605
aroB_3_204_B_MM6	582	404	560	710	2153
aroB_3_204_B_MM7	522	600	792	1001	2250
aroB_3_204_B_MM8	291	385	440	588	1008
aroB_3_204_B_MM9	286	272	398	524	838
aroB_3_204_C	169	213	277	353	623
aroB_3_204_D_MM2-8	242	347	382	408	1000
aroB_3_204_D_MM3-10	253	207	293	369	607
aroB_3_204_D_MM4-6	180	142	246	280	451
aroB_3_204_D_MM7-9	318	262	426	420	735
aroB_3_204_D_MM9-19	218	182	180	240	333
aroB_3_204_W_MM1	546	508	696	704	1405
aroB_3_204_W_MM10	228	298	267	455	1004
aroB_3_204_W_MM11	343	222	260	245	309
aroB_3_204_W_MM13	217	221	262	353	561
aroB_3_204_W_MM16	992	809	1134	1526	3112
aroB_3_204_W_MM19	377	357	298	427	695
aroB_3_204_W_MM2	285	250	321	465	624
aroB_3_204_W_MM20	285	343	331	357	418
aroB_3_204_W_MM3	267	302	442	424	732
aroB_3_204_W_MM4	396	256	306	321	543
aroB_3_204_W_MM5	369	307	440	671	1130
aroB_3_204_W_MM6	219	221	269	254	717
aroB_3_204_W_MM7	256	267	324	531	850
aroB_3_204_W_MM8	408	393	732	892	1953
aroB_3_204_W_MM9	627	606	772	1244	1950
aroE_1_28_B_MM10	1161	810	881	721	1143
aroE_1_28_B_MM11	543	624	970	1186	1544
aroE_1_28_B_MM12	372	415	640	598	957
aroE_1_28_B_MM13	724	781	1763	960	1569
aroE_1_28_B_MM14	887	842	959	894	1483
aroE_1_28_B_MM2	1370	1281	1292	893	884
aroE_1_28_B_MM3	635	503	579	342	470
aroE_1_28_B_MM4	418	359	475	306	324
aroE_1_28_B_MM5	800	689	776	759	883
aroE_1_28_B_MM6	947	747	1002	895	1051
aroE_1_28_B_MM7	2076	1792	2243	2764	3129
aroE_1_28_B_MM8	848	672	833	879	1062
aroE_1_28_B_MM9	445	401	365	420	588
aroE_1_28_C	665	594	518	300	269
aroE_1_28_D_MM2-8	872	678	858	670	989
aroE_1_28_D_MM3-10	505	566	698	622	807
aroE_1_28_D_MM4-6	1179	943	1199	767	1016
aroE_1_28_D_MM7-9	566	451	643	482	834
aroE_1_28_D_MM9-19	564	636	791	701	2485
aroE_1_28_W_MM1	278	323	304	211	142
aroE_1_28_W_MM10	869	446	612	386	360
aroE_1_28_W_MM11	208	351	308	216	85
aroE_1_28_W_MM13	470	401	420	227	122
aroE_1_28_W_MM16	605	621	554	429	418
aroE_1_28_W_MM19	848	794	969	714	757
aroE_1_28_W_MM2	846	571	539	413	348
aroE_1_28_W_MM20	502	608	583	734	882
aroE_1_28_W_MM3	741	578	471	291	372
aroE_1_28_W_MM4	1359	935	1236	671	784
aroE_1_28_W_MM5	368	451	422	212	170
aroE_1_28_W_MM6	560	530	516	384	293
aroE_1_28_W_MM7	1502	1101	1299	730	541
aroE_1_28_W_MM8	643	531	463	455	142
aroE_1_28_W_MM9	777	775	776	566	484
aroE_2_94_C	642	649	519	488	428
aroE_3_209_B_MM10	1227	1157	1802	1768	3257
aroE_3_209_B_MM11	575	513	724	1004	1700
aroE_3_209_B_MM12	356	412	541	641	936
aroE_3_209_B_MM13	671	440	596	832	1374
aroE_3_209_B_MM14	753	859	1179	1629	2712
aroE_3_209_B_MM2	894	915	1058	716	502
aroE_3_209_B_MM3	456	752	862	545	408
aroE_3_209_B_MM4	1104	1080	1288	838	726
aroE_3_209_B_MM5	603	700	718	615	564
aroE_3_209_B_MM6	1055	1139	1170	942	854
aroE_3_209_B_MM7	579	763	876	826	908
aroE_3_209_B_MM8	440	449	324	348	374
aroE_3_209_B_MM9	1666	1570	2557	3615	5705
aroE_3_209_C	808	717	811	434	377
aroE_3_209_D_MM2-8	742	981	1246	626	920
aroE_3_209_D_MM3-10	2978	2383	2654	1972	1561
aroE_3_209_D_MM4-6	1706	1903	2050	1588	1593
aroE_3_209_D_MM7-9	1867	1838	2544	2769	4939
aroE_3_209_D_MM9-19	1176	1384	1965	2567	4847
aroE_3_209_W_MM1	604	807	865	479	350
aroE_3_209_W_MM10	2129	1871	2184	1063	1160
aroE_3_209_W_MM11	546	586	685	577	444
aroE_3_209_W_MM13	527	406	449	255	278
aroE_3_209_W_MM16	444	400	393	326	294
aroE_3_209_W_MM19	1184	1040	1710	1620	2377
aroE_3_209_W_MM2	510	433	436	317	79
aroE_3_209_W_MM20	310	473	500	817	1498
aroE_3_209_W_MM3	838	804	887	597	528
aroE_3_209_W_MM4	1684	1393	1603	1365	924
aroE_3_209_W_MM5	1265	1120	1190	725	915
aroE_3_209_W_MM6	722	579	487	502	353
aroE_3_209_W_MM7	1624	2292	1467	874	742
aroE_3_209_W_MM8	799	910	997	751	621
aroE_3_209_W_MM9	756	1002	877	939	906
birA_1_14_B_MM10	273	406	428	403	478
birA_1_14_B_MM11	285	330	400	416	549
birA_1_14_B_MM12	289	263	443	347	283
birA_1_14_B_MM13	548	381	533	557	393
birA_1_14_B_MM14	382	412	527	496	769
birA_1_14_B_MM2	972	750	1408	1238	2199
birA_1_14_B_MM3	827	544	992	896	1491
birA_1_14_B_MM4	331	341	349	410	515
birA_1_14_B_MM5	279	316	394	301	506
birA_1_14_B_MM6	376	342	459	540	816
birA_1_14_B_MM7	316	315	415	455	542
birA_1_14_B_MM8	540	502	831	725	839
birA_1_14_B_MM9	478	365	449	370	551
birA_1_14_C	599	638	1471	755	235
birA_1_14_D_MM2-8	246	206	242	229	406
birA_1_14_D_MM3-10	429	421	434	535	875
birA_1_14_D_MM4-6	440	348	499	484	687
birA_1_14_D_MM7-9	613	532	733	732	935
birA_1_14_D_MM9-19	544	541	611	533	784
birA_1_14_W_MM1	279	299	469	538	293
birA_1_14_W_MM10	490	439	759	638	679
birA_1_14_W_MM11	676	687	1129	1076	515
birA_1_14_W_MM13	587	607	920	1015	650
birA_1_14_W_MM16	352	318	653	748	624
birA_1_14_W_MM19	236	304	335	339	374
birA_1_14_W_MM2	339	443	652	567	969
birA_1_14_W_MM20	159	219	222	218	284
birA_1_14_W_MM3	749	657	1026	1255	926
birA_1_14_W_MM4	443	533	943	1258	1078
birA_1_14_W_MM5	295	343	510	486	191
birA_1_14_W_MM6	566	437	596	623	445
birA_1_14_W_MM7	746	688	1405	1237	1052
birA_1_14_W_MM8	625	496	789	913	1525
birA_1_14_W_MM9	1064	889	1854	1769	2252
birA_2_36_C	243	203	213	166	103
birA_3_245_B_MM10	383	499	477	641	1092
birA_3_245_B_MM11	513	356	540	554	653
birA_3_245_B_MM12	360	415	508	574	885
birA_3_245_B_MM13	277	429	526	577	691
birA_3_245_B_MM14	483	408	766	631	1246
birA_3_245_B_MM2	380	459	504	781	1265
birA_3_245_B_MM3	284	409	532	539	900
birA_3_245_B_MM4	300	326	355	335	437
birA_3_245_B_MM5	370	444	519	716	995
birA_3_245_B_MM6	444	436	574	660	1028
birA_3_245_B_MM7	678	615	892	1009	1816
birA_3_245_B_MM8	612	638	887	846	1291
birA_3_245_B_MM9	712	512	898	756	1348
birA_3_245_C	337	465	578	573	581
birA_3_245_D_MM2-8	353	443	551	500	808
birA_3_245_D_MM3-10	494	501	808	778	1405
birA_3_245_D_MM4-6	273	310	332	484	771
birA_3_245_D_MM7-9	591	625	1060	1030	995
birA_3_245_D_MM9-19	402	536	509	509	652
birA_3_245_W_MM1	461	408	620	793	953
birA_3_245_W_MM10	396	476	729	715	700
birA_3_245_W_MM11	577	576	747	942	1030
birA_3_245_W_MM13	535	486	740	750	1085
birA_3_245_W_MM16	232	299	308	451	630
birA_3_245_W_MM19	495	350	453	358	469
birA_3_245_W_MM2	363	417	565	782	1011
birA_3_245_W_MM20	335	335	484	549	767
birA_3_245_W_MM3	753	636	1003	1000	916
birA_3_245_W_MM4	417	438	671	686	671
birA_3_245_W_MM5	663	549	902	1058	1330
birA_3_245_W_MM6	283	317	432	474	528
birA_3_245_W_MM7	450	562	736	837	682
birA_3_245_W_MM8	613	530	738	602	959
birA_3_245_W_MM9	547	430	791	886	1011
carA_1_38_B_MM10	420	295	396	275	237
carA_1_38_B_MM11	357	358	387	313	522
carA_1_38_B_MM12	248	202	217	164	344
carA_1_38_B_MM13	324	357	407	469	668
carA_1_38_B_MM14	361	406	574	434	720
carA_1_38_B_MM2	208	131	197	128	47
carA_1_38_B_MM3	93	168	125	74	99
carA_1_38_B_MM4	68	79	56	37	3
carA_1_38_B_MM5	117	223	201	166	90
carA_1_38_B_MM6	235	134	143	74	49
carA_1_38_B_MM7	127	125	105	91	47
carA_1_38_B_MM8	126	126	222	152	51
carA_1_38_B_MM9	243	226	251	289	86
carA_1_38_C	47	33	19	9	3
carA_1_38_D_MM2-8	210	172	174	94	86
carA_1_38_D_MM3-10	92	150	142	44	16
carA_1_38_D_MM4-6	54	36	60	15	8
carA_1_38_D_MM7-9	138	86	72	16	11
carA_1_38_D_MM9-19	41	28	17	2	7
carA_1_38_W_MM1	43	60	89	47	46
carA_1_38_W_MM10	102	146	98	49	16
carA_1_38_W_MM11	25	46	10	21	8
carA_1_38_W_MM13	148	79	68	43	21
carA_1_38_W_MM16	133	209	175	183	41
carA_1_38_W_MM19	8	6	3
carA_1_38_W_MM2	69	94	71	25	46
carA_1_38_W_MM20	134	81	99	23	61
carA_1_38_W_MM3	137	66	62	20	4
carA_1_38_W_MM4	29	6	4	29
carA_1_38_W_MM5	159	106	141	92	27
carA_1_38_W_MM6	118	166	54	24	55
carA_1_38_W_MM7	211	164	107	73	46
carA_1_38_W_MM8	140	115	91	86	32
carA_1_38_W_MM9	107	75	58	89	20
carA_2_126_C	271	234	311	210	126
carA_3_252_B_MM10	722	662	974	936	1614
carA_3_252_B_MM11	1534	1408	1831	1931	3049
carA_3_252_B_MM12	431	590	779	607	718
carA_3_252_B_MM13	547	639	602	765	1241
carA_3_252_B_MM14	341	467	496	437	459
carA_3_252_B_MM2	468	419	633	332	195
carA_3_252_B_MM3	642	473	539	343	382
carA_3_252_B_MM4	465	373	534	270	328
carA_3_252_B_MM5	457	349	439	307	420
carA_3_252_B_MM6	481	433	539	556	756
carA_3_252_B_MM7	347	445	479	501	556
carA_3_252_B_MM8	502	472	556	428	503
carA_3_252_B_MM9	655	630	965	936	1188
carA_3_252_C	274	259	287	158	103
carA_3_252_D_MM2-8	340	363	494	422	422
carA_3_252_D_MM3-10	222	150	151	58	52
carA_3_252_D_MM4-6	313	223	322	315	271
carA_3_252_D_MM7-9	638	573	620	675	673
carA_3_252_D_MM9-19	410	417	566	640	1123
carA_3_252_W_MM1	262	326	320	170	121
carA_3_252_W_MM10	253	219	226	100	84
carA_3_252_W_MM11	485	444	477	403	447
carA_3_252_W_MM13	384	364	442	302	373
carA_3_252_W_MM16	465	409	484	431	555
carA_3_252_W_MM19	513	448	582	870	1248
carA_3_252_W_MM2	274	229	352	336	178
carA_3_252_W_MM20	432	437	720	943	1634
carA_3_252_W_MM3	289	286	307	220	122
carA_3_252_W_MM4	299	292	394	287	138
carA_3_252_W_MM5	175	263	180	154	123
carA_3_252_W_MM6	399	219	321	127	95
carA_3_252_W_MM7	703	604	661	586	528
carA_3_252_W_MM8	1140	877	1015	937	506
carA_3_252_W_MM9	245	249	245	206	169
dapA_1_98_B_MM10	616	590	693	631	867
dapA_1_98_B_MM11	375	554	573	598	830
dapA_1_98_B_MM12	1415	1302	2666	1614	2273
dapA_1_98_B_MM13	935	958	1107	1159	1654
dapA_1_98_B_MM14	470	534	744	557	967
dapA_1_98_B_MM2	1704	1636	1572	964	716
dapA_1_98_B_MM3	355	460	404	307	339
dapA_1_98_B_MM4	664	621	735	597	734
dapA_1_98_B_MM5	444	595	650	516	359
dapA_1_98_B_MM6	485	537	574	395	412
dapA_1_98_B_MM7	609	570	723	571	483
dapA_1_98_B_MM8	380	414	371	443	369
dapA_1_98_B_MM9	952	828	1202	944	1166
dapA_1_98_C	347	397	388	303	199
dapA_1_98_D_MM2-8	496	486	604	781	888
dapA_1_98_D_MM3-10	247	255	317	523	386
dapA_1_98_D_MM4-6	696	743	803	700	537
dapA_1_98_D_MM7-9	885	1071	1168	916	1028
dapA_1_98_D_MM9-19	285	277	342	285	717
dapA_1_98_W_MM1	525	497	562	377	410
dapA_1_98_W_MM10	296	335	324	459	178
dapA_1_98_W_MM11	1028	1058	1285	1199	981
dapA_1_98_W_MM13	425	535	518	457	319
dapA_1_98_W_MM16	351	301	261	235	161
dapA_1_98_W_MM19	494	554	769	843	1298
dapA_1_98_W_MM2	1288	1107	1365	1039	877
dapA_1_98_W_MM20	126	287	352	536	755
dapA_1_98_W_MM3	785	623	757	498	637
dapA_1_98_W_MM4	575	558	726	489	377
dapA_1_98_W_MM5	364	423	473	377	435
dapA_1_98_W_MM6	1200	937	1186	872	644
dapA_1_98_W_MM7	484	522	684	478	242
dapA_1_98_W_MM8	670	604	855	732	646
dapA_1_98_W_MM9	579	643	777	616	563
dapA_2_131_C	460	467	617	473	541
dapA_3_214_B_MM10	427	383	473	475	347
dapA_3_214_B_MM11	842	800	1276	1059	1244
dapA_3_214_B_MM12	343	456	547	682	1063
dapA_3_214_B_MM13	737	751	1140	1206	1889
dapA_3_214_B_MM14	1123	965	1379	1643	2720
dapA_3_214_B_MM2	1221	1018	1334	879	927
dapA_3_214_B_MM3	601	721	925	699	375
dapA_3_214_B_MM4	595	797	947	601	900
dapA_3_214_B_MM5	1860	1552	1973	1435	1395
dapA_3_214_B_MM6	593	571	708	495	455
dapA_3_214_B_MM7	949	894	1109	823	714
dapA_3_214_B_MM8	528	494	501	417	435
dapA_3_214_B_MM9	584	601	750	721	612
dapA_3_214_C	792	676	1029	641	462
dapA_3_214_D_MM2-8	532	515	628	546	492
dapA_3_214_D_MM3-10	393	450	436	508	323
dapA_3_214_D_MM4-6	597	541	777	430	425
dapA_3_214_D_MM7-9	590	742	661	668	555
dapA_3_214_D_MM9-19	528	419	320	120	70
dapA_3_214_W_MM1	523	647	745	548	366
dapA_3_214_W_MM10	998	1030	1073	831	674
dapA_3_214_W_MM11	321	349	366	393	345
dapA_3_214_W_MM13	801	736	1058	705	694
dapA_3_214_W_MM16	638	579	705	476	655
dapA_3_214_W_MM19	794	619	512	259	196
dapA_3_214_W_MM2	947	769	895	586	453
dapA_3_214_W_MM20	647	670	684	793	1001
dapA_3_214_W_MM3	594	610	594	596	497
dapA_3_214_W_MM4	468	649	558	377	479
dapA_3_214_W_MM5	722	737	817	574	483
dapA_3_214_W_MM6	1236	1022	1128	740	717
dapA_3_214_W_MM7	452	454	504	453	253
dapA_3_214_W_MM8	299	437	535	348	191
dapA_3_214_W_MM9	750	940	940	789	615
dapB_1_18_B_MM10	1	1	2	1
dapB_1_18_B_MM11	59	61	96	16	139
dapB_1_18_B_MM12	4	4		4	18
dapB_1_18_B_MM13	154	201	338	106	219
dapB_1_18_B_MM14	80	122	191	114	131
dapB_1_18_B_MM2	5	7	34	4
dapB_1_18_B_MM3	18	4	10	2	2
dapB_1_18_B_MM4			9		1
dapB_1_18_B_MM5	16	23		7
dapB_1_18_B_MM6	8	3		3	3
dapB_1_18_B_MM7	1	5	9	1	10
dapB_1_18_B_MM8	14		1	1	10
dapB_1_18_B_MM9	3	2	1		7
dapB_1_18_C			3
dapB_1_18_D_MM2-8		1	2	6	1
dapB_1_18_D_MM3-10				3
dapB_1_18_D_MM4-6	5	23	39	16	29
dapB_1_18_D_MM7-9	119	116	114	64	28
dapB_1_18_D_MM9-19	1	3	1
dapB_1_18_W_MM1	34	32	25	7	6
dapB_1_18_W_MM10		1	5		2
dapB_1_18_W_MM11	18	34	11		1
dapB_1_18_W_MM13	8	3	8
dapB_1_18_W_MM16	496	375	310	148	103
dapB_1_18_W_MM19		1	1	2
dapB_1_18_W_MM2	14		1	28	11
dapB_1_18_W_MM20	28	25	2		3
dapB_1_18_W_MM3			1	1	101
dapB_1_18_W_MM4	4	8		1
dapB_1_18_W_MM5	41	23	16	5	5
dapB_1_18_W_MM6		2	3
dapB_1_18_W_MM7	28	7	1		15
dapB_1_18_W_MM8		2			1
dapB_1_18_W_MM9	1	1	16	1
dapB_2_54_C	743	710	764	369	479
dapB_3_239_B_MM10	994	1226	1529	1172	1262
dapB_3_239_B_MM11	398	413	540	355	525
dapB_3_239_B_MM12	407	480	903	663	1088
dapB_3_239_B_MM13	1	2		1	3
dapB_3_239_B_MM14	407	377	500	596	1004
dapB_3_239_B_MM2	614	546	412	230	226
dapB_3_239_B_MM3	2241	1705	1728	908	634
dapB_3_239_B_MM4	627	632	624	283	218
dapB_3_239_B_MM5	438	551	614	274	395
dapB_3_239_B_MM6	486	612	713	423	578
dapB_3_239_B_MM7	489	544	627	386	315
dapB_3_239_B_MM8	286	423	454	183	243
dapB_3_239_B_MM9	546	639	761	399	327
dapB_3_239_C	375	500	482	199	186
dapB_3_239_D_MM2-8	2160	1885	1765	1063	785
dapB_3_239_D_MM3-10	903	933	792	527	374
dapB_3_239_D_MM4-6	630	810	699	562	538
dapB_3_239_D_MM7-9	747	762	837	563	375
dapB_3_239_D_MM9-19	795	713	931	732	1018
dapB_3_239_W_MM1	519	526	459	222	207
dapB_3_239_W_MM10	430	498	602	262	206
dapB_3_239_W_MM11	1123	912	812	462	339
dapB_3_239_W_MM13	1064	992	690	565	308
dapB_3_239_W_MM16	670	669	609	435	451
dapB_3_239_W_MM19	622	678	655	560	373
dapB_3_239_W_MM2	977	924	961	489	190
dapB_3_239_W_MM20	1230	959	1319	1307	1754
dapB_3_239_W_MM3	995	795	878	433	308
dapB_3_239_W_MM4	533	709	656	225	107
dapB_3_239_W_MM5	610	531	608	337	177
dapB_3_239_W_MM6	941	986	943	375	237
dapB_3_239_W_MM7	809	917	965	418	257
dapB_3_239_W_MM8	464	596	580	312	267
dapB_3_239_W_MM9	553	702	823	341	310
dnaA_1_32_B_MM10	51	2
dnaA_1_32_B_MM11			2		1
dnaA_1_32_B_MM12		8		5
dnaA_1_32_B_MM13
dnaA_1_32_B_MM14		1	2
dnaA_1_32_B_MM2
dnaA_1_32_B_MM3
dnaA_1_32_B_MM4				1
dnaA_1_32_B_MM5
dnaA_1_32_B_MM6				3	2
dnaA_1_32_B_MM7		1
dnaA_1_32_B_MM8			4
dnaA_1_32_B_MM9
dnaA_1_32_C
dnaA_1_32_D_MM2-8		1
dnaA_1_32_D_MM3-10	5		1	1
dnaA_1_32_D_MM4-6			1
dnaA_1_32_D_MM7-9	1
dnaA_1_32_D_MM9-19	17	2
dnaA_1_32_W_MM1
dnaA_1_32_W_MM10
dnaA_1_32_W_MM11
dnaA_1_32_W_MM13			1
dnaA_1_32_W_MM16	159	90	33	3	9
dnaA_1_32_W_MM19	1		2
dnaA_1_32_W_MM2	25	1
dnaA_1_32_W_MM20		1
dnaA_1_32_W_MM4	12
dnaA_1_32_W_MM5
dnaA_1_32_W_MM6	8			1
dnaA_1_32_W_MM7
dnaA_1_32_W_MM8		3
dnaA_1_32_W_MM9
dnaA_2_81_C	29	18	1
dnaA_3_212_B_MM10	626	564	676	406	379
dnaA_3_212_B_MM11	487	412	676	498	519
dnaA_3_212_B_MM12	887	894	1178	768	1114
dnaA_3_212_B_MM13	1512	1187	1576	1589	2054
dnaA_3_212_B_MM14	674	491	579	613	788
dnaA_3_212_B_MM2	457	412	227	149	241
dnaA_3_212_B_MM3	185	90	36	6	1
dnaA_3_212_B_MM4	89	95	53	39	35
dnaA_3_212_B_MM5	189	96	14	29	1
dnaA_3_212_B_MM6	217	157	41	86	41
dnaA_3_212_B_MM7	154	106	14	10	6
dnaA_3_212_B_MM8	395	196	85	31	56
dnaA_3_212_B_MM9	361	385	157	152	17
dnaA_3_212_C	59	29	6	5	5
dnaA_3_212_D_MM2-8	309	243	63	30	16
dnaA_3_212_D_MM3-10	1097	715	612	202	111
dnaA_3_212_D_MM4-6	79	63	15	8	1
dnaA_3_212_D_MM7-9	79	32	15	12	8
dnaA_3_212_D_MM9-19	245	142	126	19	2
dnaA_3_212_W_MM1	45	51	17	2
dnaA_3_212_W_MM10	122	68	65	31	2
dnaA_3_212_W_MM11	53	42	2		6
dnaA_3_212_W_MM13	5	8	8	2
dnaA_3_212_W_MM16	13	11
dnaA_3_212_W_MM19	140	91	27	41	9
dnaA_3_212_W_MM2	129	170	246	297	430
dnaA_3_212_W_MM20	186	275	182	66	50
dnaA_3_212_W_MM3	118	48	14	19	5
dnaA_3_212_W_MM4	118	57	33	5	3
dnaA_3_212_W_MM5	58	40	10	24
dnaA_3_212_W_MM6	131	103	30	3	2
dnaA_3_212_W_MM7	71	45	6
dnaA_3_212_W_MM8	57	31	5	13	2
dnaA_3_212_W_MM9	54	32	10	18
dnaB_1_16_B_MM10	286	302	279	293	416
dnaB_1_16_B_MM11	566	458	503	494	627
dnaB_1_16_B_MM12	891	874	753	584	1065
dnaB_1_16_B_MM13	512	380	357	299	351
dnaB_1_16_B_MM14	258	292	329	330	570
dnaB_1_16_B_MM2	407	277	104	20	12
dnaB_1_16_B_MM3	494	314	168	41	12
dnaB_1_16_B_MM4	333	270	103	17	3
dnaB_1_16_B_MM5	778	492	313	65	33
dnaB_1_16_B_MM6	455	363	192	78	60
dnaB_1_16_B_MM7	483	370	219	121	45
dnaB_1_16_B_MM8	826	661	581	393	375
dnaB_1_16_B_MM9	517	524	402	592	705
dnaB_1_16_C	1541	866	369	55	40
dnaB_1_16_D_MM2-8	476	371	242	173	203
dnaB_1_16_D_MM3-10	242	273	116	33	7
dnaB_1_16_D_MM4-6	252	229	108	43	9
dnaB_1_16_D_MM7-9	380	284	147	33	67
dnaB_1_16_D_MM9-19	282	256	115	27	16
dnaB_1_16_W_MM1	630	360	160	37	11
dnaB_1_16_W_MM10	579	421	91	47	16
dnaB_1_16_W_MM11	625	385	172	21	66
dnaB_1_16_W_MM13	554	354	149	19	31
dnaB_1_16_W_MM16	771	422	127	51	28
dnaB_1_16_W_MM19	477	398	189	37	28
dnaB_1_16_W_MM2	423	323	120	36	5
dnaB_1_16_W_MM20	345	289	143	23	27
dnaB_1_16_W_MM3	323	216	73	68	4
dnaB_1_16_W_MM4	437	322	74	43	5
dnaB_1_16_W_MM5	501	255	97	31	21
dnaB_1_16_W_MM6	471	356	67	49	4
dnaB_1_16_W_MM7	250	249	68	46	26
dnaB_1_16_W_MM8	1417	970	447	190	200
dnaB_1_16_W_MM9	1124	695	386	126	57
dnaB_2_40_C	662	494	228	41	14
dnaB_3_279_B_MM10	720	671	1145	1157	2123
dnaB_3_279_B_MM11	334	444	429	552	951
dnaB_3_279_B_MM12	624	678	787	1106	1476
dnaB_3_279_B_MM13	545	560	613	1003	1193
dnaB_3_279_B_MM14	403	493	763	772	1118
dnaB_3_279_B_MM2	606	409	175	53	5
dnaB_3_279_B_MM3	394	345	159	92	188
dnaB_3_279_B_MM4	481	569	204	76	31
dnaB_3_279_B_MM5	383	396	270	186	162
dnaB_3_279_B_MM6	1037	820	823	835	1266
dnaB_3_279_B_MM7	536	538	475	601	1154
dnaB_3_279_B_MM8	780	740	999	896	1474
dnaB_3_279_B_MM9	415	481	469	298	520
dnaB_3_279_C	565	366	189	34
dnaB_3_279_D_MM2-8	644	460	278	189	89
dnaB_3_279_D_MM3-10	1024	817	776	567	612
dnaB_3_279_D_MM4-6	563	444	322	439	482
dnaB_3_279_D_MM7-9	952	725	792	623	1033
dnaB_3_279_D_MM9-19	601	573	548	547	929
dnaB_3_279_W_MM1	218	188	40	22	3
dnaB_3_279_W_MM10	780	633	295	45	10
dnaB_3_279_W_MM11	700	646	405	182	81
dnaB_3_279_W_MM13	1623	1231	749	370	91
dnaB_3_279_W_MM16	1006	794	414	250	176
dnaB_3_279_W_MM19	688	654	601	644	1168
dnaB_3_279_W_MM2	476	444	207	44	5
dnaB_3_279_W_MM20	913	757	706	729	1306
dnaB_3_279_W_MM3	329	359	129	72	71
dnaB_3_279_W_MM4	571	409	196	53	11
dnaB_3_279_W_MM5	906	677	366	149	42
dnaB_3_279_W_MM6	940	863	618	448	376
dnaB_3_279_W_MM7	360	450	224	48	55
dnaB_3_279_W_MM8	376	401	173	53	29
dnaB_3_279_W_MM9	809	625	265	37	20
dnaE_1_10_B_MM10	425	368	292	115	77
dnaE_1_10_B_MM11	630	567	611	659	1013
dnaE_1_10_B_MM12	877	864	906	943	1301
dnaE_1_10_B_MM13	862	599	736	787	914
dnaE_1_10_B_MM14	576	495	421	353	697
dnaE_1_10_B_MM2	1370	954	752	511	446
dnaE_1_10_B_MM3	1032	789	644	476	328
dnaE_1_10_B_MM4	441	485	428	301	142
dnaE_1_10_B_MM5	903	632	522	347	203
dnaE_1_10_B_MM6	697	764	573	474	297
dnaE_1_10_B_MM7	1047	843	691	522	353
dnaE_1_10_B_MM8	596	481	404	311	144
dnaE_1_10_B_MM9	1954	1438	1680	1429	1967
dnaE_1_10_C	1282	975	925	491	453
dnaE_1_10_D_MM2-8	486	565	473	339	159
dnaE_1_10_D_MM3-10	1169	930	815	406	373
dnaE_1_10_D_MM4-6	452	456	354	176	130
dnaE_1_10_D_MM7-9	434	342	278	139	89
dnaE_1_10_D_MM9-19	329	240	173	107	56
dnaE_1_10_W_MM1	575	367	253	178	91
dnaE_1_10_W_MM10	451	386	234	101	93
dnaE_1_10_W_MM11	588	468	324	220	209
dnaE_1_10_W_MM13	408	354	241	140	170
dnaE_1_10_W_MM16	519	469	345	176	168
dnaE_1_10_W_MM19	378	318	158	101	79
dnaE_1_10_W_MM2	888	776	650	452	216
dnaE_1_10_W_MM20	654	517	632	375	430
dnaE_1_10_W_MM3	491	501	340	213	218
dnaE_1_10_W_MM4	597	402	325	217	100
dnaE_1_10_W_MM5	666	473	432	220	237
dnaE_1_10_W_MM6	614	503	418	217	191
dnaE_1_10_W_MM7	317	321	275	113	112
dnaE_1_10_W_MM8	584	569	319	461	181
dnaE_1_10_W_MM9	1116	784	782	347	279
dnaE_2_109_C	405	497	525	260	305
dnaE_3_216_B_MM10	828	706	842	1175	1621
dnaE_3_216_B_MM11	431	474	700	802	893
dnaE_3_216_B_MM12	1107	999	973	1012	1319
dnaE_3_216_B_MM13	797	850	979	1185	1848
dnaE_3_216_B_MM14	1453	1308	1843	1313	1905
dnaE_3_216_B_MM2	913	599	438	228	82
dnaE_3_216_B_MM3	1144	910	401	303	126
dnaE_3_216_B_MM4	936	665	305	180	144
dnaE_3_216_B_MM5	675	515	220	155	74
dnaE_3_216_B_MM6	750	578	372	185	244
dnaE_3_216_B_MM7	792	658	405	289	102
dnaE_3_216_B_MM8	481	324	204	93	11
dnaE_3_216_B_MM9	564	476	309	125	53
dnaE_3_216_C	389	321	164	136	30
dnaE_3_216_D_MM2-8	674	447	287	83	55
dnaE_3_216_D_MM3-10	659	606	628	888	1865
dnaE_3_216_D_MM4-6	297	203	166	160	126
dnaE_3_216_D_MM7-9	1039	887	466	274	186
dnaE_3_216_D_MM9-19	468	598	881	964	1999
dnaE_3_216_W_MM1	317	272	136	67	34
dnaE_3_216_W_MM10	1633	1231	1545	1876	3688
dnaE_3_216_W_MM11	563	526	538	627	852
dnaE_3_216_W_MM13	726	697	730	993	1927
dnaE_3_216_W_MM16	391	406	349	407	569
dnaE_3_216_W_MM19	647	583	962	1089	2356
dnaE_3_216_W_MM2	1038	625	371	188	97
dnaE_3_216_W_MM20	399	440	612	730	1533
dnaE_3_216_W_MM3	665	448	292	86	66
dnaE_3_216_W_MM4	835	651	382	197	51
dnaE_3_216_W_MM5	1099	802	370	181	108
dnaE_3_216_W_MM6	623	622	327	94	173
dnaE_3_216_W_MM7	859	748	613	502	316
dnaE_3_216_W_MM8	447	445	294	113	44
dnaE_3_216_W_MM9	734	464	210	92	41
dnaX_1_33_B_MM10	857	705	950	1135	1896
dnaX_1_33_B_MM11	1167	1088	1350	1708	2479
dnaX_1_33_B_MM12	380	384	608	597	868
dnaX_1_33_B_MM13	1000	808	1097	1234	1956
dnaX_1_33_B_MM14	632	579	1009	962	1471
dnaX_1_33_B_MM2	179	152	61	14	4
dnaX_1_33_B_MM3	256	206	116	33	8
dnaX_1_33_B_MM4	157	227	40	25	2
dnaX_1_33_B_MM5	1123	725	584	141	145
dnaX_1_33_B_MM6	2238	1401	848	246	172
dnaX_1_33_B_MM7	318	317	152	46	21
dnaX_1_33_B_MM8	1011	673	511	99	16
dnaX_1_33_B_MM9	2890	2063	3253	3479	6580
dnaX_1_33_C	327	200	96	63	74
dnaX_1_33_D_MM2-8	521	311	167	54	7
dnaX_1_33_D_MM3-10	217	177	101	18	15
dnaX_1_33_D_MM4-6	285	366	213	70	18
dnaX_1_33_D_MM7-9	719	634	736	726	1536
dnaX_1_33_D_MM9-19	458	366	425	481	890
dnaX_1_33_W_MM1	396	227	103	27	1
dnaX_1_33_W_MM10	157	126	114	52	27
dnaX_1_33_W_MM11	323	288	109	69	5
dnaX_1_33_W_MM13	163	137	78	8	7
dnaX_1_33_W_MM16	104	114	45	4	1
dnaX_1_33_W_MM19	385	323	150	35	57
dnaX_1_33_W_MM2	462	247	158	20	18
dnaX_1_33_W_MM20	258	213	142	50	6
dnaX_1_33_W_MM3	204	158	113	22	6
dnaX_1_33_W_MM4	279	234	165	26	8
dnaX_1_33_W_MM5	756	445	416	109	13
dnaX_1_33_W_MM6	288	173	137	11	1
dnaX_1_33_W_MM7	793	586	277	81	11
dnaX_1_33_W_MM8	381	306	121	24	4
dnaX_1_33_W_MM9	390	311	196	22	22
dnaX_2_60_C	594	517	267	109	6
dnaX_3_206_B_MM10	657	697	849	947	1170
dnaX_3_206_B_MM11	880	870	1036	991	1265
dnaX_3_206_B_MM12	953	1020	1212	1114	1775
dnaX_3_206_B_MM13	870	1015	1266	1526	1572
dnaX_3_206_B_MM14	681	578	719	751	954
dnaX_3_206_B_MM2	846	876	773	574	382
dnaX_3_206_B_MM3	929	1062	1001	1017	1407
dnaX_3_206_B_MM4	2041	1710	2015	2085	4013
dnaX_3_206_B_MM5	1275	1561	1602	912	761
dnaX_3_206_B_MM6	978	757	679	250	264
dnaX_3_206_B_MM7	1097	804	672	349	146
dnaX_3_206_B_MM8	1146	801	892	340	110
dnaX_3_206_B_MM9	644	721	715	355	106
dnaX_3_206_C	956	831	441	184	82
dnaX_3_206_D_MM2-8	772	647	739	580	723
dnaX_3_206_D_MM3-10	1167	1070	1178	1355	2439
dnaX_3_206_D_MM4-6	1383	1218	1024	633	429
dnaX_3_206_D_MM7-9	1836	1326	868	227	137
dnaX_3_206_D_MM9-19	646	730	670	436	369
dnaX_3_206_W_MM1	1118	876	754	388	149
dnaX_3_206_W_MM10	809	679	522	164	105
dnaX_3_206_W_MM11	839	546	434	121	123
dnaX_3_206_W_MM13	1152	1085	543	232	108
dnaX_3_206_W_MM16	692	718	619	249	114
dnaX_3_206_W_MM19	548	566	644	642	877
dnaX_3_206_W_MM2	892	632	581	149	104
dnaX_3_206_W_MM20	940	989	1250	1789	2765
dnaX_3_206_W_MM3	1745	1490	1318	1199	1233
dnaX_3_206_W_MM4	936	1044	1117	685	583
dnaX_3_206_W_MM5	773	802	592	269	208
dnaX_3_206_W_MM6	788	676	413	133	181
dnaX_3_206_W_MM7	862	777	576	257	207
dnaX_3_206_W_MM8	798	607	533	196	63
dnaX_3_206_W_MM9	1122	827	610	220	58
eno_1_44_B_MM10	303	391	281	104	167
eno_1_44_B_MM11	536	471	575	599	983
eno_1_44_B_MM12	204	334	356	543	979
eno_1_44_B_MM13	332	397	672	915	1814
eno_1_44_B_MM14	515	584	889	1186	2188
eno_1_44_B_MM2	312	176	133	57	31
eno_1_44_B_MM3	200	138	106	38	6
eno_1_44_B_MM4	432	552	253	141	103
eno_1_44_B_MM5	296	281	156	70	44
eno_1_44_B_MM6	523	365	268	78	68
eno_1_44_B_MM7	298	266	150	41	38
eno_1_44_B_MM8	252	290	140	56	72
eno_1_44_B_MM9	350	282	234	97	77
eno_1_44_C	417	257	134	79	16
eno_1_44_D_MM2-8	1257	773	524	187	131
eno_1_44_D_MM3-10	735	463	247	73	19
eno_1_44_D_MM4-6	279	216	111	27	20
eno_1_44_D_MM7-9	256	164	111	62	22
eno_1_44_D_MM9-19	446	333	378	174	228
eno_1_44_W_MM1	545	370	177	79	64
eno_1_44_W_MM10	416	236	153	43	20
eno_1_44_W_MM11	201	252	155	87	41
eno_1_44_W_MM13	354	276	228	78	30
eno_1_44_W_MM16	217	223	97	64	76
eno_1_44_W_MM19	1696	973	828	323	414
eno_1_44_W_MM2	474	322	207	48	77
eno_1_44_W_MM20	356	193	110	39	40
eno_1_44_W_MM3	233	210	204	78	13
eno_1_44_W_MM4	269	243	116	41	57
eno_1_44_W_MM5	360	416	237	68	89
eno_1_44_W_MM6	482	419	266	102	42
eno_1_44_W_MM7	403	331	137	32	658
eno_1_44_W_MM8	466	278	190	84	46
eno_1_44_W_MM9	681	378	151	118	33
eno_2_68_C	346	318	165	76	46
eno_3_219_B_MM10	572	597	573	257	141
eno_3_219_B_MM11	419	528	422	256	105
eno_3_219_B_MM12	371	389	327	88	20
eno_3_219_B_MM13	557	545	575	425	270
eno_3_219_B_MM14	484	406	560	334	269
eno_3_219_B_MM2	470	390	303	77	87
eno_3_219_B_MM3	330	311	89	101	47
eno_3_219_B_MM4	424	363	231	84	13
eno_3_219_B_MM5	606	523	427	291	58
eno_3_219_B_MM6	549	363	252	153	48
eno_3_219_B_MM7	397	330	231	137	100
eno_3_219_B_MM8	253	262	233	143	71
eno_3_219_B_MM9	524	376	308	206	23
eno_3_219_C	384	293	115	78	81
eno_3_219_D_MM2-8	225	324	242	100	52
eno_3_219_D_MM3-10	710	581	763	438	288
eno_3_219_D_MM4-6	266	233	219	118	64
eno_3_219_D_MM7-9	614	625	547	273	289
eno_3_219_D_MM9-19	365	325	459	370	342
eno_3_219_W_MM1	296	296	222	139	73
eno_3_219_W_MM10	204	383	185	151	140
eno_3_219_W_MM11	404	338	268	154	37
eno_3_219_W_MM13	272	331	305	210	167
eno_3_219_W_MM16	616	486	335	138	166
eno_3_219_W_MM19	713	656	698	442	269
eno_3_219_W_MM2	380	303	204	81	64
eno_3_219_W_MM20	716	707	1075	1003	1221
eno_3_219_W_MM3	212	191	99	53	30
eno_3_219_W_MM4	146	213	158	75	68
eno_3_219_W_MM5	763	544	423	138	53
eno_3_219_W_MM6	411	383	181	119	52
eno_3_219_W_MM7	403	370	314	172	210
eno_3_219_W_MM8	320	311	232	155	132
eno_3_219_W_MM9	353	318	265	159	34
fabA_1_36_B_MM10	2				2
fabA_1_36_B_MM11	42	11	1	20	2
fabA_1_36_B_MM12	76	21	31	10	1
fabA_1_36_B_MM13	10	3	4	2	3
fabA_1_36_B_MM14	48	38	4	20	7
fabA_1_36_B_MM2
fabA_1_36_B_MM3		17
fabA_1_36_B_MM4	29	33	17	8	5
fabA_1_36_B_MM5	4		1		6
fabA_1_36_B_MM6		5		3	1
fabA_1_36_B_MM7		1		3
fabA_1_36_B_MM8	1	3	4
fabA_1_36_B_MM9		2		1	1
fabA_1_36_C
fabA_1_36_D_MM2-8		1
fabA_1_36_D_MM3-10				1
fabA_1_36_D_MM4-6		7	4		1
fabA_1_36_D_MM7-9	6
fabA_1_36_D_MM9-19	1	4	1
fabA_1_36_W_MM1	33	26	62	4	34
fabA_1_36_W_MM10	1
fabA_1_36_W_MM11	1	1	1
fabA_1_36_W_MM13		1		1	1
fabA_1_36_W_MM16	33	39	55	23	23
fabA_1_36_W_MM19	1	1			1
fabA_1_36_W_MM2		4		1
fabA_1_36_W_MM20				18
fabA_1_36_W_MM3		1		3
fabA_1_36_W_MM4
fabA_1_36_W_MM5	1	1	1
fabA_1_36_W_MM6
fabA_1_36_W_MM7	1	2	3		1
fabA_1_36_W_MM8	6	9	1	7	9
fabA_1_36_W_MM9					3
fabA_2_88_C	635	560	680	875	1344
fabA_3_226_B_MM10	632	415	768	614	932
fabA_3_226_B_MM11	306	511	409	409	510
fabA_3_226_B_MM12	874	750	981	970	1277
fabA_3_226_B_MM13	312	339	404	365	703
fabA_3_226_B_MM14	718	563	672	798	1199
fabA_3_226_B_MM2	650	820	914	876	666
fabA_3_226_B_MM3	466	584	533	481	387
fabA_3_226_B_MM4	487	643	651	543	497
fabA_3_226_B_MM5	896	841	1077	925	1106
fabA_3_226_B_MM6	337	407	470	522	619
fabA_3_226_B_MM7	664	626	778	693	872
fabA_3_226_B_MM8	243	240	264	249	291
fabA_3_226_B_MM9	440	610	588	558	808
fabA_3_226_C	1249	1005	1580	1128	1032
fabA_3_226_D_MM2-8	559	544	841	934	995
fabA_3_226_D_MM3-10	656	746	820	935	1055
fabA_3_226_D_MM4-6	884	685	1156	864	1214
fabA_3_226_D_MM7-9	1137	1099	1593	1895	2166
fabA_3_226_D_MM9-19	414	474	530	601	486
fabA_3_226_W_MM1	2355	2029	2971	2820	2458
fabA_3_226_W_MM10	1412	1153	1471	1454	1900
fabA_3_226_W_MM11	545	592	599	468	625
fabA_3_226_W_MM13	796	759	983	957	1435
fabA_3_226_W_MM16	892	644	1119	1023	1005
fabA_3_226_W_MM19	455	568	705	552	552
fabA_3_226_W_MM2	428	495	720	543	461
fabA_3_226_W_MM20	500	510	813	888	1628
fabA_3_226_W_MM3	1078	878	1144	1085	899
fabA_3_226_W_MM4	532	579	846	761	748
fabA_3_226_W_MM5	1221	998	1318	1175	1525
fabA_3_226_W_MM6	479	467	646	542	899
fabA_3_226_W_MM7	4	2	1	6	3
fabA_3_226_W_MM8	302	407	560	539	532
fabA_3_226_W_MM9	632	591	889	762	883
fabI_1_14_B_MM10	560	583	966	931	1502
fabI_1_14_B_MM11	447	469	730	772	1153
fabI_1_14_B_MM12	558	648	979	958	1127
fabI_1_14_B_MM13	485	527	603	893	1299
fabI_1_14_B_MM14	499	542	920	938	1812
fabI_1_14_B_MM2	384	595	526	208	58
fabI_1_14_B_MM3	582	1000	867	334	35
fabI_1_14_B_MM4	422	491	557	268	35
fabI_1_14_B_MM5	471	727	628	274	118
fabI_1_14_B_MM6	324	386	447	242	36
fabI_1_14_B_MM7	341	359	583	538	219
fabI_1_14_B_MM8	445	355	358	434	184
fabI_1_14_B_MM9	860	900	1362	1231	2789
fabI_1_14_C	473	533	514	228	141
fabI_1_14_D_MM2-8	1414	1332	1153	409	125
fabI_1_14_D_MM3-10	655	873	825	497	108
fabI_1_14_D_MM4-6	350	448	590	341	100
fabI_1_14_D_MM7-9	519	555	708	488	675
fabI_1_14_D_MM9-19	1033	957	1491	1382	937
fabI_1_14_W_MM1	998	1185	860	532	201
fabI_1_14_W_MM10	501	603	713	302	140
fabI_1_14_W_MM11	246	305	321	120	24
fabI_1_14_W_MM13	384	470	693	488	282
fabI_1_14_W_MM16	410	515	530	412	90
fabI_1_14_W_MM19	380	519	722	416	121
fabI_1_14_W_MM2	2418	2198	1864	931	382
fabI_1_14_W_MM20	479	623	769	488	266
fabI_1_14_W_MM3	782	923	733	412	128
fabI_1_14_W_MM4	665	778	733	372	63
fabI_1_14_W_MM5	375	457	471	187	81
fabI_1_14_W_MM6	2208	2231	2012	1030	309
fabI_1_14_W_MM7	609	716	779	299	153
fabI_1_14_W_MM8	823	952	1005	372	179
fabI_1_14_W_MM9	614	609	542	322	142
fabI_2_35_C	439	432	506	278	54
fabI_3_206_B_MM10	892	920	1049	1173	1489
fabI_3_206_B_MM11	6467	5029	8258	9318	15037
fabI_3_206_B_MM12	1492	1662	2211	2314	3891
fabI_3_206_B_MM13	571	564	653	666	1076
fabI_3_206_B_MM14	828	950	1136	1131	1890
fabI_3_206_B_MM2	281	222	261	215	99
fabI_3_206_B_MM3	517	390	349	203	121
fabI_3_206_B_MM4	602	525	1310	733	449
fabI_3_206_B_MM5	327	403	499	429	795
fabI_3_206_B_MM6	688	639	831	1050	1300
fabI_3_206_B_MM7	817	852	1001	1226	1806
fabI_3_206_B_MM8	359	384	427	259	49
fabI_3_206_B_MM9	479	276	561	508	566
fabI_3_206_C	586	689	630	394	186
fabI_3_206_D_MM2-8	283	303	406	239	345
fabI_3_206_D_MM3-10	635	670	752	833	1338
fabI_3_206_D_MM4-6	671	672	911	907	1265
fabI_3_206_D_MM7-9	353	401	890	638	617
fabI_3_206_D_MM9-19	705	616	960	984	1030
fabI_3_206_W_MM1	715	642	708	559	147
fabI_3_206_W_MM10	363	541	609	585	88
fabI_3_206_W_MM11	641	684	822	641	393
fabI_3_206_W_MM13	366	379	492	318	420
fabI_3_206_W_MM16	915	902	924	1118	451
fabI_3_206_W_MM19	435	416	462	502	574
fabI_3_206_W_MM2	1287	1203	2752	813	488
fabI_3_206_W_MM20	528	567	632	594	653
fabI_3_206_W_MM3	492	529	685	306	88
fabI_3_206_W_MM4	1132	1197	1128	1098	407
fabI_3_206_W_MM5	397	529	456	236	123
fabI_3_206_W_MM6	878	866	1073	573	207
fabI_3_206_W_MM7	305	450	440	337	132
fabI_3_206_W_MM8	366	338	436	223	88
fabI_3_206_W_MM9	268	337	420	166	98
fabZ_1_52_B_MM10	353	395	401	203	200
fabZ_1_52_B_MM11	620	569	569	388	313
fabZ_1_52_B_MM12	436	431	292	157	121
fabZ_1_52_B_MM13	190	323	251	191	152
fabZ_1_52_B_MM14	424	384	481	304	269
fabZ_1_52_B_MM2	565	413	302	127	104
fabZ_1_52_B_MM3	404	260	122	69	30
fabZ_1_52_B_MM4	746	544	402	79	121
fabZ_1_52_B_MM5	785	535	290	175	105
fabZ_1_52_B_MM6	2836	1714	1084	375	239
fabZ_1_52_B_MM7	1224	837	512	297	87
fabZ_1_52_B_MM8	129	90	58	11	19
fabZ_1_52_B_MM9	447	404	151	51	37
fabZ_1_52_C	220	262	151	79	38
fabZ_1_52_D_MM2-8	304	240	131	56	14
fabZ_1_52_D_MM3-10	414	328	269	229	153
fabZ_1_52_D_MM4-6	352	219	172	62	10
fabZ_1_52_D_MM7-9	236	197	79	18	6
fabZ_1_52_D_MM9-19	283	272	237	160	137
fabZ_1_52_W_MM1	360	315	129	68	41
fabZ_1_52_W_MM10	495	449	387	243	128
fabZ_1_52_W_MM11	941	636	587	346	151
fabZ_1_52_W_MM13	140	218	121	122	52
fabZ_1_52_W_MM16	495	458	421	273	63
fabZ_1_52_W_MM19	101	102	70	42	42
fabZ_1_52_W_MM2	224	173	74	15	7
fabZ_1_52_W_MM20	391	430	320	341	96
fabZ_1_52_W_MM3	371	286	138	29	62
fabZ_1_52_W_MM4	553	264	147	33	105
fabZ_1_52_W_MM5	350	284	150	125	17
fabZ_1_52_W_MM6	542	285	199	67	15
fabZ_1_52_W_MM7	1593	713	494	247	85
fabZ_1_52_W_MM8	191	181	141	33	11
fabZ_1_52_W_MM9	397	191	97	51	28
fabZ_2_145_C	337	297	218	174	55
fabZ_3_259_B_MM10	919	810	1128	1243	2554
fabZ_3_259_B_MM11	949	759	1270	1297	2242
fabZ_3_259_B_MM12	159	314	305	690	831
fabZ_3_259_B_MM13	1465	1297	1920	2669	4863
fabZ_3_259_B_MM14	1123	1385	2391	3169	5806
fabZ_3_259_B_MM2	809	638	726	311	239
fabZ_3_259_B_MM3	1001	836	1026	426	286
fabZ_3_259_B_MM4	1067	896	1179	744	345
fabZ_3_259_B_MM5	732	546	760	446	168
fabZ_3_259_B_MM6	2177	1712	1922	1051	688
fabZ_3_259_B_MM7	704	557	682	519	308
fabZ_3_259_B_MM8	513	393	710	451	369
fabZ_3_259_B_MM9	1047	829	1156	1372	2504
fabZ_3_259_C	523	745	817	378	143
fabZ_3_259_D_MM2-8	449	571	596	407	226
fabZ_3_259_D_MM3-10	531	533	758	826	901
fabZ_3_259_D_MM4-6	740	648	567	444	164
fabZ_3_259_D_MM7-9	813	621	772	677	271
fabZ_3_259_D_MM9-19	520	553	745	747	683
fabZ_3_259_W_MM1	830	816	875	594	333
fabZ_3_259_W_MM10	393	447	386	269	114
fabZ_3_259_W_MM11	1435	982	1314	574	304
fabZ_3_259_W_MM13	597	618	600	502	92
fabZ_3_259_W_MM16	1162	1069	1144	655	337
fabZ_3_259_W_MM19	479	552	711	595	540
fabZ_3_259_W_MM2	1005	969	959	517	182
fabZ_3_259_W_MM20	773	729	938	946	1687
fabZ_3_259_W_MM3	1030	748	1203	481	229
fabZ_3_259_W_MM4	825	781	995	464	281
fabZ_3_259_W_MM5	888	912	867	418	199
fabZ_3_259_W_MM6	646	603	473	232	125
fabZ_3_259_W_MM7	1423	1307	1316	802	325
fabZ_3_259_W_MM8	891	890	718	393	202
fabZ_3_259_W_MM9	446	518	542	242	73
fbaA_1_28_B_MM10	911	761	1313	1296	2315
fbaA_1_28_B_MM11	341	389	491	628	918
fbaA_1_28_B_MM12	631	575	852	889	1272
fbaA_1_28_B_MM13	935	965	1186	1338	2454
fbaA_1_28_B_MM14	490	469	775	861	1355
fbaA_1_28_B_MM2	557	645	945	1052	1392
fbaA_1_28_B_MM3	934	846	1325	1665	2716
fbaA_1_28_B_MM4	723	635	1025	964	1865
fbaA_1_28_B_MM5	1148	1033	1908	1989	3329
fbaA_1_28_B_MM6	429	596	764	867	1481
fbaA_1_28_B_MM7	900	898	1438	1739	3315
fbaA_1_28_B_MM8	675	672	998	1109	1999
fbaA_1_28_B_MM9	647	655	849	1151	1769
fbaA_1_28_C	461	468	684	826	871
fbaA_1_28_D_MM2-8	1012	902	1482	1923	2722
fbaA_1_28_D_MM3-10	598	619	848	906	1324
fbaA_1_28_D_MM4-6	455	490	753	798	1337
fbaA_1_28_D_MM7-9	700	797	1155	1279	2694
fbaA_1_28_D_MM9-19	534	490	563	677	816
fbaA_1_28_W_MM1	340	367	622	605	1008
fbaA_1_28_W_MM10	1230	1257	2063	2287	3687
fbaA_1_28_W_MM11	423	497	725	781	1529
fbaA_1_28_W_MM13	720	769	1052	771	1137
fbaA_1_28_W_MM16	675	679	1287	1536	2072
fbaA_1_28_W_MM19	397	498	505	719	1002
fbaA_1_28_W_MM2	697	831	1133	1245	2324
fbaA_1_28_W_MM20	449	463	598	761	953
fbaA_1_28_W_MM3	664	589	889	1016	1473
fbaA_1_28_W_MM4	709	867	1343	1565	2325
fbaA_1_28_W_MM5	545	696	1004	1144	1437
fbaA_1_28_W_MM6	1651	1381	2209	2191	3146
fbaA_1_28_W_MM7	1029	1163	2014	1998	3359
fbaA_1_28_W_MM8	740	703	1244	1254	2032
fbaA_1_28_W_MM9	512	514	596	892	1297
fbaA_2_97_C	549	636	947	906	1217
fbaA_3_200_B_MM10	627	767	904	856	1437
fbaA_3_200_B_MM11	458	476	637	929	974
fbaA_3_200_B_MM12	367	319	389	383	429
fbaA_3_200_B_MM13	771	578	596	645	889
fbaA_3_200_B_MM14	739	627	884	795	1303
fbaA_3_200_B_MM2	1662	1677	2564	3246	5833
fbaA_3_200_B_MM3	1375	1007	1957	2054	3720
fbaA_3_200_B_MM4	772	763	1195	1432	2528
fbaA_3_200_B_MM5	327	475	482	622	1146
fbaA_3_200_B_MM6	662	556	794	922	1289
fbaA_3_200_B_MM7	174	212	301	271	436
fbaA_3_200_B_MM8	1211	1108	1387	1443	2638
fbaA_3_200_B_MM9	493	506	661	769	1146
fbaA_3_200_C	556	504	698	897	1479
fbaA_3_200_D_MM2-8	678	633	1063	1247	2694
fbaA_3_200_D_MM3-10	565	480	702	755	1084
fbaA_3_200_D_MM4-6	438	365	384	418	731
fbaA_3_200_D_MM7-9	518	484	805	929	1756
fbaA_3_200_D_MM9-19	496	577	685	886	1572
fbaA_3_200_W_MM1	787	838	1144	1579	1987
fbaA_3_200_W_MM10	557	608	979	1212	2177
fbaA_3_200_W_MM11	206	242	350	362	644
fbaA_3_200_W_MM13	487	549	761	1007	1716
fbaA_3_200_W_MM16	849	725	1121	2293	3419
fbaA_3_200_W_MM19	688	695	972	1452	2486
fbaA_3_200_W_MM2	961	967	1439	2058	3409
fbaA_3_200_W_MM20	387	501	854	1009	1090
fbaA_3_200_W_MM3	398	389	691	732	1260
fbaA_3_200_W_MM4	368	486	753	930	1471
fbaA_3_200_W_MM5	284	273	435	561	764
fbaA_3_200_W_MM6	315	326	539	601	951
fbaA_3_200_W_MM7	540	473	720	778	1727
fbaA_3_200_W_MM8	1008	693	1178	1394	2810
fbaA_3_200_W_MM9	94	232	229	378	582
fmt_1_104_B_MM10	463	656	826	757	1280
fmt_1_104_B_MM11	512	477	609	699	758
fmt_1_104_B_MM12	913	689	973	935	1416
fmt_1_104_B_MM13	689	848	1073	1107	1559
fmt_1_104_B_MM14	586	599	726	760	1230
fmt_1_104_B_MM2	1653	1261	1619	1390	1643
fmt_1_104_B_MM3	577	547	746	582	770
fmt_1_104_B_MM4	879	759	678	725	938
fmt_1_104_B_MM5	455	546	585	772	900
fmt_1_104_B_MM6	557	493	731	543	703
fmt_1_104_B_MM7	792	768	1018	768	636
fmt_1_104_B_MM8	476	582	593	567	726
fmt_1_104_B_MM9	757	664	887	848	1082
fmt_1_104_C	700	670	808	849	868
fmt_1_104_D_MM2-8	689	579	890	609	943
fmt_1_104_D_MM3-10	908	659	560	437	296
fmt_1_104_D_MM4-6	703	550	692	803	914
fmt_1_104_D_MM7-9	194	313	302	312	448
fmt_1_104_D_MM9-19	1097	821	953	981	1152
fmt_1_104_W_MM1	1158	806	898	856	1071
fmt_1_104_W_MM10	769	780	891	914	877
fmt_1_104_W_MM11	263	438	509	409	328
fmt_1_104_W_MM13	405	437	605	509	624
fmt_1_104_W_MM16	897	766	994	963	959
fmt_1_104_W_MM19	516	493	551	631	662
fmt_1_104_W_MM2	1059	1078	1172	1145	1109
fmt_1_104_W_MM20	917	782	961	1109	1723
fmt_1_104_W_MM3	955	830	822	647	377
fmt_1_104_W_MM4	351	526	537	605	633
fmt_1_104_W_MM5	849	831	1054	801	987
fmt_1_104_W_MM6	1952	1270	1774	1467	1193
fmt_1_104_W_MM7	1108	930	1513	1240	1765
fmt_1_104_W_MM8	1109	1116	1367	1076	944
fmt_1_104_W_MM9	704	897	1218	942	1091
fmt_2_145_C	483	512	615	348	355
fmt_3_222_B_MM10	493	556	616	489	891
fmt_3_222_B_MM11	1627	1548	2229	2021	2158
fmt_3_222_B_MM12	712	677	1307	1318	2184
fmt_3_222_B_MM13	456	492	664	1024	1416
fmt_3_222_B_MM14	334	333	389	569	656
fmt_3_222_B_MM2	407	447	660	263	235
fmt_3_222_B_MM3	908	787	807	677	304
fmt_3_222_B_MM4	1551	1341	1928	1102	490
fmt_3_222_B_MM5	969	1079	1292	914	601
fmt_3_222_B_MM6	933	776	922	713	537
fmt_3_222_B_MM7	941	854	939	795	406
fmt_3_222_B_MM8	659	748	848	591	386
fmt_3_222_B_MM9	340	479	640	585	870
fmt_3_222_C	502	457	619	528	262
fmt_3_222_D_MM2-8	336	454	382	311	279
fmt_3_222_D_MM3-10	663	782	929	691	630
fmt_3_222_D_MM4-6	648	649	734	500	480
fmt_3_222_D_MM7-9	698	817	1008	964	833
fmt_3_222_D_MM9-19	704	735	812	878	1302
fmt_3_222_W_MM1	372	438	482	465	114
fmt_3_222_W_MM10	429	531	803	446	258
fmt_3_222_W_MM11	487	511	712	801	618
fmt_3_222_W_MM13	363	373	537	594	504
fmt_3_222_W_MM16	321	313	416	303	348
fmt_3_222_W_MM19	538	383	337	209	117
fmt_3_222_W_MM2	481	456	567	343	219
fmt_3_222_W_MM20	250	338	227	190	118
fmt_3_222_W_MM3	587	668	780	582	250
fmt_3_222_W_MM4	485	503	510	374	172
fmt_3_222_W_MM5	707	596	706	471	450
fmt_3_222_W_MM6	394	478	388	255	137
fmt_3_222_W_MM7	339	384	447	294	288
fmt_3_222_W_MM8	401	409	569	325	156
fmt_3_222_W_MM9	619	529	715	578	591
folA_1_56_B_MM10	891	963	1029	1019	1313
folA_1_56_B_MM11	875	896	922	945	1377
folA_1_56_B_MM12	1208	1108	1506	1834	3129
folA_1_56_B_MM13	760	1017	1338	1465	2351
folA_1_56_B_MM14	691	571	902	976	1474
folA_1_56_B_MM2	524	435	457	184	51
folA_1_56_B_MM3	258	268	198	74	11
folA_1_56_B_MM4	862	1003	964	395	128
folA_1_56_B_MM5	266	269	206	103	44
folA_1_56_B_MM6	473	377	349	79	16
folA_1_56_B_MM7	382	367	331	180	127
folA_1_56_B_MM8	692	511	490	176	38
folA_1_56_B_MM9	1268	1213	1162	555	291
folA_1_56_C	255	183	340	100	10
folA_1_56_D_MM2-8	917	947	962	547	332
folA_1_56_D_MM3-10	912	580	722	359	361
folA_1_56_D_MM4-6	549	586	441	174	62
folA_1_56_D_MM7-9	418	337	321	194	31
folA_1_56_D_MM9-19	721	917	737	256	181
folA_1_56_W_MM1	469	278	319	166	33
folA_1_56_W_MM10	339	466	485	108	41
folA_1_56_W_MM11	2	3	2
folA_1_56_W_MM13	381	389	271	131	56
folA_1_56_W_MM16	127	202	176	61	48
folA_1_56_W_MM19	131	133	110	79	6
folA_1_56_W_MM2	369	411	449	216	48
folA_1_56_W_MM20	867	659	616	361	267
folA_1_56_W_MM3	134	234	128	66	29
folA_1_56_W_MM4	510	507	459	134	149
folA_1_56_W_MM5	679	828	654	235	99
folA_1_56_W_MM6	665	788	541	129	129
folA_1_56_W_MM7	238	388	197	101	41
folA_1_56_W_MM8	514	492	593	293	106
folA_1_56_W_MM9	497	544	413	150	39
folA_2_77_C	706	478	310	142	74
folA_3_242_B_MM10	775	779	1041	1220	2483
folA_3_242_B_MM11	843	893	1187	1164	2108
folA_3_242_B_MM12	1733	1500	2384	2542	5046
folA_3_242_B_MM13	1581	1624	2752	3734	8002
folA_3_242_B_MM14	3684	3713	5807	7537	14940
folA_3_242_B_MM2	651	776	781	459	577
folA_3_242_B_MM3	1157	1217	1938	2034	3708
folA_3_242_B_MM4	1360	1317	1989	2317	3739
folA_3_242_B_MM5	2360	2157	3433	3448	6326
folA_3_242_B_MM6	433	615	770	849	1360
folA_3_242_B_MM7	1427	1406	2356	2366	3734
folA_3_242_B_MM8	764	699	833	953	1532
folA_3_242_B_MM9	400	398	563	653	850
folA_3_242_C	808	729	676	455	688
folA_3_242_D_MM2-8	433	668	773	625	973
folA_3_242_D_MM3-10	893	827	1344	1431	2441
folA_3_242_D_MM4-6	686	599	1040	944	1357
folA_3_242_D_MM7-9	694	612	717	739	1319
folA_3_242_D_MM9-19	440	542	685	728	1309
folA_3_242_W_MM1	2133	1900	2016	1640	1083
folA_3_242_W_MM10	839	718	1014	942	1049
folA_3_242_W_MM11	554	437	482	426	310
folA_3_242_W_MM13	547	588	571	430	337
folA_3_242_W_MM16	523	544	658	695	770
folA_3_242_W_MM19	536	821	1305	1786	3216
folA_3_242_W_MM2	526	743	660	498	514
folA_3_242_W_MM20	726	677	998	965	829
folA_3_242_W_MM3	970	940	989	1226	1899
folA_3_242_W_MM4	722	733	915	1323	1794
folA_3_242_W_MM5	615	718	796	589	782
folA_3_242_W_MM6	2359	2233	2378	1955	2343
folA_3_242_W_MM7	594	765	694	761	966
folA_3_242_W_MM8	613	669	719	622	860
folA_3_242_W_MM9	223	264	316	272	291
folC_1_19_B_MM10	440	382	620	535	1029
folC_1_19_B_MM11	236	318	325	476	538
folC_1_19_B_MM12	333	354	603	707	1116
folC_1_19_B_MM13	775	657	936	1350	2023
folC_1_19_B_MM14	265	309	386	470	596
folC_1_19_B_MM2	2763	2239	2563	1760	937
folC_1_19_B_MM3	935	718	692	421	385
folC_1_19_B_MM4	3180	2611	3055	1939	1159
folC_1_19_B_MM5	1365	1324	1629	1066	714
folC_1_19_B_MM6	705	835	825	698	469
folC_1_19_B_MM7	485	415	453	340	305
folC_1_19_B_MM8	646	519	542	736	1019
folC_1_19_B_MM9	1478	1159	1772	2418	3134
folC_1_19_C	896	833	921	742	371
folC_1_19_D_MM2-8	629	774	910	803	1180
folC_1_19_D_MM3-10	737	765	915	919	1434
folC_1_19_D_MM4-6	641	496	733	416	254
folC_1_19_D_MM7-9	1095	928	1251	740	278
folC_1_19_D_MM9-19	851	748	687	561	226
folC_1_19_W_MM1	269	406	393	219	142
folC_1_19_W_MM10	443	642	654	487	351
folC_1_19_W_MM11	644	735	690	525	255
folC_1_19_W_MM13	1222	1104	1470	2195	1740
folC_1_19_W_MM16	935	968	1090	1002	1424
folC_1_19_W_MM19	716	672	791	494	456
folC_1_19_W_MM2	544	507	645	390	173
folC_1_19_W_MM20	955	892	1276	1344	1601
folC_1_19_W_MM3	1075	1004	1065	637	295
folC_1_19_W_MM4	936	915	936	654	326
folC_1_19_W_MM5	671	574	514	351	193
folC_1_19_W_MM6	1006	956	1255	757	340
folC_1_19_W_MM7	1180	909	1160	618	128
folC_1_19_W_MM8	1094	837	976	848	355
folC_1_19_W_MM9	1115	1181	1368	725	359
folC_2_93_C	2535	2451	3409	3614	5752
folC_3_250_B_MM10	766	817	732	334	177
folC_3_250_B_MM11	561	612	624	467	221
folC_3_250_B_MM12	1029	1015	1067	838	507
folC_3_250_B_MM13	1003	998	1574	1645	2291
folC_3_250_B_MM14			1		2
folC_3_250_B_MM2	953	750	838	424	268
folC_3_250_B_MM3	394	541	493	363	117
folC_3_250_B_MM4	624	843	851	427	270
folC_3_250_B_MM5	1415	1142	1379	733	442
folC_3_250_B_MM6	1059	910	976	670	341
folC_3_250_B_MM7	960	793	1098	559	363
folC_3_250_B_MM8	492	541	547	368	198
folC_3_250_B_MM9	389	460	520	175	147
folC_3_250_C	548	511	598	375	144
folC_3_250_D_MM2-8	615	681	789	334	168
folC_3_250_D_MM3-10	862	779	836	500	224
folC_3_250_D_MM4-6	1537	1138	1622	807	510
folC_3_250_D_MM7-9	724	673	843	408	255
folC_3_250_D_MM9-19	523	657	639	672	799
folC_3_250_W_MM1	471	687	643	330	242
folC_3_250_W_MM10	715	718	742	593	210
folC_3_250_W_MM11	831	755	951	297	279
folC_3_250_W_MM13	1136	1077	1522	977	722
folC_3_250_W_MM16	544	468	541	438	303
folC_3_250_W_MM19	395	465	556	453	419
folC_3_250_W_MM2	660	1022	875	415	222
folC_3_250_W_MM20	1476	1429	2144	2077	2929
folC_3_250_W_MM3	773	722	885	420	207
folC_3_250_W_MM4	1410	1303	1484	901	803
folC_3_250_W_MM5	1235	961	1278	702	452
folC_3_250_W_MM6	817	690	883	493	247
folC_3_250_W_MM7	1189	1013	1068	632	437
folC_3_250_W_MM8	933	1003	1314	687	303
folC_3_250_W_MM9	449	501	456	474	263
folD_1_86_B_MM10	1206	1168	1155	1094	1213
folD_1_86_B_MM11	714	656	835	1072	1821
folD_1_86_B_MM12	689	676	780	982	1503
folD_1_86_B_MM13	588	711	790	1055	1906
folD_1_86_B_MM14	429	377	501	460	920
folD_1_86_B_MM2	386	327	186	54	27
folD_1_86_B_MM3	514	453	389	138	108
folD_1_86_B_MM4	318	374	192	80	25
folD_1_86_B_MM5	922	694	382	132	47
folD_1_86_B_MM6	505	467	234	119	38
folD_1_86_B_MM7	1026	948	587	181	78
folD_1_86_B_MM8	821	722	479	190	44
folD_1_86_B_MM9	1246	1145	1080	633	438
folD_1_86_C	951	645	379	135	13
folD_1_86_D_MM2-8	464	335	230	102	94
folD_1_86_D_MM3-10	122	249	62	34	27
folD_1_86_D_MM4-6	336	386	156	70	26
folD_1_86_D_MM7-9	273	219	176	108	67
folD_1_86_D_MM9-19	426	276	160	146	103
folD_1_86_W_MM1	373	279	139	68	56
folD_1_86_W_MM10	266	237	106	28	51
folD_1_86_W_MM11	290	231	266	86	42
folD_1_86_W_MM13	308	352	195	84	63
folD_1_86_W_MM16	296	260	367	206	32
folD_1_86_W_MM19	372	301	216	94	146
folD_1_86_W_MM2	432	374	378	70	13
folD_1_86_W_MM20	552	495	470	374	626
folD_1_86_W_MM3	430	436	225	59	11
folD_1_86_W_MM4	517	359	283	79	54
folD_1_86_W_MM5	258	206	247	64	10
folD_1_86_W_MM6	330	447	191	64	28
folD_1_86_W_MM7	363	462	151	84	21
folD_1_86_W_MM8	239	354	84	48	6
folD_1_86_W_MM9	346	216	140	29	13
folD_2_110_C	498	394	291	133	80
folD_3_207_B_MM10	402	396	544	768	1311
folD_3_207_B_MM11	398	345	389	514	1032
folD_3_207_B_MM12	144	183	200	194	325
folD_3_207_B_MM13	284	370	536	657	911
folD_3_207_B_MM14	403	513	540	768	1003
folD_3_207_B_MM2	495	555	377	251	246
folD_3_207_B_MM3	716	694	646	410	549
folD_3_207_B_MM4	349	185	168	113	164
folD_3_207_B_MM5	292	310	411	238	258
folD_3_207_B_MM6	408	314	310	316	404
folD_3_207_B_MM7	268	445	358	371	533
folD_3_207_B_MM8	277	293	289	223	273
folD_3_207_B_MM9	631	625	759	935	1920
folD_3_207_C	469	511	349	248	230
folD_3_207_D_MM2-8	166	189	239	178	216
folD_3_207_D_MM3-10	502	494	700	468	427
folD_3_207_D_MM4-6	664	573	1204	496	618
folD_3_207_D_MM7-9	375	408	684	504	847
folD_3_207_D_MM9-19	621	658	775	990	1451
folD_3_207_W_MM1	497	467	518	266	144
folD_3_207_W_MM10	228	202	204	161	102
folD_3_207_W_MM11	265	302	294	161	205
folD_3_207_W_MM13	187	188	156	92	62
folD_3_207_W_MM16	614	585	692	413	167
folD_3_207_W_MM19	383	455	584	725	1031
folD_3_207_W_MM2	327	294	218	270	86
folD_3_207_W_MM20	688	798	558	213	71
folD_3_207_W_MM3	504	499	399	313	261
folD_3_207_W_MM4	462	383	501	279	242
folD_3_207_W_MM5	365	401	543	421	292
folD_3_207_W_MM6	180	230	204	82	104
folD_3_207_W_MM7	566	455	585	356	393
folD_3_207_W_MM8	195	193	159	176	110
folD_3_207_W_MM9	319	277	288	167	235
ftsA_1_50_B_MM10	678	563	761	717	1018
ftsA_1_50_B_MM11	550	528	951	1170	2129
ftsA_1_50_B_MM12	550	464	705	813	1126
ftsA_1_50_B_MM13	735	694	1113	1245	2127
ftsA_1_50_B_MM14	329	282	402	658	1023
ftsA_1_50_B_MM2	163	198	57	14	1
ftsA_1_50_B_MM3	439	279	147	72	3
ftsA_1_50_B_MM4	498	204	285	12	35
ftsA_1_50_B_MM5	274	238	176	14	2
ftsA_1_50_B_MM6	716	560	542	43	55
ftsA_1_50_B_MM7	199	219	91	15	41
ftsA_1_50_B_MM8	608	343	194	63	17
ftsA_1_50_B_MM9	225	287	111	12	5
ftsA_1_50_C	90	185	145	9	12
ftsA_1_50_D_MM2-8	284	228	155	25	40
ftsA_1_50_D_MM3-10	627	805	1097	645	894
ftsA_1_50_D_MM4-6	304	420	259	41	8
ftsA_1_50_D_MM7-9	407	295	596	22	10
ftsA_1_50_D_MM9-19	307	320	315	43	4
ftsA_1_50_W_MM1	278	237	118	99	1
ftsA_1_50_W_MM10	895	695	371	118	7
ftsA_1_50_W_MM11	524	567	296	27	12
ftsA_1_50_W_MM13	279	313	236	10	6
ftsA_1_50_W_MM16	477	375	365	34	15
ftsA_1_50_W_MM19	159	341	152	28	1
ftsA_1_50_W_MM2	205	185	154	39	3
ftsA_1_50_W_MM20	616	796	718	251	292
ftsA_1_50_W_MM3	231	247	142	79	119
ftsA_1_50_W_MM4	218	162	175	49	51
ftsA_1_50_W_MM5	112	119	62	1	1
ftsA_1_50_W_MM6	157	124	82	15
ftsA_1_50_W_MM7	242	174	71	9
ftsA_1_50_W_MM8	523	415	429	227	298
ftsA_1_50_W_MM9	405	304	292	325	3
ftsA_2_123_C	213	127	102	15	5
ftsA_3_344_B_MM10	662	659	915	895	1001
ftsA_3_344_B_MM11	1338	1297	1675	1588	2439
ftsA_3_344_B_MM12	494	507	668	673	1014
ftsA_3_344_B_MM13	301	240	263	171	291
ftsA_3_344_B_MM14	715	854	778	909	1252
ftsA_3_344_B_MM2	586	388	448	46	5
ftsA_3_344_B_MM3	434	368	304	107	8
ftsA_3_344_B_MM4	637	613	468	153	89
ftsA_3_344_B_MM5	604	496	534	42	89
ftsA_3_344_B_MM6	907	963	594	113	224
ftsA_3_344_B_MM7	403	523	339	32	59
ftsA_3_344_B_MM8	798	611	470	166	2
ftsA_3_344_B_MM9	623	739	674	206	309
ftsA_3_344_C	597	472	439	93	13
ftsA_3_344_D_MM2-8	1090	944	684	160	19
ftsA_3_344_D_MM3-10	791	542	342	258	23
ftsA_3_344_D_MM4-6	702	585	411	66	72
ftsA_3_344_D_MM7-9	2366	2007	1592	330	29
ftsA_3_344_D_MM9-19	1067	871	700	38	31
ftsA_3_344_W_MM1	1368	949	710	151	89
ftsA_3_344_W_MM10	427	222	156	16	3
ftsA_3_344_W_MM11	575	661	484	70	91
ftsA_3_344_W_MM13	813	639	521	150	125
ftsA_3_344_W_MM16	648	555	255	72	18
ftsA_3_344_W_MM19	1101	1204	551	133	26
ftsA_3_344_W_MM2	673	638	223	72	95
ftsA_3_344_W_MM20	1021	823	1154	836	498
ftsA_3_344_W_MM3	1112	873	870	236	10
ftsA_3_344_W_MM4	378	374	279	21	5
ftsA_3_344_W_MM5	568	553	421	31	10
ftsA_3_344_W_MM6	549	603	397	17	91
ftsA_3_344_W_MM7	1087	683	533	279	73
ftsA_3_344_W_MM8	487	419	378	121	6
ftsA_3_344_W_MM9	397	386	217	52	6
ftsK_1_57_B_MM10	530	478	682	370	463
ftsK_1_57_B_MM11	156	286	356	317	271
ftsK_1_57_B_MM12	279	542	306	412	835
ftsK_1_57_B_MM13	25	49	25	11	8
ftsK_1_57_B_MM14	364	421	476	475	658
ftsK_1_57_B_MM2	668	734	650	292	62
ftsK_1_57_B_MM3	1048	955	891	349	487
ftsK_1_57_B_MM4	559	704	794	343	193
ftsK_1_57_B_MM5	621	599	673	496	35
ftsK_1_57_B_MM6	550	699	961	429	553
ftsK_1_57_B_MM7	608	441	493	261	82
ftsK_1_57_B_MM8	258	800	215	244	117
ftsK_1_57_B_MM9	527	483	488	309	75
ftsK_1_57_C	620	641	438	399	32
ftsK_1_57_D_MM2-8	631	569	574	200	110
ftsK_1_57_D_MM3-10	630	827	882	304	288
ftsK_1_57_D_MM4-6	616	590	705	206	66
ftsK_1_57_D_MM7-9	321	593	447	381	55
ftsK_1_57_D_MM9-19	415	564	889	1329	1387
ftsK_1_57_W_MM1	704	667	642	409	134
ftsK_1_57_W_MM10	1732	1595	1605	1472	330
ftsK_1_57_W_MM11	769	677	842	354	76
ftsK_1_57_W_MM13	659	817	739	339	287
ftsK_1_57_W_MM16	588	626	561	383	190
ftsK_1_57_W_MM19	644	740	1589	1945	2765
ftsK_1_57_W_MM2	557	519	388	363	44
ftsK_1_57_W_MM20	3311	2474	3420	3150	4160
ftsK_1_57_W_MM3	781	859	650	573	147
ftsK_1_57_W_MM4	990	853	697	237	69
ftsK_1_57_W_MM5	347	377	401	88	26
ftsK_1_57_W_MM6	676	616	601	157	117
ftsK_1_57_W_MM7	313	350	437	218	45
ftsK_1_57_W_MM8	483	454	563	250	29
ftsK_1_57_W_MM9	496	528	445	142	38
ftsK_2_93_C		15	1		4
ftsK_3_200_B_MM10	456	365	711	530	796
ftsK_3_200_B_MM11	679	787	1219	966	1418
ftsK_3_200_B_MM12	424	365	457	570	762
ftsK_3_200_B_MM13	554	555	775	721	1345
ftsK_3_200_B_MM14	485	455	525	477	873
ftsK_3_200_B_MM2	148	156	300	99	90
ftsK_3_200_B_MM3	440	534	790	530	550
ftsK_3_200_B_MM4	386	570	452	455	554
ftsK_3_200_B_MM5	1128	1048	1560	1172	1647
ftsK_3_200_B_MM6	938	806	1118	1416	1643
ftsK_3_200_B_MM7	323	452	649	506	585
ftsK_3_200_B_MM8	514	609	639	548	927
ftsK_3_200_B_MM9	953	777	1045	902	1494
ftsK_3_200_C	566	554	1119	1034	1055
ftsK_3_200_D_MM2-8	1208	949	1592	1865	2572
ftsK_3_200_D_MM3-10	376	344	391	307	444
ftsK_3_200_D_MM4-6	794	501	880	552	600
ftsK_3_200_D_MM7-9	475	452	546	892	867
ftsK_3_200_D_MM9-19	542	488	702	647	1060
ftsK_3_200_W_MM1	444	339	394	356	430
ftsK_3_200_W_MM10	277	398	501	407	254
ftsK_3_200_W_MM11	513	495	721	753	784
ftsK_3_200_W_MM13	436	475	575	636	681
ftsK_3_200_W_MM16	728	835	1084	1444	2202
ftsK_3_200_W_MM19	293	241	322	420	580
ftsK_3_200_W_MM2	258	266	308	368	274
ftsK_3_200_W_MM20	906	756	962	1174	2015
ftsK_3_200_W_MM3	969	729	1019	1116	998
ftsK_3_200_W_MM4	277	264	385	208	180
ftsK_3_200_W_MM5	958	865	961	1122	1699
ftsK_3_200_W_MM6	609	792	879	1081	663
ftsK_3_200_W_MM7	1094	1128	2053	2457	3022
ftsK_3_200_W_MM8	803	889	985	1207	1550
ftsK_3_200_W_MM9	860	962	1297	1550	1559
fusA_1_16_B_MM10	155	254	366	277	438
fusA_1_16_B_MM11	713	759	878	1005	1682
fusA_1_16_B_MM12	1249	1155	1479	1627	2141
fusA_1_16_B_MM13	758	876	1004	1193	1979
fusA_1_16_B_MM14	597	620	572	860	1369
fusA_1_16_B_MM2	452	508	614	546	244
fusA_1_16_B_MM3	1332	1031	1669	973	447
fusA_1_16_B_MM4	291	350	424	207	157
fusA_1_16_B_MM5	578	473	643	446	342
fusA_1_16_B_MM6	767	790	1001	1227	599
fusA_1_16_B_MM7	1232	1010	2134	1920	2214
fusA_1_16_B_MM8	586	655	991	935	1219
fusA_1_16_B_MM9	456	510	472	456	704
fusA_1_16_C	709	590	581	413	153
fusA_1_16_D_MM2-8	361	434	744	742	924
fusA_1_16_D_MM3-10	469	405	680	531	619
fusA_1_16_D_MM4-6	871	810	1063	860	337
fusA_1_16_D_MM7-9	1377	1187	2007	1632	1271
fusA_1_16_D_MM9-19	736	1079	2086	1735	1355
fusA_1_16_W_MM1	399	392	555	361	222
fusA_1_16_W_MM10	473	399	538	241	200
fusA_1_16_W_MM11	543	622	720	383	312
fusA_1_16_W_MM13	841	850	1072	560	420
fusA_1_16_W_MM16	2286	1662	2917	2092	1544
fusA_1_16_W_MM19	1113	1359	2454	1586	1247
fusA_1_16_W_MM2	844	830	904	674	283
fusA_1_16_W_MM20	527	535	962	1082	1574
fusA_1_16_W_MM3	902	760	1004	531	588
fusA_1_16_W_MM4	815	685	864	609	244
fusA_1_16_W_MM5	858	511	637	378	274
fusA_1_16_W_MM6	431	375	504	342	141
fusA_1_16_W_MM7	820	758	794	488	451
fusA_1_16_W_MM8	462	567	476	311	169
fusA_1_16_W_MM9	1259	1090	1167	807	983
fusA_2_71_C	336	326	417	164	173
fusA_3_241_B_MM10	917	858	1172	1174	1536
fusA_3_241_B_MM11	646	587	817	811	1101
fusA_3_241_B_MM12	331	358	345	280	399
fusA_3_241_B_MM13	503	591	630	491	978
fusA_3_241_B_MM14	699	599	714	875	985
fusA_3_241_B_MM2	540	650	895	622	549
fusA_3_241_B_MM3	907	799	1073	781	659
fusA_3_241_B_MM4	764	713	1082	694	882
fusA_3_241_B_MM5	795	708	1336	826	952
fusA_3_241_B_MM6	708	854	1708	1456	1484
fusA_3_241_B_MM7	1269	1676	2896	2986	4226
fusA_3_241_B_MM8	817	884	1421	1763	1688
fusA_3_241_B_MM9	490	468	645	915	1424
fusA_3_241_C	734	761	744	473	467
fusA_3_241_D_MM2-8	521	514	864	818	1012
fusA_3_241_D_MM3-10	692	526	862	883	1118
fusA_3_241_D_MM4-6	496	698	794	1060	1396
fusA_3_241_D_MM7-9	497	499	798	715	823
fusA_3_241_D_MM9-19	478	697	992	925	1259
fusA_3_241_W_MM1	692	584	1128	616	1584
fusA_3_241_W_MM10	752	923	1169	730	357
fusA_3_241_W_MM11	590	890	1244	1123	994
fusA_3_241_W_MM13	2060	2130	2782	2090	3324
fusA_3_241_W_MM16	694	680	1133	791	573
fusA_3_241_W_MM19	592	665	1223	1086	994
fusA_3_241_W_MM2	150	215	208	142	41
fusA_3_241_W_MM20	659	777	943	871	758
fusA_3_241_W_MM3	411	579	606	520	323
fusA_3_241_W_MM4	810	861	1080	825	846
fusA_3_241_W_MM5	1099	1227	1801	1049	1223
fusA_3_241_W_MM6	2013	1944	3247	2806	3544
fusA_3_241_W_MM7	495	470	375	379	198
fusA_3_241_W_MM8	604	569	854	712	635
fusA_3_241_W_MM9	861	784	1336	1015	1150
gapA_1_33_B_MM10	154	226	188	94	172
gapA_1_33_B_MM11	276	358	355	381	387
gapA_1_33_B_MM12	269	247	344	266	223
gapA_1_33_B_MM13	439	342	401	477	639
gapA_1_33_B_MM14	561	518	626	482	906
gapA_1_33_B_MM2	321	214	216	97	44
gapA_1_33_B_MM3	286	409	172	111	60
gapA_1_33_B_MM4	480	435	330	190	150
gapA_1_33_B_MM5	305	222	254	95	38
gapA_1_33_B_MM6	419	387	213	182	88
gapA_1_33_B_MM7	655	452	366	211	142
gapA_1_33_B_MM8	337	352	214	176	142
gapA_1_33_B_MM9	279	265	251	162	182
gapA_1_33_C	252	174	145	84	44
gapA_1_33_D_MM2-8	502	363	359	200	187
gapA_1_33_D_MM3-10	254	270	159	188	150
gapA_1_33_D_MM4-6	1007	967	878	485	197
gapA_1_33_D_MM7-9	293	270	173	112	45
gapA_1_33_D_MM9-19	583	397	272	186	85
gapA_1_33_W_MM1	350	251	279	124	31
gapA_1_33_W_MM10	99	132	93	36	19
gapA_1_33_W_MM11	356	267	262	176	124
gapA_1_33_W_MM13	673	630	511	430	128
gapA_1_33_W_MM16	286	313	243	110	118
gapA_1_33_W_MM19	401	284	279	122	87
gapA_1_33_W_MM2	241	224	132	119	44
gapA_1_33_W_MM20	390	285	334	134	209
gapA_1_33_W_MM3	1473	948	848	521	450
gapA_1_33_W_MM4	456	374	362	199	128
gapA_1_33_W_MM5	215	200	123	82	53
gapA_1_33_W_MM6	229	221	231	132	72
gapA_1_33_W_MM7	236	157	158	103	20
gapA_1_33_W_MM8	351	299	196	189	119
gapA_1_33_W_MM9	271	257	174	155	62
gapA_2_54_C	313	253	190	97	68
gapA_3_216_B_MM10	892	680	956	747	1187
gapA_3_216_B_MM11	940	937	1447	817	1376
gapA_3_216_B_MM12	416	427	642	807	1479
gapA_3_216_B_MM13	1364	1131	1468	1687	2861
gapA_3_216_B_MM14	627	445	664	799	1224
gapA_3_216_B_MM2	717	446	314	225	133
gapA_3_216_B_MM3	556	423	441	229	278
gapA_3_216_B_MM4	462	471	422	253	218
gapA_3_216_B_MM5	134	178	140	54	146
gapA_3_216_B_MM6	668	707	789	370	363
gapA_3_216_B_MM7	375	356	195	168	132
gapA_3_216_B_MM8	150	207	158	135	129
gapA_3_216_B_MM9	196	276	135	161	105
gapA_3_216_C	651	460	365	304	143
gapA_3_216_D_MM2-8	211	210	125	92	60
gapA_3_216_D_MM3-10	291	280	137	195	35
gapA_3_216_D_MM4-6	144	161	172	90	32
gapA_3_216_D_MM7-9	259	178	129	139	99
gapA_3_216_D_MM9-19	413	388	390	328	452
gapA_3_216_W_MM1	271	203	174	63	85
gapA_3_216_W_MM10	293	225	121	98	68
gapA_3_216_W_MM11	1398	1109	1025	361	353
gapA_3_216_W_MM13	237	174	145	59	48
gapA_3_216_W_MM16	92	162	90	78	46
gapA_3_216_W_MM19	316	303	198	175	174
gapA_3_216_W_MM2	204	169	178	141	38
gapA_3_216_W_MM20	428	503	399	358	369
gapA_3_216_W_MM3	396	314	163	122	124
gapA_3_216_W_MM4	765	618	595	177	114
gapA_3_216_W_MM5	198	155	107	42	16
gapA_3_216_W_MM6	238	217	138	76	39
gapA_3_216_W_MM7	438	303	218	175	87
gapA_3_216_W_MM8	338	327	266	106	96
gapA_3_216_W_MM9	595	501	431	241	221
gcvH_1_62_B_MM10	635	687	991	1197	1603
gcvH_1_62_B_MM11	868	791	1129	1793	2014
gcvH_1_62_B_MM12	573	571	727	689	1247
gcvH_1_62_B_MM13	710	866	1034	1025	1050
gcvH_1_62_B_MM14	813	840	1166	1265	2041
gcvH_1_62_B_MM2	959	1234	1327	1734	2594
gcvH_1_62_B_MM3	728	907	1124	1415	1975
gcvH_1_62_B_MM4	1289	1401	1589	1961	3148
gcvH_1_62_B_MM5	1135	1117	1521	1667	2810
gcvH_1_62_B_MM6	1133	1136	1628	1979	3021
gcvH_1_62_B_MM7	933	1220	1093	1286	2052
gcvH_1_62_B_MM8	989	1097	1435	1853	2514
gcvH_1_62_B_MM9	934	990	1508	1645	2812
gcvH_1_62_C	832	768	1003	1339	2215
gcvH_1_62_D_MM2-8	610	646	804	838	1431
gcvH_1_62_D_MM3-10	624	565	863	1098	1328
gcvH_1_62_D_MM4-6	2020	1663	2796	3215	6004
gcvH_1_62_D_MM7-9	2311	2169	3246	3980	6794
gcvH_1_62_D_MM9-19	551	617	943	884	1362
gcvH_1_62_W_MM1	423	452	584	732	910
gcvH_1_62_W_MM10	1922	1715	2455	2588	4171
gcvH_1_62_W_MM11	788	741	1171	1333	2077
gcvH_1_62_W_MM13	899	1009	1001	1225	1950
gcvH_1_62_W_MM16	583	605	793	938	1172
gcvH_1_62_W_MM19	528	425	677	849	1216
gcvH_1_62_W_MM2	2492	2405	3065	3596	5881
gcvH_1_62_W_MM20	352	442	520	541	848
gcvH_1_62_W_MM3	1653	1539	1849	1892	2828
gcvH_1_62_W_MM4	753	784	881	1198	1901
gcvH_1_62_W_MM5	968	1033	1344	1265	2242
gcvH_1_62_W_MM6	545	492	839	1053	1553
gcvH_1_62_W_MM7	599	716	1005	1231	2001
gcvH_1_62_W_MM8	1086	921	1229	1542	2252
gcvH_1_62_W_MM9	562	575	712	765	1308
gcvH_2_89_C	522	587	790	753	384
gcvH_3_217_B_MM10	690	723	1021	1132	1419
gcvH_3_217_B_MM11	661	687	971	1151	1635
gcvH_3_217_B_MM12	459	480	731	652	979
gcvH_3_217_B_MM13	956	913	1454	1244	1744
gcvH_3_217_B_MM14	687	763	1033	1241	2084
gcvH_3_217_B_MM2	617	687	1014	1142	1403
gcvH_3_217_B_MM3	1244	1409	1827	2229	3261
gcvH_3_217_B_MM4	491	663	926	1072	1642
gcvH_3_217_B_MM5	771	910	1278	1631	2608
gcvH_3_217_B_MM6	933	880	1239	1245	1866
gcvH_3_217_B_MM7	1088	1020	1347	1536	2152
gcvH_3_217_B_MM8	537	619	1100	929	1659
gcvH_3_217_B_MM9	1088	1125	1542	1828	2455
gcvH_3_217_C	889	948	1230	1132	1867
gcvH_3_217_D_MM2-8	1194	1213	1373	430	120
gcvH_3_217_D_MM3-10	584	588	741	894	1393
gcvH_3_217_D_MM4-6	707	937	1356	1616	2867
gcvH_3_217_D_MM7-9	952	1041	1105	1185	1951
gcvH_3_217_D_MM9-19	551	582	657	710	1031
gcvH_3_217_W_MM1	2391	1976	2586	3031	4277
gcvH_3_217_W_MM10	1036	805	1146	1207	1661
gcvH_3_217_W_MM11	1089	1054	1338	1499	2170
gcvH_3_217_W_MM13	1056	876	1117	1122	1958
gcvH_3_217_W_MM16	754	961	1236	1179	1814
gcvH_3_217_W_MM19	1238	1099	1634	1435	2411
gcvH_3_217_W_MM2	1434	1438	1707	335	122
gcvH_3_217_W_MM20	853	717	1072	975	1434
gcvH_3_217_W_MM3	1701	1503	2005	2188	3594
gcvH_3_217_W_MM4	791	791	1170	1568	2104
gcvH_3_217_W_MM5	945	959	1201	1288	2380
gcvH_3_217_W_MM6	1475	1418	1944	2338	3808
gcvH_3_217_W_MM7	1550	1337	1868	2152	2917
gcvH_3_217_W_MM8	845	837	905	1298	1591
gcvH_3_217_W_MM9	550	627	629	833	1160
glnS_1_17_B_MM10	494	505	542	472	582
glnS_1_17_B_MM11	396	499	464	551	586
glnS_1_17_B_MM12	395	362	384	316	393
glnS_1_17_B_MM13	420	342	435	362	690
glnS_1_17_B_MM14	455	490	592	553	723
glnS_1_17_B_MM2	494	351	318	127	68
glnS_1_17_B_MM3	515	267	181	79	65
glnS_1_17_B_MM4	319	220	229	134	40
glnS_1_17_B_MM5	323	579	155	119	34
glnS_1_17_B_MM6	500	304	278	204	56
glnS_1_17_B_MM7	492	384	373	255	159
glnS_1_17_B_MM8	419	388	718	119	70
glnS_1_17_B_MM9	588	439	311	115	73
glnS_1_17_C	169	128	87	69	21
glnS_1_17_D_MM2-8	464	304	202	84	42
glnS_1_17_D_MM3-10	331	505	386	403	364
glnS_1_17_D_MM4-6	118	144	103	83	20
glnS_1_17_D_MM7-9	253	265	184	63	63
glnS_1_17_D_MM9-19	1618	853	888	697	529
glnS_1_17_W_MM1	203	135	120	30	4
glnS_1_17_W_MM10	393	294	163	71	64
glnS_1_17_W_MM11	143	89	81	35	42
glnS_1_17_W_MM13	349	185	296	131	36
glnS_1_17_W_MM16	337	265	252	246	36
glnS_1_17_W_MM19	592	673	1558	447	324
glnS_1_17_W_MM2	272	153	97	41	55
glnS_1_17_W_MM20	230	239	267	103	26
glnS_1_17_W_MM3	343	285	163	159	68
glnS_1_17_W_MM4	678	363	274	120	34
glnS_1_17_W_MM5	283	194	178	34	16
glnS_1_17_W_MM6	124	102	60	49	17
glnS_1_17_W_MM7	31	43	14	18	19
glnS_1_17_W_MM8	237	192	100	36	22
glnS_1_17_W_MM9	244	233	208	50	63
glnS_2_62_C	355	232	141	64	14
glnS_3_321_B_MM10	563	542	562	369	591
glnS_3_321_B_MM11	644	640	1034	992	1909
glnS_3_321_B_MM12	297	349	423	527	1067
glnS_3_321_B_MM13	386	453	655	701	1167
glnS_3_321_B_MM14	593	539	885	1007	1818
glnS_3_321_B_MM2	283	263	258	81	112
glnS_3_321_B_MM3	100	99	100	36	79
glnS_3_321_B_MM4	371	241	215	211	105
glnS_3_321_B_MM5	392	375	209	250	98
glnS_3_321_B_MM6	640	541	466	235	93
glnS_3_321_B_MM7	335	277	177	101	31
glnS_3_321_B_MM8	514	367	242	139	98
glnS_3_321_B_MM9	389	405	339	183	153
glnS_3_321_C	238	252	202	78	50
glnS_3_321_D_MM2-8	287	445	174	106	74
glnS_3_321_D_MM3-10	177	147	93	47	18
glnS_3_321_D_MM4-6	448	420	255	161	129
glnS_3_321_D_MM7-9	358	334	257	156	36
glnS_3_321_D_MM9-19	2	4	3	4
glnS_3_321_W_MM1	360	253	276	70	51
glnS_3_321_W_MM10	263	127	132	65	57
glnS_3_321_W_MM11	215	189	110	81	32
glnS_3_321_W_MM13	174	186	97	45	15
glnS_3_321_W_MM16	351	271	227	98	24
glnS_3_321_W_MM19	9	9
glnS_3_321_W_MM2	206	209	136	19	17
glnS_3_321_W_MM20	459	688	638	425	238
glnS_3_321_W_MM3	128	138	146	46	35
glnS_3_321_W_MM4	229	209	293	154	44
glnS_3_321_W_MM5	324	280	187	97	69
glnS_3_321_W_MM6	595	458	390	155	144
glnS_3_321_W_MM7	143	172	282	29	30
glnS_3_321_W_MM8	212	190	126	95	79
glnS_3_321_W_MM9	261	186	193	75	32
glyA_1_26_B_MM10	121	140	46	42	42
glyA_1_26_B_MM11	39	17	30	33	23
glyA_1_26_B_MM12	154	237	367	307	406
glyA_1_26_B_MM13	393	282	378	363	633
glyA_1_26_B_MM14	566	590	529	626	1055
glyA_1_26_B_MM2	91	44	39	24
glyA_1_26_B_MM3	157	60	46	21	9
glyA_1_26_B_MM4	99	80	32	29	2
glyA_1_26_B_MM5	74	68	120	38	9
glyA_1_26_B_MM6	185	157	110	63	40
glyA_1_26_B_MM7	50	44	61	42	1
glyA_1_26_B_MM8	48	67	24	41	2
glyA_1_26_B_MM9	24	21	38	5	1
glyA_1_26_C	9	19	11	1
glyA_1_26_D_MM2-8	23	14	10	10
glyA_1_26_D_MM3-10	1	6	16	8	2
glyA_1_26_D_MM4-6	80	50	19	7	2
glyA_1_26_D_MM7-9	2	13	32	5	6
glyA_1_26_D_MM9-19	373	266	274	122	99
glyA_1_26_W_MM1	200	193	154	89	29
glyA_1_26_W_MM10	111	66	80	70	45
glyA_1_26_W_MM11	69	10	14
glyA_1_26_W_MM13	236	323	246	125	62
glyA_1_26_W_MM16	33	61	54	21	8
glyA_1_26_W_MM19	254	212	333	137	45
glyA_1_26_W_MM2	62	51	46	6	1
glyA_1_26_W_MM20	55	50	38	8	5
glyA_1_26_W_MM3	22	33	10	2
glyA_1_26_W_MM4	49	17	9	16	1
glyA_1_26_W_MM5	86	114	47	36	4
glyA_1_26_W_MM6	79	26	71	1	2
glyA_1_26_W_MM7	79	40	48	11	22
glyA_1_26_W_MM8	4	24	14	5
glyA_1_26_W_MM9	27	32	16	16
glyA_2_116_C	1295	1295	1216	985	888
glyA_3_279_B_MM10	311	329	377	455	802
glyA_3_279_B_MM11	732	731	932	981	1062
glyA_3_279_B_MM12	1403	1186	1250	1039	919
glyA_3_279_B_MM13	780	564	831	1016	1319
glyA_3_279_B_MM14	455	399	649	629	827
glyA_3_279_B_MM2	645	727	689	733	624
glyA_3_279_B_MM3	727	650	656	753	809
glyA_3_279_B_MM4	616	675	880	826	1084
glyA_3_279_B_MM5	329	430	468	495	749
glyA_3_279_B_MM6	1313	1113	1391	1538	2235
glyA_3_279_B_MM7	1414	1643	1789	2264	3312
glyA_3_279_B_MM8	1038	761	1092	1091	1889
glyA_3_279_B_MM9	773	741	1069	1329	1633
glyA_3_279_C	326	398	361	311	369
glyA_3_279_D_MM2-8	699	659	768	899	1252
glyA_3_279_D_MM3-10	394	331	394	335	294
glyA_3_279_D_MM4-6	632	704	928	839	1164
glyA_3_279_D_MM7-9	323	385	260	275	400
glyA_3_279_D_MM9-19	689	781	985	955	1619
glyA_3_279_W_MM1	690	518	689	560	525
glyA_3_279_W_MM10	213	201	279	127	155
glyA_3_279_W_MM11	670	834	887	863	1044
glyA_3_279_W_MM13	314	391	402	387	387
glyA_3_279_W_MM16	602	536	788	627	766
glyA_3_279_W_MM19	565	683	789	991	1492
glyA_3_279_W_MM2	1429	1210	1274	1301	1154
glyA_3_279_W_MM20	193	225	343	482	699
glyA_3_279_W_MM3	301	380	439	503	532
glyA_3_279_W_MM4	482	537	629	659	974
glyA_3_279_W_MM5	627	760	842	791	1304
glyA_3_279_W_MM6	308	388	629	468	554
glyA_3_279_W_MM7	329	414	374	448	311
glyA_3_279_W_MM8	352	412	436	448	550
glyA_3_279_W_MM9	349	202	194	232	265
gpmA_1_60_B_MM10	952	822	1052	1121	1419
gpmA_1_60_B_MM11	217	198	235	190	347
gpmA_1_60_B_MM12	342	439	538	516	657
gpmA_1_60_B_MM13	297	301	291	227	503
gpmA_1_60_B_MM14	938	755	976	1013	1527
gpmA_1_60_B_MM2	549	597	814	975	1446
gpmA_1_60_B_MM3	168	277	247	274	393
gpmA_1_60_B_MM4	454	377	365	413	551
gpmA_1_60_B_MM5	993	687	771	770	1781
gpmA_1_60_B_MM6	366	352	446	406	728
gpmA_1_60_B_MM7	258	343	328	454	743
gpmA_1_60_B_MM8	510	408	419	412	515
gpmA_1_60_B_MM9	505	531	666	831	1015
gpmA_1_60_C	294	346	382	398	664
gpmA_1_60_D_MM2-8	253	242	343	280	383
gpmA_1_60_D_MM3-10	455	452	444	529	763
gpmA_1_60_D_MM4-6	489	449	448	481	825
gpmA_1_60_D_MM7-9	639	425	642	697	1018
gpmA_1_60_D_MM9-19	1118	1028	1615	1528	2288
gpmA_1_60_W_MM1	456	368	386	334	418
gpmA_1_60_W_MM10	450	488	639	585	939
gpmA_1_60_W_MM11	1005	961	1134	1195	1698
gpmA_1_60_W_MM13	440	470	417	421	652
gpmA_1_60_W_MM16	761	667	931	1119	1822
gpmA_1_60_W_MM19	468	586	793	952	1303
gpmA_1_60_W_MM2	470	440	475	642	934
gpmA_1_60_W_MM20	845	657	1089	1334	2639
gpmA_1_60_W_MM3	254	356	366	384	525
gpmA_1_60_W_MM4	445	423	583	593	787
gpmA_1_60_W_MM5	815	526	697	639	1105
gpmA_1_60_W_MM6	461	492	600	501	1000
gpmA_1_60_W_MM7	501	394	424	413	460
gpmA_1_60_W_MM8	210	358	362	343	326
gpmA_1_60_W_MM9	359	351	399	432	648
gpmA_3_251_B_MM10	524	426	583	539	1089
gpmA_3_251_B_MM11	128	144	130	134	176
gpmA_3_251_B_MM12	68	108	113	139	129
gpmA_3_251_B_MM13	337	173	257	186	246
gpmA_3_251_B_MM14	321	333	572	490	735
gpmA_3_251_B_MM2	328	320	240	348	377
gpmA_3_251_B_MM3	614	485	653	533	816
gpmA_3_251_B_MM4	94	121	114	119	299
gpmA_3_251_B_MM5	222	301	266	251	424
gpmA_3_251_B_MM6	218	190	256	148	302
gpmA_3_251_B_MM7	211	207	290	274	422
gpmA_3_251_B_MM8	420	383	448	687	926
gpmA_3_251_B_MM9	1481	1057	1267	1058	1713
gpmA_3_251_C	503	491	545	543	793
gpmA_3_251_D_MM2-8	252	322	487	512	989
gpmA_3_251_D_MM3-10	811	528	640	707	946
gpmA_3_251_D_MM4-6	479	465	556	712	1168
gpmA_3_251_D_MM7-9	339	380	418	365	563
gpmA_3_251_D_MM9-19	384	348	242	221	148
gpmA_3_251_W_MM1	422	408	486	525	770
gpmA_3_251_W_MM10	570	419	602	629	1018
gpmA_3_251_W_MM11	300	328	231	282	349
gpmA_3_251_W_MM13	792	692	1194	1058	1268
gpmA_3_251_W_MM16	432	450	670	520	969
gpmA_3_251_W_MM19	557	468	367	405	347
gpmA_3_251_W_MM2	1097	1059	1185	1297	1997
gpmA_3_251_W_MM20	429	485	587	469	784
gpmA_3_251_W_MM3	456	345	559	467	552
gpmA_3_251_W_MM4	206	317	286	376	349
gpmA_3_251_W_MM5	418	426	400	613	679
gpmA_3_251_W_MM6	1243	1354	1820	1858	3198
gpmA_3_251_W_MM7	766	906	990	1226	1528
gpmA_3_251_W_MM8	946	709	886	1087	1609
gpmA_3_251_W_MM9	660	590	859	446	631
[truncated: 3,976 more rows]

## Sheet: GTATGA
	Gly-T0	Gly-T1	Gly-T3	Gly-T5	Gly-T7
acpS_1_63_B_MM10	679	829	908	961	1170
acpS_1_63_B_MM11	555	487	471	371	461
acpS_1_63_B_MM12	665	741	856	641	648
acpS_1_63_B_MM13	907	761	777	607	622
acpS_1_63_B_MM14	743	658	921	811	1316
acpS_1_63_B_MM2	829	622	1001	785	903
acpS_1_63_B_MM3	1112	884	1326	1173	1043
acpS_1_63_B_MM4	790	631	671	869	948
acpS_1_63_B_MM5	713	507	653	512	484
acpS_1_63_B_MM6	446	390	400	414	363
acpS_1_63_B_MM7	646	733	756	805	1076
acpS_1_63_B_MM8	913	798	1061	959	729
acpS_1_63_B_MM9	882	675	828	591	704
acpS_1_63_C	577	630	707	638	651
acpS_1_63_D_MM2-8	1373	1203	1501	1477	1372
acpS_1_63_D_MM3-10	1008	698	610	676	1048
acpS_1_63_D_MM4-6	617	446	143	41	46
acpS_1_63_D_MM7-9	760	997	904	818	730
acpS_1_63_D_MM9-19	764	757	809	583	588
acpS_1_63_W_MM1	502	673	904	964	746
acpS_1_63_W_MM10	1969	1527	2060	2332	2382
acpS_1_63_W_MM11	1307	1022	1390	1540	1484
acpS_1_63_W_MM13	841	620	1048	1066	926
acpS_1_63_W_MM16	914	733	933	762	759
acpS_1_63_W_MM19	783	1048	2245	2548	735
acpS_1_63_W_MM2	1089	900	1165	851	819
acpS_1_63_W_MM20	828	553	429	449	193
acpS_1_63_W_MM3	543	380	416	344	434
acpS_1_63_W_MM4	1215	913	659	213	64
acpS_1_63_W_MM5	970	1028	1384	1307	1476
acpS_1_63_W_MM6	779	877	1021	1102	862
acpS_1_63_W_MM7	1183	1018	1409	1112	1011
acpS_1_63_W_MM8	1196	1081	1564	1326	1696
acpS_1_63_W_MM9	951	884	1113	819	567
acpS_2_129_C	1295	1105	1512	1488	1794
acpS_3_204_B_MM10	717	650	840	759	1222
acpS_3_204_B_MM11	312	398	482	419	438
acpS_3_204_B_MM12	750	544	678	492	481
acpS_3_204_B_MM13	952	804	798	789	1158
acpS_3_204_B_MM14	505	345	404	486	837
acpS_3_204_B_MM2	623	687	751	600	887
acpS_3_204_B_MM3	502	466	667	517	676
acpS_3_204_B_MM4	443	363	480	407	524
acpS_3_204_B_MM5	762	662	934	782	1389
acpS_3_204_B_MM6	338	421	559	483	701
acpS_3_204_B_MM7	670	619	761	703	890
acpS_3_204_B_MM8	468	396	472	443	416
acpS_3_204_B_MM9	584	730	820	922	1633
acpS_3_204_C	1099	1069	1275	1247	1037
acpS_3_204_D_MM2-8	416	444	572	402	489
acpS_3_204_D_MM3-10	996	936	1330	1130	1084
acpS_3_204_D_MM4-6	424	643	666	730	724
acpS_3_204_D_MM7-9	551	491	831	602	898
acpS_3_204_D_MM9-19	325	322	478	236	178
acpS_3_204_W_MM1	1072	908	1154	1155	1471
acpS_3_204_W_MM10	985	820	1593	838	796
acpS_3_204_W_MM11	225	193	275	277	244
acpS_3_204_W_MM13	1386	1507	1966	2383	2785
acpS_3_204_W_MM16	660	481	841	878	1107
acpS_3_204_W_MM19	643	360	337	260	230
acpS_3_204_W_MM2	661	744	1025	1036	1204
acpS_3_204_W_MM20	568	558	637	839	966
acpS_3_204_W_MM3	598	609	641	783	1192
acpS_3_204_W_MM4	634	516	682	832	816
acpS_3_204_W_MM5	1203	1011	1255	1300	1224
acpS_3_204_W_MM6	485	524	588	656	598
acpS_3_204_W_MM7	1241	1013	1538	1492	1830
acpS_3_204_W_MM8	682	653	740	616	734
acpS_3_204_W_MM9	714	548	882	952	749
argG_1_24_B_MM10	1245	1165	1791	2041	3560
argG_1_24_B_MM11	1094	1074	1637	1668	3097
argG_1_24_B_MM12	935	958	1175	1383	2295
argG_1_24_B_MM13	820	1015	1362	1563	2747
argG_1_24_B_MM14	1034	931	1297	1478	2704
argG_1_24_B_MM2	704	722	1095	1176	580
argG_1_24_B_MM3	641	759	1123	960	450
argG_1_24_B_MM4	1000	975	1804	1312	933
argG_1_24_B_MM5	1905	2049	3019	2948	1788
argG_1_24_B_MM6	944	1456	1473	1477	910
argG_1_24_B_MM7	857	993	1368	1336	830
argG_1_24_B_MM8	445	597	668	735	503
argG_1_24_B_MM9	1027	1078	1381	1314	1839
argG_1_24_C	971	916	1157	866	754
argG_1_24_D_MM2-8	450	533	673	548	383
argG_1_24_D_MM3-10	921	1013	1011	953	1267
argG_1_24_D_MM4-6	1293	1059	1720	1272	726
argG_1_24_D_MM7-9	763	774	1346	879	737
argG_1_24_D_MM9-19	587	495	686	672	828
argG_1_24_W_MM1	479	462	503	556	321
argG_1_24_W_MM10	1145	1055	1478	1160	935
argG_1_24_W_MM11	438	442	647	502	741
argG_1_24_W_MM13	1011	823	1111	1030	1933
argG_1_24_W_MM16	579	432	570	647	286
argG_1_24_W_MM19	454	450	615	554	303
argG_1_24_W_MM2	422	536	861	837	345
argG_1_24_W_MM20	663	783	951	955	907
argG_1_24_W_MM3	1173	996	1693	1884	846
argG_1_24_W_MM4	639	628	839	643	383
argG_1_24_W_MM5	1249	1178	1816	1488	1070
argG_1_24_W_MM6	1960	1585	3062	2147	1510
argG_1_24_W_MM7	665	555	797	647	403
argG_1_24_W_MM8	356	458	620	558	420
argG_1_24_W_MM9	432	413	759	633	328
argG_2_71_C	598	648	870	684	916
argG_3_219_B_MM10	984	848	1235	1044	1515
argG_3_219_B_MM11	1032	880	1070	1255	1596
argG_3_219_B_MM12	555	575	621	593	550
argG_3_219_B_MM13	705	675	912	790	1358
argG_3_219_B_MM14	365	334	468	237	380
argG_3_219_B_MM2	846	759	1168	1105	981
argG_3_219_B_MM3	639	591	779	735	365
argG_3_219_B_MM4	654	561	662	580	651
argG_3_219_B_MM5	915	764	825	888	1172
argG_3_219_B_MM6	605	585	863	685	1514
argG_3_219_B_MM7	639	637	815	967	1285
argG_3_219_B_MM8	665	554	782	835	1078
argG_3_219_B_MM9	732	760	1161	935	1640
argG_3_219_C	1075	941	1716	1491	671
argG_3_219_D_MM2-8	833	779	853	923	1330
argG_3_219_D_MM3-10	1046	846	873	992	1372
argG_3_219_D_MM4-6	1296	1266	1851	2133	2993
argG_3_219_D_MM7-9	927	750	1069	892	1290
argG_3_219_D_MM9-19	821	764	1443	1302	1772
argG_3_219_W_MM1	635	560	825	891	811
argG_3_219_W_MM10	771	749	903	985	1114
argG_3_219_W_MM11	784	810	1177	992	893
argG_3_219_W_MM13	731	796	1038	974	886
argG_3_219_W_MM16	886	952	1433	1219	1884
argG_3_219_W_MM19	791	921	1031	960	1492
argG_3_219_W_MM2	465	380	788	954	606
argG_3_219_W_MM20	661	675	911	1032	1589
argG_3_219_W_MM3	868	883	1348	1307	1005
argG_3_219_W_MM4	1407	1197	1862	1897	1765
argG_3_219_W_MM5	526	411	556	584	869
argG_3_219_W_MM6	1023	961	1232	1466	2274
argG_3_219_W_MM7	827	950	1129	1005	1146
argG_3_219_W_MM8	724	777	1018	768	818
argG_3_219_W_MM9	764	549	907	875	543
aroB_1_73_B_MM10	25	12	1	1
aroB_1_73_B_MM11	53	34	60	46	56
aroB_1_73_B_MM12	219	120	137	115	126
aroB_1_73_B_MM13	114	83	62	84	113
aroB_1_73_B_MM14	16	6	21	9	14
aroB_1_73_B_MM2	1
aroB_1_73_B_MM3		18	2
aroB_1_73_B_MM4	15	12	6		14
aroB_1_73_B_MM5	3	4
aroB_1_73_B_MM6		2
aroB_1_73_B_MM7	1	7
aroB_1_73_B_MM8	10	12	2	3	4
aroB_1_73_B_MM9	17	3		5
aroB_1_73_C	8	12			1
aroB_1_73_D_MM2-8	15	20	17	1
aroB_1_73_D_MM3-10	260	144	61	27	30
aroB_1_73_D_MM4-6	4	1	1		1
aroB_1_73_D_MM7-9	166	100	105	26	14
aroB_1_73_D_MM9-19	427	304	340	239	357
aroB_1_73_W_MM1	2	5	2		34
aroB_1_73_W_MM10	46	34	32	16	11
aroB_1_73_W_MM11	63	82	14	8	22
aroB_1_73_W_MM13	49	58	48	31	9
aroB_1_73_W_MM16
aroB_1_73_W_MM19	362	308	266	223	182
aroB_1_73_W_MM2	27	7	11
aroB_1_73_W_MM20	72	27	62	19	2
aroB_1_73_W_MM3	31	32	9	11	3
aroB_1_73_W_MM4	66	14	1
aroB_1_73_W_MM5	106	21	25	10	1
aroB_1_73_W_MM6	13	5		5	1
aroB_1_73_W_MM7	47	46	23	26	9
aroB_1_73_W_MM8	74	60	20	3
aroB_1_73_W_MM9	78	16	3	4	1
aroB_2_122_C	363	215	83	65	14
aroB_3_204_B_MM10	369	347	656	1074	2406
aroB_3_204_B_MM11	387	289	442	402	1027
aroB_3_204_B_MM12	366	361	457	286	647
aroB_3_204_B_MM13	193	296	422	518	953
aroB_3_204_B_MM14	261	239	426	535	863
aroB_3_204_B_MM2	533	387	605	574	795
aroB_3_204_B_MM3	260	280	447	522	776
aroB_3_204_B_MM4	1039	431	630	653	1077
aroB_3_204_B_MM5	334	347	516	599	1334
aroB_3_204_B_MM6	475	362	462	659	1294
aroB_3_204_B_MM7	718	613	956	1149	2656
aroB_3_204_B_MM8	1322	970	1535	1636	3301
aroB_3_204_B_MM9	306	303	369	521	1079
aroB_3_204_C	395	356	418	538	1102
aroB_3_204_D_MM2-8	509	563	648	785	1407
aroB_3_204_D_MM3-10	338	300	414	513	800
aroB_3_204_D_MM4-6	313	239	431	271	691
aroB_3_204_D_MM7-9	342	294	349	415	774
aroB_3_204_D_MM9-19	440	377	391	612	668
aroB_3_204_W_MM1	948	799	1048	1066	2182
aroB_3_204_W_MM10	386	392	516	922	1407
aroB_3_204_W_MM11	378	308	340	325	469
aroB_3_204_W_MM13	205	358	447	499	848
aroB_3_204_W_MM16	289	267	426	607	1182
aroB_3_204_W_MM19	573	445	507	458	885
aroB_3_204_W_MM2	491	350	480	705	1004
aroB_3_204_W_MM20	336	389	275	341	513
aroB_3_204_W_MM3	446	539	733	695	1331
aroB_3_204_W_MM4	294	255	276	274	423
aroB_3_204_W_MM5	379	342	588	796	1137
aroB_3_204_W_MM6	298	337	330	404	1005
aroB_3_204_W_MM7	729	586	879	1255	2523
aroB_3_204_W_MM8	794	630	972	1351	2801
aroB_3_204_W_MM9	380	383	683	954	2240
aroE_1_28_B_MM10	378	455	365	321	352
aroE_1_28_B_MM11	896	1174	1644	1776	2958
aroE_1_28_B_MM12	491	672	925	899	1343
aroE_1_28_B_MM13	1190	1276	1452	1560	2691
aroE_1_28_B_MM14	814	769	913	840	1205
aroE_1_28_B_MM2	921	953	888	666	761
aroE_1_28_B_MM3	693	642	536	470	440
aroE_1_28_B_MM4	627	624	632	516	500
aroE_1_28_B_MM5	1606	1181	1726	1430	1573
aroE_1_28_B_MM6	732	650	686	585	888
aroE_1_28_B_MM7	811	1105	1092	1399	1994
aroE_1_28_B_MM8	443	694	777	788	773
aroE_1_28_B_MM9	611	538	861	645	993
aroE_1_28_C	386	429	353	208	263
aroE_1_28_D_MM2-8	1475	1248	1413	1249	1833
aroE_1_28_D_MM3-10	1002	935	1216	1288	1910
aroE_1_28_D_MM4-6	795	664	912	680	945
aroE_1_28_D_MM7-9	588	542	651	773	1002
aroE_1_28_D_MM9-19	904	720	827	699	1240
aroE_1_28_W_MM1	801	717	626	379	328
aroE_1_28_W_MM10	381	378	361	244	335
aroE_1_28_W_MM11	898	642	658	471	307
aroE_1_28_W_MM13	594	633	553	482	264
aroE_1_28_W_MM16	2562	1639	1785	1427	1205
aroE_1_28_W_MM19	716	870	929	928	828
aroE_1_28_W_MM2	1306	1014	1037	653	607
aroE_1_28_W_MM20	856	747	959	966	1401
aroE_1_28_W_MM3	576	465	464	325	210
aroE_1_28_W_MM4	634	537	648	380	303
aroE_1_28_W_MM5	836	780	587	455	391
aroE_1_28_W_MM6	739	649	514	447	261
aroE_1_28_W_MM7	870	868	891	469	276
aroE_1_28_W_MM8	918	918	734	530	408
aroE_1_28_W_MM9	785	713	676	534	377
aroE_2_94_C	1130	954	962	704	691
aroE_3_209_B_MM10	1009	1008	1436	1631	2558
aroE_3_209_B_MM11	666	642	724	897	1868
aroE_3_209_B_MM12	1351	1233	1906	2171	3929
aroE_3_209_B_MM13	356	407	644	683	1264
aroE_3_209_B_MM14	769	875	1286	1476	2814
aroE_3_209_B_MM2	666	825	696	480	456
aroE_3_209_B_MM3	1257	1125	1402	967	769
aroE_3_209_B_MM4	1149	992	1103	924	605
aroE_3_209_B_MM5	1694	1664	1997	1531	1203
aroE_3_209_B_MM6	1792	1835	2114	1473	1029
aroE_3_209_B_MM7	2837	2097	2724	2641	2768
aroE_3_209_B_MM8	1033	917	1246	837	898
aroE_3_209_B_MM9	1955	1873	2872	3580	5909
aroE_3_209_C	792	858	884	722	708
aroE_3_209_D_MM2-8	989	1098	1228	728	702
aroE_3_209_D_MM3-10	1229	1280	1452	1051	897
aroE_3_209_D_MM4-6	1391	1494	1666	1276	1401
aroE_3_209_D_MM7-9	1307	1355	2203	2593	3825
aroE_3_209_D_MM9-19	2645	2420	3808	4574	7927
aroE_3_209_W_MM1	2114	1679	1987	1152	972
aroE_3_209_W_MM10	1113	1129	1006	663	380
aroE_3_209_W_MM11	747	732	880	456	497
aroE_3_209_W_MM13	659	586	601	413	466
aroE_3_209_W_MM16	719	667	606	390	592
aroE_3_209_W_MM19	913	1015	1275	1250	1769
aroE_3_209_W_MM2	1421	1128	1143	880	623
aroE_3_209_W_MM20	898	959	1262	1414	3032
aroE_3_209_W_MM3	1516	1439	1515	1163	1193
aroE_3_209_W_MM4	2150	1750	1932	1272	1694
aroE_3_209_W_MM5	1564	1413	1616	1413	1394
aroE_3_209_W_MM6	841	891	918	707	371
aroE_3_209_W_MM7	1131	1204	933	710	611
aroE_3_209_W_MM8	621	654	630	522	407
aroE_3_209_W_MM9	2130	2066	2393	1862	1687
birA_1_14_B_MM10	824	777	949	950	1627
birA_1_14_B_MM11	569	456	614	500	588
birA_1_14_B_MM12	676	650	1029	770	930
birA_1_14_B_MM13	353	411	416	292	418
birA_1_14_B_MM14	585	585	794	765	1368
birA_1_14_B_MM2	395	481	661	673	1393
birA_1_14_B_MM3	415	439	507	526	846
birA_1_14_B_MM4	441	415	409	465	711
birA_1_14_B_MM5	701	516	752	745	1040
birA_1_14_B_MM6	391	498	516	695	809
birA_1_14_B_MM7	539	526	777	709	1048
birA_1_14_B_MM8	785	732	1140	847	1350
birA_1_14_B_MM9	647	589	851	756	979
birA_1_14_C	808	827	1632	1292	400
birA_1_14_D_MM2-8	669	442	731	809	1091
birA_1_14_D_MM3-10	510	520	693	674	1060
birA_1_14_D_MM4-6	491	641	703	585	1066
birA_1_14_D_MM7-9	1013	874	1198	1364	1613
birA_1_14_D_MM9-19	713	669	875	780	1383
birA_1_14_W_MM1	392	452	674	1036	473
birA_1_14_W_MM10	535	486	1065	934	757
birA_1_14_W_MM11	573	511	893	801	513
birA_1_14_W_MM13	660	611	955	955	652
birA_1_14_W_MM16	349	345	799	591	729
birA_1_14_W_MM19	573	744	769	973	1112
birA_1_14_W_MM2	390	362	594	756	710
birA_1_14_W_MM20	863	544	668	664	867
birA_1_14_W_MM3	1152	913	1691	1690	1346
birA_1_14_W_MM4	717	603	1126	1253	1570
birA_1_14_W_MM5	430	415	729	343	269
birA_1_14_W_MM6	339	286	574	559	342
birA_1_14_W_MM7	835	935	1655	1767	1055
birA_1_14_W_MM8	686	540	744	1142	1503
birA_1_14_W_MM9	997	892	1397	1641	1897
birA_2_36_C	213	146	157	80	97
birA_3_245_B_MM10	492	637	813	1045	1651
birA_3_245_B_MM11	537	531	575	601	1130
birA_3_245_B_MM12	694	728	1153	1038	1916
birA_3_245_B_MM13	523	585	739	561	621
birA_3_245_B_MM14	276	351	338	427	736
birA_3_245_B_MM2	373	430	634	754	1100
birA_3_245_B_MM3	1057	982	1400	1794	2863
birA_3_245_B_MM4	344	358	312	326	527
birA_3_245_B_MM5	1820	1328	1911	2109	3026
birA_3_245_B_MM6	628	548	730	875	1491
birA_3_245_B_MM7	1037	1145	1566	1867	2729
birA_3_245_B_MM8	600	511	573	751	948
birA_3_245_B_MM9	482	523	570	763	1147
birA_3_245_C	498	533	701	873	785
birA_3_245_D_MM2-8	490	453	651	718	1180
birA_3_245_D_MM3-10	550	518	591	682	1092
birA_3_245_D_MM4-6	1020	850	1273	1283	1859
birA_3_245_D_MM7-9	1225	1013	1537	1736	1509
birA_3_245_D_MM9-19	501	437	606	436	680
birA_3_245_W_MM1	446	595	942	1261	1526
birA_3_245_W_MM10	779	678	1007	1314	1207
birA_3_245_W_MM11	529	501	865	741	884
birA_3_245_W_MM13	513	543	720	631	1064
birA_3_245_W_MM16	631	507	732	738	937
birA_3_245_W_MM19	558	435	433	525	493
birA_3_245_W_MM2	1149	878	1431	1690	2278
birA_3_245_W_MM20	550	555	680	790	1516
birA_3_245_W_MM3	866	783	1211	1301	1110
birA_3_245_W_MM4	347	437	595	615	902
birA_3_245_W_MM5	770	759	1250	1331	1417
birA_3_245_W_MM6	453	409	474	506	641
birA_3_245_W_MM7	925	636	949	909	1213
birA_3_245_W_MM8	553	512	740	897	775
birA_3_245_W_MM9	450	471	769	804	969
carA_1_38_B_MM10	369	258	396	215	126
carA_1_38_B_MM11	481	499	614	542	554
carA_1_38_B_MM12	404	411	478	363	718
carA_1_38_B_MM13	577	584	814	881	1164
carA_1_38_B_MM14	550	577	664	695	1022
carA_1_38_B_MM2	371	284	364	212	187
carA_1_38_B_MM3	485	384	465	287	284
carA_1_38_B_MM4	226	143	172	58	40
carA_1_38_B_MM5	316	316	339	138	144
carA_1_38_B_MM6	166	143	87	21	10
carA_1_38_B_MM7	235	150	192	147	107
carA_1_38_B_MM8	625	516	581	348	292
carA_1_38_B_MM9	541	419	563	256	156
carA_1_38_C	148	156	172	98	93
carA_1_38_D_MM2-8	213	190	325	142	79
carA_1_38_D_MM3-10	185	176	143	77	68
carA_1_38_D_MM4-6	10	19	27	1
carA_1_38_D_MM7-9	88	73	53	22	11
carA_1_38_D_MM9-19	34	16	5	6	53
carA_1_38_W_MM1	146	113	138	35	48
carA_1_38_W_MM10	170	152	165	79	32
carA_1_38_W_MM11	221	126	163	98	81
carA_1_38_W_MM13	185	140	80	109	46
carA_1_38_W_MM16	482	465	531	349	217
carA_1_38_W_MM19	3	24	5	3	3
carA_1_38_W_MM2	99	103	106	43	18
carA_1_38_W_MM20	119	115	143	52	11
carA_1_38_W_MM3	141	109	102	49
carA_1_38_W_MM4	56	44	55	69
carA_1_38_W_MM5	149	128	73	84	31
carA_1_38_W_MM6	141	86	63	49	27
carA_1_38_W_MM7	241	182	143	123	29
carA_1_38_W_MM8	102	117	102	34	46
carA_1_38_W_MM9	122	74	111	76	33
carA_2_126_C	327	252	215	124	108
carA_3_252_B_MM10	584	591	712	656	939
carA_3_252_B_MM11	580	663	932	968	1630
carA_3_252_B_MM12	800	823	987	983	1351
carA_3_252_B_MM13	661	852	994	968	1394
carA_3_252_B_MM14	931	983	1101	1094	1378
carA_3_252_B_MM2	212	201	242	118	132
carA_3_252_B_MM3	427	482	577	371	274
carA_3_252_B_MM4	422	442	416	451	363
carA_3_252_B_MM5	646	531	685	436	524
carA_3_252_B_MM6	1774	1213	2071	1941	2619
carA_3_252_B_MM7	699	555	592	432	603
carA_3_252_B_MM8	1241	1207	1465	1119	1890
carA_3_252_B_MM9	1322	1026	1480	1323	2150
carA_3_252_C	614	488	663	383	104
carA_3_252_D_MM2-8	322	287	283	270	511
carA_3_252_D_MM3-10	484	348	485	222	197
carA_3_252_D_MM4-6	346	346	362	357	380
carA_3_252_D_MM7-9	1053	1029	951	859	1458
carA_3_252_D_MM9-19	597	556	963	1163	1726
carA_3_252_W_MM1	723	727	725	426	426
carA_3_252_W_MM10	643	411	468	366	181
carA_3_252_W_MM11	348	366	433	301	380
carA_3_252_W_MM13	352	425	571	471	315
carA_3_252_W_MM16	1162	942	1226	842	907
carA_3_252_W_MM19	869	939	1173	1516	2394
carA_3_252_W_MM2	425	419	489	406	295
carA_3_252_W_MM20	566	609	1011	1075	2494
carA_3_252_W_MM3	411	209	328	293	142
carA_3_252_W_MM4	539	360	406	402	297
carA_3_252_W_MM5	218	244	317	273	331
carA_3_252_W_MM6	660	508	607	461	231
carA_3_252_W_MM7	709	543	686	559	487
carA_3_252_W_MM8	231	292	392	563	118
carA_3_252_W_MM9	312	275	460	331	237
dapA_1_98_B_MM10	681	702	865	931	1149
dapA_1_98_B_MM11	549	581	735	666	1071
dapA_1_98_B_MM12	802	1058	1065	1015	1526
dapA_1_98_B_MM13	1232	1132	1284	1214	1566
dapA_1_98_B_MM14	515	547	736	685	787
dapA_1_98_B_MM2	1685	1424	1849	1333	824
dapA_1_98_B_MM3	1180	905	1255	782	776
dapA_1_98_B_MM4	889	769	776	611	530
dapA_1_98_B_MM5	1104	1038	1139	722	764
dapA_1_98_B_MM6	815	899	1038	808	900
dapA_1_98_B_MM7	607	552	818	790	547
dapA_1_98_B_MM8	600	568	668	589	595
dapA_1_98_B_MM9	852	843	974	887	767
dapA_1_98_C	962	968	1097	933	601
dapA_1_98_D_MM2-8	989	950	1274	1023	1853
dapA_1_98_D_MM3-10	633	701	661	655	919
dapA_1_98_D_MM4-6	2360	1240	1439	1153	1528
dapA_1_98_D_MM7-9	847	1035	1330	1233	1123
dapA_1_98_D_MM9-19	334	306	547	457	869
dapA_1_98_W_MM1	908	989	1169	795	857
dapA_1_98_W_MM10	785	882	872	458	425
dapA_1_98_W_MM11	1004	993	1186	875	726
dapA_1_98_W_MM13	601	635	479	398	468
dapA_1_98_W_MM16	894	786	853	568	509
dapA_1_98_W_MM19	653	567	705	878	1238
dapA_1_98_W_MM2	677	744	812	606	426
dapA_1_98_W_MM20	566	573	828	861	1769
dapA_1_98_W_MM3	736	683	873	692	550
dapA_1_98_W_MM4	1352	1139	1542	1155	990
dapA_1_98_W_MM5	754	808	887	727	455
dapA_1_98_W_MM6	565	550	495	440	406
dapA_1_98_W_MM7	1196	1062	1093	799	480
dapA_1_98_W_MM8	2113	1897	2631	1885	1933
dapA_1_98_W_MM9	893	794	859	494	390
dapA_2_131_C	790	593	1000	842	739
dapA_3_214_B_MM10	675	673	877	635	808
dapA_3_214_B_MM11	780	843	1178	870	1026
dapA_3_214_B_MM12	1696	1631	2555	2476	4594
dapA_3_214_B_MM13	1855	1613	2507	2850	4415
dapA_3_214_B_MM14	1255	1132	1899	1860	2817
dapA_3_214_B_MM2	1494	1405	1650	1159	1341
dapA_3_214_B_MM3	881	928	1107	797	619
dapA_3_214_B_MM4	1636	1700	1880	1334	1476
dapA_3_214_B_MM5	1635	1466	1709	1346	1259
dapA_3_214_B_MM6	629	537	696	437	326
dapA_3_214_B_MM7	1012	888	1067	976	774
dapA_3_214_B_MM8	601	520	671	542	500
dapA_3_214_B_MM9	658	761	1033	685	654
dapA_3_214_C	466	674	615	650	330
dapA_3_214_D_MM2-8	892	995	1147	884	927
dapA_3_214_D_MM3-10	1037	1022	1054	703	538
dapA_3_214_D_MM4-6	766	756	930	678	569
dapA_3_214_D_MM7-9	1069	971	1241	862	930
dapA_3_214_D_MM9-19	756	654	385	295	87
dapA_3_214_W_MM1	1010	893	805	891	654
dapA_3_214_W_MM10	928	796	1011	647	454
dapA_3_214_W_MM11	935	758	781	644	578
dapA_3_214_W_MM13	1393	1181	1608	1226	949
dapA_3_214_W_MM16	1236	1173	1436	794	756
dapA_3_214_W_MM19	1833	1320	1211	466	304
dapA_3_214_W_MM2	1220	938	1360	970	540
dapA_3_214_W_MM20	1081	888	1379	1437	1860
dapA_3_214_W_MM3	414	576	567	322	380
dapA_3_214_W_MM4	1249	1038	1155	877	798
dapA_3_214_W_MM5	1493	1305	1527	1142	1057
dapA_3_214_W_MM6	1406	1177	1514	1067	794
dapA_3_214_W_MM7	896	741	1025	752	545
dapA_3_214_W_MM8	1658	1572	2061	1257	1063
dapA_3_214_W_MM9	861	805	1069	768	562
dapB_1_18_B_MM10	2	10	1		1
dapB_1_18_B_MM11	85	33	57	22	48
dapB_1_18_B_MM12	1	6		3	2
dapB_1_18_B_MM13	167	201	271	141	208
dapB_1_18_B_MM14	155	156	108	122	155
dapB_1_18_B_MM2	7	1	4	1	9
dapB_1_18_B_MM3	9	2	5		1
dapB_1_18_B_MM4	9	1	1	1	1
dapB_1_18_B_MM5	5	2	5
dapB_1_18_B_MM6		11		4	2
dapB_1_18_B_MM7	1	3	1		1
dapB_1_18_B_MM8	1	1	12	2	2
dapB_1_18_B_MM9	13	9	1	1	58
dapB_1_18_C	1	1	3
dapB_1_18_D_MM2-8	19	11	47	16	32
dapB_1_18_D_MM3-10			1		1
dapB_1_18_D_MM4-6	6	13	2
dapB_1_18_D_MM7-9	158	105	71	72	90
dapB_1_18_D_MM9-19		1	7
dapB_1_18_W_MM1	36	20	5	3	3
dapB_1_18_W_MM10	31	16	37	24	10
dapB_1_18_W_MM11	11	23	2
dapB_1_18_W_MM13	4	5	1
dapB_1_18_W_MM16	535	579	511	162	156
dapB_1_18_W_MM19	1	4			1
dapB_1_18_W_MM2	4	1	2	1
dapB_1_18_W_MM20		19	5	23	5
dapB_1_18_W_MM3	8		5	2	5
dapB_1_18_W_MM4	46	16	1	1
dapB_1_18_W_MM5	24	12	15	24	13
dapB_1_18_W_MM6	2		1
dapB_1_18_W_MM7	1	10		1	1
dapB_1_18_W_MM8		2		1	6
dapB_1_18_W_MM9	5	6
dapB_2_54_C	1404	1412	1198	624	384
dapB_3_239_B_MM10	921	1000	1218	812	1023
dapB_3_239_B_MM11	770	650	710	809	863
dapB_3_239_B_MM12	779	884	1023	998	1842
dapB_3_239_B_MM13	4	8	6	5	8
dapB_3_239_B_MM14	900	807	1195	1260	2286
dapB_3_239_B_MM2	519	722	649	344	275
dapB_3_239_B_MM3	883	926	717	413	295
dapB_3_239_B_MM4	1000	1172	1161	623	740
dapB_3_239_B_MM5	862	794	874	472	326
dapB_3_239_B_MM6	564	750	687	539	536
dapB_3_239_B_MM7	1064	1021	1188	840	701
dapB_3_239_B_MM8	1020	1253	1151	637	701
dapB_3_239_B_MM9	482	514	602	346	336
dapB_3_239_C	825	1360	733	370	208
dapB_3_239_D_MM2-8	1185	1374	1365	684	563
dapB_3_239_D_MM3-10	632	934	731	472	606
dapB_3_239_D_MM4-6	2303	1909	2373	1819	1746
dapB_3_239_D_MM7-9	917	924	841	446	463
dapB_3_239_D_MM9-19	880	885	1505	1297	1423
dapB_3_239_W_MM1	1865	1585	1827	703	531
dapB_3_239_W_MM10	819	868	758	362	210
dapB_3_239_W_MM11	489	469	478	204	261
dapB_3_239_W_MM13	735	839	884	524	177
dapB_3_239_W_MM16	917	1056	1049	662	468
dapB_3_239_W_MM19	843	777	968	540	498
dapB_3_239_W_MM2	785	919	752	449	355
dapB_3_239_W_MM20	512	484	859	697	975
dapB_3_239_W_MM3	877	867	1006	343	246
dapB_3_239_W_MM4	550	664	539	308	271
dapB_3_239_W_MM5	1223	1339	1070	758	630
dapB_3_239_W_MM6	875	908	724	311	320
dapB_3_239_W_MM7	686	704	676	384	200
dapB_3_239_W_MM8	975	1261	996	478	560
dapB_3_239_W_MM9	647	833	871	391	414
dnaA_1_32_B_MM10
dnaA_1_32_B_MM11	8		7	2
dnaA_1_32_B_MM12	1
dnaA_1_32_B_MM13
dnaA_1_32_B_MM14	13	10		4
dnaA_1_32_B_MM2		1
dnaA_1_32_B_MM3	1
dnaA_1_32_B_MM4
dnaA_1_32_B_MM5
dnaA_1_32_B_MM6		3		1
dnaA_1_32_B_MM7	5	1	1
dnaA_1_32_B_MM8		14		3
dnaA_1_32_B_MM9
dnaA_1_32_C
dnaA_1_32_D_MM2-8
dnaA_1_32_D_MM3-10	2		1	1
dnaA_1_32_D_MM4-6		1
dnaA_1_32_D_MM7-9	10	4	8	5
dnaA_1_32_D_MM9-19		9
dnaA_1_32_W_MM1	4
dnaA_1_32_W_MM10
dnaA_1_32_W_MM11
dnaA_1_32_W_MM13
dnaA_1_32_W_MM16	95	74	34	17	4
dnaA_1_32_W_MM19		1	3
dnaA_1_32_W_MM2
dnaA_1_32_W_MM20	2
dnaA_1_32_W_MM4	4
dnaA_1_32_W_MM5
dnaA_1_32_W_MM6	26	10	35	30
dnaA_1_32_W_MM7		1
dnaA_1_32_W_MM8
dnaA_1_32_W_MM9
dnaA_2_81_C	2	7
dnaA_3_212_B_MM10	675	687	565	382	316
dnaA_3_212_B_MM11	645	497	654	447	492
dnaA_3_212_B_MM12	725	685	909	743	825
dnaA_3_212_B_MM13	1951	1651	2152	2201	3119
dnaA_3_212_B_MM14	597	791	1015	911	1219
dnaA_3_212_B_MM2	423	362	356	263	303
dnaA_3_212_B_MM3	168	105	21	3	1
dnaA_3_212_B_MM4	292	86	73	19	20
dnaA_3_212_B_MM5	424	229	67	34	15
dnaA_3_212_B_MM6	649	437	112	25	10
dnaA_3_212_B_MM7	231	239	155	78	78
dnaA_3_212_B_MM8	315	179	96	22	9
dnaA_3_212_B_MM9	281	447	159	90	24
dnaA_3_212_C	42	45	16	20	4
dnaA_3_212_D_MM2-8	357	237	140	63	14
dnaA_3_212_D_MM3-10	738	495	319	206	72
dnaA_3_212_D_MM4-6	177	104	45	10	1
dnaA_3_212_D_MM7-9	86	57	44	8	21
dnaA_3_212_D_MM9-19	693	329	375	29	34
dnaA_3_212_W_MM1	139	88	10	18	1
dnaA_3_212_W_MM10	87	70	36	25	6
dnaA_3_212_W_MM11	120	87	60	56	166
dnaA_3_212_W_MM13	101	36	31	15
dnaA_3_212_W_MM16	32	27	14	2	1
dnaA_3_212_W_MM19	141	136	55	4	8
dnaA_3_212_W_MM2	207	82	78	59	82
dnaA_3_212_W_MM20	2300	319	280	202	280
dnaA_3_212_W_MM3	560	272	127	65	81
dnaA_3_212_W_MM4	213	87	51	5	10
dnaA_3_212_W_MM5	149	56	9	13	1
dnaA_3_212_W_MM6	163	182	134	84	213
dnaA_3_212_W_MM7	80	36	10		2
dnaA_3_212_W_MM8	147	58	14	13	2
dnaA_3_212_W_MM9	142	49	32	26	33
dnaB_1_16_B_MM10	1460	967	1087	1050	1415
dnaB_1_16_B_MM11	495	476	557	398	688
dnaB_1_16_B_MM12	460	488	420	430	443
dnaB_1_16_B_MM13	468	563	488	376	378
dnaB_1_16_B_MM14	551	457	809	721	779
dnaB_1_16_B_MM2	692	529	134	50	16
dnaB_1_16_B_MM3	711	607	322	83	27
dnaB_1_16_B_MM4	424	373	221	85	16
dnaB_1_16_B_MM5	1253	734	424	150	86
dnaB_1_16_B_MM6	726	506	386	140	120
dnaB_1_16_B_MM7	1126	741	463	177	147
dnaB_1_16_B_MM8	948	734	576	426	623
dnaB_1_16_B_MM9	821	789	890	975	1319
dnaB_1_16_C	932	553	196	52	27
dnaB_1_16_D_MM2-8	842	617	396	158	269
dnaB_1_16_D_MM3-10	1081	538	202	64	64
dnaB_1_16_D_MM4-6	742	483	234	82	170
dnaB_1_16_D_MM7-9	714	491	219	39	33
dnaB_1_16_D_MM9-19	862	585	294	98	13
dnaB_1_16_W_MM1	447	359	135	50	4
dnaB_1_16_W_MM10	919	547	197	57	5
dnaB_1_16_W_MM11	361	375	138	21	8
dnaB_1_16_W_MM13	542	342	191	81	74
dnaB_1_16_W_MM16	878	464	217	61	39
dnaB_1_16_W_MM19	541	360	166	36	15
dnaB_1_16_W_MM2	1043	889	365	101	29
dnaB_1_16_W_MM20	528	406	290	48	139
dnaB_1_16_W_MM3	293	250	84	23	26
dnaB_1_16_W_MM4	711	511	207	44	10
dnaB_1_16_W_MM5	640	411	181	31	14
dnaB_1_16_W_MM6	940	676	183	89	58
dnaB_1_16_W_MM7	645	468	180	51	35
dnaB_1_16_W_MM8	1973	1441	500	189	89
dnaB_1_16_W_MM9	377	355	150	18	16
dnaB_2_40_C	956	640	262	82	18
dnaB_3_279_B_MM10	1047	1077	1448	1864	3077
dnaB_3_279_B_MM11	1022	864	1072	1225	1680
dnaB_3_279_B_MM12	1347	1430	1816	2026	3125
dnaB_3_279_B_MM13	1211	1090	1623	1691	2642
dnaB_3_279_B_MM14	953	1006	1427	1884	2654
dnaB_3_279_B_MM2	1023	742	319	78	17
dnaB_3_279_B_MM3	645	469	263	49	104
dnaB_3_279_B_MM4	979	798	404	98	17
dnaB_3_279_B_MM5	545	438	302	258	265
dnaB_3_279_B_MM6	698	682	625	829	1180
dnaB_3_279_B_MM7	775	666	667	890	1245
dnaB_3_279_B_MM8	828	653	797	882	1491
dnaB_3_279_B_MM9	384	438	346	203	234
dnaB_3_279_C	699	462	174	32	9
dnaB_3_279_D_MM2-8	685	638	421	299	326
dnaB_3_279_D_MM3-10	1068	884	751	615	861
dnaB_3_279_D_MM4-6	784	732	692	622	852
dnaB_3_279_D_MM7-9	701	661	820	589	748
dnaB_3_279_D_MM9-19	775	667	566	663	1051
dnaB_3_279_W_MM1	687	412	153	78	17
dnaB_3_279_W_MM10	1190	1151	388	172	32
dnaB_3_279_W_MM11	1989	1368	715	401	129
dnaB_3_279_W_MM13	717	702	349	130	51
dnaB_3_279_W_MM16	538	385	306	125	13
dnaB_3_279_W_MM19	1193	1160	1327	1142	1906
dnaB_3_279_W_MM2	1239	942	364	132	33
dnaB_3_279_W_MM20	697	711	740	715	1137
dnaB_3_279_W_MM3	592	436	183	129	17
dnaB_3_279_W_MM4	1314	1013	489	136	82
dnaB_3_279_W_MM5	802	689	436	144	73
dnaB_3_279_W_MM6	894	761	342	148	31
dnaB_3_279_W_MM7	674	459	284	96	34
dnaB_3_279_W_MM8	640	573	372	44	22
dnaB_3_279_W_MM9	1915	1178	663	322	418
dnaE_1_10_B_MM10	628	399	427	172	143
dnaE_1_10_B_MM11	549	469	658	423	664
dnaE_1_10_B_MM12	1288	889	1267	1134	1401
dnaE_1_10_B_MM13	1336	1069	1335	1227	1516
dnaE_1_10_B_MM14	336	351	371	292	473
dnaE_1_10_B_MM2	424	499	522	338	186
dnaE_1_10_B_MM3	1161	932	852	469	336
dnaE_1_10_B_MM4	981	708	509	462	297
dnaE_1_10_B_MM5	1074	948	824	598	311
dnaE_1_10_B_MM6	1032	919	638	461	431
dnaE_1_10_B_MM7	1307	998	926	548	503
dnaE_1_10_B_MM8	1209	1080	1157	739	683
dnaE_1_10_B_MM9	1407	1114	1204	1180	1521
dnaE_1_10_C	487	463	378	228	156
dnaE_1_10_D_MM2-8	781	695	649	394	291
dnaE_1_10_D_MM3-10	1078	708	819	664	626
dnaE_1_10_D_MM4-6	1351	859	644	451	277
dnaE_1_10_D_MM7-9	795	720	563	345	275
dnaE_1_10_D_MM9-19	417	366	198	150	82
dnaE_1_10_W_MM1	590	500	353	290	117
dnaE_1_10_W_MM10	650	446	310	150	114
dnaE_1_10_W_MM11	737	540	435	377	269
dnaE_1_10_W_MM13	735	446	364	313	222
dnaE_1_10_W_MM16	444	440	351	178	77
dnaE_1_10_W_MM19	1213	748	574	232	52
dnaE_1_10_W_MM2	1247	1096	1030	662	476
dnaE_1_10_W_MM20	711	654	587	632	431
dnaE_1_10_W_MM3	1311	1203	874	540	507
dnaE_1_10_W_MM4	596	509	413	226	133
dnaE_1_10_W_MM5	924	962	681	342	255
dnaE_1_10_W_MM6	804	687	506	386	146
dnaE_1_10_W_MM7	995	621	381	251	197
dnaE_1_10_W_MM8	746	685	681	351	341
dnaE_1_10_W_MM9	913	683	613	408	331
dnaE_2_109_C	1405	1131	821	693	618
dnaE_3_216_B_MM10	1350	1317	1751	2038	2912
dnaE_3_216_B_MM11	642	704	1030	873	1169
dnaE_3_216_B_MM12	944	992	1111	1029	1381
dnaE_3_216_B_MM13	675	792	999	1188	1850
dnaE_3_216_B_MM14	829	764	809	789	958
dnaE_3_216_B_MM2	464	390	239	162	73
dnaE_3_216_B_MM3	1124	810	616	207	192
dnaE_3_216_B_MM4	1393	993	657	356	355
dnaE_3_216_B_MM5	1003	606	413	276	80
dnaE_3_216_B_MM6	1519	1103	618	364	184
dnaE_3_216_B_MM7	872	904	334	184	54
dnaE_3_216_B_MM8	400	387	146	85	75
dnaE_3_216_B_MM9	1004	747	383	129	72
dnaE_3_216_C	1914	1050	588	381	232
dnaE_3_216_D_MM2-8	759	526	274	149	83
dnaE_3_216_D_MM3-10	887	859	1014	1317	2705
dnaE_3_216_D_MM4-6	794	583	340	196	158
dnaE_3_216_D_MM7-9	1957	1695	1299	1370	2479
dnaE_3_216_D_MM9-19	826	794	1199	1164	2513
dnaE_3_216_W_MM1	728	548	398	220	161
dnaE_3_216_W_MM10	1892	1465	1735	2047	3429
dnaE_3_216_W_MM11	767	615	805	886	1151
dnaE_3_216_W_MM13	719	679	939	1131	2228
dnaE_3_216_W_MM16	641	520	616	628	611
dnaE_3_216_W_MM19	754	837	1290	1547	3285
dnaE_3_216_W_MM2	813	698	327	112	81
dnaE_3_216_W_MM20	599	615	804	898	2403
dnaE_3_216_W_MM3	493	341	197	57	22
dnaE_3_216_W_MM4	901	622	325	153	128
dnaE_3_216_W_MM5	2042	1580	1271	489	257
dnaE_3_216_W_MM6	841	738	342	135	366
dnaE_3_216_W_MM7	2386	1794	1220	598	240
dnaE_3_216_W_MM8	570	352	267	92	26
dnaE_3_216_W_MM9	632	427	210	126	20
dnaX_1_33_B_MM10	728	538	730	922	1449
dnaX_1_33_B_MM11	798	917	1110	1197	2008
dnaX_1_33_B_MM12	345	421	457	525	758
dnaX_1_33_B_MM13	709	723	904	1142	1508
dnaX_1_33_B_MM14	778	635	1123	1111	1329
dnaX_1_33_B_MM2	383	367	277	89	6
dnaX_1_33_B_MM3	355	277	151	75	79
dnaX_1_33_B_MM4	251	182	65	23	2
dnaX_1_33_B_MM5	353	393	240	58	79
dnaX_1_33_B_MM6	1372	1122	783	175	261
dnaX_1_33_B_MM7	420	309	234	72	24
dnaX_1_33_B_MM8	459	381	189	66	21
dnaX_1_33_B_MM9	1255	992	1360	1751	2985
dnaX_1_33_C	187	180	85	46	20
dnaX_1_33_D_MM2-8	797	621	333	116	19
dnaX_1_33_D_MM3-10	310	182	74	26	9
dnaX_1_33_D_MM4-6	630	537	248	75	23
dnaX_1_33_D_MM7-9	1011	1001	1199	1041	1756
dnaX_1_33_D_MM9-19	1065	884	1006	1057	1948
dnaX_1_33_W_MM1	930	773	340	85	34
dnaX_1_33_W_MM10	314	326	124	14	25
dnaX_1_33_W_MM11	312	306	132	22	6
dnaX_1_33_W_MM13	296	272	148	35	6
dnaX_1_33_W_MM16	193	171	98	27	1
dnaX_1_33_W_MM19	376	284	172	79	53
dnaX_1_33_W_MM2	452	383	103	58	15
dnaX_1_33_W_MM20	1543	741	626	180	36
dnaX_1_33_W_MM3	242	330	153	43	6
dnaX_1_33_W_MM4	196	158	135	9	8
dnaX_1_33_W_MM5	489	405	312	30	8
dnaX_1_33_W_MM6	319	329	167	54	11
dnaX_1_33_W_MM7	318	305	158	31	16
dnaX_1_33_W_MM8	1457	943	603	140	18
dnaX_1_33_W_MM9	262	301	118	42	3
dnaX_2_60_C	952	831	589	186	21
dnaX_3_206_B_MM10	505	604	789	697	1125
dnaX_3_206_B_MM11	918	811	1078	776	942
dnaX_3_206_B_MM12	1613	1536	1832	1777	2368
dnaX_3_206_B_MM13	585	801	732	861	1123
dnaX_3_206_B_MM14	692	778	871	768	886
dnaX_3_206_B_MM2	1501	1355	1649	1028	939
dnaX_3_206_B_MM3	1513	1695	1713	1656	1800
dnaX_3_206_B_MM4	1730	1531	1713	1860	3069
dnaX_3_206_B_MM5	1256	1529	1264	829	662
dnaX_3_206_B_MM6	905	773	871	295	197
dnaX_3_206_B_MM7	1222	913	765	383	181
dnaX_3_206_B_MM8	1574	1275	1167	633	283
dnaX_3_206_B_MM9	1096	893	816	405	201
dnaX_3_206_C	1212	1070	600	208	117
dnaX_3_206_D_MM2-8	824	700	636	598	693
dnaX_3_206_D_MM3-10	1234	1125	1541	1580	2602
dnaX_3_206_D_MM4-6	1312	1242	993	690	399
dnaX_3_206_D_MM7-9	1041	961	585	226	155
dnaX_3_206_D_MM9-19	669	781	977	788	536
dnaX_3_206_W_MM1	1209	1205	789	290	164
dnaX_3_206_W_MM10	2623	2138	1512	540	225
dnaX_3_206_W_MM11	1136	1028	711	244	109
dnaX_3_206_W_MM13	842	867	637	260	32
dnaX_3_206_W_MM16	2633	2261	1576	452	256
dnaX_3_206_W_MM19	990	998	1093	1135	1356
dnaX_3_206_W_MM2	753	773	739	230	89
dnaX_3_206_W_MM20	1453	1570	1916	2309	3991
dnaX_3_206_W_MM3	1796	1402	1407	794	493
dnaX_3_206_W_MM4	1142	934	1128	734	829
dnaX_3_206_W_MM5	1080	1036	524	237	152
dnaX_3_206_W_MM6	1141	961	535	242	118
dnaX_3_206_W_MM7	1374	938	634	223	126
dnaX_3_206_W_MM8	1092	939	626	140	106
dnaX_3_206_W_MM9	2315	1692	1142	445	344
eno_1_44_B_MM10	394	354	279	117	78
eno_1_44_B_MM11	513	573	631	701	1138
eno_1_44_B_MM12	541	651	857	1175	1587
eno_1_44_B_MM13	947	837	1311	1954	4080
eno_1_44_B_MM14	806	908	1285	1563	3098
eno_1_44_B_MM2	380	311	205	57	63
eno_1_44_B_MM3	583	347	250	105	48
eno_1_44_B_MM4	775	530	333	168	93
eno_1_44_B_MM5	347	328	183	79	49
eno_1_44_B_MM6	772	478	308	159	13
eno_1_44_B_MM7	609	361	232	116	89
eno_1_44_B_MM8	465	505	209	318	245
eno_1_44_B_MM9	661	369	264	142	97
eno_1_44_C	359	205	103	68	44
eno_1_44_D_MM2-8	535	504	357	162	70
eno_1_44_D_MM3-10	594	455	220	111	48
eno_1_44_D_MM4-6	368	288	155	99	20
eno_1_44_D_MM7-9	549	353	352	95	83
eno_1_44_D_MM9-19	314	338	368	223	147
eno_1_44_W_MM1	272	193	121	51	36
eno_1_44_W_MM10	349	288	204	50	36
eno_1_44_W_MM11	433	379	218	247	132
eno_1_44_W_MM13	968	705	566	302	139
eno_1_44_W_MM16	519	460	299	83	136
eno_1_44_W_MM19	471	474	322	117	142
eno_1_44_W_MM2	402	242	106	47	54
eno_1_44_W_MM20	665	430	249	185	105
eno_1_44_W_MM3	612	448	256	172	37
eno_1_44_W_MM4	698	432	218	146	84
eno_1_44_W_MM5	675	480	251	114	141
eno_1_44_W_MM6	552	397	272	196	106
eno_1_44_W_MM7	499	395	199	116	79
eno_1_44_W_MM8	648	398	239	58	43
eno_1_44_W_MM9	960	590	477	132	66
eno_2_68_C	653	483	393	141	125
eno_3_219_B_MM10	734	617	577	490	139
eno_3_219_B_MM11	1779	1558	1730	1068	329
eno_3_219_B_MM12	528	470	511	239	108
eno_3_219_B_MM13	718	640	983	606	368
eno_3_219_B_MM14	578	569	804	548	313
eno_3_219_B_MM2	661	513	287	163	57
eno_3_219_B_MM3	444	309	242	98	32
eno_3_219_B_MM4	949	717	548	288	106
eno_3_219_B_MM5	407	379	230	212	50
eno_3_219_B_MM6	281	427	238	97	106
eno_3_219_B_MM7	410	490	247	139	84
eno_3_219_B_MM8	479	545	532	145	63
eno_3_219_B_MM9	594	424	275	149	86
eno_3_219_C	509	399	264	124	41
eno_3_219_D_MM2-8	530	351	193	110	154
eno_3_219_D_MM3-10	364	313	336	167	86
eno_3_219_D_MM4-6	390	339	316	122	120
eno_3_219_D_MM7-9	699	583	608	424	209
eno_3_219_D_MM9-19	379	391	376	289	296
eno_3_219_W_MM1	600	512	294	158	84
eno_3_219_W_MM10	531	478	430	252	222
eno_3_219_W_MM11	762	652	393	226	222
eno_3_219_W_MM13	553	628	815	366	498
eno_3_219_W_MM16	484	351	208	148	75
eno_3_219_W_MM19	838	565	541	490	322
eno_3_219_W_MM2	547	363	255	178	122
eno_3_219_W_MM20	841	755	804	927	979
eno_3_219_W_MM3	270	256	161	151	11
eno_3_219_W_MM4	702	483	288	123	54
eno_3_219_W_MM5	625	498	342	186	86
eno_3_219_W_MM6	512	519	419	177	116
eno_3_219_W_MM7	269	347	212	175	95
eno_3_219_W_MM8	283	293	267	125	65
eno_3_219_W_MM9	1490	981	955	321	230
fabA_1_36_B_MM10	5	1			1
fabA_1_36_B_MM11	50	19	26	13	3
fabA_1_36_B_MM12	84	37	30	23	13
fabA_1_36_B_MM13	4	14	7	2	2
fabA_1_36_B_MM14	43	30	15	20	26
fabA_1_36_B_MM2		9			11
fabA_1_36_B_MM3	2	10
fabA_1_36_B_MM4	34	63	38	113	3
fabA_1_36_B_MM5	3	3	11	1
fabA_1_36_B_MM6		11	5		1
fabA_1_36_B_MM7				10	1
fabA_1_36_B_MM8	26	6	11	4	13
fabA_1_36_B_MM9	12	4	2	1	1
fabA_1_36_C	16	3		1
fabA_1_36_D_MM2-8	9	18	6	1	5
fabA_1_36_D_MM3-10	8	5		1
fabA_1_36_D_MM4-6					1
fabA_1_36_D_MM7-9	18	9		8
fabA_1_36_D_MM9-19	1	3		2
fabA_1_36_W_MM1	3		7		1
fabA_1_36_W_MM10
fabA_1_36_W_MM11	5
fabA_1_36_W_MM13		3	1	1
fabA_1_36_W_MM16	96	80	63	93	144
fabA_1_36_W_MM19		3			2
fabA_1_36_W_MM2
fabA_1_36_W_MM20				2
fabA_1_36_W_MM3		5
fabA_1_36_W_MM4
fabA_1_36_W_MM5	1	4
fabA_1_36_W_MM6
fabA_1_36_W_MM7			1	1
fabA_1_36_W_MM8	1	29		2
fabA_1_36_W_MM9		3
fabA_2_88_C	963	873	1439	1392	2429
fabA_3_226_B_MM10	1021	760	1120	1049	1338
fabA_3_226_B_MM11	822	779	891	717	977
fabA_3_226_B_MM12	514	585	662	748	914
fabA_3_226_B_MM13	1117	847	1070	1101	1871
fabA_3_226_B_MM14	631	555	777	704	1031
fabA_3_226_B_MM2	1229	1190	1857	1400	1287
fabA_3_226_B_MM3	1209	1038	1151	1330	898
fabA_3_226_B_MM4	872	907	1147	910	919
fabA_3_226_B_MM5	913	874	1049	981	1225
fabA_3_226_B_MM6	861	695	1164	1044	1176
fabA_3_226_B_MM7	638	679	893	832	916
fabA_3_226_B_MM8	515	464	506	420	770
fabA_3_226_B_MM9	1661	1276	1581	1469	1873
fabA_3_226_C	568	567	801	651	539
fabA_3_226_D_MM2-8	611	664	928	716	1068
fabA_3_226_D_MM3-10	963	926	1247	1140	1657
fabA_3_226_D_MM4-6	1040	937	1375	1254	1685
fabA_3_226_D_MM7-9	791	673	920	1112	1457
fabA_3_226_D_MM9-19	1223	932	1569	1169	842
fabA_3_226_W_MM1	923	972	1332	1088	948
fabA_3_226_W_MM10	769	712	1019	930	870
fabA_3_226_W_MM11	604	654	928	654	758
fabA_3_226_W_MM13	818	655	1009	863	1437
fabA_3_226_W_MM16	651	614	954	787	1209
fabA_3_226_W_MM19	1172	1227	1433	1360	1138
fabA_3_226_W_MM2	635	741	1221	972	941
fabA_3_226_W_MM20	381	376	544	663	1024
fabA_3_226_W_MM3	841	845	1096	1103	859
fabA_3_226_W_MM4	916	944	1192	979	843
fabA_3_226_W_MM5	519	580	685	724	528
fabA_3_226_W_MM6	632	836	1086	1122	1306
fabA_3_226_W_MM7	1	5	4	4	1
fabA_3_226_W_MM8	817	887	1216	1017	1371
fabA_3_226_W_MM9	1216	1034	1294	1560	2044
fabI_1_14_B_MM10	1073	1256	1850	1704	2886
fabI_1_14_B_MM11	1550	1254	1873	2362	3416
fabI_1_14_B_MM12	760	936	1176	1031	1483
fabI_1_14_B_MM13	578	482	607	726	1253
fabI_1_14_B_MM14	1051	835	1377	1184	2041
fabI_1_14_B_MM2	901	910	837	305	122
fabI_1_14_B_MM3	1033	1243	1034	453	125
fabI_1_14_B_MM4	744	778	654	297	82
fabI_1_14_B_MM5	555	629	686	250	64
fabI_1_14_B_MM6	515	444	765	530	99
fabI_1_14_B_MM7	625	607	1048	846	691
fabI_1_14_B_MM8	1062	995	1730	1866	833
fabI_1_14_B_MM9	742	836	1063	1502	1962
fabI_1_14_C	657	751	775	454	229
fabI_1_14_D_MM2-8	679	904	787	429	115
fabI_1_14_D_MM3-10	1251	1413	1603	788	384
fabI_1_14_D_MM4-6	925	835	1058	426	388
fabI_1_14_D_MM7-9	725	844	1109	826	719
fabI_1_14_D_MM9-19	2543	2086	3518	2788	2098
fabI_1_14_W_MM1	641	829	752	260	100
fabI_1_14_W_MM10	1066	974	968	630	303
fabI_1_14_W_MM11	740	680	863	304	91
fabI_1_14_W_MM13	623	493	721	454	232
fabI_1_14_W_MM16	662	729	762	517	130
fabI_1_14_W_MM19	667	661	797	355	125
fabI_1_14_W_MM2	1652	1620	1457	497	129
fabI_1_14_W_MM20	1140	1276	1600	927	451
fabI_1_14_W_MM3	754	1037	811	365	121
fabI_1_14_W_MM4	798	867	1033	367	235
fabI_1_14_W_MM5	469	666	502	331	179
fabI_1_14_W_MM6	870	1153	957	463	126
fabI_1_14_W_MM7	455	465	482	162	62
fabI_1_14_W_MM8	542	852	771	371	40
fabI_1_14_W_MM9	852	949	1070	334	189
fabI_2_35_C	703	681	693	273	239
fabI_3_206_B_MM10	1221	1115	1259	1231	2015
fabI_3_206_B_MM11	1765	1832	2402	2930	4451
fabI_3_206_B_MM12	1150	1224	1470	1878	2606
fabI_3_206_B_MM13	703	767	847	945	1469
fabI_3_206_B_MM14	738	749	860	845	1235
fabI_3_206_B_MM2	584	474	504	199	187
fabI_3_206_B_MM3	722	951	1185	488	395
fabI_3_206_B_MM4	817	901	1108	923	733
fabI_3_206_B_MM5	1015	915	1526	1216	2012
fabI_3_206_B_MM6	658	593	982	2459	1415
fabI_3_206_B_MM7	1368	1284	1807	1909	2884
fabI_3_206_B_MM8	371	497	479	388	75
fabI_3_206_B_MM9	345	311	295	360	493
fabI_3_206_C	1194	1043	1492	752	321
fabI_3_206_D_MM2-8	542	555	550	622	546
fabI_3_206_D_MM3-10	1224	1083	1657	1362	1608
fabI_3_206_D_MM4-6	939	1049	1397	1171	1806
fabI_3_206_D_MM7-9	503	680	881	745	1108
fabI_3_206_D_MM9-19	657	690	746	761	1218
fabI_3_206_W_MM1	353	537	531	344	149
fabI_3_206_W_MM10	1099	995	1309	987	604
fabI_3_206_W_MM11	803	807	1089	629	288
fabI_3_206_W_MM13	712	721	997	740	483
fabI_3_206_W_MM16	2401	2104	2980	2392	2477
fabI_3_206_W_MM19	1089	1078	1287	1234	1661
fabI_3_206_W_MM2	942	788	1054	521	234
fabI_3_206_W_MM20	552	488	602	678	483
fabI_3_206_W_MM3	426	585	562	340	147
fabI_3_206_W_MM4	1568	1458	2005	1420	862
fabI_3_206_W_MM5	942	1025	995	612	279
fabI_3_206_W_MM6	1578	1510	1696	1068	309
fabI_3_206_W_MM7	519	672	666	501	239
fabI_3_206_W_MM8	746	702	800	394	421
fabI_3_206_W_MM9	662	587	660	328	63
fabZ_1_52_B_MM10	685	602	566	218	151
fabZ_1_52_B_MM11	2011	1467	1765	982	695
fabZ_1_52_B_MM12	847	686	605	333	198
fabZ_1_52_B_MM13	724	632	832	474	493
fabZ_1_52_B_MM14	305	269	308	247	160
fabZ_1_52_B_MM2	504	407	200	93	29
fabZ_1_52_B_MM3	593	331	161	108	10
fabZ_1_52_B_MM4	688	479	1676	135	57
fabZ_1_52_B_MM5	742	510	238	105	73
fabZ_1_52_B_MM6	1415	848	511	143	64
fabZ_1_52_B_MM7	633	509	270	125	48
fabZ_1_52_B_MM8	527	290	179	36	13
fabZ_1_52_B_MM9	742	442	206	174	88
fabZ_1_52_C	365	395	133	103	40
fabZ_1_52_D_MM2-8	429	272	304	121	48
fabZ_1_52_D_MM3-10	480	482	562	451	374
fabZ_1_52_D_MM4-6	452	301	221	47	34
fabZ_1_52_D_MM7-9	490	265	153	73	16
fabZ_1_52_D_MM9-19	503	343	370	377	255
fabZ_1_52_W_MM1	388	355	173	60	7
fabZ_1_52_W_MM10	946	543	537	258	94
fabZ_1_52_W_MM11	538	537	403	263	69
fabZ_1_52_W_MM13	659	602	387	267	111
fabZ_1_52_W_MM16	416	350	398	279	109
fabZ_1_52_W_MM19	186	165	255	64	55
fabZ_1_52_W_MM2	334	274	106	82	30
fabZ_1_52_W_MM20	671	758	732	457	231
fabZ_1_52_W_MM3	469	352	198	36	34
fabZ_1_52_W_MM4	587	401	347	86	93
fabZ_1_52_W_MM5	360	386	192	53	35
fabZ_1_52_W_MM6	593	478	224	152	62
fabZ_1_52_W_MM7	376	336	152	51	33
fabZ_1_52_W_MM8	290	187	140	22	14
fabZ_1_52_W_MM9	557	369	135	112	36
fabZ_2_145_C	271	305	199	138	86
fabZ_3_259_B_MM10	946	915	1229	1441	2677
fabZ_3_259_B_MM11	625	625	877	875	1566
fabZ_3_259_B_MM12	555	433	564	800	1443
fabZ_3_259_B_MM13	1080	948	1622	1850	3283
fabZ_3_259_B_MM14	706	1020	1557	2156	3990
fabZ_3_259_B_MM2	794	688	674	434	276
fabZ_3_259_B_MM3	1503	1286	1606	946	437
fabZ_3_259_B_MM4	1436	1217	1373	926	382
fabZ_3_259_B_MM5	2034	1519	1810	845	455
fabZ_3_259_B_MM6	488	673	535	297	156
fabZ_3_259_B_MM7	1558	1220	1416	747	412
fabZ_3_259_B_MM8	1328	1251	1704	942	707
fabZ_3_259_B_MM9	1058	896	1176	1396	2823
fabZ_3_259_C	2316	1974	2122	1038	537
fabZ_3_259_D_MM2-8	838	975	995	533	320
fabZ_3_259_D_MM3-10	579	551	841	745	802
fabZ_3_259_D_MM4-6	1044	1014	1043	518	409
fabZ_3_259_D_MM7-9	581	778	850	618	318
fabZ_3_259_D_MM9-19	680	807	866	907	908
fabZ_3_259_W_MM1	1265	1343	1387	691	350
fabZ_3_259_W_MM10	684	710	794	371	527
fabZ_3_259_W_MM11	1533	1452	1605	638	340
fabZ_3_259_W_MM13	1028	1146	1157	804	350
fabZ_3_259_W_MM16	2942	2485	3045	1792	837
fabZ_3_259_W_MM19	761	657	843	840	702
fabZ_3_259_W_MM2	1322	1148	1202	788	338
fabZ_3_259_W_MM20	753	659	851	927	1449
fabZ_3_259_W_MM3	1293	1237	1501	661	328
fabZ_3_259_W_MM4	1383	1273	1358	884	311
fabZ_3_259_W_MM5	1706	1711	1813	1176	345
fabZ_3_259_W_MM6	746	850	670	369	206
fabZ_3_259_W_MM7	867	995	1150	505	145
fabZ_3_259_W_MM8	973	913	1021	687	451
fabZ_3_259_W_MM9	1203	1094	1300	680	230
fbaA_1_28_B_MM10	1915	1499	2125	2622	3611
fbaA_1_28_B_MM11	959	797	925	1407	1975
fbaA_1_28_B_MM12	696	740	846	1091	1386
fbaA_1_28_B_MM13	1384	1297	2192	1955	3913
fbaA_1_28_B_MM14	538	502	770	811	1433
fbaA_1_28_B_MM2	1001	897	1270	1546	2310
fbaA_1_28_B_MM3	1277	1047	1524	1681	2642
fbaA_1_28_B_MM4	2089	1828	3085	3169	5648
fbaA_1_28_B_MM5	480	750	1229	1427	2533
fbaA_1_28_B_MM6	688	988	1518	1618	2850
fbaA_1_28_B_MM7	779	863	1101	1651	2945
fbaA_1_28_B_MM8	816	744	1091	1513	2994
fbaA_1_28_B_MM9	1090	1072	1548	1780	3451
fbaA_1_28_C	959	945	1621	1708	2196
fbaA_1_28_D_MM2-8	1171	1027	1713	1732	2913
fbaA_1_28_D_MM3-10	956	925	1267	1328	2469
fbaA_1_28_D_MM4-6	814	773	1127	1404	2482
fbaA_1_28_D_MM7-9	717	951	1359	1689	3067
fbaA_1_28_D_MM9-19	845	844	1473	1370	1976
fbaA_1_28_W_MM1	680	549	822	1093	1416
fbaA_1_28_W_MM10	639	835	1053	1480	2271
fbaA_1_28_W_MM11	866	844	1257	1457	2012
fbaA_1_28_W_MM13	490	524	849	723	778
fbaA_1_28_W_MM16	784	982	1613	1607	2799
fbaA_1_28_W_MM19	881	1141	1415	1332	1879
fbaA_1_28_W_MM2	1149	1387	2251	2350	3642
fbaA_1_28_W_MM20	657	611	860	999	1606
fbaA_1_28_W_MM3	847	1082	1586	1737	2926
fbaA_1_28_W_MM4	1526	1682	2733	3215	4854
fbaA_1_28_W_MM5	754	897	1005	1528	2285
fbaA_1_28_W_MM6	1232	1058	1717	1497	2555
fbaA_1_28_W_MM7	1572	1535	2220	2243	3973
fbaA_1_28_W_MM8	857	757	1072	1399	2109
fbaA_1_28_W_MM9	605	691	908	1118	1552
fbaA_2_97_C	862	964	1395	1431	2054
fbaA_3_200_B_MM10	1443	1347	1791	1884	2551
fbaA_3_200_B_MM11	722	648	757	793	1139
fbaA_3_200_B_MM12	435	527	697	612	776
fbaA_3_200_B_MM13	1336	958	1253	1172	1254
fbaA_3_200_B_MM14	980	812	1106	1044	1688
fbaA_3_200_B_MM2	1368	1468	2289	2850	4468
fbaA_3_200_B_MM3	1114	1206	1927	2156	4086
fbaA_3_200_B_MM4	811	977	1198	1379	2679
fbaA_3_200_B_MM5	708	609	753	977	1335
fbaA_3_200_B_MM6	1079	847	1282	1235	2159
fbaA_3_200_B_MM7	680	549	838	770	1273
fbaA_3_200_B_MM8	741	693	943	1044	1616
fbaA_3_200_B_MM9	1261	1314	1842	1926	3121
fbaA_3_200_C	475	616	995	1064	1861
fbaA_3_200_D_MM2-8	973	867	1181	1787	3506
fbaA_3_200_D_MM3-10	496	571	761	985	1618
fbaA_3_200_D_MM4-6	864	891	1140	1187	1693
fbaA_3_200_D_MM7-9	607	675	779	1080	1954
fbaA_3_200_D_MM9-19	1007	839	1253	1642	2541
fbaA_3_200_W_MM1	372	445	536	739	1155
fbaA_3_200_W_MM10	687	787	1050	1446	2387
fbaA_3_200_W_MM11	569	608	895	1021	1703
fbaA_3_200_W_MM13	537	585	736	975	1483
fbaA_3_200_W_MM16	903	905	1458	1998	4192
fbaA_3_200_W_MM19	1831	1585	2325	3142	5637
fbaA_3_200_W_MM2	2415	1883	3101	4154	7395
fbaA_3_200_W_MM20	1377	1213	1762	2364	3302
fbaA_3_200_W_MM3	629	593	810	1145	1877
fbaA_3_200_W_MM4	626	649	1229	1361	2246
fbaA_3_200_W_MM5	530	427	645	783	1165
fbaA_3_200_W_MM6	619	529	649	928	1429
fbaA_3_200_W_MM7	501	632	859	1049	1788
fbaA_3_200_W_MM8	952	748	1082	1376	2463
fbaA_3_200_W_MM9	368	469	693	735	1148
fmt_1_104_B_MM10	914	880	1143	984	1496
fmt_1_104_B_MM11	1282	1125	1617	1341	1991
fmt_1_104_B_MM12	1038	1263	1256	1430	1748
fmt_1_104_B_MM13	1499	1275	1773	1545	2221
fmt_1_104_B_MM14	767	699	966	916	1229
fmt_1_104_B_MM2	740	788	790	644	873
fmt_1_104_B_MM3	1162	971	1177	1239	1820
fmt_1_104_B_MM4	508	641	692	740	658
fmt_1_104_B_MM5	790	757	884	897	1001
fmt_1_104_B_MM6	769	914	1281	1058	999
fmt_1_104_B_MM7	1197	1049	1139	683	1061
fmt_1_104_B_MM8	1287	1039	1285	1112	1338
fmt_1_104_B_MM9	1348	1095	1587	1564	2244
fmt_1_104_C	757	817	959	878	929
fmt_1_104_D_MM2-8	718	706	857	678	726
fmt_1_104_D_MM3-10	713	772	723	473	411
fmt_1_104_D_MM4-6	872	896	1056	1082	1567
fmt_1_104_D_MM7-9	632	656	757	741	1068
fmt_1_104_D_MM9-19	1158	966	1126	1219	1356
fmt_1_104_W_MM1	765	708	927	923	848
fmt_1_104_W_MM10	1373	1118	1437	1004	1493
fmt_1_104_W_MM11	837	744	963	808	910
fmt_1_104_W_MM13	875	877	1075	954	982
fmt_1_104_W_MM16	903	894	944	970	1000
fmt_1_104_W_MM19	625	593	910	695	799
fmt_1_104_W_MM2	1407	1274	1504	1469	1212
fmt_1_104_W_MM20	921	990	1269	1223	2039
fmt_1_104_W_MM3	669	690	564	286	276
fmt_1_104_W_MM4	818	823	1135	1055	1515
fmt_1_104_W_MM5	889	969	1185	1096	1240
fmt_1_104_W_MM6	822	811	1128	836	956
fmt_1_104_W_MM7	1318	1018	1604	1375	1804
fmt_1_104_W_MM8	749	702	1028	642	686
fmt_1_104_W_MM9	1631	1296	1940	1763	1359
fmt_2_145_C	656	592	639	379	423
fmt_3_222_B_MM10	1289	1147	1651	1990	3140
fmt_3_222_B_MM11	1701	1891	2388	2484	2643
fmt_3_222_B_MM12	690	873	1292	1943	3021
fmt_3_222_B_MM13	713	736	1017	1463	2390
fmt_3_222_B_MM14	387	338	552	690	796
fmt_3_222_B_MM2	932	914	1190	735	483
fmt_3_222_B_MM3	572	604	802	615	346
fmt_3_222_B_MM4	675	793	1056	547	304
fmt_3_222_B_MM5	1128	1391	1780	1283	911
fmt_3_222_B_MM6	1044	1047	1058	574	391
fmt_3_222_B_MM7	818	892	1102	941	508
fmt_3_222_B_MM8	1030	1130	1250	892	593
fmt_3_222_B_MM9	692	850	1242	1281	1653
fmt_3_222_C	1475	1213	1593	899	617
fmt_3_222_D_MM2-8	817	808	860	721	593
fmt_3_222_D_MM3-10	1093	960	1241	910	932
fmt_3_222_D_MM4-6	853	1026	1015	848	538
fmt_3_222_D_MM7-9	751	758	905	650	639
fmt_3_222_D_MM9-19	667	901	958	1077	1710
fmt_3_222_W_MM1	776	557	698	756	260
fmt_3_222_W_MM10	821	790	944	718	409
fmt_3_222_W_MM11	845	902	1232	1298	1199
fmt_3_222_W_MM13	414	518	554	716	522
fmt_3_222_W_MM16	526	529	632	475	519
fmt_3_222_W_MM19	651	702	517	220	151
fmt_3_222_W_MM2	952	710	771	985	465
fmt_3_222_W_MM20	553	681	599	360	216
fmt_3_222_W_MM3	702	996	1069	666	281
fmt_3_222_W_MM4	503	433	747	416	146
fmt_3_222_W_MM5	438	440	588	449	160
fmt_3_222_W_MM6	607	789	767	540	331
fmt_3_222_W_MM7	1012	949	1287	814	381
fmt_3_222_W_MM8	449	506	606	461	275
fmt_3_222_W_MM9	1009	1069	1139	845	925
folA_1_56_B_MM10	742	696	806	831	855
folA_1_56_B_MM11	853	746	1073	1044	1170
folA_1_56_B_MM12	1849	1888	2853	2763	4803
folA_1_56_B_MM13	1613	1419	2084	2131	3299
folA_1_56_B_MM14	852	918	1040	1469	1842
folA_1_56_B_MM2	399	489	460	282	36
folA_1_56_B_MM3	594	423	389	158	39
folA_1_56_B_MM4	873	872	833	553	132
folA_1_56_B_MM5	625	590	438	263	196
folA_1_56_B_MM6	1063	921	785	344	138
folA_1_56_B_MM7	483	458	415	354	207
folA_1_56_B_MM8	644	680	450	242	155
folA_1_56_B_MM9	772	946	731	398	300
folA_1_56_C	187	224	285	129	56
folA_1_56_D_MM2-8	667	701	715	257	193
folA_1_56_D_MM3-10	559	467	490	288	237
folA_1_56_D_MM4-6	1058	961	1001	295	120
folA_1_56_D_MM7-9	570	435	426	264	76
folA_1_56_D_MM9-19	1037	1038	845	336	287
folA_1_56_W_MM1	546	485	484	208	143
folA_1_56_W_MM10	643	616	570	275	80
folA_1_56_W_MM11	4		2	2	1
folA_1_56_W_MM13	906	770	548	388	89
folA_1_56_W_MM16	278	376	223	227	129
folA_1_56_W_MM19	115	166	168	234	14
folA_1_56_W_MM2	477	517	538	263	86
folA_1_56_W_MM20	181	137	121	70	31
folA_1_56_W_MM3	619	381	394	177	38
folA_1_56_W_MM4	701	616	551	193	95
folA_1_56_W_MM5	1418	1298	1230	697	285
folA_1_56_W_MM6	721	738	602	183	138
folA_1_56_W_MM7	437	478	314	100	56
folA_1_56_W_MM8	422	466	438	248	110
folA_1_56_W_MM9	1115	954	742	373	115
folA_2_77_C	718	701	390	144	195
folA_3_242_B_MM10	1341	1311	1800	1936	3755
folA_3_242_B_MM11	1061	914	1312	1415	2598
folA_3_242_B_MM12	1230	1382	2070	2342	4357
folA_3_242_B_MM13	1731	2010	2908	3928	8158
folA_3_242_B_MM14	2617	2764	4305	5230	10710
folA_3_242_B_MM2	748	865	847	502	623
folA_3_242_B_MM3	1320	1492	2294	2469	4656
folA_3_242_B_MM4	1296	1497	1706	2586	3743
folA_3_242_B_MM5	1550	1686	1989	2420	3852
folA_3_242_B_MM6	877	897	1294	1303	2697
folA_3_242_B_MM7	768	942	1270	1606	2378
folA_3_242_B_MM8	727	761	938	1064	1794
folA_3_242_B_MM9	679	872	1014	1162	1809
folA_3_242_C	815	878	853	628	397
folA_3_242_D_MM2-8	1095	962	1216	1078	1606
folA_3_242_D_MM3-10	1239	1225	1679	2061	3305
folA_3_242_D_MM4-6	674	757	895	1226	1845
folA_3_242_D_MM7-9	951	1013	1146	1377	2206
folA_3_242_D_MM9-19	909	1178	1671	2136	3467
folA_3_242_W_MM1	450	502	370	346	275
folA_3_242_W_MM10	1098	1248	1495	1287	1895
folA_3_242_W_MM11	442	443	677	471	477
folA_3_242_W_MM13	1048	1044	663	858	713
folA_3_242_W_MM16	620	664	867	690	683
folA_3_242_W_MM19	1103	1295	2086	2705	4997
folA_3_242_W_MM2	596	731	685	594	548
folA_3_242_W_MM20	818	731	926	957	1176
folA_3_242_W_MM3	1111	1198	1260	1676	2430
folA_3_242_W_MM4	913	889	1171	1170	1688
folA_3_242_W_MM5	637	637	726	636	871
folA_3_242_W_MM6	748	978	790	756	740
folA_3_242_W_MM7	1613	1427	1644	1700	1789
folA_3_242_W_MM8	545	723	676	681	608
folA_3_242_W_MM9	908	916	958	915	1013
folC_1_19_B_MM10	633	483	755	895	1490
folC_1_19_B_MM11	521	422	543	617	777
folC_1_19_B_MM12	666	675	1023	1172	1711
folC_1_19_B_MM13	1133	1062	1387	1861	2576
folC_1_19_B_MM14	479	490	909	1150	1363
folC_1_19_B_MM2	1690	1522	1652	1006	557
folC_1_19_B_MM3	788	946	813	624	269
folC_1_19_B_MM4	931	891	948	551	300
folC_1_19_B_MM5	1158	1435	1130	1077	549
folC_1_19_B_MM6	1649	1604	1787	1369	1090
folC_1_19_B_MM7	299	378	294	280	311
folC_1_19_B_MM8	725	674	1107	972	1426
folC_1_19_B_MM9	779	811	1127	1317	2003
folC_1_19_C	620	622	596	338	166
folC_1_19_D_MM2-8	1011	1029	1168	1210	1489
folC_1_19_D_MM3-10	2311	1805	2233	2091	3147
folC_1_19_D_MM4-6	748	758	859	638	538
folC_1_19_D_MM7-9	1260	822	1079	584	345
folC_1_19_D_MM9-19	1354	1158	1481	574	541
folC_1_19_W_MM1	788	961	1067	699	416
folC_1_19_W_MM10	903	902	910	664	364
folC_1_19_W_MM11	1419	1382	1558	837	692
folC_1_19_W_MM13	926	982	1312	1351	1558
folC_1_19_W_MM16	680	659	778	839	1135
folC_1_19_W_MM19	827	896	1040	929	827
folC_1_19_W_MM2	2371	2216	2546	1527	939
folC_1_19_W_MM20	1662	1576	2181	2155	2856
folC_1_19_W_MM3	965	1258	1090	722	361
folC_1_19_W_MM4	851	838	957	718	467
folC_1_19_W_MM5	1548	1127	1584	727	528
folC_1_19_W_MM6	2237	2153	2380	1509	713
folC_1_19_W_MM7	722	689	727	366	96
folC_1_19_W_MM8	906	1037	1213	1064	839
folC_1_19_W_MM9	1072	896	1231	828	321
folC_2_93_C	1595	1624	2528	2518	3592
folC_3_250_B_MM10	2478	2416	3115	1446	675
folC_3_250_B_MM11	1085	1071	1227	820	509
folC_3_250_B_MM12	986	981	1147	937	618
folC_3_250_B_MM13	861	1020	1361	1531	2021
folC_3_250_B_MM14	2
folC_3_250_B_MM2	1020	802	999	497	351
folC_3_250_B_MM3	676	859	747	435	184
folC_3_250_B_MM4	1853	1888	2364	1107	765
folC_3_250_B_MM5	882	1009	1101	668	474
folC_3_250_B_MM6	2056	1741	2097	957	561
folC_3_250_B_MM7	507	555	555	449	166
folC_3_250_B_MM8	975	955	1208	677	311
folC_3_250_B_MM9	766	685	855	509	330
folC_3_250_C	429	503	616	386	186
folC_3_250_D_MM2-8	1130	1396	1416	881	521
folC_3_250_D_MM3-10	753	609	660	298	213
folC_3_250_D_MM4-6	970	1005	1163	708	289
folC_3_250_D_MM7-9	1132	969	1133	746	350
folC_3_250_D_MM9-19	995	1100	1249	1360	1440
folC_3_250_W_MM1	1668	1483	1812	1013	489
folC_3_250_W_MM10	591	712	705	455	160
folC_3_250_W_MM11	895	630	800	471	110
folC_3_250_W_MM13	622	556	703	612	368
folC_3_250_W_MM16	876	789	1086	696	638
folC_3_250_W_MM19	775	901	847	673	619
folC_3_250_W_MM2	1229	995	1262	618	309
folC_3_250_W_MM20	1589	1560	2395	2325	3466
folC_3_250_W_MM3	816	865	786	542	376
folC_3_250_W_MM4	1816	1639	1762	887	603
folC_3_250_W_MM5	760	943	1001	544	235
folC_3_250_W_MM6	1268	1008	1209	582	551
folC_3_250_W_MM7	479	596	721	366	240
folC_3_250_W_MM8	1528	1251	1515	826	495
folC_3_250_W_MM9	765	816	897	468	355
folD_1_86_B_MM10	720	710	615	619	768
folD_1_86_B_MM11	872	848	1097	1539	2281
folD_1_86_B_MM12	1079	930	1237	1564	2092
folD_1_86_B_MM13	537	657	768	1005	1498
folD_1_86_B_MM14	586	517	738	828	1505
folD_1_86_B_MM2	784	622	314	104	35
folD_1_86_B_MM3	859	666	391	146	100
folD_1_86_B_MM4	652	769	312	122	60
folD_1_86_B_MM5	997	818	506	100	70
folD_1_86_B_MM6	652	636	343	87	18
folD_1_86_B_MM7	805	806	405	169	65
folD_1_86_B_MM8	744	720	433	178	234
folD_1_86_B_MM9	956	918	772	518	289
folD_1_86_C	433	313	202	76	17
folD_1_86_D_MM2-8	850	673	380	285	38
folD_1_86_D_MM3-10	480	434	286	52	13
folD_1_86_D_MM4-6	542	579	360	86	34
folD_1_86_D_MM7-9	342	420	293	175	249
folD_1_86_D_MM9-19	454	357	225	149	33
folD_1_86_W_MM1	323	334	178	39	88
folD_1_86_W_MM10	219	254	256	52	4
folD_1_86_W_MM11	435	258	120	63	39
folD_1_86_W_MM13	322	299	349	47	9
folD_1_86_W_MM16	560	456	442	243	66
folD_1_86_W_MM19	413	387	252	107	88
folD_1_86_W_MM2	510	553	331	113	1
folD_1_86_W_MM20	366	309	446	373	386
folD_1_86_W_MM3	379	351	228	52	38
folD_1_86_W_MM4	1108	968	673	155	52
folD_1_86_W_MM5	289	306	222	63	22
folD_1_86_W_MM6	606	541	248	103	81
folD_1_86_W_MM7	454	389	245	163	93
folD_1_86_W_MM8	326	373	205	106	7
folD_1_86_W_MM9	404	318	226	66	28
folD_2_110_C	573	522	430	195	49
folD_3_207_B_MM10	1534	1447	2253	2878	4689
folD_3_207_B_MM11	1284	1093	1569	1646	3010
folD_3_207_B_MM12	410	425	636	642	728
folD_3_207_B_MM13	732	693	920	1248	1561
folD_3_207_B_MM14	848	641	1022	1178	1902
folD_3_207_B_MM2	754	537	560	365	272
folD_3_207_B_MM3	836	983	958	645	348
folD_3_207_B_MM4	193	241	185	174	264
folD_3_207_B_MM5	544	461	648	429	511
folD_3_207_B_MM6	898	747	781	753	652
folD_3_207_B_MM7	508	528	519	404	386
folD_3_207_B_MM8	1294	884	1231	793	1073
folD_3_207_B_MM9	684	633	877	1085	1681
folD_3_207_C	400	353	391	281	183
folD_3_207_D_MM2-8	482	365	403	376	283
folD_3_207_D_MM3-10	513	361	367	341	293
folD_3_207_D_MM4-6	755	777	915	701	674
folD_3_207_D_MM7-9	575	533	799	734	849
folD_3_207_D_MM9-19	633	708	780	906	1454
folD_3_207_W_MM1	687	517	566	335	318
folD_3_207_W_MM10	269	337	328	219	109
folD_3_207_W_MM11	366	359	466	246	259
folD_3_207_W_MM13	400	377	385	404	137
folD_3_207_W_MM16	740	658	614	391	342
folD_3_207_W_MM19	573	629	938	959	1880
folD_3_207_W_MM2	452	491	459	313	313
folD_3_207_W_MM20	1039	1080	852	440	267
folD_3_207_W_MM3	559	591	570	462	307
folD_3_207_W_MM4	641	596	681	342	274
folD_3_207_W_MM5	694	681	889	604	408
folD_3_207_W_MM6	352	371	283	151	159
folD_3_207_W_MM7	451	395	326	195	173
folD_3_207_W_MM8	321	271	280	147	138
folD_3_207_W_MM9	283	336	267	278	228
ftsA_1_50_B_MM10	569	572	597	567	582
ftsA_1_50_B_MM11	815	865	1204	1359	2739
ftsA_1_50_B_MM12	572	449	764	722	1100
ftsA_1_50_B_MM13	1176	898	1393	1680	2956
ftsA_1_50_B_MM14	408	327	444	684	1034
ftsA_1_50_B_MM2	247	337	170	69	45
ftsA_1_50_B_MM3	327	310	397	37	5
ftsA_1_50_B_MM4	339	301	153	45	5
ftsA_1_50_B_MM5	614	504	373	89	41
ftsA_1_50_B_MM6	798	760	443	140	22
ftsA_1_50_B_MM7	338	325	391	259	141
ftsA_1_50_B_MM8	448	327	197	27
ftsA_1_50_B_MM9	879	649	579	130	5
ftsA_1_50_C	384	245	221	80	204
ftsA_1_50_D_MM2-8	685	506	451	20	4
ftsA_1_50_D_MM3-10	2840	2225	3045	2244	3056
ftsA_1_50_D_MM4-6	825	884	501	128	53
ftsA_1_50_D_MM7-9	618	553	465	126	3
ftsA_1_50_D_MM9-19	829	551	588	44	47
ftsA_1_50_W_MM1	231	213	99	18	1
ftsA_1_50_W_MM10	799	755	674	120	21
ftsA_1_50_W_MM11	1081	853	882	230	287
ftsA_1_50_W_MM13	964	704	585	68	64
ftsA_1_50_W_MM16	494	370	178	70	6
ftsA_1_50_W_MM19	430	448	260	91	6
ftsA_1_50_W_MM2	494	328	405	47	15
ftsA_1_50_W_MM20	1202	1073	1037	312	86
ftsA_1_50_W_MM3	521	553	320	136	326
ftsA_1_50_W_MM4	273	196	172	93	12
ftsA_1_50_W_MM5	206	101	68	6
ftsA_1_50_W_MM6	162	152	77	3	6
ftsA_1_50_W_MM7	329	271	185	17	13
ftsA_1_50_W_MM8	465	344	326	77	33
ftsA_1_50_W_MM9	425	280	247	36	4
ftsA_2_123_C	145	205	88	1	2
ftsA_3_344_B_MM10	1091	1091	1458	1250	1777
ftsA_3_344_B_MM11	1175	1218	1469	1493	1941
ftsA_3_344_B_MM12	968	835	1144	1124	1704
ftsA_3_344_B_MM13	405	348	323	224	405
ftsA_3_344_B_MM14	1723	1522	1810	1851	3055
ftsA_3_344_B_MM2	830	602	613	130	8
ftsA_3_344_B_MM3	746	617	480	38	17
ftsA_3_344_B_MM4	878	880	632	285	101
ftsA_3_344_B_MM5	1508	1109	914	290	45
ftsA_3_344_B_MM6	1842	1695	1034	338	54
ftsA_3_344_B_MM7	277	354	190	10	5
ftsA_3_344_B_MM8	362	318	243	7	9
ftsA_3_344_B_MM9	2089	1735	1842	721	1869
ftsA_3_344_C	663	576	283	47	59
ftsA_3_344_D_MM2-8	772	940	626	116	89
ftsA_3_344_D_MM3-10	1241	1135	708	78	466
ftsA_3_344_D_MM4-6	925	716	544	255	5
ftsA_3_344_D_MM7-9	953	920	521	160	160
ftsA_3_344_D_MM9-19	1098	1005	576	34	39
ftsA_3_344_W_MM1	772	664	563	144	28
ftsA_3_344_W_MM10	761	573	218	58	51
ftsA_3_344_W_MM11	775	618	496	93	3
ftsA_3_344_W_MM13	1262	967	727	380	331
ftsA_3_344_W_MM16	1052	966	812	139	92
ftsA_3_344_W_MM19	694	769	292	86	5
ftsA_3_344_W_MM2	947	697	568	40	8
ftsA_3_344_W_MM20	997	1026	1017	857	466
ftsA_3_344_W_MM3	607	499	201	42	10
ftsA_3_344_W_MM4	1100	1023	410	161	90
ftsA_3_344_W_MM5	847	634	580	288	97
ftsA_3_344_W_MM6	565	602	269	73	17
ftsA_3_344_W_MM7	812	494	491	83	59
ftsA_3_344_W_MM8	855	687	428	83	86
ftsA_3_344_W_MM9	840	837	938	184	19
ftsK_1_57_B_MM10	407	386	503	457	1175
ftsK_1_57_B_MM11	397	377	592	501	557
ftsK_1_57_B_MM12	404	314	446	479	963
ftsK_1_57_B_MM13	73	52	23	24	31
ftsK_1_57_B_MM14	785	723	940	1046	1204
ftsK_1_57_B_MM2	853	835	943	419	200
ftsK_1_57_B_MM3	722	773	722	563	176
ftsK_1_57_B_MM4	696	721	753	347	342
ftsK_1_57_B_MM5	2259	2090	1937	769	118
ftsK_1_57_B_MM6	758	783	824	633	76
ftsK_1_57_B_MM7	916	815	757	410	365
ftsK_1_57_B_MM8	1266	1114	1384	662	429
ftsK_1_57_B_MM9	427	422	384	149	58
ftsK_1_57_C	1016	866	1184	337	97
ftsK_1_57_D_MM2-8	862	1051	969	659	150
ftsK_1_57_D_MM3-10	702	772	932	280	350
ftsK_1_57_D_MM4-6	1478	1300	1505	850	259
ftsK_1_57_D_MM7-9	833	962	931	500	226
ftsK_1_57_D_MM9-19	956	975	1859	2321	3557
ftsK_1_57_W_MM1	711	813	852	246	143
ftsK_1_57_W_MM10	785	786	808	359	80
ftsK_1_57_W_MM11	918	861	851	554	69
ftsK_1_57_W_MM13	1559	1614	1812	550	325
ftsK_1_57_W_MM16	1079	1204	1290	687	330
ftsK_1_57_W_MM19	2726	2756	5844	8342	10632
ftsK_1_57_W_MM2	946	737	872	458	185
ftsK_1_57_W_MM20	857	981	894	1055	1397
ftsK_1_57_W_MM3	824	1090	1250	432	212
ftsK_1_57_W_MM4	1458	1379	1413	371	526
ftsK_1_57_W_MM5	514	535	411	250	37
ftsK_1_57_W_MM6	583	638	673	264	89
ftsK_1_57_W_MM7	580	605	697	330	88
ftsK_1_57_W_MM8	696	695	772	237	98
ftsK_1_57_W_MM9	2041	1548	1987	974	431
ftsK_2_93_C	8
ftsK_3_200_B_MM10	453	484	599	626	1110
ftsK_3_200_B_MM11	1098	1048	1436	1337	2022
ftsK_3_200_B_MM12	1182	1256	1629	1691	2281
ftsK_3_200_B_MM13	494	533	935	841	1377
ftsK_3_200_B_MM14	698	632	1050	861	791
ftsK_3_200_B_MM2	335	238	276	264	161
ftsK_3_200_B_MM3	537	527	777	348	542
ftsK_3_200_B_MM4	501	604	683	717	629
ftsK_3_200_B_MM5	802	728	963	849	1175
ftsK_3_200_B_MM6	731	797	936	998	1394
ftsK_3_200_B_MM7	562	580	660	417	555
ftsK_3_200_B_MM8	516	433	687	607	876
ftsK_3_200_B_MM9	1007	893	1029	1090	1677
ftsK_3_200_C	830	832	1041	1230	1660
ftsK_3_200_D_MM2-8	654	711	920	986	1457
ftsK_3_200_D_MM3-10	544	672	1007	658	583
ftsK_3_200_D_MM4-6	512	456	587	389	331
ftsK_3_200_D_MM7-9	875	722	1097	1077	1922
ftsK_3_200_D_MM9-19	232	350	351	589	763
ftsK_3_200_W_MM1	572	666	758	685	606
ftsK_3_200_W_MM10	720	690	951	807	1022
ftsK_3_200_W_MM11	478	644	859	769	1006
ftsK_3_200_W_MM13	446	670	681	788	1058
ftsK_3_200_W_MM16	645	811	1078	1397	2028
ftsK_3_200_W_MM19	373	377	541	642	718
ftsK_3_200_W_MM2	402	372	439	443	657
ftsK_3_200_W_MM20	1120	1114	1462	1766	2523
ftsK_3_200_W_MM3	283	300	336	396	368
ftsK_3_200_W_MM4	402	314	416	399	269
ftsK_3_200_W_MM5	958	734	1033	765	1295
ftsK_3_200_W_MM6	451	734	778	865	711
ftsK_3_200_W_MM7	435	620	704	837	1317
ftsK_3_200_W_MM8	718	888	971	1172	1537
ftsK_3_200_W_MM9	961	1123	1734	1130	1880
fusA_1_16_B_MM10	507	393	536	659	1060
fusA_1_16_B_MM11	837	790	1091	1285	1993
fusA_1_16_B_MM12	1509	1435	1849	1940	3155
fusA_1_16_B_MM13	836	844	1128	1243	2025
fusA_1_16_B_MM14	1312	1131	1503	1364	2562
fusA_1_16_B_MM2	721	906	941	457	524
fusA_1_16_B_MM3	1016	862	933	509	513
fusA_1_16_B_MM4	814	697	789	527	470
fusA_1_16_B_MM5	844	886	1177	627	409
fusA_1_16_B_MM6	780	866	1234	646	848
fusA_1_16_B_MM7	865	1070	1799	1413	1601
fusA_1_16_B_MM8	623	646	1082	1214	1126
fusA_1_16_B_MM9	472	566	731	796	1013
fusA_1_16_C	1090	916	1379	527	555
fusA_1_16_D_MM2-8	740	678	1362	1519	1799
fusA_1_16_D_MM3-10	366	482	692	541	553
fusA_1_16_D_MM4-6	686	628	779	348	311
fusA_1_16_D_MM7-9	2681	2477	4462	3883	3422
fusA_1_16_D_MM9-19	1727	1972	3344	2979	2816
fusA_1_16_W_MM1	616	516	854	393	227
fusA_1_16_W_MM10	654	584	708	504	332
fusA_1_16_W_MM11	2386	1165	1444	1114	485
fusA_1_16_W_MM13	1345	1173	1451	564	565
fusA_1_16_W_MM16	1248	1305	1787	1086	822
fusA_1_16_W_MM19	1660	1889	5453	2609	2377
fusA_1_16_W_MM2	1105	1003	1310	733	376
fusA_1_16_W_MM20	1324	1212	1960	2323	3464
fusA_1_16_W_MM3	1253	971	1515	781	694
fusA_1_16_W_MM4	533	589	596	347	145
fusA_1_16_W_MM5	1625	1242	1498	970	831
fusA_1_16_W_MM6	418	417	581	210	134
fusA_1_16_W_MM7	2273	1726	2257	1212	899
fusA_1_16_W_MM8	811	753	776	594	389
fusA_1_16_W_MM9	1125	1020	1242	582	371
fusA_2_71_C	497	490	531	370	232
fusA_3_241_B_MM10	724	692	822	1122	1197
fusA_3_241_B_MM11	1105	976	1378	1073	1778
fusA_3_241_B_MM12	564	526	647	543	924
fusA_3_241_B_MM13	601	572	695	717	1261
fusA_3_241_B_MM14	731	680	726	701	935
fusA_3_241_B_MM2	989	1037	1452	990	662
fusA_3_241_B_MM3	2570	2510	3253	2323	2475
fusA_3_241_B_MM4	1326	1330	2125	1524	1336
fusA_3_241_B_MM5	951	1033	1610	1515	1110
fusA_3_241_B_MM6	570	853	1210	1314	1832
fusA_3_241_B_MM7	621	616	1215	1203	1673
fusA_3_241_B_MM8	727	872	1395	1661	2225
fusA_3_241_B_MM9	830	1013	1279	1358	2354
fusA_3_241_C	683	684	841	653	445
fusA_3_241_D_MM2-8	745	638	1366	870	1036
fusA_3_241_D_MM3-10	746	922	1114	1240	1843
fusA_3_241_D_MM4-6	711	824	1265	1628	2156
fusA_3_241_D_MM7-9	1292	1309	2018	1862	2015
fusA_3_241_D_MM9-19	757	871	1388	1316	1839
fusA_3_241_W_MM1	625	681	901	676	499
fusA_3_241_W_MM10	1321	1540	2064	1250	1334
fusA_3_241_W_MM11	1544	1545	2472	1890	1865
fusA_3_241_W_MM13	1002	1200	1492	1158	912
fusA_3_241_W_MM16	704	1036	1441	925	916
fusA_3_241_W_MM19	1121	1194	2079	1841	1440
fusA_3_241_W_MM2	431	379	543	356	272
fusA_3_241_W_MM20	954	927	1320	977	1007
fusA_3_241_W_MM3	994	1013	974	773	538
fusA_3_241_W_MM4	793	907	1150	951	1439
fusA_3_241_W_MM5	1097	977	1764	968	1274
fusA_3_241_W_MM6	688	1099	1489	1579	2085
fusA_3_241_W_MM7	888	967	1174	689	438
fusA_3_241_W_MM8	1132	1230	2089	1719	1570
fusA_3_241_W_MM9	2265	2188	3526	2553	4177
gapA_1_33_B_MM10	790	591	762	447	326
gapA_1_33_B_MM11	1448	1112	1430	1183	1519
gapA_1_33_B_MM12	418	419	522	380	431
gapA_1_33_B_MM13	390	411	569	606	695
gapA_1_33_B_MM14	544	521	535	645	945
gapA_1_33_B_MM2	1036	602	584	302	274
gapA_1_33_B_MM3	781	788	587	335	273
gapA_1_33_B_MM4	346	373	289	222	447
gapA_1_33_B_MM5	423	340	310	178	45
gapA_1_33_B_MM6	619	344	252	156	100
gapA_1_33_B_MM7	352	258	180	197	86
gapA_1_33_B_MM8	259	288	241	94	165
gapA_1_33_B_MM9	327	289	335	105	126
gapA_1_33_C	333	227	131	104	51
gapA_1_33_D_MM2-8	519	452	296	223	206
gapA_1_33_D_MM3-10	510	308	257	195	199
gapA_1_33_D_MM4-6	1223	1013	942	626	256
gapA_1_33_D_MM7-9	322	233	229	145	66
gapA_1_33_D_MM9-19	501	384	300	153	107
gapA_1_33_W_MM1	169	247	183	115	72
gapA_1_33_W_MM10	275	163	132	90	57
gapA_1_33_W_MM11	306	276	167	123	71
gapA_1_33_W_MM13	1568	1163	1135	849	522
gapA_1_33_W_MM16	1259	976	1043	560	85
gapA_1_33_W_MM19	331	219	209	62	81
gapA_1_33_W_MM2	305	294	160	121	128
gapA_1_33_W_MM20	481	445	425	187	147
gapA_1_33_W_MM3	470	419	284	114	76
gapA_1_33_W_MM4	369	254	318	167	49
gapA_1_33_W_MM5	413	346	236	132	59
gapA_1_33_W_MM6	275	283	314	158	166
gapA_1_33_W_MM7	421	378	178	126	30
gapA_1_33_W_MM8	469	388	283	164	72
gapA_1_33_W_MM9	523	245	88	114	82
gapA_2_54_C	333	316	277	107	124
gapA_3_216_B_MM10	387	330	476	373	479
gapA_3_216_B_MM11	1093	1106	1186	847	809
gapA_3_216_B_MM12	473	545	495	672	1176
gapA_3_216_B_MM13	1090	917	1372	1498	2251
gapA_3_216_B_MM14	664	627	913	908	1395
gapA_3_216_B_MM2	390	317	208	126	104
gapA_3_216_B_MM3	440	410	332	179	140
gapA_3_216_B_MM4	326	299	399	283	213
gapA_3_216_B_MM5	340	338	266	177	101
gapA_3_216_B_MM6	239	302	218	200	176
gapA_3_216_B_MM7	274	234	241	160	48
gapA_3_216_B_MM8	573	503	500	436	291
gapA_3_216_B_MM9	266	314	267	263	228
gapA_3_216_C	698	639	343	182	100
gapA_3_216_D_MM2-8	592	445	400	138	204
gapA_3_216_D_MM3-10	436	432	270	181	52
gapA_3_216_D_MM4-6	303	284	249	139	154
gapA_3_216_D_MM7-9	479	424	310	263	162
gapA_3_216_D_MM9-19	375	484	428	272	331
gapA_3_216_W_MM1	665	490	442	255	171
gapA_3_216_W_MM10	271	256	115	54	78
gapA_3_216_W_MM11	382	452	311	146	70
gapA_3_216_W_MM13	185	195	210	134	77
gapA_3_216_W_MM16	332	218	248	173	115
gapA_3_216_W_MM19	293	290	398	267	164
gapA_3_216_W_MM2	413	240	223	152	51
gapA_3_216_W_MM20	1205	1005	1157	982	907
gapA_3_216_W_MM3	178	300	202	104	93
gapA_3_216_W_MM4	654	667	506	175	272
gapA_3_216_W_MM5	347	305	160	77	39
gapA_3_216_W_MM6	615	366	418	155	117
gapA_3_216_W_MM7	342	404	367	146	120
gapA_3_216_W_MM8	309	391	291	164	131
gapA_3_216_W_MM9	747	458	351	276	319
gcvH_1_62_B_MM10	736	728	1205	1370	2057
gcvH_1_62_B_MM11	1033	1106	1468	1717	2247
gcvH_1_62_B_MM12	753	654	1025	946	1601
gcvH_1_62_B_MM13	2359	1953	2711	2291	2439
gcvH_1_62_B_MM14	1317	1157	1755	1941	3146
gcvH_1_62_B_MM2	752	1031	1289	1452	2176
gcvH_1_62_B_MM3	2462	2032	2981	3400	6093
gcvH_1_62_B_MM4	3483	3127	4732	4802	7850
gcvH_1_62_B_MM5	1978	1844	2606	2764	5376
gcvH_1_62_B_MM6	1232	1255	1894	2094	3757
gcvH_1_62_B_MM7	1577	1671	2065	2281	3455
gcvH_1_62_B_MM8	4539	3425	5606	5531	8964
gcvH_1_62_B_MM9	1126	1254	1921	1968	3204
gcvH_1_62_C	1370	1042	1422	1475	3875
gcvH_1_62_D_MM2-8	600	659	627	845	1397
gcvH_1_62_D_MM3-10	453	584	725	814	1447
gcvH_1_62_D_MM4-6	716	783	1159	1692	2843
gcvH_1_62_D_MM7-9	1475	1626	2352	2988	4520
gcvH_1_62_D_MM9-19	656	734	1047	1221	1776
gcvH_1_62_W_MM1	1503	1580	1848	2471	3295
gcvH_1_62_W_MM10	2269	1940	3279	3188	4822
gcvH_1_62_W_MM11	635	690	1033	1053	1814
gcvH_1_62_W_MM13	1354	1327	1546	1867	2721
gcvH_1_62_W_MM16	1336	1119	1336	1605	2208
gcvH_1_62_W_MM19	508	651	1013	1168	1469
gcvH_1_62_W_MM2	1689	2358	2233	2516	3699
gcvH_1_62_W_MM20	793	884	1155	1138	1818
gcvH_1_62_W_MM3	1366	1543	2318	2399	3655
gcvH_1_62_W_MM4	998	1053	1453	1339	2238
gcvH_1_62_W_MM5	787	912	1189	1356	2253
gcvH_1_62_W_MM6	946	1044	1334	1767	2736
gcvH_1_62_W_MM7	1238	1326	2013	2235	3795
gcvH_1_62_W_MM8	1210	1439	1817	2082	3228
gcvH_1_62_W_MM9	569	954	946	1201	2473
gcvH_2_89_C	920	971	1334	1241	1093
gcvH_3_217_B_MM10	1071	1171	1559	1489	2181
gcvH_3_217_B_MM11	696	766	879	1006	1261
gcvH_3_217_B_MM12	622	584	899	841	1166
gcvH_3_217_B_MM13	693	899	1028	1119	1277
gcvH_3_217_B_MM14	1331	1261	2117	2128	3572
gcvH_3_217_B_MM2	2093	1727	2830	3050	4624
gcvH_3_217_B_MM3	1111	1039	1585	1452	2622
gcvH_3_217_B_MM4	992	904	1304	1515	2164
gcvH_3_217_B_MM5	1137	1221	1765	2228	3174
gcvH_3_217_B_MM6	1437	1199	1781	2058	3139
gcvH_3_217_B_MM7	887	755	1029	1190	2083
gcvH_3_217_B_MM8	780	878	1137	1132	1902
gcvH_3_217_B_MM9	1067	1061	1619	1872	2660
gcvH_3_217_C	757	892	1184	1035	2298
gcvH_3_217_D_MM2-8	2071	2170	3054	1063	289
gcvH_3_217_D_MM3-10	1172	961	1247	1623	2501
gcvH_3_217_D_MM4-6	790	931	1050	1543	2529
gcvH_3_217_D_MM7-9	960	962	1355	1395	1931
gcvH_3_217_D_MM9-19	655	678	789	824	1238
gcvH_3_217_W_MM1	2114	2009	2653	3036	4285
gcvH_3_217_W_MM10	1140	1337	1528	1575	2980
gcvH_3_217_W_MM11	1493	1528	1858	1863	3164
gcvH_3_217_W_MM13	1410	1439	1818	1897	3224
gcvH_3_217_W_MM16	794	836	1042	1163	1565
gcvH_3_217_W_MM19	859	1108	1258	1345	1979
gcvH_3_217_W_MM2	1439	1803	2065	727	141
gcvH_3_217_W_MM20	1007	1079	1372	1208	2092
gcvH_3_217_W_MM3	1408	1520	2256	2497	3813
gcvH_3_217_W_MM4	996	910	1216	1784	2536
gcvH_3_217_W_MM5	1851	1712	2673	2707	3860
gcvH_3_217_W_MM6	1399	1376	2614	2630	4139
gcvH_3_217_W_MM7	941	983	1418	1202	2160
gcvH_3_217_W_MM8	1242	1320	1717	1964	3204
gcvH_3_217_W_MM9	855	834	1202	1182	1959
glnS_1_17_B_MM10	891	539	617	688	630
glnS_1_17_B_MM11	652	525	669	521	652
glnS_1_17_B_MM12	688	565	806	616	803
glnS_1_17_B_MM13	402	326	531	416	604
glnS_1_17_B_MM14	956	873	1005	972	1058
glnS_1_17_B_MM2	599	291	367	138	23
glnS_1_17_B_MM3	635	388	250	217	80
glnS_1_17_B_MM4	538	366	229	123	69
glnS_1_17_B_MM5	502	574	299	213	196
glnS_1_17_B_MM6	499	407	266	124	74
glnS_1_17_B_MM7	675	452	312	241	121
glnS_1_17_B_MM8	579	528	375	219	170
glnS_1_17_B_MM9	611	561	456	340	261
glnS_1_17_C	295	244	203	126	59
glnS_1_17_D_MM2-8	413	301	319	151	44
glnS_1_17_D_MM3-10	566	564	566	499	512
glnS_1_17_D_MM4-6	300	201	177	66	45
glnS_1_17_D_MM7-9	402	282	217	57	32
glnS_1_17_D_MM9-19	598	699	679	385	373
glnS_1_17_W_MM1	225	147	85	42	20
glnS_1_17_W_MM10	623	432	275	223	156
glnS_1_17_W_MM11	218	234	224	65	42
glnS_1_17_W_MM13	386	187	134	96	65
glnS_1_17_W_MM16	368	252	141	126	50
glnS_1_17_W_MM19	1043	909	1060	741	581
glnS_1_17_W_MM2	279	210	159	101	34
glnS_1_17_W_MM20	545	454	534	235	108
glnS_1_17_W_MM3	431	344	195	233	214
glnS_1_17_W_MM4	164	203	162	101	94
glnS_1_17_W_MM5	208	190	112	80	28
glnS_1_17_W_MM6	140	128	88	31	26
glnS_1_17_W_MM7	398	268	264	147	61
glnS_1_17_W_MM8	294	162	150	81	54
glnS_1_17_W_MM9	230	167	181	132	39
glnS_2_62_C	190	214	198	55	33
glnS_3_321_B_MM10	1075	879	1018	1010	1021
glnS_3_321_B_MM11	835	814	1012	1259	1949
glnS_3_321_B_MM12	674	542	921	1010	1855
glnS_3_321_B_MM13	938	749	1092	1171	1811
glnS_3_321_B_MM14	531	775	1012	1261	1943
glnS_3_321_B_MM2	457	380	374	112	150
glnS_3_321_B_MM3	344	186	144	138	66
glnS_3_321_B_MM4	521	334	291	183	108
glnS_3_321_B_MM5	591	482	440	145	205
glnS_3_321_B_MM6	292	356	184	102	91
glnS_3_321_B_MM7	573	321	270	210	197
glnS_3_321_B_MM8	469	363	293	171	62
glnS_3_321_B_MM9	871	896	823	467	361
glnS_3_321_C	282	189	188	69	35
glnS_3_321_D_MM2-8	339	337	188	106	64
glnS_3_321_D_MM3-10	149	125	78	64	12
glnS_3_321_D_MM4-6	398	291	245	29	140
glnS_3_321_D_MM7-9	445	418	224	100	144
glnS_3_321_D_MM9-19	6	12	5	5
glnS_3_321_W_MM1	290	291	131	88	52
glnS_3_321_W_MM10	321	265	224	118	51
glnS_3_321_W_MM11	336	306	194	201	74
glnS_3_321_W_MM13	260	356	204	121	128
glnS_3_321_W_MM16	251	227	189	79	102
glnS_3_321_W_MM19	39	37	9	1
glnS_3_321_W_MM2	422	426	319	172	49
glnS_3_321_W_MM20	880	663	622	670	503
glnS_3_321_W_MM3	262	251	169	71	41
glnS_3_321_W_MM4	594	426	263	116	146
glnS_3_321_W_MM5	627	523	309	164	107
glnS_3_321_W_MM6	311	248	173	184	24
glnS_3_321_W_MM7	342	269	263	120	21
glnS_3_321_W_MM8	344	215	138	67	95
glnS_3_321_W_MM9	351	201	193	128	135
glyA_1_26_B_MM10	57	95	94	45	34
glyA_1_26_B_MM11	50	24	38	20	18
glyA_1_26_B_MM12	436	460	704	770	978
glyA_1_26_B_MM13	874	648	845	888	1086
glyA_1_26_B_MM14	699	646	790	935	1229
glyA_1_26_B_MM2	65	90	48	6	2
glyA_1_26_B_MM3	71	75	18	49	6
glyA_1_26_B_MM4	67	79	23	5	3
glyA_1_26_B_MM5	95	100	84	45	9
glyA_1_26_B_MM6	114	150	126	31	5
glyA_1_26_B_MM7	187	113	63	30	20
glyA_1_26_B_MM8	193	101	157	87	143
glyA_1_26_B_MM9	36	19	18	2
glyA_1_26_C	65	13	54		2
glyA_1_26_D_MM2-8	75	35	31	36	20
glyA_1_26_D_MM3-10	42	51	14	60	34
glyA_1_26_D_MM4-6	53	22	7	12	13
glyA_1_26_D_MM7-9	2	3	1	1
glyA_1_26_D_MM9-19	410	404	407	274	140
glyA_1_26_W_MM1	225	77	109	40	30
glyA_1_26_W_MM10	100	38	11	61	4
glyA_1_26_W_MM11	10	5	7
glyA_1_26_W_MM13	395	411	313	124	55
glyA_1_26_W_MM16	96	65	90	41	5
glyA_1_26_W_MM19	417	335	356	172	95
glyA_1_26_W_MM2	52	50	82	14	2
glyA_1_26_W_MM20	120	79	74	20	6
glyA_1_26_W_MM3	88	37	96	6	6
glyA_1_26_W_MM4	181	44	146	14	23
glyA_1_26_W_MM5	48	44	55	19
glyA_1_26_W_MM6	29	32	5		1
glyA_1_26_W_MM7	55	63	16	7
glyA_1_26_W_MM8	28	28	3	3	1
glyA_1_26_W_MM9	23	31	20	14
glyA_2_116_C	601	673	790	577	600
glyA_3_279_B_MM10	902	468	712	789	1389
glyA_3_279_B_MM11	557	767	944	914	1400
glyA_3_279_B_MM12	821	892	631	527	546
glyA_3_279_B_MM13	1349	1262	1576	1443	2447
glyA_3_279_B_MM14	919	961	1235	1328	2034
glyA_3_279_B_MM2	714	728	728	804	520
glyA_3_279_B_MM3	621	645	616	498	834
glyA_3_279_B_MM4	584	704	849	694	1203
glyA_3_279_B_MM5	879	901	1209	1037	1643
glyA_3_279_B_MM6	949	1088	1350	1640	2186
glyA_3_279_B_MM7	936	1024	1255	1247	1953
glyA_3_279_B_MM8	664	827	1080	901	1730
glyA_3_279_B_MM9	636	619	843	1041	1644
glyA_3_279_C	400	528	584	483	461
glyA_3_279_D_MM2-8	844	963	1177	1185	1769
glyA_3_279_D_MM3-10	278	295	370	219	369
glyA_3_279_D_MM4-6	673	735	874	825	1594
glyA_3_279_D_MM7-9	441	410	620	465	623
glyA_3_279_D_MM9-19	754	820	848	983	1571
glyA_3_279_W_MM1	741	823	946	750	738
glyA_3_279_W_MM10	337	328	303	304	232
glyA_3_279_W_MM11	2153	2061	2496	2363	3096
glyA_3_279_W_MM13	578	646	671	579	602
glyA_3_279_W_MM16	767	847	1050	994	1281
glyA_3_279_W_MM19	1622	1490	2388	2618	4928
glyA_3_279_W_MM2	840	795	750	655	621
glyA_3_279_W_MM20	234	288	446	638	1253
glyA_3_279_W_MM3	1332	1173	1521	1377	1540
glyA_3_279_W_MM4	1198	1032	1311	1515	2338
glyA_3_279_W_MM5	523	661	691	781	1314
glyA_3_279_W_MM6	753	825	1113	951	1066
glyA_3_279_W_MM7	747	711	868	634	791
glyA_3_279_W_MM8	724	529	714	571	956
glyA_3_279_W_MM9	362	360	386	306	498
gpmA_1_60_B_MM10	541	437	527	614	901
gpmA_1_60_B_MM11	511	369	409	397	615
gpmA_1_60_B_MM12	860	746	989	1082	1342
gpmA_1_60_B_MM13	390	314	406	378	857
gpmA_1_60_B_MM14	629	610	827	743	1063
gpmA_1_60_B_MM2	922	959	1043	1255	2150
gpmA_1_60_B_MM3	591	595	698	653	1189
gpmA_1_60_B_MM4	604	582	587	792	920
gpmA_1_60_B_MM5	459	600	557	619	877
gpmA_1_60_B_MM6	336	398	377	495	779
gpmA_1_60_B_MM7	576	535	922	929	1237
gpmA_1_60_B_MM8	978	729	670	812	1235
gpmA_1_60_B_MM9	745	611	740	860	1413
gpmA_1_60_C	680	621	908	716	1193
gpmA_1_60_D_MM2-8	518	375	655	491	774
gpmA_1_60_D_MM3-10	634	514	769	605	1114
gpmA_1_60_D_MM4-6	331	407	393	437	581
gpmA_1_60_D_MM7-9	543	474	578	563	972
gpmA_1_60_D_MM9-19	518	566	942	828	975
gpmA_1_60_W_MM1	723	575	720	703	967
gpmA_1_60_W_MM10	471	536	528	711	1048
gpmA_1_60_W_MM11	667	607	810	717	1367
gpmA_1_60_W_MM13	476	571	766	764	611
gpmA_1_60_W_MM16	767	735	1106	1247	1729
gpmA_1_60_W_MM19	570	539	926	960	1540
gpmA_1_60_W_MM2	1494	1197	1440	1452	2200
gpmA_1_60_W_MM20	579	635	1037	1133	2313
gpmA_1_60_W_MM3	490	394	438	451	609
gpmA_1_60_W_MM4	950	610	805	1031	1585
gpmA_1_60_W_MM5	667	479	793	614	1226
gpmA_1_60_W_MM6	681	535	679	593	903
gpmA_1_60_W_MM7	503	367	575	429	552
gpmA_1_60_W_MM8	1173	1005	1345	1190	1556
gpmA_1_60_W_MM9	453	486	486	571	798
gpmA_3_251_B_MM10	385	460	569	565	905
gpmA_3_251_B_MM11	317	271	345	342	264
gpmA_3_251_B_MM12	203	163	143	206	212
gpmA_3_251_B_MM13	469	516	473	291	557
gpmA_3_251_B_MM14	471	489	843	808	1121
gpmA_3_251_B_MM2	590	353	602	599	925
gpmA_3_251_B_MM3	507	465	473	440	690
gpmA_3_251_B_MM4	317	343	484	534	851
gpmA_3_251_B_MM5	265	365	455	438	777
gpmA_3_251_B_MM6	385	316	354	252	416
gpmA_3_251_B_MM7	578	575	668	762	1050
gpmA_3_251_B_MM8	630	490	572	857	1175
gpmA_3_251_B_MM9	290	285	278	297	343
gpmA_3_251_C	815	795	994	1030	1618
gpmA_3_251_D_MM2-8	519	542	797	807	1078
gpmA_3_251_D_MM3-10	309	420	321	403	648
gpmA_3_251_D_MM4-6	606	631	915	1183	2122
gpmA_3_251_D_MM7-9	429	479	551	430	748
gpmA_3_251_D_MM9-19	601	454	409	242	228
gpmA_3_251_W_MM1	693	789	902	905	1377
gpmA_3_251_W_MM10	813	688	880	798	1398
gpmA_3_251_W_MM11	399	549	528	391	639
gpmA_3_251_W_MM13	837	641	874	816	1222
gpmA_3_251_W_MM16	531	575	858	768	839
gpmA_3_251_W_MM19	648	607	582	533	575
gpmA_3_251_W_MM2	1033	867	1192	1236	1649
gpmA_3_251_W_MM20	529	647	543	620	945
gpmA_3_251_W_MM3	358	367	524	409	612
gpmA_3_251_W_MM4	447	385	418	447	579
gpmA_3_251_W_MM5	824	651	677	917	1187
gpmA_3_251_W_MM6	844	869	1266	1367	2183
gpmA_3_251_W_MM7	716	887	904	969	1338
gpmA_3_251_W_MM8	612	715	838	960	1293
gpmA_3_251_W_MM9	375	374	379	389	601
[truncated: 3,976 more rows]

## Sheet: AGTCTA
	Gly-T0	Gly-T1	Gly-T3	Gly-T5	Gly-T7
acpS_1_63_B_MM10	1500	1319	1597	1436	2010
acpS_1_63_B_MM11	509	458	433	304	413
acpS_1_63_B_MM12	684	818	883	803	976
acpS_1_63_B_MM13	578	609	605	564	682
acpS_1_63_B_MM14	600	636	833	709	834
acpS_1_63_B_MM2	669	519	744	737	836
acpS_1_63_B_MM3	694	616	802	823	794
acpS_1_63_B_MM4	627	628	696	665	896
acpS_1_63_B_MM5	730	568	633	555	782
acpS_1_63_B_MM6	591	532	482	474	403
acpS_1_63_B_MM7	663	506	650	903	1066
acpS_1_63_B_MM8	857	666	873	671	769
acpS_1_63_B_MM9	668	720	575	467	460
acpS_1_63_C	639	699	724	924	984
acpS_1_63_D_MM2-8	565	635	730	774	731
acpS_1_63_D_MM3-10	1008	799	967	843	1066
acpS_1_63_D_MM4-6	1953	1241	696	186	59
acpS_1_63_D_MM7-9	1113	1109	1030	957	698
acpS_1_63_D_MM9-19	593	600	711	599	191
acpS_1_63_W_MM1	851	841	968	1046	1117
acpS_1_63_W_MM10	817	799	994	1116	1145
acpS_1_63_W_MM11	754	652	655	651	514
acpS_1_63_W_MM13	710	624	681	769	783
acpS_1_63_W_MM16	791	785	903	751	732
acpS_1_63_W_MM19	1084	1312	3058	3251	1995
acpS_1_63_W_MM2	666	642	743	564	653
acpS_1_63_W_MM20	1092	767	580	368	230
acpS_1_63_W_MM3	515	445	716	552	548
acpS_1_63_W_MM4	1346	1119	516	202	94
acpS_1_63_W_MM5	772	895	1166	1102	1216
acpS_1_63_W_MM6	1151	925	1116	1083	968
acpS_1_63_W_MM7	1010	953	1204	1147	992
acpS_1_63_W_MM8	927	802	1172	1225	1199
acpS_1_63_W_MM9	1057	1021	1317	883	663
acpS_2_129_C	1031	943	1373	1302	1363
acpS_3_204_B_MM10	391	485	470	570	533
acpS_3_204_B_MM11	384	290	365	540	441
acpS_3_204_B_MM12	210	278	282	215	150
acpS_3_204_B_MM13	536	536	756	643	941
acpS_3_204_B_MM14	732	626	962	1147	1542
acpS_3_204_B_MM2	957	991	1222	894	1120
acpS_3_204_B_MM3	329	366	363	459	431
acpS_3_204_B_MM4	446	387	585	328	543
acpS_3_204_B_MM5	1161	1009	1233	1190	1557
acpS_3_204_B_MM6	646	702	974	786	1248
acpS_3_204_B_MM7	2040	1433	2266	2095	2563
acpS_3_204_B_MM8	989	689	928	779	902
acpS_3_204_B_MM9	576	615	579	810	1028
acpS_3_204_C	2101	1871	2074	2251	2171
acpS_3_204_D_MM2-8	701	699	851	785	822
acpS_3_204_D_MM3-10	1007	776	987	927	1039
acpS_3_204_D_MM4-6	1439	1408	1863	1889	2118
acpS_3_204_D_MM7-9	585	489	695	544	922
acpS_3_204_D_MM9-19	1087	767	938	491	579
acpS_3_204_W_MM1	828	696	688	908	949
acpS_3_204_W_MM10	658	779	1059	764	694
acpS_3_204_W_MM11	397	290	368	359	286
acpS_3_204_W_MM13	1462	1304	1953	1892	2594
acpS_3_204_W_MM16	661	650	997	1302	1550
acpS_3_204_W_MM19	464	435	370	327	343
acpS_3_204_W_MM2	729	869	928	882	968
acpS_3_204_W_MM20	359	366	500	489	624
acpS_3_204_W_MM3	838	975	1165	1304	1310
acpS_3_204_W_MM4	949	751	1044	1100	1217
acpS_3_204_W_MM5	1772	1623	2369	2318	2287
acpS_3_204_W_MM6	1264	1111	1515	1777	1353
acpS_3_204_W_MM7	641	571	792	950	845
acpS_3_204_W_MM8	1447	1049	1527	1527	1441
acpS_3_204_W_MM9	698	570	875	847	914
argG_1_24_B_MM10	1811	2004	3325	3524	6390
argG_1_24_B_MM11	1965	1744	2978	3048	5405
argG_1_24_B_MM12	2710	1937	3006	3148	5234
argG_1_24_B_MM13	1495	1558	2122	2311	4339
argG_1_24_B_MM14	854	1020	1157	1236	2228
argG_1_24_B_MM2	2210	1971	3236	2561	1182
argG_1_24_B_MM3	1381	1222	1660	1647	840
argG_1_24_B_MM4	805	943	1228	1250	1036
argG_1_24_B_MM5	1797	1918	2829	2106	2014
argG_1_24_B_MM6	1237	1314	1652	1636	1107
argG_1_24_B_MM7	955	1063	1604	1607	795
argG_1_24_B_MM8	1175	1388	1802	1763	1513
argG_1_24_B_MM9	2654	2321	3388	3330	4134
argG_1_24_C	683	584	1046	1214	223
argG_1_24_D_MM2-8	1349	1110	1697	1406	733
argG_1_24_D_MM3-10	759	736	925	1031	1299
argG_1_24_D_MM4-6	854	762	1195	852	1046
argG_1_24_D_MM7-9	676	644	942	911	422
argG_1_24_D_MM9-19	1575	1262	1625	1533	2240
argG_1_24_W_MM1	407	431	537	449	348
argG_1_24_W_MM10	884	930	1235	829	905
argG_1_24_W_MM11	1297	1054	1558	1425	913
argG_1_24_W_MM13	968	934	1110	1287	1995
argG_1_24_W_MM16	738	553	845	662	629
argG_1_24_W_MM19	1218	1014	1352	1002	721
argG_1_24_W_MM2	868	817	1177	966	807
argG_1_24_W_MM20	981	847	1217	1103	1341
argG_1_24_W_MM3	505	570	824	724	283
argG_1_24_W_MM4	2316	1852	2784	2364	1213
argG_1_24_W_MM5	655	677	977	858	447
argG_1_24_W_MM6	451	496	716	512	401
argG_1_24_W_MM7	639	605	994	719	321
argG_1_24_W_MM8	808	827	1276	1056	790
argG_1_24_W_MM9	832	726	1317	1189	677
argG_2_71_C	1492	1424	2173	1646	1805
argG_3_219_B_MM10	1169	1117	1237	1499	2050
argG_3_219_B_MM11	1062	934	1107	1161	1517
argG_3_219_B_MM12	567	560	436	422	653
argG_3_219_B_MM13	1014	877	1084	1067	1441
argG_3_219_B_MM14	441	320	355	291	287
argG_3_219_B_MM2	844	646	1079	965	746
argG_3_219_B_MM3	728	751	1217	818	505
argG_3_219_B_MM4	635	409	588	380	443
argG_3_219_B_MM5	824	776	764	808	1010
argG_3_219_B_MM6	694	584	828	903	1146
argG_3_219_B_MM7	1183	1086	1451	1568	2276
argG_3_219_B_MM8	877	892	1215	1124	1580
argG_3_219_B_MM9	1108	961	1448	1322	2082
argG_3_219_C	1082	788	1379	829	900
argG_3_219_D_MM2-8	524	723	731	693	1040
argG_3_219_D_MM3-10	601	731	752	803	922
argG_3_219_D_MM4-6	1406	1260	1819	1915	2544
argG_3_219_D_MM7-9	617	662	732	757	989
argG_3_219_D_MM9-19	1027	937	1040	1414	2157
argG_3_219_W_MM1	793	861	1066	1112	757
argG_3_219_W_MM10	963	821	1111	1373	693
argG_3_219_W_MM11	728	870	1266	974	1062
argG_3_219_W_MM13	3679	3000	4272	4424	6012
argG_3_219_W_MM16	1129	1176	1488	1349	1976
argG_3_219_W_MM19	1494	1035	1553	1455	2663
argG_3_219_W_MM2	903	513	1175	1070	509
argG_3_219_W_MM20	910	741	1253	1064	1780
argG_3_219_W_MM3	622	732	1050	858	635
argG_3_219_W_MM4	1577	1404	2229	1858	1780
argG_3_219_W_MM5	1375	1224	1726	1448	2201
argG_3_219_W_MM6	1746	2038	2219	2550	3538
argG_3_219_W_MM7	835	696	958	861	986
argG_3_219_W_MM8	580	608	592	609	843
argG_3_219_W_MM9	440	560	669	726	659
aroB_1_73_B_MM10	32	5	1
aroB_1_73_B_MM11	53	41	38	59	6
aroB_1_73_B_MM12	166	57	41	51	16
aroB_1_73_B_MM13	56	71	57	83	119
aroB_1_73_B_MM14	5	23	13	22	6
aroB_1_73_B_MM2	7	2	4
aroB_1_73_B_MM3	35	150	51	50	91
aroB_1_73_B_MM4	12	31	12	8	1
aroB_1_73_B_MM5	5	3		2
aroB_1_73_B_MM6	2	4
aroB_1_73_B_MM7	1	5	1
aroB_1_73_B_MM8	12	7	13
aroB_1_73_B_MM9	1	4
aroB_1_73_C	46	4	1	1	2
aroB_1_73_D_MM2-8	46	16	5	1	1
aroB_1_73_D_MM3-10	231	213	106	36	34
aroB_1_73_D_MM4-6	4
aroB_1_73_D_MM7-9	197	161	94	80	28
aroB_1_73_D_MM9-19	339	211	286	222	234
aroB_1_73_W_MM1	7	2			2
aroB_1_73_W_MM10	95	57	39	36	14
aroB_1_73_W_MM11	149	59	28	12	11
aroB_1_73_W_MM13	117	38	65	22	17
aroB_1_73_W_MM16
aroB_1_73_W_MM19	551	400	643	333	250
aroB_1_73_W_MM2	26	7
aroB_1_73_W_MM20	102	73	33	23	82
aroB_1_73_W_MM3	75	35	34	40	1
aroB_1_73_W_MM4	8	17	8
aroB_1_73_W_MM5	84	56	32	12	1
aroB_1_73_W_MM6	13	18	7	1	1
aroB_1_73_W_MM7	147	101	35	9	13
aroB_1_73_W_MM8	25	37	13	24
aroB_1_73_W_MM9	35	112	11	16	1
aroB_2_122_C	364	307	105	63	41
aroB_3_204_B_MM10	1131	817	1413	2581	6200
aroB_3_204_B_MM11	908	647	850	1055	2842
aroB_3_204_B_MM12	744	605	750	735	989
aroB_3_204_B_MM13	1092	823	1584	1837	3266
aroB_3_204_B_MM14	417	285	403	630	920
aroB_3_204_B_MM2	489	358	469	398	574
aroB_3_204_B_MM3	257	228	372	393	446
aroB_3_204_B_MM4	362	346	530	431	627
aroB_3_204_B_MM5	749	580	901	1107	2281
aroB_3_204_B_MM6	340	265	428	655	1172
aroB_3_204_B_MM7	553	451	767	869	1841
aroB_3_204_B_MM8	804	740	1178	1186	2267
aroB_3_204_B_MM9	386	423	521	765	1322
aroB_3_204_C	673	577	847	1008	1724
aroB_3_204_D_MM2-8	601	632	778	814	1754
aroB_3_204_D_MM3-10	270	276	414	453	725
aroB_3_204_D_MM4-6	348	301	493	494	1000
aroB_3_204_D_MM7-9	388	309	541	597	865
aroB_3_204_D_MM9-19	417	378	512	499	539
aroB_3_204_W_MM1	770	734	1020	1180	1949
aroB_3_204_W_MM10	926	837	1109	1484	2989
aroB_3_204_W_MM11	485	304	433	332	532
aroB_3_204_W_MM13	148	231	322	379	475
aroB_3_204_W_MM16	475	449	727	837	1864
aroB_3_204_W_MM19	406	434	457	550	667
aroB_3_204_W_MM2	728	593	668	749	1273
aroB_3_204_W_MM20	798	545	386	478	686
aroB_3_204_W_MM3	651	418	708	728	1104
aroB_3_204_W_MM4	448	488	605	503	831
aroB_3_204_W_MM5	433	341	478	788	1234
aroB_3_204_W_MM6	988	792	1123	1306	2529
aroB_3_204_W_MM7	771	649	978	1284	2414
aroB_3_204_W_MM8	411	495	776	961	1867
aroB_3_204_W_MM9	446	447	691	977	1742
aroE_1_28_B_MM10	1038	834	1114	763	780
aroE_1_28_B_MM11	780	960	1503	1370	2458
aroE_1_28_B_MM12	691	711	965	969	1388
aroE_1_28_B_MM13	770	798	923	1098	1570
aroE_1_28_B_MM14	948	929	1001	1146	1321
aroE_1_28_B_MM2	776	852	795	592	483
aroE_1_28_B_MM3	809	768	661	569	511
aroE_1_28_B_MM4	885	752	586	421	610
aroE_1_28_B_MM5	1148	1105	1325	1110	1236
aroE_1_28_B_MM6	1133	900	1114	900	1310
aroE_1_28_B_MM7	1536	1367	1564	1899	2287
aroE_1_28_B_MM8	2172	1664	2253	1924	2222
aroE_1_28_B_MM9	755	512	665	669	897
aroE_1_28_C	716	655	527	443	410
aroE_1_28_D_MM2-8	995	922	952	979	1124
aroE_1_28_D_MM3-10	1892	1325	1760	1666	2486
aroE_1_28_D_MM4-6	1718	1503	1999	1475	1602
aroE_1_28_D_MM7-9	968	867	1052	980	1711
aroE_1_28_D_MM9-19	446	517	563	470	919
aroE_1_28_W_MM1	1369	1069	839	511	451
aroE_1_28_W_MM10	852	682	824	647	610
aroE_1_28_W_MM11	871	745	813	713	369
aroE_1_28_W_MM13	1086	812	833	697	418
aroE_1_28_W_MM16	1039	892	836	538	540
aroE_1_28_W_MM19	840	736	917	673	692
aroE_1_28_W_MM2	1342	1183	1042	693	490
aroE_1_28_W_MM20	1106	1120	1297	1415	2156
aroE_1_28_W_MM3	1355	884	973	569	379
aroE_1_28_W_MM4	870	842	872	740	470
aroE_1_28_W_MM5	1425	1262	1202	1024	780
aroE_1_28_W_MM6	892	775	811	581	399
aroE_1_28_W_MM7	1324	1301	1151	777	705
aroE_1_28_W_MM8	1017	951	876	708	253
aroE_1_28_W_MM9	1584	1119	1186	652	755
aroE_2_94_C	1272	1291	1263	973	722
aroE_3_209_B_MM10	1126	1085	1433	1383	2721
aroE_3_209_B_MM11	818	900	1337	1588	2596
aroE_3_209_B_MM12	623	662	950	1175	2217
aroE_3_209_B_MM13	1586	1301	1913	2016	3933
aroE_3_209_B_MM14	906	896	1434	1602	3163
aroE_3_209_B_MM2	1258	1219	1366	1083	669
aroE_3_209_B_MM3	1174	1015	1196	791	983
aroE_3_209_B_MM4	1269	1376	1621	1302	1069
aroE_3_209_B_MM5	1317	1345	1547	1200	1007
aroE_3_209_B_MM6	1445	1614	2265	1406	1276
aroE_3_209_B_MM7	1851	1736	2141	1576	1611
aroE_3_209_B_MM8	1745	1706	1863	1702	1739
aroE_3_209_B_MM9	1750	2190	2802	3561	5479
aroE_3_209_C	1750	1445	1575	1195	949
aroE_3_209_D_MM2-8	1896	1772	2275	1468	1407
aroE_3_209_D_MM3-10	1025	1095	1154	792	737
aroE_3_209_D_MM4-6	1417	1395	1612	1325	1152
aroE_3_209_D_MM7-9	2754	2575	4161	4244	6315
aroE_3_209_D_MM9-19	3899	3420	5677	7210	11572
aroE_3_209_W_MM1	1742	1648	2151	1357	972
aroE_3_209_W_MM10	2069	1751	1900	1312	712
aroE_3_209_W_MM11	721	735	795	442	422
aroE_3_209_W_MM13	722	665	559	522	392
aroE_3_209_W_MM16	1003	731	638	681	553
aroE_3_209_W_MM19	982	887	904	1197	1901
aroE_3_209_W_MM2	990	991	1061	633	470
aroE_3_209_W_MM20	1489	1261	1950	2237	5248
aroE_3_209_W_MM3	1980	1876	2405	1442	1424
aroE_3_209_W_MM4	713	937	976	663	657
aroE_3_209_W_MM5	2473	2301	2572	1861	1835
aroE_3_209_W_MM6	1122	1213	1368	1071	744
aroE_3_209_W_MM7	1198	1309	1297	756	631
aroE_3_209_W_MM8	815	1001	936	596	649
aroE_3_209_W_MM9	1019	1168	1151	1046	1066
birA_1_14_B_MM10	773	679	1171	819	1344
birA_1_14_B_MM11	664	546	706	626	856
birA_1_14_B_MM12	1122	1297	1604	1633	1838
birA_1_14_B_MM13	1152	992	1507	1203	1266
birA_1_14_B_MM14	1117	1121	1764	1484	2027
birA_1_14_B_MM2	501	404	495	581	1060
birA_1_14_B_MM3	660	547	633	781	1126
birA_1_14_B_MM4	410	401	425	445	764
birA_1_14_B_MM5	1452	1066	1365	1808	2270
birA_1_14_B_MM6	1049	1045	1528	1554	2125
birA_1_14_B_MM7	683	599	740	772	1185
birA_1_14_B_MM8	800	607	659	720	951
birA_1_14_B_MM9	442	427	675	483	896
birA_1_14_C	602	685	1195	660	336
birA_1_14_D_MM2-8	760	590	793	1102	1339
birA_1_14_D_MM3-10	467	518	603	858	1151
birA_1_14_D_MM4-6	488	439	619	658	1000
birA_1_14_D_MM7-9	567	658	874	673	940
birA_1_14_D_MM9-19	818	627	643	768	1265
birA_1_14_W_MM1	535	601	692	949	702
birA_1_14_W_MM10	774	626	1124	1132	870
birA_1_14_W_MM11	776	563	1115	886	713
birA_1_14_W_MM13	481	541	819	663	565
birA_1_14_W_MM16	590	468	1057	1128	808
birA_1_14_W_MM19	1215	909	1378	1314	1565
birA_1_14_W_MM2	666	696	1162	1126	1345
birA_1_14_W_MM20	613	602	833	704	846
birA_1_14_W_MM3	585	578	897	1078	895
birA_1_14_W_MM4	636	618	1192	1321	1835
birA_1_14_W_MM5	727	494	1030	789	351
birA_1_14_W_MM6	963	588	1021	1324	1413
birA_1_14_W_MM7	801	749	1539	1256	1058
birA_1_14_W_MM8	751	703	873	1363	1684
birA_1_14_W_MM9	756	656	913	1036	1153
birA_2_36_C	230	190	181	137	175
birA_3_245_B_MM10	845	833	981	1338	1767
birA_3_245_B_MM11	924	793	914	1016	1465
birA_3_245_B_MM12	634	891	1162	1045	1873
birA_3_245_B_MM13	1544	1320	2091	1817	2114
birA_3_245_B_MM14	475	357	612	589	1112
birA_3_245_B_MM2	580	474	606	891	1403
birA_3_245_B_MM3	466	479	762	783	1433
birA_3_245_B_MM4	322	329	395	331	473
birA_3_245_B_MM5	762	707	818	919	1387
birA_3_245_B_MM6	899	575	917	905	1206
birA_3_245_B_MM7	1666	1528	2130	2617	4246
birA_3_245_B_MM8	659	808	1150	1170	1997
birA_3_245_B_MM9	804	680	875	1016	1576
birA_3_245_C	557	707	1048	940	1079
birA_3_245_D_MM2-8	1034	898	1300	1307	2185
birA_3_245_D_MM3-10	609	538	774	815	1133
birA_3_245_D_MM4-6	555	574	588	722	1061
birA_3_245_D_MM7-9	1162	965	1591	1510	1695
birA_3_245_D_MM9-19	1115	811	853	880	1081
birA_3_245_W_MM1	757	687	1129	1267	1615
birA_3_245_W_MM10	1180	1027	1657	1594	1536
birA_3_245_W_MM11	797	749	978	1131	1354
birA_3_245_W_MM13	437	568	859	743	952
birA_3_245_W_MM16	508	369	605	575	1097
birA_3_245_W_MM19	388	454	463	406	433
birA_3_245_W_MM2	720	637	903	1076	1446
birA_3_245_W_MM20	932	862	1352	1401	2086
birA_3_245_W_MM3	708	743	997	1033	816
birA_3_245_W_MM4	411	469	664	578	823
birA_3_245_W_MM5	898	1009	1292	1501	1507
birA_3_245_W_MM6	407	486	620	622	598
birA_3_245_W_MM7	677	569	888	853	948
birA_3_245_W_MM8	689	637	1053	967	1011
birA_3_245_W_MM9	719	694	1277	1085	1253
carA_1_38_B_MM10	427	339	423	215	159
carA_1_38_B_MM11	465	643	577	474	733
carA_1_38_B_MM12	836	578	643	817	1035
carA_1_38_B_MM13	833	800	1054	1088	1327
carA_1_38_B_MM14	451	413	548	545	753
carA_1_38_B_MM2	217	203	241	92	110
carA_1_38_B_MM3	872	551	728	503	447
carA_1_38_B_MM4	123	105	157	40	31
carA_1_38_B_MM5	1108	885	901	700	612
carA_1_38_B_MM6	149	169	172	95	128
carA_1_38_B_MM7	250	191	163	137	119
carA_1_38_B_MM8	369	315	311	220	291
carA_1_38_B_MM9	365	441	489	226	123
carA_1_38_C	174	89	97	58	35
carA_1_38_D_MM2-8	405	191	253	157	58
carA_1_38_D_MM3-10	151	114	83	93	14
carA_1_38_D_MM4-6	67	10	27	18	1
carA_1_38_D_MM7-9	143	92	110	50	17
carA_1_38_D_MM9-19	94	48	84	26	15
carA_1_38_W_MM1	118	96	80	28	82
carA_1_38_W_MM10	135	185	225	140	51
carA_1_38_W_MM11	196	158	146	110	60
carA_1_38_W_MM13	124	137	103	102	40
carA_1_38_W_MM16	358	388	341	306	213
carA_1_38_W_MM19	25	9	24		12
carA_1_38_W_MM2	279	193	230	96	68
carA_1_38_W_MM20	668	478	420	304	184
carA_1_38_W_MM3	104	82	102	84	17
carA_1_38_W_MM4	90	48	65	9
carA_1_38_W_MM5	219	154	179	100	85
carA_1_38_W_MM6	124	106	104	50	26
carA_1_38_W_MM7	87	148	120	88	11
carA_1_38_W_MM8	111	120	123	63	52
carA_1_38_W_MM9	164	166	195	30	68
carA_2_126_C	159	160	133	103	98
carA_3_252_B_MM10	607	540	844	781	965
carA_3_252_B_MM11	741	801	1064	993	1544
carA_3_252_B_MM12	3009	2586	3265	3208	4148
carA_3_252_B_MM13	799	808	962	1114	1199
carA_3_252_B_MM14	2300	1826	2519	2391	3286
carA_3_252_B_MM2	665	572	590	524	261
carA_3_252_B_MM3	1081	847	975	651	478
carA_3_252_B_MM4	520	515	626	501	318
carA_3_252_B_MM5	433	378	368	438	506
carA_3_252_B_MM6	642	610	936	875	908
carA_3_252_B_MM7	1037	834	985	1006	916
carA_3_252_B_MM8	529	530	587	653	657
carA_3_252_B_MM9	726	647	861	996	1440
carA_3_252_C	353	232	290	230	133
carA_3_252_D_MM2-8	756	684	696	672	1082
carA_3_252_D_MM3-10	374	377	312	276	142
carA_3_252_D_MM4-6	433	358	446	381	593
carA_3_252_D_MM7-9	749	702	794	792	862
carA_3_252_D_MM9-19	850	838	1145	1557	2463
carA_3_252_W_MM1	1164	995	1055	846	633
carA_3_252_W_MM10	473	233	249	146	90
carA_3_252_W_MM11	782	586	831	512	469
carA_3_252_W_MM13	695	612	676	568	546
carA_3_252_W_MM16	599	536	733	537	458
carA_3_252_W_MM19	724	812	1084	1165	2098
carA_3_252_W_MM2	415	305	457	238	209
carA_3_252_W_MM20	323	555	773	875	1830
carA_3_252_W_MM3	540	555	600	378	420
carA_3_252_W_MM4	970	734	1056	603	417
carA_3_252_W_MM5	518	363	657	590	359
carA_3_252_W_MM6	410	288	370	298	216
carA_3_252_W_MM7	2017	1412	1843	1936	1291
carA_3_252_W_MM8	354	285	399	417	204
carA_3_252_W_MM9	532	413	519	457	397
dapA_1_98_B_MM10	975	775	1036	1146	1270
dapA_1_98_B_MM11	1996	1658	2137	2370	3180
dapA_1_98_B_MM12	1738	1514	1889	1899	2499
dapA_1_98_B_MM13	833	844	1023	1138	1232
dapA_1_98_B_MM14	834	756	1069	1081	1301
dapA_1_98_B_MM2	818	805	696	602	530
dapA_1_98_B_MM3	1333	1102	1474	835	890
dapA_1_98_B_MM4	1694	1501	2131	1418	1088
dapA_1_98_B_MM5	1524	1241	1380	869	740
dapA_1_98_B_MM6	745	904	1045	765	547
dapA_1_98_B_MM7	1244	859	989	797	1193
dapA_1_98_B_MM8	641	661	739	673	776
dapA_1_98_B_MM9	1137	930	1031	848	936
dapA_1_98_C	909	800	1035	670	515
dapA_1_98_D_MM2-8	808	1012	1132	1091	1641
dapA_1_98_D_MM3-10	707	687	754	804	996
dapA_1_98_D_MM4-6	1825	1741	2161	1569	1475
dapA_1_98_D_MM7-9	1880	2001	2417	2213	2619
dapA_1_98_D_MM9-19	445	519	480	728	748
dapA_1_98_W_MM1	1407	1490	1782	1125	782
dapA_1_98_W_MM10	1427	1418	1713	1000	828
dapA_1_98_W_MM11	1358	1314	1678	1307	1048
dapA_1_98_W_MM13	705	673	797	554	594
dapA_1_98_W_MM16	1077	924	1075	739	925
dapA_1_98_W_MM19	710	682	720	984	1471
dapA_1_98_W_MM2	774	905	1104	786	766
dapA_1_98_W_MM20	663	589	855	1005	1896
dapA_1_98_W_MM3	741	649	908	755	666
dapA_1_98_W_MM4	838	936	798	840	631
dapA_1_98_W_MM5	963	895	1280	883	1140
dapA_1_98_W_MM6	678	679	709	425	337
dapA_1_98_W_MM7	594	798	860	526	485
dapA_1_98_W_MM8	627	842	1053	875	1044
dapA_1_98_W_MM9	840	747	1005	518	690
dapA_2_131_C	1164	895	1344	1180	1215
dapA_3_214_B_MM10	1665	1580	1708	2103	1812
dapA_3_214_B_MM11	1562	1528	1997	2127	2314
dapA_3_214_B_MM12	1346	1399	2159	2311	3654
dapA_3_214_B_MM13	862	853	1265	1294	2345
dapA_3_214_B_MM14	1322	1285	1612	1720	2844
dapA_3_214_B_MM2	1350	1350	1726	1114	844
dapA_3_214_B_MM3	1384	1150	1243	1026	936
dapA_3_214_B_MM4	1127	963	1090	916	785
dapA_3_214_B_MM5	1811	1742	2187	1823	1329
dapA_3_214_B_MM6	669	818	672	535	448
dapA_3_214_B_MM7	876	814	907	690	657
dapA_3_214_B_MM8	964	1063	1500	1086	959
dapA_3_214_B_MM9	1226	1264	1807	1392	1395
dapA_3_214_C	1406	1217	1284	913	681
dapA_3_214_D_MM2-8	847	711	1004	749	543
dapA_3_214_D_MM3-10	1002	956	1116	756	675
dapA_3_214_D_MM4-6	1348	1176	1334	790	810
dapA_3_214_D_MM7-9	1464	1313	1512	1374	1196
dapA_3_214_D_MM9-19	907	780	590	175	198
dapA_3_214_W_MM1	749	757	884	563	570
dapA_3_214_W_MM10	1227	1175	1245	1048	605
dapA_3_214_W_MM11	1040	805	858	603	525
dapA_3_214_W_MM13	867	802	1205	782	1024
dapA_3_214_W_MM16	1092	1117	1314	927	645
dapA_3_214_W_MM19	1562	1083	842	426	552
dapA_3_214_W_MM2	814	946	1008	689	679
dapA_3_214_W_MM20	1444	1039	1672	1641	2120
dapA_3_214_W_MM3	511	587	683	558	432
dapA_3_214_W_MM4	1264	1154	1232	996	936
dapA_3_214_W_MM5	821	985	983	730	595
dapA_3_214_W_MM6	869	975	1004	724	471
dapA_3_214_W_MM7	772	655	775	640	327
dapA_3_214_W_MM8	1368	1166	1406	895	656
dapA_3_214_W_MM9	861	873	925	701	629
dapB_1_18_B_MM10	39		14	2	6
dapB_1_18_B_MM11	50	69	110	57	48
dapB_1_18_B_MM12	13	4		2	6
dapB_1_18_B_MM13	219	209	237	196	209
dapB_1_18_B_MM14	291	184	222	116	225
dapB_1_18_B_MM2		7	3	2	2
dapB_1_18_B_MM3	40	38	40	37	19
dapB_1_18_B_MM4		22	1		1
dapB_1_18_B_MM5		7	11	8
dapB_1_18_B_MM6	6	6	2	2	2
dapB_1_18_B_MM7	17	2		7	1
dapB_1_18_B_MM8		1	2	2	1
dapB_1_18_B_MM9	1	6	4		1
dapB_1_18_C	2		5
dapB_1_18_D_MM2-8	12	3	39	25
dapB_1_18_D_MM3-10	7
dapB_1_18_D_MM4-6	19	13	23	8
dapB_1_18_D_MM7-9	126	165	267	111	117
dapB_1_18_D_MM9-19	1
dapB_1_18_W_MM1	53	27	88	55	8
dapB_1_18_W_MM10		7	2
dapB_1_18_W_MM11	11	3	1	3	17
dapB_1_18_W_MM13		6	8
dapB_1_18_W_MM16	841	717	659	380	265
dapB_1_18_W_MM19	4	1	2	17
dapB_1_18_W_MM2	14	20	14	3	1
dapB_1_18_W_MM20	5	2	1	7
dapB_1_18_W_MM3	26	25	41	27	18
dapB_1_18_W_MM4	7	28	27	6
dapB_1_18_W_MM5	36	25	26	9	14
dapB_1_18_W_MM6
dapB_1_18_W_MM7	8	6	15	1	7
dapB_1_18_W_MM8	1	17		15	8
dapB_1_18_W_MM9	9	4	14	18	1
dapB_2_54_C	722	677	724	459	313
dapB_3_239_B_MM10	1211	1238	1881	1413	1210
dapB_3_239_B_MM11	788	641	966	640	1021
dapB_3_239_B_MM12	750	888	1396	1132	1673
dapB_3_239_B_MM13	3	2		5	2
dapB_3_239_B_MM14	1033	739	1071	1328	2003
dapB_3_239_B_MM2	942	1147	1009	659	330
dapB_3_239_B_MM3	870	914	760	439	354
dapB_3_239_B_MM4	1383	1525	1524	810	586
dapB_3_239_B_MM5	2330	2203	2389	1178	956
dapB_3_239_B_MM6	802	1091	953	690	723
dapB_3_239_B_MM7	1023	1082	1371	718	816
dapB_3_239_B_MM8	1995	1769	1926	1079	949
dapB_3_239_B_MM9	731	597	538	441	362
dapB_3_239_C	930	922	1057	366	407
dapB_3_239_D_MM2-8	897	1160	1072	649	470
dapB_3_239_D_MM3-10	897	873	871	632	278
dapB_3_239_D_MM4-6	1553	1546	1629	924	956
dapB_3_239_D_MM7-9	1829	1700	1936	1001	696
dapB_3_239_D_MM9-19	722	881	873	947	986
dapB_3_239_W_MM1	2496	2077	1830	817	591
dapB_3_239_W_MM10	1099	937	769	367	263
dapB_3_239_W_MM11	548	496	503	238	149
dapB_3_239_W_MM13	780	866	814	365	247
dapB_3_239_W_MM16	538	736	666	313	282
dapB_3_239_W_MM19	820	919	889	536	378
dapB_3_239_W_MM2	3404	3068	2767	1418	887
dapB_3_239_W_MM20	1126	965	1404	1265	2000
dapB_3_239_W_MM3	809	724	719	260	199
dapB_3_239_W_MM4	656	562	569	258	311
dapB_3_239_W_MM5	689	901	770	458	263
dapB_3_239_W_MM6	952	1285	1079	527	412
dapB_3_239_W_MM7	1116	1048	1111	1403	417
dapB_3_239_W_MM8	2790	2674	2784	1565	1194
dapB_3_239_W_MM9	812	849	845	403	317
dnaA_1_32_B_MM10	1
dnaA_1_32_B_MM11	9	11	3	3	3
dnaA_1_32_B_MM12	4	1		14	6
dnaA_1_32_B_MM13	8				1
dnaA_1_32_B_MM14	16	3	1	4	11
dnaA_1_32_B_MM2		6
dnaA_1_32_B_MM3		2
dnaA_1_32_B_MM4	2
dnaA_1_32_B_MM5	3
dnaA_1_32_B_MM6		1	1	2	2
dnaA_1_32_B_MM7			5
dnaA_1_32_B_MM8	5	1		1
dnaA_1_32_B_MM9
dnaA_1_32_C
dnaA_1_32_D_MM2-8			4	2
dnaA_1_32_D_MM3-10			1	1
dnaA_1_32_D_MM4-6	1
dnaA_1_32_D_MM7-9	3
dnaA_1_32_D_MM9-19	1
dnaA_1_32_W_MM1
dnaA_1_32_W_MM10
dnaA_1_32_W_MM11	1	1
dnaA_1_32_W_MM13
dnaA_1_32_W_MM16	543	224	56	44	18
dnaA_1_32_W_MM19
dnaA_1_32_W_MM2	2
dnaA_1_32_W_MM20
dnaA_1_32_W_MM4	1	6	1
dnaA_1_32_W_MM5
dnaA_1_32_W_MM6	8	10		1
dnaA_1_32_W_MM7
dnaA_1_32_W_MM8
dnaA_1_32_W_MM9
dnaA_2_81_C	79	27	2		6
dnaA_3_212_B_MM10	950	886	865	612	454
dnaA_3_212_B_MM11	834	735	741	595	857
dnaA_3_212_B_MM12	1155	1109	1301	1020	1125
dnaA_3_212_B_MM13	653	852	826	947	1246
dnaA_3_212_B_MM14	934	865	1077	1068	1269
dnaA_3_212_B_MM2	869	508	913	556	767
dnaA_3_212_B_MM3	206	109	6	3	11
dnaA_3_212_B_MM4	146	76	44	46	19
dnaA_3_212_B_MM5	329	204	83	36	18
dnaA_3_212_B_MM6	470	247	70	54	2
dnaA_3_212_B_MM7	860	421	186	67	23
dnaA_3_212_B_MM8	344	193	111	21	7
dnaA_3_212_B_MM9	587	486	298	52	25
dnaA_3_212_C	167	53	6	11	9
dnaA_3_212_D_MM2-8	199	186	100	54	32
dnaA_3_212_D_MM3-10	1133	733	495	440	204
dnaA_3_212_D_MM4-6	214	184	67	2	4
dnaA_3_212_D_MM7-9	154	55	33	22	30
dnaA_3_212_D_MM9-19	639	410	406	182	20
dnaA_3_212_W_MM1	188	132	43	2	1
dnaA_3_212_W_MM10	79	99	39	70	63
dnaA_3_212_W_MM11	166	82	8	30	6
dnaA_3_212_W_MM13	133	60	30	12	8
dnaA_3_212_W_MM16	16	34	10	1	2
dnaA_3_212_W_MM19	286	142	106	36	226
dnaA_3_212_W_MM2	119	66	66	5	20
dnaA_3_212_W_MM20	906	772	448	206	197
dnaA_3_212_W_MM3	208	105	51	28	4
dnaA_3_212_W_MM4	138	49	27	4	3
dnaA_3_212_W_MM5	183	93	32	10
dnaA_3_212_W_MM6	102	91	29	2	76
dnaA_3_212_W_MM7	157	103	12	16	2
dnaA_3_212_W_MM8	56	57	22	1	11
dnaA_3_212_W_MM9	84	57	62	65	39
dnaB_1_16_B_MM10	757	746	675	556	936
dnaB_1_16_B_MM11	1028	1069	1238	1099	1607
dnaB_1_16_B_MM12	1054	746	953	727	729
dnaB_1_16_B_MM13	667	529	543	481	474
dnaB_1_16_B_MM14	946	762	866	1027	1319
dnaB_1_16_B_MM2	1179	727	340	149	75
dnaB_1_16_B_MM3	734	512	262	68	2
dnaB_1_16_B_MM4	404	457	193	57	16
dnaB_1_16_B_MM5	569	488	213	70	11
dnaB_1_16_B_MM6	858	723	359	136	67
dnaB_1_16_B_MM7	797	536	346	204	178
dnaB_1_16_B_MM8	816	685	638	447	465
dnaB_1_16_B_MM9	1224	890	1055	1097	1602
dnaB_1_16_C	666	388	261	44	10
dnaB_1_16_D_MM2-8	1633	1053	436	126	39
dnaB_1_16_D_MM3-10	831	578	269	65	53
dnaB_1_16_D_MM4-6	596	407	229	65	30
dnaB_1_16_D_MM7-9	783	444	204	34	17
dnaB_1_16_D_MM9-19	812	572	154	94	25
dnaB_1_16_W_MM1	816	575	240	56	34
dnaB_1_16_W_MM10	651	484	300	45	14
dnaB_1_16_W_MM11	908	599	287	49	7
dnaB_1_16_W_MM13	842	466	148	56	26
dnaB_1_16_W_MM16	613	457	143	47	14
dnaB_1_16_W_MM19	524	439	135	62	19
dnaB_1_16_W_MM2	1341	704	384	85	57
dnaB_1_16_W_MM20	1193	967	545	230	53
dnaB_1_16_W_MM3	425	422	140	65	11
dnaB_1_16_W_MM4	919	656	290	73	85
dnaB_1_16_W_MM5	1499	801	420	95	18
dnaB_1_16_W_MM6	937	526	197	74	7
dnaB_1_16_W_MM7	916	595	298	49	17
dnaB_1_16_W_MM8	1462	892	433	159	108
dnaB_1_16_W_MM9	1247	702	432	110	18
dnaB_2_40_C	2067	1477	627	224	116
dnaB_3_279_B_MM10	1503	1443	2289	3177	4425
dnaB_3_279_B_MM11	2158	1660	2507	2693	3790
dnaB_3_279_B_MM12	1558	1416	2076	2511	3903
dnaB_3_279_B_MM13	1026	1005	1359	1417	2213
dnaB_3_279_B_MM14	1306	1362	1693	2169	2796
dnaB_3_279_B_MM2	923	590	199	52	24
dnaB_3_279_B_MM3	1211	833	375	96	111
dnaB_3_279_B_MM4	1603	1271	611	187	57
dnaB_3_279_B_MM5	607	479	359	295	225
dnaB_3_279_B_MM6	1154	1012	977	944	1549
dnaB_3_279_B_MM7	548	617	629	696	1063
dnaB_3_279_B_MM8	1205	990	1334	1472	2494
dnaB_3_279_B_MM9	446	470	407	323	395
dnaB_3_279_C	496	497	174	54	8
dnaB_3_279_D_MM2-8	1088	978	488	349	366
dnaB_3_279_D_MM3-10	1883	1587	1333	1206	1386
dnaB_3_279_D_MM4-6	822	791	679	686	907
dnaB_3_279_D_MM7-9	1219	893	849	699	1056
dnaB_3_279_D_MM9-19	744	701	676	576	980
dnaB_3_279_W_MM1	483	501	113	51	15
dnaB_3_279_W_MM10	785	605	284	70	57
dnaB_3_279_W_MM11	973	653	393	124	63
dnaB_3_279_W_MM13	2031	1512	866	302	127
dnaB_3_279_W_MM16	1371	964	600	245	161
dnaB_3_279_W_MM19	1504	1396	1275	1306	2059
dnaB_3_279_W_MM2	982	1024	479	188	73
dnaB_3_279_W_MM20	1904	1566	1577	1756	2749
dnaB_3_279_W_MM3	934	632	319	222	78
dnaB_3_279_W_MM4	536	391	216	44	4
dnaB_3_279_W_MM5	895	642	329	145	100
dnaB_3_279_W_MM6	1219	953	452	185	86
dnaB_3_279_W_MM7	1013	716	305	137	108
dnaB_3_279_W_MM8	1888	1368	810	187	34
dnaB_3_279_W_MM9	1105	804	432	134	47
dnaE_1_10_B_MM10	818	590	572	308	201
dnaE_1_10_B_MM11	830	692	752	746	1038
dnaE_1_10_B_MM12	1005	1018	944	983	1352
dnaE_1_10_B_MM13	551	692	812	753	1073
dnaE_1_10_B_MM14	397	435	467	354	513
dnaE_1_10_B_MM2	1044	829	747	519	242
dnaE_1_10_B_MM3	1453	1133	931	603	447
dnaE_1_10_B_MM4	1240	1048	1043	685	461
dnaE_1_10_B_MM5	780	656	629	350	294
dnaE_1_10_B_MM6	1584	1427	1242	872	517
dnaE_1_10_B_MM7	1354	861	920	533	369
dnaE_1_10_B_MM8	829	817	784	497	344
dnaE_1_10_B_MM9	1276	842	996	748	1122
dnaE_1_10_C	598	483	430	258	235
dnaE_1_10_D_MM2-8	976	898	788	445	410
dnaE_1_10_D_MM3-10	631	541	512	230	249
dnaE_1_10_D_MM4-6	1403	896	818	551	374
dnaE_1_10_D_MM7-9	529	495	449	287	222
dnaE_1_10_D_MM9-19	440	334	293	81	55
dnaE_1_10_W_MM1	688	545	455	224	142
dnaE_1_10_W_MM10	556	516	387	234	95
dnaE_1_10_W_MM11	1338	951	810	627	451
dnaE_1_10_W_MM13	1717	1283	1133	668	596
dnaE_1_10_W_MM16	1183	869	728	405	223
dnaE_1_10_W_MM19	1217	687	462	181	98
dnaE_1_10_W_MM2	1060	914	818	327	224
dnaE_1_10_W_MM20	642	714	689	456	385
dnaE_1_10_W_MM3	2218	1776	1531	1090	546
dnaE_1_10_W_MM4	1210	841	514	524	598
dnaE_1_10_W_MM5	1210	1017	864	406	240
dnaE_1_10_W_MM6	1023	677	635	415	233
dnaE_1_10_W_MM7	1140	714	516	371	189
dnaE_1_10_W_MM8	741	702	591	388	241
dnaE_1_10_W_MM9	2007	1500	1280	680	641
dnaE_2_109_C	779	819	755	606	417
dnaE_3_216_B_MM10	3299	2616	3531	4070	6797
dnaE_3_216_B_MM11	2848	2521	3467	3201	4463
dnaE_3_216_B_MM12	1731	1513	1646	1748	1849
dnaE_3_216_B_MM13	646	936	978	1168	1761
dnaE_3_216_B_MM14	1033	1175	1432	1282	1758
dnaE_3_216_B_MM2	1063	873	505	321	214
dnaE_3_216_B_MM3	1677	1244	493	328	142
dnaE_3_216_B_MM4	1814	1341	887	483	223
dnaE_3_216_B_MM5	780	610	391	172	70
dnaE_3_216_B_MM6	2303	1488	1227	658	431
dnaE_3_216_B_MM7	1004	822	605	305	108
dnaE_3_216_B_MM8	454	377	169	173	54
dnaE_3_216_B_MM9	1406	931	725	251	239
dnaE_3_216_C	957	785	384	323	270
dnaE_3_216_D_MM2-8	999	767	345	180	180
dnaE_3_216_D_MM3-10	1376	1181	1479	1945	3818
dnaE_3_216_D_MM4-6	647	563	379	227	145
dnaE_3_216_D_MM7-9	1156	995	494	276	230
dnaE_3_216_D_MM9-19	1661	1420	2246	2723	4777
dnaE_3_216_W_MM1	946	636	376	266	76
dnaE_3_216_W_MM10	770	885	914	950	1774
dnaE_3_216_W_MM11	1102	829	956	1083	1499
dnaE_3_216_W_MM13	799	749	739	1277	1937
dnaE_3_216_W_MM16	660	726	728	929	971
dnaE_3_216_W_MM19	650	612	1054	1109	2376
dnaE_3_216_W_MM2	1367	1078	556	313	130
dnaE_3_216_W_MM20	687	777	1192	1430	2754
dnaE_3_216_W_MM3	1156	953	434	223	179
dnaE_3_216_W_MM4	940	844	490	317	174
dnaE_3_216_W_MM5	1044	986	543	243	107
dnaE_3_216_W_MM6	2480	1797	950	434	266
dnaE_3_216_W_MM7	1732	1568	990	408	180
dnaE_3_216_W_MM8	656	505	297	113	59
dnaE_3_216_W_MM9	1386	978	457	225	109
dnaX_1_33_B_MM10	768	623	833	1042	1716
dnaX_1_33_B_MM11	1606	1402	2190	2293	3321
dnaX_1_33_B_MM12	853	810	1039	1249	1862
dnaX_1_33_B_MM13	844	814	1070	1099	1800
dnaX_1_33_B_MM14	922	937	1219	1273	2213
dnaX_1_33_B_MM2	573	345	195	96	2
dnaX_1_33_B_MM3	325	317	207	145	228
dnaX_1_33_B_MM4	528	366	214	78	18
dnaX_1_33_B_MM5	482	482	216	72	22
dnaX_1_33_B_MM6	861	732	509	162	62
dnaX_1_33_B_MM7	479	392	217	61	16
dnaX_1_33_B_MM8	1197	974	580	171	51
dnaX_1_33_B_MM9	944	821	1126	1264	2418
dnaX_1_33_C	906	568	451	306	590
dnaX_1_33_D_MM2-8	815	469	209	52	38
dnaX_1_33_D_MM3-10	282	264	101	23	11
dnaX_1_33_D_MM4-6	869	630	400	69	23
dnaX_1_33_D_MM7-9	1346	1259	1425	1516	2335
dnaX_1_33_D_MM9-19	439	530	512	521	1036
dnaX_1_33_W_MM1	1120	820	535	133	11
dnaX_1_33_W_MM10	633	473	214	101	13
dnaX_1_33_W_MM11	1134	776	338	140	5
dnaX_1_33_W_MM13	767	409	357	102	19
dnaX_1_33_W_MM16	183	108	32	14	2
dnaX_1_33_W_MM19	469	442	325	130	123
dnaX_1_33_W_MM2	627	415	166	81	19
dnaX_1_33_W_MM20	575	360	270	111	13
dnaX_1_33_W_MM3	268	252	206	18
dnaX_1_33_W_MM4	518	398	204	61	11
dnaX_1_33_W_MM5	1439	1025	547	117	26
dnaX_1_33_W_MM6	394	296	182	49	3
dnaX_1_33_W_MM7	478	386	191	49	2
dnaX_1_33_W_MM8	376	405	232	63	26
dnaX_1_33_W_MM9	339	303	157	44	11
dnaX_2_60_C	1487	1312	594	225	47
dnaX_3_206_B_MM10	1144	1241	1414	1411	2724
dnaX_3_206_B_MM11	1857	1724	2858	1725	2145
dnaX_3_206_B_MM12	1212	1178	1368	1366	1768
dnaX_3_206_B_MM13	738	880	1080	980	1116
dnaX_3_206_B_MM14	1268	1353	1622	1384	1654
dnaX_3_206_B_MM2	1705	1305	1221	885	887
dnaX_3_206_B_MM3	2249	2289	2507	2610	3207
dnaX_3_206_B_MM4	1150	1138	1416	1342	2280
dnaX_3_206_B_MM5	2700	2732	2768	1756	1121
dnaX_3_206_B_MM6	1108	1016	644	434	173
dnaX_3_206_B_MM7	2151	1745	1275	662	283
dnaX_3_206_B_MM8	1499	1248	1184	587	270
dnaX_3_206_B_MM9	705	652	487	315	118
dnaX_3_206_C	2189	1642	973	440	102
dnaX_3_206_D_MM2-8	855	848	928	711	1041
dnaX_3_206_D_MM3-10	1283	1246	1568	1949	2983
dnaX_3_206_D_MM4-6	1852	1703	1451	819	498
dnaX_3_206_D_MM7-9	1102	1034	673	175	101
dnaX_3_206_D_MM9-19	1035	945	1338	1144	723
dnaX_3_206_W_MM1	1507	1400	1154	538	69
dnaX_3_206_W_MM10	1083	1240	808	328	80
dnaX_3_206_W_MM11	1606	1237	617	243	90
dnaX_3_206_W_MM13	2572	2246	1390	479	293
dnaX_3_206_W_MM16	2403	2083	1378	375	191
dnaX_3_206_W_MM19	997	1071	955	845	1347
dnaX_3_206_W_MM2	1190	1113	960	393	234
dnaX_3_206_W_MM20	1375	1718	1895	2452	3829
dnaX_3_206_W_MM3	1639	1446	1341	792	643
dnaX_3_206_W_MM4	2722	2250	2206	1903	1585
dnaX_3_206_W_MM5	1091	1012	701	332	403
dnaX_3_206_W_MM6	969	770	491	127	36
dnaX_3_206_W_MM7	1644	1353	888	335	127
dnaX_3_206_W_MM8	1294	1018	580	240	182
dnaX_3_206_W_MM9	1041	1018	510	144	111
eno_1_44_B_MM10	689	632	489	258	112
eno_1_44_B_MM11	781	869	1051	1305	1644
eno_1_44_B_MM12	453	417	579	745	955
eno_1_44_B_MM13	933	907	1462	1983	3068
eno_1_44_B_MM14	1125	984	1487	1752	3471
eno_1_44_B_MM2	505	374	135	87	30
eno_1_44_B_MM3	376	279	108	112	40
eno_1_44_B_MM4	919	916	387	186	132
eno_1_44_B_MM5	417	233	194	216	29
eno_1_44_B_MM6	344	378	174	74	26
eno_1_44_B_MM7	496	561	205	83	61
eno_1_44_B_MM8	637	459	315	152	292
eno_1_44_B_MM9	497	401	362	130	109
eno_1_44_C	402	310	139	68	27
eno_1_44_D_MM2-8	848	697	668	220	131
eno_1_44_D_MM3-10	1076	606	360	112	71
eno_1_44_D_MM4-6	571	455	246	98	78
eno_1_44_D_MM7-9	449	508	316	48	120
eno_1_44_D_MM9-19	588	564	528	295	244
eno_1_44_W_MM1	215	250	140	69	16
eno_1_44_W_MM10	495	313	144	62	38
eno_1_44_W_MM11	547	463	328	245	67
eno_1_44_W_MM13	672	539	290	194	150
eno_1_44_W_MM16	536	316	257	136	72
eno_1_44_W_MM19	756	638	361	163	62
eno_1_44_W_MM2	577	367	271	80	59
eno_1_44_W_MM20	433	315	272	28	24
eno_1_44_W_MM3	345	303	138	72	43
eno_1_44_W_MM4	768	485	272	117	76
eno_1_44_W_MM5	774	566	388	161	164
eno_1_44_W_MM6	734	486	466	157	31
eno_1_44_W_MM7	573	404	297	180	78
eno_1_44_W_MM8	758	489	343	130	19
eno_1_44_W_MM9	639	431	191	78	41
eno_2_68_C	1074	755	616	218	367
eno_3_219_B_MM10	1241	1197	1264	858	297
eno_3_219_B_MM11	1328	1300	1316	455	181
eno_3_219_B_MM12	472	543	592	379	154
eno_3_219_B_MM13	549	590	741	479	246
eno_3_219_B_MM14	390	584	613	401	214
eno_3_219_B_MM2	515	462	289	184	20
eno_3_219_B_MM3	311	275	197	78	71
eno_3_219_B_MM4	760	610	455	190	78
eno_3_219_B_MM5	587	561	435	272	115
eno_3_219_B_MM6	612	511	409	194	130
eno_3_219_B_MM7	2269	1594	1383	717	304
eno_3_219_B_MM8	632	639	479	220	78
eno_3_219_B_MM9	824	691	550	174	107
eno_3_219_C	548	425	268	207	44
eno_3_219_D_MM2-8	808	687	512	263	155
eno_3_219_D_MM3-10	482	583	487	395	148
eno_3_219_D_MM4-6	588	495	292	177	128
eno_3_219_D_MM7-9	854	774	921	504	402
eno_3_219_D_MM9-19	398	508	522	360	330
eno_3_219_W_MM1	802	362	268	82	97
eno_3_219_W_MM10	755	575	642	320	174
eno_3_219_W_MM11	795	526	419	184	97
eno_3_219_W_MM13	1441	1415	1309	784	659
eno_3_219_W_MM16	486	338	152	95	30
eno_3_219_W_MM19	788	718	555	457	327
eno_3_219_W_MM2	692	388	305	138	89
eno_3_219_W_MM20	1157	955	1211	1119	1706
eno_3_219_W_MM3	332	291	162	66	26
eno_3_219_W_MM4	961	679	623	268	51
eno_3_219_W_MM5	425	425	336	215	90
eno_3_219_W_MM6	2150	1215	886	808	208
eno_3_219_W_MM7	448	376	263	156	159
eno_3_219_W_MM8	327	302	328	155	53
eno_3_219_W_MM9	377	472	225	159	90
fabA_1_36_B_MM10	1	1	1
fabA_1_36_B_MM11	15	20	12	10	13
fabA_1_36_B_MM12	47	28	30	38	15
fabA_1_36_B_MM13	101	38	21	22	19
fabA_1_36_B_MM14	57	39	33	25	6
fabA_1_36_B_MM2		2			5
fabA_1_36_B_MM3	3	16	1
fabA_1_36_B_MM4	99	87	41	24	11
fabA_1_36_B_MM5		10	3	4	14
fabA_1_36_B_MM6		5	1	3
fabA_1_36_B_MM7	15	3		9
fabA_1_36_B_MM8	33	3	9	12	2
fabA_1_36_B_MM9	1	8	13	6
fabA_1_36_C	3	3		1
fabA_1_36_D_MM2-8	12	39	10	13	4
fabA_1_36_D_MM3-10
fabA_1_36_D_MM4-6		21			1
fabA_1_36_D_MM7-9		2			2
fabA_1_36_D_MM9-19	7	7	5
fabA_1_36_W_MM1	6	3			1
fabA_1_36_W_MM10
fabA_1_36_W_MM11	35
fabA_1_36_W_MM13
fabA_1_36_W_MM16	81	73	53	48	171
fabA_1_36_W_MM19	3	6	1		2
fabA_1_36_W_MM2				9
fabA_1_36_W_MM20				5
fabA_1_36_W_MM3	1
fabA_1_36_W_MM4
fabA_1_36_W_MM5	11	1
fabA_1_36_W_MM6				1
fabA_1_36_W_MM7	9	1	15	17	17
fabA_1_36_W_MM8	12	6	8	2	2
fabA_1_36_W_MM9	10	19		9	17
fabA_2_88_C	1063	869	1284	1259	2474
fabA_3_226_B_MM10	660	764	842	907	1339
fabA_3_226_B_MM11	606	524	619	592	535
fabA_3_226_B_MM12	1361	1087	1395	1326	1664
fabA_3_226_B_MM13	719	665	857	895	1186
fabA_3_226_B_MM14	961	941	1151	1008	1464
fabA_3_226_B_MM2	729	1014	1264	1129	981
fabA_3_226_B_MM3	1133	909	1186	895	847
fabA_3_226_B_MM4	858	905	1102	846	692
fabA_3_226_B_MM5	1954	1780	2372	1892	2609
fabA_3_226_B_MM6	852	643	939	801	1107
fabA_3_226_B_MM7	1035	941	1005	2027	962
fabA_3_226_B_MM8	628	596	598	737	860
fabA_3_226_B_MM9	992	851	973	788	1044
fabA_3_226_C	679	700	797	939	663
fabA_3_226_D_MM2-8	740	669	798	974	1356
fabA_3_226_D_MM3-10	2309	1651	2240	2364	2668
fabA_3_226_D_MM4-6	668	772	984	953	1290
fabA_3_226_D_MM7-9	1468	1250	1746	1757	2500
fabA_3_226_D_MM9-19	648	815	795	676	676
fabA_3_226_W_MM1	1862	1635	2312	2002	1730
fabA_3_226_W_MM10	1270	1121	1319	1414	1516
fabA_3_226_W_MM11	605	627	748	529	688
fabA_3_226_W_MM13	540	655	719	744	979
fabA_3_226_W_MM16	961	928	1058	960	1285
fabA_3_226_W_MM19	1344	1097	1238	1145	1091
fabA_3_226_W_MM2	1071	1074	1596	1297	1261
fabA_3_226_W_MM20	764	576	962	998	1479
fabA_3_226_W_MM3	921	1014	1275	1017	1016
fabA_3_226_W_MM4	1278	1103	1462	1467	1466
fabA_3_226_W_MM5	1298	1255	1534	1346	1714
fabA_3_226_W_MM6	910	845	1342	1040	1308
fabA_3_226_W_MM7	4	6	2	11	9
fabA_3_226_W_MM8	828	711	1031	759	967
fabA_3_226_W_MM9	1493	1090	1977	1822	2165
fabI_1_14_B_MM10	951	975	1291	1350	2249
fabI_1_14_B_MM11	2300	2083	3358	3400	4853
fabI_1_14_B_MM12	945	907	1079	1204	1675
fabI_1_14_B_MM13	815	731	1095	1157	1639
fabI_1_14_B_MM14	809	887	1047	1386	1975
fabI_1_14_B_MM2	1203	1177	1432	580	240
fabI_1_14_B_MM3	2132	1996	2054	641	331
fabI_1_14_B_MM4	1323	1271	1322	649	209
fabI_1_14_B_MM5	1017	1270	982	474	288
fabI_1_14_B_MM6	921	1046	1100	350	106
fabI_1_14_B_MM7	542	574	833	878	297
fabI_1_14_B_MM8	578	599	992	862	616
fabI_1_14_B_MM9	1026	1028	1448	1762	2416
fabI_1_14_C	1154	1120	1113	519	190
fabI_1_14_D_MM2-8	1593	1808	1730	745	213
fabI_1_14_D_MM3-10	676	1016	1061	512	114
fabI_1_14_D_MM4-6	967	1302	1340	649	215
fabI_1_14_D_MM7-9	582	654	1016	1039	613
fabI_1_14_D_MM9-19	1170	960	1366	1196	960
fabI_1_14_W_MM1	1162	1131	1029	405	198
fabI_1_14_W_MM10	616	656	592	311	103
fabI_1_14_W_MM11	934	1068	1015	377	153
fabI_1_14_W_MM13	680	718	1082	670	316
fabI_1_14_W_MM16	581	576	770	318	107
fabI_1_14_W_MM19	781	770	1041	449	158
fabI_1_14_W_MM2	1483	1494	1226	447	203
fabI_1_14_W_MM20	985	906	1196	705	442
fabI_1_14_W_MM3	876	954	1109	466	266
fabI_1_14_W_MM4	1548	1595	1523	665	194
fabI_1_14_W_MM5	1021	886	1087	556	158
fabI_1_14_W_MM6	2110	1849	2053	792	344
fabI_1_14_W_MM7	678	797	748	365	287
fabI_1_14_W_MM8	1147	1276	1176	490	142
fabI_1_14_W_MM9	764	897	743	541	195
fabI_2_35_C	1175	942	1190	488	135
fabI_3_206_B_MM10	1361	1299	1329	1684	2354
fabI_3_206_B_MM11	1232	1387	1794	2430	3333
fabI_3_206_B_MM12	1674	1816	2719	2642	4817
fabI_3_206_B_MM13	2012	1615	2200	2205	2825
fabI_3_206_B_MM14	2587	2129	2530	2591	3752
fabI_3_206_B_MM2	475	429	369	186	51
fabI_3_206_B_MM3	807	769	937	465	255
fabI_3_206_B_MM4	890	901	1273	931	952
fabI_3_206_B_MM5	714	599	944	748	980
fabI_3_206_B_MM6	987	779	1074	1153	1828
fabI_3_206_B_MM7	1569	1547	2043	2036	2953
fabI_3_206_B_MM8	768	788	1210	428	157
fabI_3_206_B_MM9	457	457	467	766	1059
fabI_3_206_C	1037	1044	1229	640	416
fabI_3_206_D_MM2-8	677	587	599	700	560
fabI_3_206_D_MM3-10	1658	1528	1647	1731	2709
fabI_3_206_D_MM4-6	689	790	1282	1119	1616
fabI_3_206_D_MM7-9	1299	532	835	627	619
fabI_3_206_D_MM9-19	423	456	492	683	695
fabI_3_206_W_MM1	803	1167	1188	706	191
fabI_3_206_W_MM10	668	719	989	524	330
fabI_3_206_W_MM11	972	906	1422	971	491
fabI_3_206_W_MM13	1020	877	1025	803	521
fabI_3_206_W_MM16	475	838	1019	848	558
fabI_3_206_W_MM19	576	615	642	861	1149
fabI_3_206_W_MM2	562	616	556	261	156
fabI_3_206_W_MM20	2491	1717	2712	2025	2484
fabI_3_206_W_MM3	902	820	1025	859	244
fabI_3_206_W_MM4	959	1376	1467	1020	419
fabI_3_206_W_MM5	953	905	956	617	216
fabI_3_206_W_MM6	1075	961	1051	724	284
fabI_3_206_W_MM7	1477	1357	1826	952	805
fabI_3_206_W_MM8	734	660	679	461	364
fabI_3_206_W_MM9	321	442	441	327	83
fabZ_1_52_B_MM10	1290	948	915	618	419
fabZ_1_52_B_MM11	1081	1022	1031	592	443
fabZ_1_52_B_MM12	798	714	445	260	87
fabZ_1_52_B_MM13	784	717	582	537	317
fabZ_1_52_B_MM14	742	538	472	386	304
fabZ_1_52_B_MM2	666	490	365	119	195
fabZ_1_52_B_MM3	599	395	191	196	49
fabZ_1_52_B_MM4	508	396	298	136	44
fabZ_1_52_B_MM5	1200	801	582	228	222
fabZ_1_52_B_MM6	681	573	404	234	38
fabZ_1_52_B_MM7	3510	2061	1277	452	181
fabZ_1_52_B_MM8	365	347	175	56	19
fabZ_1_52_B_MM9	1633	880	611	214	113
fabZ_1_52_C	480	381	195	77	82
fabZ_1_52_D_MM2-8	263	273	132	75	23
fabZ_1_52_D_MM3-10	237	321	392	201	190
fabZ_1_52_D_MM4-6	1738	1036	631	244	169
fabZ_1_52_D_MM7-9	352	175	96	15	19
fabZ_1_52_D_MM9-19	436	338	337	321	201
fabZ_1_52_W_MM1	517	404	211	87	37
fabZ_1_52_W_MM10	850	694	558	276	147
fabZ_1_52_W_MM11	575	624	626	345	141
fabZ_1_52_W_MM13	576	477	330	228	100
fabZ_1_52_W_MM16	838	573	650	403	226
fabZ_1_52_W_MM19	89	106	81	42	14
fabZ_1_52_W_MM2	260	157	64	40	5
fabZ_1_52_W_MM20	1040	809	1044	986	583
fabZ_1_52_W_MM3	598	463	316	50	158
fabZ_1_52_W_MM4	610	472	276	82	59
fabZ_1_52_W_MM5	680	512	208	96	62
fabZ_1_52_W_MM6	1319	891	512	265	74
fabZ_1_52_W_MM7	547	325	242	143	35
fabZ_1_52_W_MM8	547	292	320	157	33
fabZ_1_52_W_MM9	569	374	232	99	25
fabZ_2_145_C	573	382	375	161	65
fabZ_3_259_B_MM10	924	961	1339	1588	2833
fabZ_3_259_B_MM11	787	840	905	931	1735
fabZ_3_259_B_MM12	742	656	1014	1197	1985
fabZ_3_259_B_MM13	841	896	1374	1449	2888
fabZ_3_259_B_MM14	2105	1922	2984	4123	8314
fabZ_3_259_B_MM2	899	754	861	439	181
fabZ_3_259_B_MM3	1426	1093	1093	698	297
fabZ_3_259_B_MM4	1679	1556	1639	917	343
fabZ_3_259_B_MM5	1340	1214	1369	825	561
fabZ_3_259_B_MM6	673	605	730	366	187
fabZ_3_259_B_MM7	1908	1727	1903	1223	585
fabZ_3_259_B_MM8	812	707	783	403	395
fabZ_3_259_B_MM9	1039	747	993	1204	1942
fabZ_3_259_C	1457	1447	1414	758	437
fabZ_3_259_D_MM2-8	919	884	845	560	248
fabZ_3_259_D_MM3-10	1003	897	1052	1439	869
fabZ_3_259_D_MM4-6	1021	879	1159	684	289
fabZ_3_259_D_MM7-9	1767	1512	1591	1490	991
fabZ_3_259_D_MM9-19	1027	917	1109	1207	1423
fabZ_3_259_W_MM1	1590	1453	1463	1034	302
fabZ_3_259_W_MM10	1463	1237	1380	894	255
fabZ_3_259_W_MM11	1380	1005	1213	614	414
fabZ_3_259_W_MM13	781	881	871	633	303
fabZ_3_259_W_MM16	1644	1591	1678	1055	695
fabZ_3_259_W_MM19	1129	1091	1419	1429	1168
fabZ_3_259_W_MM2	1435	1292	1335	702	380
fabZ_3_259_W_MM20	725	753	940	1119	1952
fabZ_3_259_W_MM3	2199	1795	1944	1226	621
fabZ_3_259_W_MM4	1632	1486	1422	817	490
fabZ_3_259_W_MM5	2504	2294	2068	1220	635
fabZ_3_259_W_MM6	857	699	631	446	115
fabZ_3_259_W_MM7	1393	1338	1476	894	442
fabZ_3_259_W_MM8	1865	1656	1806	948	410
fabZ_3_259_W_MM9	923	1043	1066	746	274
fbaA_1_28_B_MM10	860	813	1048	1145	1645
fbaA_1_28_B_MM11	1120	1165	1633	1696	2239
fbaA_1_28_B_MM12	1393	1343	1995	1757	3038
fbaA_1_28_B_MM13	1010	943	1228	1392	2188
fbaA_1_28_B_MM14	474	468	651	670	1063
fbaA_1_28_B_MM2	979	1003	1305	1481	2180
fbaA_1_28_B_MM3	726	963	1561	1826	2219
fbaA_1_28_B_MM4	954	1079	1610	1952	3546
fbaA_1_28_B_MM5	1104	955	1678	1853	3356
fbaA_1_28_B_MM6	870	937	1217	1650	2552
fbaA_1_28_B_MM7	1868	1539	2097	2492	4847
fbaA_1_28_B_MM8	767	723	976	1316	2031
fbaA_1_28_B_MM9	936	896	1338	1320	2142
fbaA_1_28_C	1211	1282	1668	2082	2862
fbaA_1_28_D_MM2-8	991	1010	1485	1831	2310
fbaA_1_28_D_MM3-10	716	819	1010	1094	1773
fbaA_1_28_D_MM4-6	931	894	1437	1658	2721
fbaA_1_28_D_MM7-9	1584	1726	2565	3445	6577
fbaA_1_28_D_MM9-19	680	757	1105	1019	1425
fbaA_1_28_W_MM1	893	810	1074	1652	2254
fbaA_1_28_W_MM10	1212	1018	1638	2036	2807
fbaA_1_28_W_MM11	899	753	999	1345	1916
fbaA_1_28_W_MM13	835	1049	1429	1253	1679
fbaA_1_28_W_MM16	667	859	1212	1250	2097
fbaA_1_28_W_MM19	1545	1431	1881	1950	2467
fbaA_1_28_W_MM2	1044	928	1484	1584	2667
fbaA_1_28_W_MM20	1406	1215	1922	2104	3337
fbaA_1_28_W_MM3	627	623	932	1114	1505
fbaA_1_28_W_MM4	1833	2026	2753	3238	5129
fbaA_1_28_W_MM5	969	881	1345	1438	2129
fbaA_1_28_W_MM6	855	987	1462	1515	2458
fbaA_1_28_W_MM7	1395	1612	2269	2848	4326
fbaA_1_28_W_MM8	776	648	1174	1163	1523
fbaA_1_28_W_MM9	1149	1124	1708	1772	2766
fbaA_2_97_C	713	1049	1177	1191	2085
fbaA_3_200_B_MM10	1047	1014	1647	1532	2366
fbaA_3_200_B_MM11	464	503	428	487	604
fbaA_3_200_B_MM12	815	966	1227	1011	1632
fbaA_3_200_B_MM13	458	434	356	472	441
fbaA_3_200_B_MM14	1005	1003	1265	1433	1884
fbaA_3_200_B_MM2	1610	1832	2799	3393	6103
fbaA_3_200_B_MM3	1371	1247	2078	2391	4059
fbaA_3_200_B_MM4	771	937	1341	1525	2594
fbaA_3_200_B_MM5	873	713	906	1162	1839
fbaA_3_200_B_MM6	766	669	932	948	1488
fbaA_3_200_B_MM7	765	624	731	766	1375
fbaA_3_200_B_MM8	681	597	970	1060	1797
fbaA_3_200_B_MM9	903	841	938	908	1585
fbaA_3_200_C	1027	922	1571	1818	2862
fbaA_3_200_D_MM2-8	1414	1361	2101	2861	4830
fbaA_3_200_D_MM3-10	1649	1562	2359	2625	4347
fbaA_3_200_D_MM4-6	700	604	877	911	1405
fbaA_3_200_D_MM7-9	913	861	1126	1831	2783
fbaA_3_200_D_MM9-19	666	800	997	1173	2188
fbaA_3_200_W_MM1	1062	1051	1647	1884	3094
fbaA_3_200_W_MM10	1651	1502	2082	2730	5002
fbaA_3_200_W_MM11	546	565	856	980	1740
fbaA_3_200_W_MM13	476	613	680	1050	1569
fbaA_3_200_W_MM16	897	936	1677	2474	4260
fbaA_3_200_W_MM19	772	861	1259	1572	2595
fbaA_3_200_W_MM2	4800	3816	6377	7942	15145
fbaA_3_200_W_MM20	725	684	1001	1195	1672
fbaA_3_200_W_MM3	977	922	1432	1655	3057
fbaA_3_200_W_MM4	581	566	922	1012	1911
fbaA_3_200_W_MM5	397	438	618	779	1148
fbaA_3_200_W_MM6	494	444	810	797	1128
fbaA_3_200_W_MM7	1075	1034	1745	1909	3709
fbaA_3_200_W_MM8	456	602	896	1014	1708
fbaA_3_200_W_MM9	1210	1160	1547	2152	3873
fmt_1_104_B_MM10	866	1021	1349	1399	1698
fmt_1_104_B_MM11	777	626	1045	984	980
fmt_1_104_B_MM12	2253	1981	2587	2336	3576
fmt_1_104_B_MM13	1332	1080	1611	1726	2580
fmt_1_104_B_MM14	648	818	962	1222	1536
fmt_1_104_B_MM2	907	905	903	859	913
fmt_1_104_B_MM3	1769	1255	1651	1671	2015
fmt_1_104_B_MM4	1268	1196	1547	1439	1775
fmt_1_104_B_MM5	1709	1508	1767	1811	2324
fmt_1_104_B_MM6	1099	968	1241	1226	1223
fmt_1_104_B_MM7	669	619	733	505	603
fmt_1_104_B_MM8	982	1086	1237	1130	1397
fmt_1_104_B_MM9	841	865	1039	1161	1653
fmt_1_104_C	697	860	1027	839	983
fmt_1_104_D_MM2-8	940	863	823	822	756
fmt_1_104_D_MM3-10	1131	911	718	633	401
fmt_1_104_D_MM4-6	896	1046	1327	1095	1501
fmt_1_104_D_MM7-9	611	522	525	630	580
fmt_1_104_D_MM9-19	1028	948	1072	980	1076
fmt_1_104_W_MM1	1471	1305	1632	1362	1426
fmt_1_104_W_MM10	1199	1220	1528	1182	1416
fmt_1_104_W_MM11	594	707	895	649	860
fmt_1_104_W_MM13	741	941	780	732	723
fmt_1_104_W_MM16	1043	1016	1322	1038	1484
fmt_1_104_W_MM19	912	789	958	963	1107
fmt_1_104_W_MM2	902	1077	1290	1234	1050
fmt_1_104_W_MM20	838	939	1335	1233	1970
fmt_1_104_W_MM3	869	929	922	486	336
fmt_1_104_W_MM4	1592	1470	1892	1634	2023
fmt_1_104_W_MM5	1499	1209	1406	1147	1292
fmt_1_104_W_MM6	763	884	946	630	610
fmt_1_104_W_MM7	1352	1184	1453	1577	2039
fmt_1_104_W_MM8	999	1094	1513	1335	719
fmt_1_104_W_MM9	987	1137	1565	1644	1354
fmt_2_145_C	1712	1401	1682	1123	982
fmt_3_222_B_MM10	815	860	1223	1055	1635
fmt_3_222_B_MM11	1298	1373	1890	1597	1503
fmt_3_222_B_MM12	771	761	1321	1654	2249
fmt_3_222_B_MM13	737	871	912	1263	2276
fmt_3_222_B_MM14	1147	839	1042	1293	1958
fmt_3_222_B_MM2	338	440	494	397	246
fmt_3_222_B_MM3	732	771	1016	496	377
fmt_3_222_B_MM4	661	698	709	478	388
fmt_3_222_B_MM5	1120	1209	1497	932	481
fmt_3_222_B_MM6	808	827	800	564	589
fmt_3_222_B_MM7	1601	1822	2137	1844	844
fmt_3_222_B_MM8	814	958	1164	724	597
fmt_3_222_B_MM9	1194	1269	1842	1773	2550
fmt_3_222_C	924	872	898	478	394
fmt_3_222_D_MM2-8	1936	1541	2111	1559	1158
fmt_3_222_D_MM3-10	1062	1069	1452	893	811
fmt_3_222_D_MM4-6	1226	1205	1424	1474	767
fmt_3_222_D_MM7-9	988	1119	1287	966	796
fmt_3_222_D_MM9-19	1234	1283	1837	1496	2443
fmt_3_222_W_MM1	1267	1017	1277	924	526
fmt_3_222_W_MM10	662	649	652	520	340
fmt_3_222_W_MM11	1900	1685	2312	2159	1906
fmt_3_222_W_MM13	758	676	1022	1054	837
fmt_3_222_W_MM16	986	811	1001	997	893
fmt_3_222_W_MM19	653	611	706	455	293
fmt_3_222_W_MM2	398	544	542	366	174
fmt_3_222_W_MM20	293	449	356	151	92
fmt_3_222_W_MM3	3066	2445	2946	2398	1166
fmt_3_222_W_MM4	872	760	851	509	356
fmt_3_222_W_MM5	795	810	867	707	590
fmt_3_222_W_MM6	932	1058	1153	936	450
fmt_3_222_W_MM7	1254	1091	1558	967	404
fmt_3_222_W_MM8	699	800	909	617	314
fmt_3_222_W_MM9	1031	1286	1737	1108	804
folA_1_56_B_MM10	739	948	1304	1015	1507
folA_1_56_B_MM11	889	1003	1066	989	1176
folA_1_56_B_MM12	903	909	1398	1665	2535
folA_1_56_B_MM13	833	868	1184	1285	2151
folA_1_56_B_MM14	849	910	1357	1522	2443
folA_1_56_B_MM2	710	691	637	199	68
folA_1_56_B_MM3	411	602	450	200	61
folA_1_56_B_MM4	595	632	569	270	137
folA_1_56_B_MM5	482	532	543	186	100
folA_1_56_B_MM6	592	547	439	133	67
folA_1_56_B_MM7	558	425	377	293	88
folA_1_56_B_MM8	885	700	506	314	162
folA_1_56_B_MM9	1068	1013	750	442	209
folA_1_56_C	257	211	209	113	70
folA_1_56_D_MM2-8	601	667	580	187	223
folA_1_56_D_MM3-10	1029	691	686	464	279
folA_1_56_D_MM4-6	1051	966	791	423	127
folA_1_56_D_MM7-9	417	500	477	145	65
folA_1_56_D_MM9-19	850	1063	572	252	223
folA_1_56_W_MM1	589	708	605	171	33
folA_1_56_W_MM10	671	754	615	215	146
folA_1_56_W_MM11	3	1	5	2
folA_1_56_W_MM13	712	612	425	189	39
folA_1_56_W_MM16	378	405	274	148	93
folA_1_56_W_MM19	289	273	179	153	10
folA_1_56_W_MM2	509	527	334	319	48
folA_1_56_W_MM20	145	256	148	87	41
folA_1_56_W_MM3	204	271	193	184	27
folA_1_56_W_MM4	763	670	727	243	87
folA_1_56_W_MM5	2420	1698	1715	884	464
folA_1_56_W_MM6	1009	898	633	232	90
folA_1_56_W_MM7	866	689	405	218	114
folA_1_56_W_MM8	772	682	612	331	150
folA_1_56_W_MM9	1227	1288	1355	575	226
folA_2_77_C	585	544	451	218	118
folA_3_242_B_MM10	1277	1505	2045	2191	4038
folA_3_242_B_MM11	2610	2332	3133	3943	6512
folA_3_242_B_MM12	1427	2208	2711	3138	5641
folA_3_242_B_MM13	1618	1853	2598	3659	7327
folA_3_242_B_MM14	4082	4046	6200	7951	15550
folA_3_242_B_MM2	1319	1283	1373	952	928
folA_3_242_B_MM3	1565	1818	2593	2794	5010
folA_3_242_B_MM4	1721	1666	2301	2436	4423
folA_3_242_B_MM5	1028	1470	1874	2026	3309
folA_3_242_B_MM6	2296	1671	2557	2777	4979
folA_3_242_B_MM7	1114	1041	1660	1745	2398
folA_3_242_B_MM8	896	919	1276	1293	1887
folA_3_242_B_MM9	3036	2444	3560	3733	5432
folA_3_242_C	699	738	742	596	500
folA_3_242_D_MM2-8	1674	1331	1823	1766	2619
folA_3_242_D_MM3-10	1555	1581	2135	2560	4763
folA_3_242_D_MM4-6	1060	1054	1304	1399	1949
folA_3_242_D_MM7-9	687	587	692	824	1143
folA_3_242_D_MM9-19	1019	1001	1485	2007	3124
folA_3_242_W_MM1	1782	1461	1365	1124	789
folA_3_242_W_MM10	1094	1273	1257	1199	1524
folA_3_242_W_MM11	832	834	793	611	676
folA_3_242_W_MM13	661	789	834	602	537
folA_3_242_W_MM16	671	725	880	872	991
folA_3_242_W_MM19	2948	2614	4296	5624	10746
folA_3_242_W_MM2	1476	1444	1280	1284	1202
folA_3_242_W_MM20	940	780	1222	1404	1278
folA_3_242_W_MM3	829	1013	1197	1387	2252
folA_3_242_W_MM4	1566	1495	2075	2071	3236
folA_3_242_W_MM5	976	946	1169	964	1245
folA_3_242_W_MM6	1813	1796	1806	1382	1581
folA_3_242_W_MM7	2097	1847	2377	2138	2405
folA_3_242_W_MM8	2326	1861	1820	1945	2301
folA_3_242_W_MM9	1033	888	1092	983	893
folC_1_19_B_MM10	514	535	825	727	1445
folC_1_19_B_MM11	271	358	572	334	658
folC_1_19_B_MM12	837	857	1183	1073	2079
folC_1_19_B_MM13	449	584	822	774	1431
folC_1_19_B_MM14	617	531	891	1270	1470
folC_1_19_B_MM2	724	1004	881	475	596
folC_1_19_B_MM3	1078	1166	1186	706	311
folC_1_19_B_MM4	1083	963	1196	735	420
folC_1_19_B_MM5	837	1005	983	810	335
folC_1_19_B_MM6	742	976	828	702	570
folC_1_19_B_MM7	968	828	733	606	567
folC_1_19_B_MM8	692	828	1040	1157	1921
folC_1_19_B_MM9	2439	2054	2700	3160	5161
folC_1_19_C	1081	1031	1114	646	354
folC_1_19_D_MM2-8	876	743	911	810	1195
folC_1_19_D_MM3-10	960	907	879	1128	1566
folC_1_19_D_MM4-6	1751	1684	2252	1346	605
folC_1_19_D_MM7-9	1004	1135	1193	690	350
folC_1_19_D_MM9-19	847	724	811	425	205
folC_1_19_W_MM1	1158	1305	1756	875	671
folC_1_19_W_MM10	2159	1869	2238	1415	944
folC_1_19_W_MM11	1372	1357	1512	970	603
folC_1_19_W_MM13	1379	1304	1822	1612	2182
folC_1_19_W_MM16	645	641	829	794	910
folC_1_19_W_MM19	1391	1103	1427	1134	851
folC_1_19_W_MM2	1101	1237	1532	757	571
folC_1_19_W_MM20	1335	1256	1916	2070	2528
folC_1_19_W_MM3	1007	1319	1035	766	289
folC_1_19_W_MM4	588	796	820	436	221
folC_1_19_W_MM5	878	869	893	643	357
folC_1_19_W_MM6	1015	1160	1476	876	460
folC_1_19_W_MM7	969	950	876	486	154
folC_1_19_W_MM8	812	845	879	621	267
folC_1_19_W_MM9	749	853	930	709	305
folC_2_93_C	744	1087	1317	1270	1908
folC_3_250_B_MM10	1318	1291	1537	800	232
folC_3_250_B_MM11	995	1072	1038	783	440
folC_3_250_B_MM12	1134	1097	1159	966	720
folC_3_250_B_MM13	1519	1317	2354	2122	2856
folC_3_250_B_MM14			2		1
folC_3_250_B_MM2	785	853	1049	579	412
folC_3_250_B_MM3	799	891	892	423	261
folC_3_250_B_MM4	1013	1000	1284	563	358
folC_3_250_B_MM5	865	871	939	595	329
folC_3_250_B_MM6	1020	1086	1330	722	437
folC_3_250_B_MM7	844	691	769	486	426
folC_3_250_B_MM8	2140	1858	2269	1369	643
folC_3_250_B_MM9	923	723	873	447	334
folC_3_250_C	631	625	696	394	261
folC_3_250_D_MM2-8	959	890	1073	605	204
folC_3_250_D_MM3-10	739	660	813	389	217
folC_3_250_D_MM4-6	1426	1207	1247	692	593
folC_3_250_D_MM7-9	1505	1479	1600	787	426
folC_3_250_D_MM9-19	3068	2570	3317	3300	3597
folC_3_250_W_MM1	1272	1132	1368	1356	405
folC_3_250_W_MM10	989	982	944	522	239
folC_3_250_W_MM11	643	630	664	416	186
folC_3_250_W_MM13	1041	863	906	681	496
folC_3_250_W_MM16	511	567	657	473	417
folC_3_250_W_MM19	1098	1293	1305	1215	993
folC_3_250_W_MM2	1710	1398	1802	965	587
folC_3_250_W_MM20	465	701	880	1081	1295
folC_3_250_W_MM3	1532	1597	1705	1259	419
folC_3_250_W_MM4	1117	1327	1528	918	683
folC_3_250_W_MM5	746	793	789	518	504
folC_3_250_W_MM6	613	723	722	433	212
folC_3_250_W_MM7	1018	897	983	543	390
folC_3_250_W_MM8	2851	2606	3186	1610	858
folC_3_250_W_MM9	1759	1484	2023	1199	564
folD_1_86_B_MM10	905	984	947	968	1013
folD_1_86_B_MM11	756	808	1072	1262	2338
folD_1_86_B_MM12	804	862	1031	1104	1547
folD_1_86_B_MM13	684	680	797	929	1792
folD_1_86_B_MM14	1149	1102	1502	1732	2881
folD_1_86_B_MM2	589	590	256	165	15
folD_1_86_B_MM3	1362	1186	776	226	372
folD_1_86_B_MM4	1664	1214	564	199	75
folD_1_86_B_MM5	927	950	493	126	78
folD_1_86_B_MM6	1337	1065	780	182	49
folD_1_86_B_MM7	1195	1167	634	198	51
folD_1_86_B_MM8	956	1056	490	227	78
folD_1_86_B_MM9	2857	1200	1171	539	524
folD_1_86_C	316	319	155	201	6
folD_1_86_D_MM2-8	1500	1145	678	231	145
folD_1_86_D_MM3-10	337	392	162	43	21
folD_1_86_D_MM4-6	726	642	505	116	92
folD_1_86_D_MM7-9	409	394	226	109	52
folD_1_86_D_MM9-19	293	444	265	145	37
folD_1_86_W_MM1	536	406	204	92	69
folD_1_86_W_MM10	448	340	224	107	13
folD_1_86_W_MM11	747	421	203	61	61
folD_1_86_W_MM13	437	441	291	116	34
folD_1_86_W_MM16	318	341	268	93	70
folD_1_86_W_MM19	492	459	253	149	74
folD_1_86_W_MM2	932	780	543	113	26
folD_1_86_W_MM20	889	730	934	583	947
folD_1_86_W_MM3	487	489	265	154	49
folD_1_86_W_MM4	429	458	265	89	25
folD_1_86_W_MM5	807	667	344	159	46
folD_1_86_W_MM6	798	883	559	166	81
folD_1_86_W_MM7	494	491	292	123	38
folD_1_86_W_MM8	679	692	231	129	15
folD_1_86_W_MM9	648	425	357	134	3
folD_2_110_C	568	478	440	182	186
folD_3_207_B_MM10	289	447	482	656	1177
folD_3_207_B_MM11	478	584	693	726	1175
folD_3_207_B_MM12	540	420	608	663	972
folD_3_207_B_MM13	726	672	992	1063	1800
folD_3_207_B_MM14	606	602	625	1096	1625
folD_3_207_B_MM2	646	591	600	369	278
folD_3_207_B_MM3	2010	1824	1686	1350	926
folD_3_207_B_MM4	659	378	476	217	312
folD_3_207_B_MM5	327	397	295	251	328
folD_3_207_B_MM6	1386	1238	1420	1188	1091
folD_3_207_B_MM7	815	751	800	651	474
folD_3_207_B_MM8	1230	1111	1223	1068	1080
folD_3_207_B_MM9	950	811	1133	1361	2225
folD_3_207_C	580	469	513	221	263
folD_3_207_D_MM2-8	345	384	488	254	377
folD_3_207_D_MM3-10	1007	745	1026	595	457
folD_3_207_D_MM4-6	1430	1374	1721	1195	1252
folD_3_207_D_MM7-9	922	913	1284	1109	1305
folD_3_207_D_MM9-19	788	704	1028	994	1635
folD_3_207_W_MM1	870	674	782	472	319
folD_3_207_W_MM10	560	526	388	320	147
folD_3_207_W_MM11	245	237	322	163	110
folD_3_207_W_MM13	807	803	769	441	295
folD_3_207_W_MM16	826	643	609	406	227
folD_3_207_W_MM19	1626	1233	2198	2405	4307
folD_3_207_W_MM2	594	496	473	420	213
folD_3_207_W_MM20	2030	1653	1634	637	355
folD_3_207_W_MM3	1253	807	931	581	742
folD_3_207_W_MM4	769	761	717	393	274
folD_3_207_W_MM5	1100	1083	1069	854	647
folD_3_207_W_MM6	1393	1123	1118	633	513
folD_3_207_W_MM7	750	593	578	293	356
folD_3_207_W_MM8	999	683	717	439	408
folD_3_207_W_MM9	553	410	506	365	228
ftsA_1_50_B_MM10	827	542	938	756	864
ftsA_1_50_B_MM11	829	843	1363	1293	2609
ftsA_1_50_B_MM12	468	522	660	723	908
ftsA_1_50_B_MM13	836	788	1286	1275	2260
ftsA_1_50_B_MM14	389	353	586	693	1047
ftsA_1_50_B_MM2	626	315	249	116	4
ftsA_1_50_B_MM3	371	317	235	72	5
ftsA_1_50_B_MM4	238	266	277	36	19
ftsA_1_50_B_MM5	531	623	325	63	52
ftsA_1_50_B_MM6	442	437	168	137	32
ftsA_1_50_B_MM7	575	470	102	69	147
ftsA_1_50_B_MM8	464	648	387	194	2
ftsA_1_50_B_MM9	1791	1221	683	310	58
ftsA_1_50_C	358	284	234	60	9
ftsA_1_50_D_MM2-8	809	494	376	164	18
ftsA_1_50_D_MM3-10	1434	1154	1622	1473	1145
ftsA_1_50_D_MM4-6	769	639	590	158	65
ftsA_1_50_D_MM7-9	622	642	353	221	5
ftsA_1_50_D_MM9-19	787	667	435	199	16
ftsA_1_50_W_MM1	541	348	272	119	2
ftsA_1_50_W_MM10	1835	1491	1153	334	161
ftsA_1_50_W_MM11	2294	1769	1498	238	62
ftsA_1_50_W_MM13	337	389	357	55	10
ftsA_1_50_W_MM16	1152	830	623	96	97
ftsA_1_50_W_MM19	671	521	418	28	67
ftsA_1_50_W_MM2	308	247	165	56	168
ftsA_1_50_W_MM20	776	866	1061	248	182
ftsA_1_50_W_MM3	995	718	802	193	77
ftsA_1_50_W_MM4	489	375	215	58	20
ftsA_1_50_W_MM5	188	206	224	49	36
ftsA_1_50_W_MM6	354	352	285	3
ftsA_1_50_W_MM7	444	507	377	40	2
ftsA_1_50_W_MM8	619	426	278	57	6
ftsA_1_50_W_MM9	648	445	319	154	1
ftsA_2_123_C	291	183	267	6	29
ftsA_3_344_B_MM10	1242	882	1426	1187	1660
ftsA_3_344_B_MM11	808	1017	1178	1262	1440
ftsA_3_344_B_MM12	1683	1421	2020	1983	2193
ftsA_3_344_B_MM13	525	564	520	477	626
ftsA_3_344_B_MM14	1609	1511	1790	1629	2618
ftsA_3_344_B_MM2	637	477	325	115	3
ftsA_3_344_B_MM3	607	508	440	118	77
ftsA_3_344_B_MM4	1183	1176	732	239	42
ftsA_3_344_B_MM5	1007	985	458	101	57
ftsA_3_344_B_MM6	1389	1257	662	132	13
ftsA_3_344_B_MM7	539	421	485	35	16
ftsA_3_344_B_MM8	598	456	231	55	68
ftsA_3_344_B_MM9	1020	918	953	339	195
ftsA_3_344_C	1481	1111	752	372	27
ftsA_3_344_D_MM2-8	549	712	666	140	106
ftsA_3_344_D_MM3-10	1213	825	368	41	36
ftsA_3_344_D_MM4-6	1697	1360	598	95	48
ftsA_3_344_D_MM7-9	667	857	456	55	263
ftsA_3_344_D_MM9-19	531	615	584	122	13
ftsA_3_344_W_MM1	1971	1643	994	122	258
ftsA_3_344_W_MM10	613	404	234	40	11
ftsA_3_344_W_MM11	1748	1421	916	238	69
ftsA_3_344_W_MM13	1305	953	687	189	18
ftsA_3_344_W_MM16	893	901	663	190	12
ftsA_3_344_W_MM19	1032	1132	743	100	64
ftsA_3_344_W_MM2	837	690	644	79	7
ftsA_3_344_W_MM20	843	864	832	540	424
ftsA_3_344_W_MM3	870	775	380	9	74
ftsA_3_344_W_MM4	862	731	349	34	96
ftsA_3_344_W_MM5	1367	1160	559	237	45
ftsA_3_344_W_MM6	1210	1100	781	141	131
ftsA_3_344_W_MM7	1096	899	672	199	209
ftsA_3_344_W_MM8	739	656	330	168	10
ftsA_3_344_W_MM9	1170	881	791	226	89
ftsK_1_57_B_MM10	1245	1184	1976	1338	1631
ftsK_1_57_B_MM11	507	551	667	710	778
ftsK_1_57_B_MM12	240	329	405	424	755
ftsK_1_57_B_MM13	72	73	26	38	11
ftsK_1_57_B_MM14	613	633	895	980	1175
ftsK_1_57_B_MM2	810	705	842	435	68
ftsK_1_57_B_MM3	1551	1250	1107	446	308
ftsK_1_57_B_MM4	1005	1037	1047	436	373
ftsK_1_57_B_MM5	797	820	936	410	330
ftsK_1_57_B_MM6	586	763	587	819	267
ftsK_1_57_B_MM7	559	557	619	362	123
ftsK_1_57_B_MM8	653	694	505	462	95
ftsK_1_57_B_MM9	823	820	1129	275	363
ftsK_1_57_C	1642	1462	2196	715	355
ftsK_1_57_D_MM2-8	1386	1394	1293	674	404
ftsK_1_57_D_MM3-10	2369	1928	2321	1207	347
ftsK_1_57_D_MM4-6	1944	1655	2016	870	625
ftsK_1_57_D_MM7-9	1284	1340	1455	757	295
ftsK_1_57_D_MM9-19	916	737	1259	1613	2014
ftsK_1_57_W_MM1	1394	1272	1455	679	130
ftsK_1_57_W_MM10	518	597	539	309	71
ftsK_1_57_W_MM11	2575	1997	2353	999	409
ftsK_1_57_W_MM13	928	983	685	575	71
ftsK_1_57_W_MM16	1463	1427	1428	812	548
ftsK_1_57_W_MM19	1523	1774	4066	5271	6589
ftsK_1_57_W_MM2	1619	1317	1434	870	197
ftsK_1_57_W_MM20	2289	1918	2684	2358	3050
ftsK_1_57_W_MM3	1610	1302	1482	828	239
ftsK_1_57_W_MM4	912	996	681	383	70
ftsK_1_57_W_MM5	744	799	706	233	240
ftsK_1_57_W_MM6	930	838	702	492	57
ftsK_1_57_W_MM7	579	715	632	149	265
ftsK_1_57_W_MM8	867	743	851	433	91
ftsK_1_57_W_MM9	884	853	959	274	308
ftsK_2_93_C	16	1		5	1
ftsK_3_200_B_MM10	682	586	810	822	1165
ftsK_3_200_B_MM11	883	1184	1422	1515	1676
ftsK_3_200_B_MM12	764	779	1061	917	1039
ftsK_3_200_B_MM13	652	666	1100	965	1444
ftsK_3_200_B_MM14	571	619	721	884	792
ftsK_3_200_B_MM2	391	258	326	216	126
ftsK_3_200_B_MM3	325	330	436	343	380
ftsK_3_200_B_MM4	1625	1484	1842	1666	1479
ftsK_3_200_B_MM5	638	620	703	644	773
ftsK_3_200_B_MM6	831	760	875	938	1011
ftsK_3_200_B_MM7	771	729	913	750	785
ftsK_3_200_B_MM8	800	717	955	789	1207
ftsK_3_200_B_MM9	895	950	1261	1228	1152
ftsK_3_200_C	669	876	1364	1251	1623
ftsK_3_200_D_MM2-8	1032	985	1346	1513	2041
ftsK_3_200_D_MM3-10	1447	1331	1528	1313	1504
ftsK_3_200_D_MM4-6	1042	923	1073	913	1322
ftsK_3_200_D_MM7-9	605	598	992	1070	1498
ftsK_3_200_D_MM9-19	950	1015	1151	1306	1868
ftsK_3_200_W_MM1	883	842	854	858	750
ftsK_3_200_W_MM10	1710	1501	1970	1591	2072
ftsK_3_200_W_MM11	659	934	1092	989	1232
ftsK_3_200_W_MM13	601	620	843	736	1074
ftsK_3_200_W_MM16	846	921	1250	1530	2084
ftsK_3_200_W_MM19	642	557	823	684	1297
ftsK_3_200_W_MM2	956	870	1068	1007	1334
ftsK_3_200_W_MM20	791	782	1137	1232	2058
ftsK_3_200_W_MM3	530	577	571	491	444
ftsK_3_200_W_MM4	286	330	368	298	202
ftsK_3_200_W_MM5	521	530	692	535	684
ftsK_3_200_W_MM6	934	1150	1151	1216	1265
ftsK_3_200_W_MM7	709	799	995	1282	1965
ftsK_3_200_W_MM8	1571	1611	2197	1838	2502
ftsK_3_200_W_MM9	1134	1210	1430	1583	2269
fusA_1_16_B_MM10	519	548	720	677	1006
fusA_1_16_B_MM11	671	697	835	1008	1430
fusA_1_16_B_MM12	887	988	1103	1334	1688
fusA_1_16_B_MM13	1275	1235	1281	1621	2128
fusA_1_16_B_MM14	1472	1296	1470	1764	2671
fusA_1_16_B_MM2	682	661	727	640	318
fusA_1_16_B_MM3	675	706	684	466	316
fusA_1_16_B_MM4	1329	1187	1484	917	525
fusA_1_16_B_MM5	836	929	1116	687	779
fusA_1_16_B_MM6	777	751	890	890	549
fusA_1_16_B_MM7	699	941	1766	1198	1492
fusA_1_16_B_MM8	548	809	1071	1243	1463
fusA_1_16_B_MM9	1193	1151	1296	1548	1929
fusA_1_16_C	694	807	929	624	579
fusA_1_16_D_MM2-8	566	663	1422	1282	1809
fusA_1_16_D_MM3-10	467	601	1010	783	1208
fusA_1_16_D_MM4-6	881	768	802	467	324
fusA_1_16_D_MM7-9	1889	1763	2782	5672	2885
fusA_1_16_D_MM9-19	1901	2370	4360	3650	2740
fusA_1_16_W_MM1	797	663	1072	383	270
fusA_1_16_W_MM10	957	821	1080	594	429
fusA_1_16_W_MM11	1061	1122	1414	669	595
fusA_1_16_W_MM13	1196	1092	1055	494	362
fusA_1_16_W_MM16	1364	1421	2536	1564	1118
fusA_1_16_W_MM19	1510	1718	3329	2364	2278
fusA_1_16_W_MM2	572	561	814	477	416
fusA_1_16_W_MM20	1235	1454	2171	2951	4031
fusA_1_16_W_MM3	538	560	513	278	232
fusA_1_16_W_MM4	524	539	628	476	228
fusA_1_16_W_MM5	1554	1227	1507	807	639
fusA_1_16_W_MM6	849	548	772	392	256
fusA_1_16_W_MM7	2101	1516	1950	1342	608
fusA_1_16_W_MM8	1543	1448	1811	1101	606
fusA_1_16_W_MM9	1068	818	1044	558	522
fusA_2_71_C	1135	725	1042	498	487
fusA_3_241_B_MM10	898	899	1089	1365	1489
fusA_3_241_B_MM11	414	462	677	726	968
fusA_3_241_B_MM12	543	615	702	686	1249
fusA_3_241_B_MM13	1358	1027	1561	1435	2121
fusA_3_241_B_MM14	2282	1679	2195	2103	2940
fusA_3_241_B_MM2	1564	1566	2049	1293	684
fusA_3_241_B_MM3	1792	1757	2273	1707	1131
fusA_3_241_B_MM4	1527	1771	2815	2381	2141
fusA_3_241_B_MM5	1039	1045	1536	1560	1295
fusA_3_241_B_MM6	1347	1376	2261	2604	3538
fusA_3_241_B_MM7	876	1080	1764	1808	2227
fusA_3_241_B_MM8	782	810	1468	1398	1840
fusA_3_241_B_MM9	734	846	932	1171	1705
fusA_3_241_C	929	923	1370	842	516
fusA_3_241_D_MM2-8	861	734	1186	1210	1342
fusA_3_241_D_MM3-10	878	897	1422	1456	2342
fusA_3_241_D_MM4-6	569	774	1143	1419	1860
fusA_3_241_D_MM7-9	720	842	1122	962	1046
fusA_3_241_D_MM9-19	1579	1511	2290	2348	3711
fusA_3_241_W_MM1	1247	1209	1569	946	739
fusA_3_241_W_MM10	2142	1884	3091	1779	1595
fusA_3_241_W_MM11	3043	2932	4346	3418	3581
fusA_3_241_W_MM13	1285	1483	2202	1560	1138
fusA_3_241_W_MM16	1159	1106	1632	1262	578
fusA_3_241_W_MM19	738	932	1384	1099	803
fusA_3_241_W_MM2	800	791	1082	535	165
fusA_3_241_W_MM20	1479	1551	2418	2055	1622
fusA_3_241_W_MM3	2766	2561	3517	3122	2269
fusA_3_241_W_MM4	2674	2174	2969	2223	2220
fusA_3_241_W_MM5	1107	1090	1582	1031	1008
fusA_3_241_W_MM6	669	1030	1638	1468	2296
fusA_3_241_W_MM7	710	820	970	509	400
fusA_3_241_W_MM8	1706	1720	2982	2838	2561
fusA_3_241_W_MM9	1998	1732	2911	2173	2212
gapA_1_33_B_MM10	366	345	378	259	251
gapA_1_33_B_MM11	311	464	482	529	418
gapA_1_33_B_MM12	528	494	724	506	494
gapA_1_33_B_MM13	354	438	625	474	635
gapA_1_33_B_MM14	521	481	640	454	777
gapA_1_33_B_MM2	349	318	362	294	112
gapA_1_33_B_MM3	590	478	402	215	186
gapA_1_33_B_MM4	739	579	459	363	157
gapA_1_33_B_MM5	747	598	533	246	187
gapA_1_33_B_MM6	465	299	232	163	180
gapA_1_33_B_MM7	477	396	345	223	146
gapA_1_33_B_MM8	450	345	178	161	122
gapA_1_33_B_MM9	852	753	673	533	497
gapA_1_33_C	324	316	177	148	58
gapA_1_33_D_MM2-8	423	402	273	218	51
gapA_1_33_D_MM3-10	460	272	178	232	210
gapA_1_33_D_MM4-6	1264	988	954	430	313
gapA_1_33_D_MM7-9	1063	660	638	330	204
gapA_1_33_D_MM9-19	419	374	272	121	122
gapA_1_33_W_MM1	266	222	140	120	96
gapA_1_33_W_MM10	446	273	253	194	187
gapA_1_33_W_MM11	573	445	340	269	155
gapA_1_33_W_MM13	1669	1228	1293	780	475
gapA_1_33_W_MM16	472	489	457	283	145
gapA_1_33_W_MM19	395	282	240	96	51
gapA_1_33_W_MM2	365	265	311	105	50
gapA_1_33_W_MM20	650	402	421	206	178
gapA_1_33_W_MM3	515	460	348	155	116
gapA_1_33_W_MM4	510	449	296	204	70
gapA_1_33_W_MM5	526	491	326	161	75
gapA_1_33_W_MM6	544	453	417	216	76
gapA_1_33_W_MM7	512	363	350	206	107
gapA_1_33_W_MM8	273	284	277	224	118
gapA_1_33_W_MM9	417	314	120	105	50
gapA_2_54_C	435	314	202	83	60
gapA_3_216_B_MM10	606	411	436	390	499
gapA_3_216_B_MM11	860	782	960	763	831
gapA_3_216_B_MM12	589	659	873	954	1670
gapA_3_216_B_MM13	1119	982	1351	1927	2429
gapA_3_216_B_MM14	524	508	801	719	1029
gapA_3_216_B_MM2	740	511	454	218	125
gapA_3_216_B_MM3	415	365	280	140	148
gapA_3_216_B_MM4	374	303	271	165	68
gapA_3_216_B_MM5	339	331	305	229	167
gapA_3_216_B_MM6	864	587	470	388	269
gapA_3_216_B_MM7	315	194	150	130	82
gapA_3_216_B_MM8	1119	826	653	534	425
gapA_3_216_B_MM9	706	624	548	429	521
gapA_3_216_C	289	314	204	83	73
gapA_3_216_D_MM2-8	841	604	651	389	151
gapA_3_216_D_MM3-10	1105	891	706	195	271
gapA_3_216_D_MM4-6	521	386	263	195	208
gapA_3_216_D_MM7-9	439	408	453	157	201
gapA_3_216_D_MM9-19	324	445	495	356	392
gapA_3_216_W_MM1	335	402	275	178	110
gapA_3_216_W_MM10	423	398	247	100	137
gapA_3_216_W_MM11	348	441	340	220	79
gapA_3_216_W_MM13	233	254	170	132	78
gapA_3_216_W_MM16	260	242	237	111	114
gapA_3_216_W_MM19	389	314	380	249	319
gapA_3_216_W_MM2	396	395	231	151	172
gapA_3_216_W_MM20	622	634	583	508	480
gapA_3_216_W_MM3	251	265	180	136	136
gapA_3_216_W_MM4	1417	1082	835	402	184
gapA_3_216_W_MM5	515	251	222	131	190
gapA_3_216_W_MM6	300	233	253	113	108
gapA_3_216_W_MM7	458	399	318	160	169
gapA_3_216_W_MM8	455	352	380	114	85
gapA_3_216_W_MM9	372	354	392	262	241
gcvH_1_62_B_MM10	1390	1222	1794	1821	3321
gcvH_1_62_B_MM11	1127	1235	1313	1551	2671
gcvH_1_62_B_MM12	1508	1145	1746	1726	2738
gcvH_1_62_B_MM13	1335	1326	1551	1350	1434
gcvH_1_62_B_MM14	1259	1112	1589	1516	3037
gcvH_1_62_B_MM2	2322	2231	3090	3506	5075
gcvH_1_62_B_MM3	1684	2021	2473	3215	4513
gcvH_1_62_B_MM4	1301	1449	2130	2284	3660
gcvH_1_62_B_MM5	2251	1851	2618	2905	5377
gcvH_1_62_B_MM6	2234	2229	3320	3733	6866
gcvH_1_62_B_MM7	2753	2354	3279	3371	5967
gcvH_1_62_B_MM8	2266	2024	3048	3078	4574
gcvH_1_62_B_MM9	2030	1784	2520	3026	5009
gcvH_1_62_C	991	1028	1295	1628	2331
gcvH_1_62_D_MM2-8	787	807	1204	1303	1680
gcvH_1_62_D_MM3-10	997	936	1199	1378	1886
gcvH_1_62_D_MM4-6	1298	1287	1718	2168	3830
gcvH_1_62_D_MM7-9	2604	2443	4177	4800	7458
gcvH_1_62_D_MM9-19	656	625	912	996	1639
gcvH_1_62_W_MM1	1238	1204	1455	1777	2698
gcvH_1_62_W_MM10	1800	1840	2320	2408	3648
gcvH_1_62_W_MM11	594	708	1183	1385	2142
gcvH_1_62_W_MM13	1444	1280	1867	2261	3647
gcvH_1_62_W_MM16	821	625	968	1106	1478
gcvH_1_62_W_MM19	744	686	1008	1097	1572
gcvH_1_62_W_MM2	3136	3264	4452	4849	7672
gcvH_1_62_W_MM20	2275	1644	2781	2729	4483
gcvH_1_62_W_MM3	1047	1154	1587	1810	2656
gcvH_1_62_W_MM4	964	1190	1622	1450	2657
gcvH_1_62_W_MM5	2567	1993	2998	3805	5491
gcvH_1_62_W_MM6	1175	1099	1565	2115	2834
gcvH_1_62_W_MM7	1281	1478	2012	2755	3844
gcvH_1_62_W_MM8	1043	1087	1482	1573	2493
gcvH_1_62_W_MM9	1225	1339	1801	1812	2713
gcvH_2_89_C	564	745	1190	770	657
gcvH_3_217_B_MM10	1302	1083	1544	1632	2722
gcvH_3_217_B_MM11	1147	1227	1436	1394	2529
gcvH_3_217_B_MM12	993	920	1112	1590	1932
gcvH_3_217_B_MM13	1278	1353	1813	2209	2986
gcvH_3_217_B_MM14	974	1196	1412	1491	3077
gcvH_3_217_B_MM2	956	1020	1601	1549	2274
gcvH_3_217_B_MM3	1295	1045	1583	1678	2946
gcvH_3_217_B_MM4	826	834	1048	1062	1868
gcvH_3_217_B_MM5	1474	1668	2573	2919	4130
gcvH_3_217_B_MM6	1052	1107	1523	1775	2705
gcvH_3_217_B_MM7	991	1135	1524	1602	2529
gcvH_3_217_B_MM8	867	879	1098	1316	1924
gcvH_3_217_B_MM9	1160	1259	1767	1883	2588
gcvH_3_217_C	2589	2402	2772	3329	5399
gcvH_3_217_D_MM2-8	1542	1817	2209	748	186
gcvH_3_217_D_MM3-10	590	651	911	991	1422
gcvH_3_217_D_MM4-6	908	980	1206	1730	2845
gcvH_3_217_D_MM7-9	1934	1801	2170	2582	3651
gcvH_3_217_D_MM9-19	812	743	814	873	1235
gcvH_3_217_W_MM1	2389	2272	3380	3318	4917
gcvH_3_217_W_MM10	725	882	1233	1223	1889
gcvH_3_217_W_MM11	1429	1386	1579	1813	2528
gcvH_3_217_W_MM13	1196	1175	1500	1801	2512
gcvH_3_217_W_MM16	707	741	834	829	1406
gcvH_3_217_W_MM19	979	1000	1156	1183	1870
gcvH_3_217_W_MM2	1346	1367	1832	510	314
gcvH_3_217_W_MM20	846	971	1549	1255	1969
gcvH_3_217_W_MM3	1045	1178	1644	1869	2807
gcvH_3_217_W_MM4	778	875	1244	1432	1893
gcvH_3_217_W_MM5	1194	1024	1513	1566	2413
gcvH_3_217_W_MM6	1716	1691	2358	3111	4974
gcvH_3_217_W_MM7	1015	989	1166	1061	1807
gcvH_3_217_W_MM8	1152	1164	1391	1690	2431
gcvH_3_217_W_MM9	470	715	851	831	1361
glnS_1_17_B_MM10	1177	706	879	811	1176
glnS_1_17_B_MM11	1306	1184	1317	1233	1399
glnS_1_17_B_MM12	968	732	1099	808	1270
glnS_1_17_B_MM13	846	657	883	702	935
glnS_1_17_B_MM14	902	688	809	718	1152
glnS_1_17_B_MM2	321	247	169	101	25
glnS_1_17_B_MM3	672	483	346	170	95
glnS_1_17_B_MM4	476	410	308	122	93
glnS_1_17_B_MM5	1338	854	673	533	190
glnS_1_17_B_MM6	783	392	434	246	141
glnS_1_17_B_MM7	1682	1083	1031	537	406
glnS_1_17_B_MM8	1761	1262	988	694	464
glnS_1_17_B_MM9	931	733	441	242	222
glnS_1_17_C	613	420	215	211	129
glnS_1_17_D_MM2-8	343	332	294	169	80
glnS_1_17_D_MM3-10	776	796	736	542	827
glnS_1_17_D_MM4-6	482	375	221	149	65
glnS_1_17_D_MM7-9	399	339	264	72	57
glnS_1_17_D_MM9-19	782	862	838	692	425
glnS_1_17_W_MM1	475	295	229	119	23
glnS_1_17_W_MM10	822	480	357	147	211
glnS_1_17_W_MM11	297	159	119	42	60
glnS_1_17_W_MM13	474	334	253	154	80
glnS_1_17_W_MM16	418	368	307	240	60
glnS_1_17_W_MM19	556	665	596	377	250
glnS_1_17_W_MM2	356	229	230	55	43
glnS_1_17_W_MM20	384	342	392	211	17
glnS_1_17_W_MM3	674	523	441	203	85
glnS_1_17_W_MM4	430	300	363	89	75
glnS_1_17_W_MM5	573	427	455	160	114
glnS_1_17_W_MM6	137	152	100	72	9
glnS_1_17_W_MM7	103	121	77	54	12
glnS_1_17_W_MM8	307	191	246	60	19
glnS_1_17_W_MM9	277	205	187	201	28
glnS_2_62_C	171	152	104	58	7
glnS_3_321_B_MM10	973	984	995	946	994
glnS_3_321_B_MM11	937	924	1333	1741	2531
glnS_3_321_B_MM12	594	654	859	1074	2059
glnS_3_321_B_MM13	729	716	1131	1340	2133
glnS_3_321_B_MM14	2368	2104	3755	3630	6256
glnS_3_321_B_MM2	632	457	285	170	132
glnS_3_321_B_MM3	496	267	258	88	28
glnS_3_321_B_MM4	441	420	237	198	84
glnS_3_321_B_MM5	329	300	188	100	118
glnS_3_321_B_MM6	450	442	381	175	141
glnS_3_321_B_MM7	1044	771	602	406	154
glnS_3_321_B_MM8	609	673	446	179	185
glnS_3_321_B_MM9	861	718	649	381	210
glnS_3_321_C	605	446	230	209	154
glnS_3_321_D_MM2-8	291	234	171	99	29
glnS_3_321_D_MM3-10	366	330	267	87	67
glnS_3_321_D_MM4-6	620	404	344	134	125
glnS_3_321_D_MM7-9	412	313	340	213	90
glnS_3_321_D_MM9-19	2	10	8	4	2
glnS_3_321_W_MM1	495	350	246	54	141
glnS_3_321_W_MM10	570	387	451	205	288
glnS_3_321_W_MM11	742	595	596	1215	169
glnS_3_321_W_MM13	230	247	193	145	73
glnS_3_321_W_MM16	366	321	203	71	138
glnS_3_321_W_MM19	15	20	2	6	1
glnS_3_321_W_MM2	222	260	240	69	70
glnS_3_321_W_MM20	1288	1350	1224	770	800
glnS_3_321_W_MM3	593	436	352	188	92
glnS_3_321_W_MM4	482	397	261	202	126
glnS_3_321_W_MM5	285	268	169	151	41
glnS_3_321_W_MM6	351	255	185	58	15
glnS_3_321_W_MM7	449	412	309	126	129
glnS_3_321_W_MM8	338	243	298	105	39
glnS_3_321_W_MM9	240	201	176	87	43
glyA_1_26_B_MM10	147	91	85	48	29
glyA_1_26_B_MM11	107	65	88	137	111
glyA_1_26_B_MM12	376	363	483	562	727
glyA_1_26_B_MM13	518	625	863	870	1257
glyA_1_26_B_MM14	1124	966	1319	1220	2101
glyA_1_26_B_MM2	262	140	115	39	32
glyA_1_26_B_MM3	132	79	46	70	51
glyA_1_26_B_MM4	116	47	55	26	18
glyA_1_26_B_MM5	357	304	245	128	29
glyA_1_26_B_MM6	298	162	100	94	22
glyA_1_26_B_MM7	93	75	53	21	3
glyA_1_26_B_MM8	95	60	48	30	10
glyA_1_26_B_MM9	64	65	76	6
glyA_1_26_C	50	59	20	4
glyA_1_26_D_MM2-8	124	82	40	28	15
glyA_1_26_D_MM3-10	52	48	26	16	11
glyA_1_26_D_MM4-6	82	15	45	18	3
glyA_1_26_D_MM7-9		28	8	5	3
glyA_1_26_D_MM9-19	561	454	655	284	252
glyA_1_26_W_MM1	188	154	100	40	10
glyA_1_26_W_MM10	269	138	103	61	22
glyA_1_26_W_MM11	2	8	18
glyA_1_26_W_MM13	1122	919	818	346	157
glyA_1_26_W_MM16	120	102	136	17	16
glyA_1_26_W_MM19	714	457	672	217	170
glyA_1_26_W_MM2	37	58	22	2	4
glyA_1_26_W_MM20	85	61	48	6	11
glyA_1_26_W_MM3	137	68	80	3	13
glyA_1_26_W_MM4	62	34	22	16	7
glyA_1_26_W_MM5	33	28	10	1
glyA_1_26_W_MM6	107	84	33	16	54
glyA_1_26_W_MM7	70	42	22	23	5
glyA_1_26_W_MM8	40	27	25	1
glyA_1_26_W_MM9	23	19	3	3	1
glyA_2_116_C	593	666	576	434	730
glyA_3_279_B_MM10	588	640	798	954	1446
glyA_3_279_B_MM11	1039	1009	1502	1186	1970
glyA_3_279_B_MM12	707	788	756	568	524
glyA_3_279_B_MM13	1201	882	1182	1324	1878
glyA_3_279_B_MM14	777	726	1056	980	1626
glyA_3_279_B_MM2	735	777	614	707	783
glyA_3_279_B_MM3	782	626	841	494	681
glyA_3_279_B_MM4	1438	1191	1445	1431	2197
glyA_3_279_B_MM5	1270	1141	1676	1455	2074
glyA_3_279_B_MM6	1855	1088	1424	1626	2333
glyA_3_279_B_MM7	1260	1328	1655	1709	2173
glyA_3_279_B_MM8	1160	1057	1439	1385	2383
glyA_3_279_B_MM9	648	749	900	1216	1645
glyA_3_279_C	2069	1364	1441	1174	1318
glyA_3_279_D_MM2-8	728	813	1075	1037	1796
glyA_3_279_D_MM3-10	709	686	859	542	614
glyA_3_279_D_MM4-6	706	811	1136	1039	1485
glyA_3_279_D_MM7-9	406	445	512	365	558
glyA_3_279_D_MM9-19	638	682	948	912	1585
glyA_3_279_W_MM1	844	869	928	771	747
glyA_3_279_W_MM10	817	649	807	683	624
glyA_3_279_W_MM11	1788	1626	2247	1904	2318
glyA_3_279_W_MM13	772	845	790	746	836
glyA_3_279_W_MM16	506	512	617	700	893
glyA_3_279_W_MM19	537	726	908	1076	1872
glyA_3_279_W_MM2	578	601	729	504	548
glyA_3_279_W_MM20	649	484	868	1130	2123
glyA_3_279_W_MM3	1492	1575	1838	1647	1659
glyA_3_279_W_MM4	711	622	872	930	1045
glyA_3_279_W_MM5	1073	1218	1530	1455	2292
glyA_3_279_W_MM6	2686	2349	3478	3086	4081
glyA_3_279_W_MM7	808	762	901	803	917
glyA_3_279_W_MM8	1164	1136	2093	1399	2049
glyA_3_279_W_MM9	468	463	612	522	425
gpmA_1_60_B_MM10	828	624	828	726	1107
gpmA_1_60_B_MM11	589	491	568	553	840
gpmA_1_60_B_MM12	676	626	613	607	772
gpmA_1_60_B_MM13	634	516	756	644	1015
gpmA_1_60_B_MM14	674	475	481	652	853
gpmA_1_60_B_MM2	814	719	890	1257	1928
gpmA_1_60_B_MM3	708	612	702	755	1105
gpmA_1_60_B_MM4	941	814	863	897	1365
gpmA_1_60_B_MM5	1099	822	1128	1320	1778
gpmA_1_60_B_MM6	1010	741	817	1067	1868
gpmA_1_60_B_MM7	988	710	967	1185	1884
gpmA_1_60_B_MM8	953	827	751	626	997
gpmA_1_60_B_MM9	688	636	739	784	1220
gpmA_1_60_C	819	726	1017	1085	1490
gpmA_1_60_D_MM2-8	432	362	579	346	521
gpmA_1_60_D_MM3-10	1090	877	1028	1089	1757
gpmA_1_60_D_MM4-6	714	574	651	656	876
gpmA_1_60_D_MM7-9	894	737	704	877	1292
gpmA_1_60_D_MM9-19	613	809	818	910	1200
gpmA_1_60_W_MM1	881	676	889	741	1016
gpmA_1_60_W_MM10	501	521	719	641	1104
gpmA_1_60_W_MM11	780	606	746	816	1038
gpmA_1_60_W_MM13	293	419	431	427	620
gpmA_1_60_W_MM16	768	754	1051	1292	1617
gpmA_1_60_W_MM19	472	586	1045	989	1419
gpmA_1_60_W_MM2	695	480	644	720	1232
gpmA_1_60_W_MM20	510	747	1491	1290	2418
gpmA_1_60_W_MM3	1140	899	1036	1091	1684
gpmA_1_60_W_MM4	718	704	935	796	1117
gpmA_1_60_W_MM5	1100	948	1069	902	1767
gpmA_1_60_W_MM6	461	529	588	751	1180
gpmA_1_60_W_MM7	464	414	467	361	479
gpmA_1_60_W_MM8	682	620	585	566	781
gpmA_1_60_W_MM9	2658	1604	2114	2106	2982
gpmA_3_251_B_MM10	549	564	666	643	1096
gpmA_3_251_B_MM11	454	359	327	345	344
gpmA_3_251_B_MM12	243	196	257	221	298
gpmA_3_251_B_MM13	311	255	326	247	175
gpmA_3_251_B_MM14	549	564	651	879	1362
gpmA_3_251_B_MM2	231	299	342	260	465
gpmA_3_251_B_MM3	448	448	498	528	648
gpmA_3_251_B_MM4	351	316	488	342	653
gpmA_3_251_B_MM5	980	756	876	1027	1621
gpmA_3_251_B_MM6	308	326	299	366	388
gpmA_3_251_B_MM7	471	506	493	480	711
gpmA_3_251_B_MM8	690	582	734	868	1473
gpmA_3_251_B_MM9	777	577	906	888	992
gpmA_3_251_C	1187	1002	1326	1207	1698
gpmA_3_251_D_MM2-8	326	436	590	692	987
gpmA_3_251_D_MM3-10	823	661	685	883	1190
gpmA_3_251_D_MM4-6	527	574	842	866	1628
gpmA_3_251_D_MM7-9	1130	898	1089	1013	1642
gpmA_3_251_D_MM9-19	1164	871	954	664	429
gpmA_3_251_W_MM1	841	781	1120	1254	1651
gpmA_3_251_W_MM10	1674	1231	1495	1539	2380
gpmA_3_251_W_MM11	1474	987	1155	987	1264
gpmA_3_251_W_MM13	1447	1380	1986	2042	2966
gpmA_3_251_W_MM16	1208	1058	1275	1170	2151
gpmA_3_251_W_MM19	357	498	354	326	276
gpmA_3_251_W_MM2	715	614	780	828	1273
gpmA_3_251_W_MM20	1272	965	1357	1063	1947
gpmA_3_251_W_MM3	497	539	646	557	890
gpmA_3_251_W_MM4	522	685	676	712	984
gpmA_3_251_W_MM5	617	551	703	588	1049
gpmA_3_251_W_MM6	976	1055	1099	1299	1566
gpmA_3_251_W_MM7	1480	1219	1729	1742	2257
gpmA_3_251_W_MM8	585	630	596	786	1081
gpmA_3_251_W_MM9	540	528	551	452	540
[truncated: 3,976 more rows]

## Sheet: CCTAGT
	Gly-T0	Gly-T1	Gly-T3	Gly-T5	Gly-T7
acpS_1_63_B_MM10	1243	1153	1346	1348	1717
acpS_1_63_B_MM11	668	629	990	729	827
acpS_1_63_B_MM12	882	849	884	730	943
acpS_1_63_B_MM13	625	628	876	541	606
acpS_1_63_B_MM14	2075	1721	2115	2342	3605
acpS_1_63_B_MM2	967	833	1353	1133	1348
acpS_1_63_B_MM3	977	800	1193	1006	948
acpS_1_63_B_MM4	582	636	689	876	967
acpS_1_63_B_MM5	694	597	526	524	447
acpS_1_63_B_MM6	488	616	633	639	627
acpS_1_63_B_MM7	911	846	938	975	1117
acpS_1_63_B_MM8	672	581	694	678	756
acpS_1_63_B_MM9	678	779	558	445	334
acpS_1_63_C	784	621	908	784	790
acpS_1_63_D_MM2-8	1327	1296	1474	1586	1486
acpS_1_63_D_MM3-10	1222	889	1116	1208	1385
acpS_1_63_D_MM4-6	727	538	236	89	11
acpS_1_63_D_MM7-9	761	750	849	757	657
acpS_1_63_D_MM9-19	1234	1033	1259	911	499
acpS_1_63_W_MM1	965	789	999	1007	1037
acpS_1_63_W_MM10	2391	2009	3188	2951	4363
acpS_1_63_W_MM11	890	877	1142	952	1282
acpS_1_63_W_MM13	1233	1188	1550	1511	1626
acpS_1_63_W_MM16	1158	1142	1208	1097	996
acpS_1_63_W_MM19	1499	1768	4286	3709	1357
acpS_1_63_W_MM2	717	586	846	627	810
acpS_1_63_W_MM20	1187	951	725	558	261
acpS_1_63_W_MM3	555	534	646	555	508
acpS_1_63_W_MM4	1460	1395	899	356	182
acpS_1_63_W_MM5	1549	1428	2171	2576	2501
acpS_1_63_W_MM6	1473	1221	1629	1377	1401
acpS_1_63_W_MM7	1358	1125	1529	1236	1541
acpS_1_63_W_MM8	1550	1250	1741	1596	1574
acpS_1_63_W_MM9	1011	945	883	723	545
acpS_2_129_C	824	877	1218	1009	1066
acpS_3_204_B_MM10	1091	789	861	813	1022
acpS_3_204_B_MM11	495	381	378	518	584
acpS_3_204_B_MM12	360	308	364	183	151
acpS_3_204_B_MM13	729	773	975	994	1649
acpS_3_204_B_MM14	549	483	756	642	853
acpS_3_204_B_MM2	831	863	995	1120	938
acpS_3_204_B_MM3	495	395	619	743	785
acpS_3_204_B_MM4	736	650	884	730	985
acpS_3_204_B_MM5	840	861	1009	1118	1108
acpS_3_204_B_MM6	809	784	775	939	1260
acpS_3_204_B_MM7	559	577	721	691	835
acpS_3_204_B_MM8	598	592	627	592	718
acpS_3_204_B_MM9	940	684	1085	1085	1816
acpS_3_204_C	1365	1142	1388	1282	1676
acpS_3_204_D_MM2-8	916	807	983	909	996
acpS_3_204_D_MM3-10	1432	1211	1421	1468	1558
acpS_3_204_D_MM4-6	953	811	1178	1140	1342
acpS_3_204_D_MM7-9	1061	951	1870	1371	1813
acpS_3_204_D_MM9-19	759	636	693	431	316
acpS_3_204_W_MM1	1434	1126	1554	1601	1696
acpS_3_204_W_MM10	1110	902	1440	1043	811
acpS_3_204_W_MM11	484	315	522	481	393
acpS_3_204_W_MM13	1186	1043	1702	1791	2433
acpS_3_204_W_MM16	498	500	793	961	1325
acpS_3_204_W_MM19	547	331	358	300	235
acpS_3_204_W_MM2	1180	1014	1368	1317	1320
acpS_3_204_W_MM20	533	486	642	688	992
acpS_3_204_W_MM3	730	778	1083	1095	1166
acpS_3_204_W_MM4	691	647	781	752	721
acpS_3_204_W_MM5	2001	1916	2656	2899	2978
acpS_3_204_W_MM6	1457	1148	1330	1336	1587
acpS_3_204_W_MM7	913	894	1327	1484	2092
acpS_3_204_W_MM8	496	656	765	717	638
acpS_3_204_W_MM9	841	621	900	1164	1071
argG_1_24_B_MM10	1187	1349	1813	2051	3530
argG_1_24_B_MM11	1425	1678	2226	2110	4247
argG_1_24_B_MM12	1109	919	1523	1659	2401
argG_1_24_B_MM13	1873	1823	2620	2842	5115
argG_1_24_B_MM14	1181	1155	1441	1533	2551
argG_1_24_B_MM2	1373	1247	1944	1777	935
argG_1_24_B_MM3	1326	1174	1621	1382	807
argG_1_24_B_MM4	1575	1303	2604	2094	1286
argG_1_24_B_MM5	1889	1804	3239	2916	1655
argG_1_24_B_MM6	1688	1633	2402	2027	1050
argG_1_24_B_MM7	1603	1848	2894	2666	1838
argG_1_24_B_MM8	1380	1612	2171	1989	1683
argG_1_24_B_MM9	1488	1398	1970	1578	2445
argG_1_24_C	755	792	1224	829	500
argG_1_24_D_MM2-8	1231	1037	1488	1445	916
argG_1_24_D_MM3-10	815	635	971	850	1012
argG_1_24_D_MM4-6	1277	1140	1541	1546	1341
argG_1_24_D_MM7-9	845	861	1279	1076	655
argG_1_24_D_MM9-19	949	747	1006	1062	1158
argG_1_24_W_MM1	652	610	968	796	522
argG_1_24_W_MM10	917	1222	1525	1140	913
argG_1_24_W_MM11	844	853	1337	813	1012
argG_1_24_W_MM13	1168	1136	1396	1554	2700
argG_1_24_W_MM16	774	753	904	729	491
argG_1_24_W_MM19	607	698	971	784	501
argG_1_24_W_MM2	744	721	1080	845	865
argG_1_24_W_MM20	644	736	858	789	907
argG_1_24_W_MM3	725	866	1140	991	767
argG_1_24_W_MM4	806	894	1108	964	466
argG_1_24_W_MM5	1354	1285	1872	1610	702
argG_1_24_W_MM6	809	994	1433	1429	1080
argG_1_24_W_MM7	743	767	1016	818	279
argG_1_24_W_MM8	694	744	1123	1037	416
argG_1_24_W_MM9	1268	975	1798	1328	1091
argG_2_71_C	1662	1571	2442	2141	1775
argG_3_219_B_MM10	971	727	1067	1062	1557
argG_3_219_B_MM11	796	811	798	1016	1320
argG_3_219_B_MM12	1383	943	1207	962	1401
argG_3_219_B_MM13	772	665	888	1024	1069
argG_3_219_B_MM14	335	337	356	350	320
argG_3_219_B_MM2	937	864	1381	1484	1084
argG_3_219_B_MM3	660	514	786	663	449
argG_3_219_B_MM4	909	737	975	715	606
argG_3_219_B_MM5	552	831	983	754	1006
argG_3_219_B_MM6	631	642	838	989	1587
argG_3_219_B_MM7	766	837	921	939	1648
argG_3_219_B_MM8	1276	1123	1486	1451	2019
argG_3_219_B_MM9	980	861	1281	1268	1779
argG_3_219_C	1031	885	1319	1431	1018
argG_3_219_D_MM2-8	1045	786	947	1058	1428
argG_3_219_D_MM3-10	665	751	739	961	1043
argG_3_219_D_MM4-6	1526	1415	2178	2018	3330
argG_3_219_D_MM7-9	1118	937	1238	1294	1623
argG_3_219_D_MM9-19	889	950	1150	1360	2222
argG_3_219_W_MM1	1135	1105	1505	1307	967
argG_3_219_W_MM10	851	913	1186	1028	974
argG_3_219_W_MM11	754	934	1163	1172	831
argG_3_219_W_MM13	1133	1280	1430	1501	2195
argG_3_219_W_MM16	3264	2695	3583	3995	4968
argG_3_219_W_MM19	1572	1290	1731	1783	2450
argG_3_219_W_MM2	675	736	1030	1350	519
argG_3_219_W_MM20	1112	932	1255	1392	2710
argG_3_219_W_MM3	801	904	1335	1139	874
argG_3_219_W_MM4	1719	1519	2472	2171	1985
argG_3_219_W_MM5	758	626	852	717	943
argG_3_219_W_MM6	1335	1115	1638	1705	2682
argG_3_219_W_MM7	1776	1671	2850	2396	2661
argG_3_219_W_MM8	643	684	764	770	637
argG_3_219_W_MM9	911	704	1005	1068	731
aroB_1_73_B_MM10	12	25	14	2	3
aroB_1_73_B_MM11	177	69	94	91	9
aroB_1_73_B_MM12	99	77	96	110	94
aroB_1_73_B_MM13	134	75	57	86	163
aroB_1_73_B_MM14	5	14	24	16	12
aroB_1_73_B_MM2		3
aroB_1_73_B_MM3	10	16		3
aroB_1_73_B_MM4	33	8	3		1
aroB_1_73_B_MM5		2
aroB_1_73_B_MM6	11	5	4
aroB_1_73_B_MM7		6			1
aroB_1_73_B_MM8	3	2	12	2
aroB_1_73_B_MM9		1
aroB_1_73_C	28	11	2	1	1
aroB_1_73_D_MM2-8	50	21	4	1
aroB_1_73_D_MM3-10	151	139	83	38	19
aroB_1_73_D_MM4-6	2	2	5
aroB_1_73_D_MM7-9	215	105	65	26	26
aroB_1_73_D_MM9-19	340	241	280	255	224
aroB_1_73_W_MM1	1	5		2	1
aroB_1_73_W_MM10	141	54	37	13	5
aroB_1_73_W_MM11	109	86	57	34	36
aroB_1_73_W_MM13	162	82	50	39	36
aroB_1_73_W_MM16				1
aroB_1_73_W_MM19	383	341	279	268	336
aroB_1_73_W_MM2		2	1
aroB_1_73_W_MM20	52	43	32	11	9
aroB_1_73_W_MM3	64	36	24	9	9
aroB_1_73_W_MM4	23	16	11	1	8
aroB_1_73_W_MM5	21	36	14	5	3
aroB_1_73_W_MM6	22	29	6
aroB_1_73_W_MM7	130	107	10	10	20
aroB_1_73_W_MM8	108	67	58	17	5
aroB_1_73_W_MM9	58	27	19	2	1
aroB_2_122_C	247	184	114	37	12
aroB_3_204_B_MM10	413	404	834	1252	3033
aroB_3_204_B_MM11	265	352	393	507	1321
aroB_3_204_B_MM12	661	522	706	565	824
aroB_3_204_B_MM13	614	381	631	813	1333
aroB_3_204_B_MM14	372	239	416	471	823
aroB_3_204_B_MM2	519	478	633	533	781
aroB_3_204_B_MM3	352	351	633	568	927
aroB_3_204_B_MM4	293	377	425	475	842
aroB_3_204_B_MM5	819	660	1145	1224	2233
aroB_3_204_B_MM6	329	298	420	587	1205
aroB_3_204_B_MM7	845	936	1304	1791	3425
aroB_3_204_B_MM8	526	520	731	904	1686
aroB_3_204_B_MM9	453	404	700	803	1451
aroB_3_204_C	523	445	742	751	1363
aroB_3_204_D_MM2-8	715	560	912	1209	1878
aroB_3_204_D_MM3-10	325	314	571	395	713
aroB_3_204_D_MM4-6	548	450	551	580	1161
aroB_3_204_D_MM7-9	326	360	394	451	985
aroB_3_204_D_MM9-19	536	379	442	524	613
aroB_3_204_W_MM1	880	882	1075	1376	3787
aroB_3_204_W_MM10	547	468	687	1115	2086
aroB_3_204_W_MM11	303	231	357	262	413
aroB_3_204_W_MM13	309	399	562	558	842
aroB_3_204_W_MM16	674	633	924	1105	2454
aroB_3_204_W_MM19	1161	960	1208	1091	1695
aroB_3_204_W_MM2	641	549	696	869	1565
aroB_3_204_W_MM20	504	442	453	501	658
aroB_3_204_W_MM3	647	453	791	789	1483
aroB_3_204_W_MM4	485	373	425	495	872
aroB_3_204_W_MM5	617	560	798	1028	1999
aroB_3_204_W_MM6	473	394	769	579	1478
aroB_3_204_W_MM7	308	614	693	1026	1635
aroB_3_204_W_MM8	743	739	1012	1346	2716
aroB_3_204_W_MM9	1265	1170	1686	2653	5027
aroE_1_28_B_MM10	877	710	795	755	662
aroE_1_28_B_MM11	917	1109	1743	1784	2682
aroE_1_28_B_MM12	1294	1196	2126	2004	2784
aroE_1_28_B_MM13	1513	1629	1790	2143	3481
aroE_1_28_B_MM14	1512	1538	2176	2099	2785
aroE_1_28_B_MM2	1034	920	1147	841	675
aroE_1_28_B_MM3	499	494	397	508	373
aroE_1_28_B_MM4	1144	922	971	768	858
aroE_1_28_B_MM5	1297	1224	1622	1419	1676
aroE_1_28_B_MM6	741	780	1007	814	1127
aroE_1_28_B_MM7	1211	1287	1601	1510	2219
aroE_1_28_B_MM8	1231	1281	1570	1202	1639
aroE_1_28_B_MM9	834	766	1072	874	1330
aroE_1_28_C	1048	924	885	707	471
aroE_1_28_D_MM2-8	1046	897	994	1016	1164
aroE_1_28_D_MM3-10	1056	1099	1073	1028	1465
aroE_1_28_D_MM4-6	1077	1038	1180	861	1297
aroE_1_28_D_MM7-9	982	859	1163	1163	1772
aroE_1_28_D_MM9-19	1400	1010	1294	1261	1535
aroE_1_28_W_MM1	782	812	546	395	354
aroE_1_28_W_MM10	491	639	442	411	304
aroE_1_28_W_MM11	591	580	615	504	205
aroE_1_28_W_MM13	487	599	531	341	411
aroE_1_28_W_MM16	987	962	978	703	704
aroE_1_28_W_MM19	1095	1034	1228	954	1368
aroE_1_28_W_MM2	784	924	851	540	556
aroE_1_28_W_MM20	1785	1649	2194	2188	3438
aroE_1_28_W_MM3	713	567	685	368	211
aroE_1_28_W_MM4	1224	1163	1133	751	814
aroE_1_28_W_MM5	1086	1007	1001	676	411
aroE_1_28_W_MM6	959	982	1144	713	497
aroE_1_28_W_MM7	944	1042	856	510	464
aroE_1_28_W_MM8	1278	902	1017	610	325
aroE_1_28_W_MM9	576	658	593	385	284
aroE_2_94_C	1173	1236	1431	1015	1020
aroE_3_209_B_MM10	1277	1342	1754	1812	2355
aroE_3_209_B_MM11	2718	2242	3302	4314	6674
aroE_3_209_B_MM12	650	619	1116	1258	2028
aroE_3_209_B_MM13	859	816	1147	1303	2168
aroE_3_209_B_MM14	1110	901	1384	1937	3366
aroE_3_209_B_MM2	1105	1306	1197	759	644
aroE_3_209_B_MM3	1719	1747	1936	1362	1147
aroE_3_209_B_MM4	1216	1213	1449	1039	1000
aroE_3_209_B_MM5	2849	2297	3086	2142	1911
aroE_3_209_B_MM6	1579	1709	2780	1745	1026
aroE_3_209_B_MM7	1621	1616	2097	1643	1381
aroE_3_209_B_MM8	726	873	1056	902	704
aroE_3_209_B_MM9	1667	1782	2501	2887	4812
aroE_3_209_C	935	1098	928	709	729
aroE_3_209_D_MM2-8	2152	2366	2803	1704	1585
aroE_3_209_D_MM3-10	1445	1621	1672	1081	1011
aroE_3_209_D_MM4-6	1920	1806	2200	1553	1851
aroE_3_209_D_MM7-9	3153	2979	4599	5389	8775
aroE_3_209_D_MM9-19	2149	1981	2945	3774	6688
aroE_3_209_W_MM1	1089	1376	1386	914	655
aroE_3_209_W_MM10	1998	1969	2250	1143	997
aroE_3_209_W_MM11	1233	1083	969	606	571
aroE_3_209_W_MM13	854	744	732	487	550
aroE_3_209_W_MM16	764	767	714	557	496
aroE_3_209_W_MM19	1416	1213	1499	1686	2478
aroE_3_209_W_MM2	1338	1290	1516	1116	678
aroE_3_209_W_MM20	909	1043	1624	1635	3076
aroE_3_209_W_MM3	2142	1964	2253	1814	1608
aroE_3_209_W_MM4	1469	1298	1572	909	921
aroE_3_209_W_MM5	1092	1082	1318	1009	877
aroE_3_209_W_MM6	974	1062	1177	745	435
aroE_3_209_W_MM7	757	828	847	482	466
aroE_3_209_W_MM8	2350	1778	2063	1672	1250
aroE_3_209_W_MM9	2325	2504	2608	2195	2001
birA_1_14_B_MM10	641	568	756	824	1027
birA_1_14_B_MM11	582	471	686	435	600
birA_1_14_B_MM12	490	614	707	554	611
birA_1_14_B_MM13	762	644	873	604	616
birA_1_14_B_MM14	956	767	1270	1458	2212
birA_1_14_B_MM2	614	461	766	1027	1326
birA_1_14_B_MM3	464	382	572	526	793
birA_1_14_B_MM4	350	490	533	698	1026
birA_1_14_B_MM5	436	445	640	557	953
birA_1_14_B_MM6	484	503	595	595	879
birA_1_14_B_MM7	634	548	874	606	918
birA_1_14_B_MM8	724	639	894	1045	1269
birA_1_14_B_MM9	410	480	593	511	498
birA_1_14_C	1361	1062	2405	1247	714
birA_1_14_D_MM2-8	671	443	673	753	1070
birA_1_14_D_MM3-10	426	474	558	584	1047
birA_1_14_D_MM4-6	697	702	850	1005	1430
birA_1_14_D_MM7-9	1041	777	847	1100	1448
birA_1_14_D_MM9-19	916	827	951	931	1292
birA_1_14_W_MM1	713	598	805	930	851
birA_1_14_W_MM10	1102	804	1474	1299	748
birA_1_14_W_MM11	578	585	970	942	409
birA_1_14_W_MM13	1291	1052	1542	1649	1428
birA_1_14_W_MM16	628	557	1002	1006	904
birA_1_14_W_MM19	961	742	1015	1262	1353
birA_1_14_W_MM2	695	595	751	1088	1323
birA_1_14_W_MM20	720	657	859	937	1000
birA_1_14_W_MM3	675	632	1003	1167	1007
birA_1_14_W_MM4	589	561	978	1151	1635
birA_1_14_W_MM5	549	558	968	596	466
birA_1_14_W_MM6	483	426	615	641	559
birA_1_14_W_MM7	939	1059	1351	1035	1060
birA_1_14_W_MM8	1063	1148	1786	1870	2558
birA_1_14_W_MM9	1244	1075	1944	1835	2467
birA_2_36_C	416	248	256	120	125
birA_3_245_B_MM10	2083	1629	2361	2720	4388
birA_3_245_B_MM11	718	779	1036	1099	1728
birA_3_245_B_MM12	790	895	1367	1119	2630
birA_3_245_B_MM13	1226	1218	3119	1692	2610
birA_3_245_B_MM14	284	378	423	497	810
birA_3_245_B_MM2	1020	1027	1339	1569	2219
birA_3_245_B_MM3	608	602	913	1032	1885
birA_3_245_B_MM4	609	583	844	629	1048
birA_3_245_B_MM5	919	848	1057	997	1730
birA_3_245_B_MM6	1046	810	1235	1284	1720
birA_3_245_B_MM7	1231	1345	1668	2027	3649
birA_3_245_B_MM8	595	546	754	883	1172
birA_3_245_B_MM9	1223	1174	1849	2253	3449
birA_3_245_C	803	952	1529	1411	1566
birA_3_245_D_MM2-8	473	591	784	727	1217
birA_3_245_D_MM3-10	510	538	641	681	822
birA_3_245_D_MM4-6	867	841	1092	1335	2238
birA_3_245_D_MM7-9	1349	1088	1781	1599	1624
birA_3_245_D_MM9-19	632	575	696	608	647
birA_3_245_W_MM1	1044	1158	1640	2176	2607
birA_3_245_W_MM10	1078	950	1536	1497	1742
birA_3_245_W_MM11	1124	1170	1797	1936	2222
birA_3_245_W_MM13	595	543	892	872	1242
birA_3_245_W_MM16	566	518	809	700	1174
birA_3_245_W_MM19	605	615	808	634	587
birA_3_245_W_MM2	863	857	1444	1485	2285
birA_3_245_W_MM20	878	839	1212	1313	1779
birA_3_245_W_MM3	1338	1248	1698	1612	1871
birA_3_245_W_MM4	452	629	859	997	908
birA_3_245_W_MM5	886	929	1300	1198	1380
birA_3_245_W_MM6	893	739	1280	1159	1269
birA_3_245_W_MM7	817	684	936	937	916
birA_3_245_W_MM8	661	651	935	1048	1266
birA_3_245_W_MM9	919	859	1383	1513	1244
carA_1_38_B_MM10	568	458	595	356	330
carA_1_38_B_MM11	1522	1505	1519	1466	2042
carA_1_38_B_MM12	453	467	489	541	729
carA_1_38_B_MM13	1036	909	1306	1386	2484
carA_1_38_B_MM14	761	717	973	1127	1697
carA_1_38_B_MM2	399	432	512	152	139
carA_1_38_B_MM3	277	356	434	254	237
carA_1_38_B_MM4	261	168	244	68	92
carA_1_38_B_MM5	333	377	294	230	209
carA_1_38_B_MM6	207	179	145	106	48
carA_1_38_B_MM7	180	224	227	187	94
carA_1_38_B_MM8	407	348	464	191	245
carA_1_38_B_MM9	761	542	698	570	437
carA_1_38_C	120	166	187	202	51
carA_1_38_D_MM2-8	324	271	345	206	173
carA_1_38_D_MM3-10	187	165	173	78	92
carA_1_38_D_MM4-6	37	3	46	22	6
carA_1_38_D_MM7-9	214	90	95	62	44
carA_1_38_D_MM9-19	24	22	13	25	6
carA_1_38_W_MM1	372	243	303	153	261
carA_1_38_W_MM10	232	218	248	125	85
carA_1_38_W_MM11	155	74	18	33	58
carA_1_38_W_MM13	110	122	78	23	77
carA_1_38_W_MM16	484	388	421	409	179
carA_1_38_W_MM19	5	26	12	1	1
carA_1_38_W_MM2	363	279	242	114	85
carA_1_38_W_MM20	350	242	427	186	55
carA_1_38_W_MM3	205	198	80	67	53
carA_1_38_W_MM4	66	37	52	51	3
carA_1_38_W_MM5	313	194	215	181	66
carA_1_38_W_MM6	138	122	107	87	8
carA_1_38_W_MM7	147	120	113	115	101
carA_1_38_W_MM8	153	133	146	131	38
carA_1_38_W_MM9	309	196	387	76	49
carA_2_126_C	386	324	496	360	326
carA_3_252_B_MM10	589	798	832	902	1288
carA_3_252_B_MM11	1000	794	1073	1164	1835
carA_3_252_B_MM12	752	775	1042	873	1172
carA_3_252_B_MM13	1355	1286	1551	1651	2171
carA_3_252_B_MM14	682	814	1018	769	1038
carA_3_252_B_MM2	920	701	829	716	447
carA_3_252_B_MM3	648	551	829	461	801
carA_3_252_B_MM4	927	690	785	789	582
carA_3_252_B_MM5	729	591	524	572	506
carA_3_252_B_MM6	907	715	997	933	1484
carA_3_252_B_MM7	700	662	734	630	683
carA_3_252_B_MM8	647	698	727	1027	902
carA_3_252_B_MM9	1038	1053	1327	1425	1822
carA_3_252_C	833	598	707	439	299
carA_3_252_D_MM2-8	653	458	558	552	750
carA_3_252_D_MM3-10	534	348	354	219	229
carA_3_252_D_MM4-6	472	440	656	648	691
carA_3_252_D_MM7-9	742	1050	987	976	1249
carA_3_252_D_MM9-19	955	946	1018	1460	2370
carA_3_252_W_MM1	1778	1244	1409	1100	555
carA_3_252_W_MM10	888	590	629	392	334
carA_3_252_W_MM11	436	425	565	349	446
carA_3_252_W_MM13	868	766	909	671	870
carA_3_252_W_MM16	661	543	575	524	591
carA_3_252_W_MM19	868	886	1294	1404	2028
carA_3_252_W_MM2	832	846	972	785	533
carA_3_252_W_MM20	1021	845	1441	1880	4065
carA_3_252_W_MM3	746	595	621	401	409
carA_3_252_W_MM4	523	484	671	343	231
carA_3_252_W_MM5	295	331	317	345	203
carA_3_252_W_MM6	573	560	846	720	456
carA_3_252_W_MM7	1075	912	1062	973	843
carA_3_252_W_MM8	619	485	562	432	231
carA_3_252_W_MM9	440	475	559	361	242
dapA_1_98_B_MM10	694	836	1137	935	1229
dapA_1_98_B_MM11	1812	1452	1901	2061	2813
dapA_1_98_B_MM12	1385	1747	1868	1854	2326
dapA_1_98_B_MM13	1515	1502	1483	1606	2436
dapA_1_98_B_MM14	947	979	1362	1189	1501
dapA_1_98_B_MM2	933	904	1052	735	452
dapA_1_98_B_MM3	804	892	935	642	578
dapA_1_98_B_MM4	1032	805	949	725	585
dapA_1_98_B_MM5	1204	1180	861	981	623
dapA_1_98_B_MM6	689	856	799	725	897
dapA_1_98_B_MM7	1406	1127	1649	1331	1456
dapA_1_98_B_MM8	853	716	651	866	825
dapA_1_98_B_MM9	662	816	953	755	860
dapA_1_98_C	354	506	476	384	374
dapA_1_98_D_MM2-8	1949	1836	2690	2531	3585
dapA_1_98_D_MM3-10	830	842	1034	1135	1060
dapA_1_98_D_MM4-6	790	824	1077	794	856
dapA_1_98_D_MM7-9	1422	1512	1793	1549	1950
dapA_1_98_D_MM9-19	640	627	583	918	1413
dapA_1_98_W_MM1	846	894	993	721	510
dapA_1_98_W_MM10	844	829	849	648	479
dapA_1_98_W_MM11	972	1275	1261	1061	749
dapA_1_98_W_MM13	725	797	654	708	697
dapA_1_98_W_MM16	1011	847	1051	562	492
dapA_1_98_W_MM19	882	844	1135	1111	2107
dapA_1_98_W_MM2	818	1030	937	601	548
dapA_1_98_W_MM20	713	754	1015	1442	2156
dapA_1_98_W_MM3	976	912	1099	1124	1114
dapA_1_98_W_MM4	796	746	873	687	583
dapA_1_98_W_MM5	1200	1129	1386	973	809
dapA_1_98_W_MM6	978	1039	1205	789	780
dapA_1_98_W_MM7	1405	1275	1579	1142	1167
dapA_1_98_W_MM8	824	979	1205	913	858
dapA_1_98_W_MM9	538	685	913	560	445
dapA_2_131_C	896	613	981	822	1525
dapA_3_214_B_MM10	616	788	721	647	921
dapA_3_214_B_MM11	1362	1454	1870	1932	2713
dapA_3_214_B_MM12	1959	1971	3473	3359	5544
dapA_3_214_B_MM13	826	983	1452	1514	2334
dapA_3_214_B_MM14	1048	1098	1449	1587	2452
dapA_3_214_B_MM2	1084	1235	1613	1043	841
dapA_3_214_B_MM3	1133	1165	1546	1069	873
dapA_3_214_B_MM4	1385	1338	1589	1182	884
dapA_3_214_B_MM5	1302	1201	1372	1108	1375
dapA_3_214_B_MM6	1246	1246	1260	1010	761
dapA_3_214_B_MM7	734	778	664	557	519
dapA_3_214_B_MM8	1181	964	1174	904	700
dapA_3_214_B_MM9	439	576	729	947	512
dapA_3_214_C	652	724	806	576	356
dapA_3_214_D_MM2-8	824	817	932	832	665
dapA_3_214_D_MM3-10	1356	956	1495	1307	1061
dapA_3_214_D_MM4-6	1228	1241	1466	957	901
dapA_3_214_D_MM7-9	836	923	1154	852	780
dapA_3_214_D_MM9-19	987	862	631	325	113
dapA_3_214_W_MM1	1106	1109	1413	902	822
dapA_3_214_W_MM10	1048	921	985	787	687
dapA_3_214_W_MM11	1251	1081	1220	865	670
dapA_3_214_W_MM13	857	919	1133	950	864
dapA_3_214_W_MM16	2223	1775	2103	1853	1538
dapA_3_214_W_MM19	911	960	733	446	211
dapA_3_214_W_MM2	1421	1306	1527	1117	951
dapA_3_214_W_MM20	1673	1399	1833	1874	2648
dapA_3_214_W_MM3	1829	1421	1815	1331	1118
dapA_3_214_W_MM4	1701	1669	1878	1252	1421
dapA_3_214_W_MM5	1478	1582	1639	1232	988
dapA_3_214_W_MM6	1500	1339	1702	1142	856
dapA_3_214_W_MM7	1083	822	965	697	468
dapA_3_214_W_MM8	2066	1641	2435	1609	1468
dapA_3_214_W_MM9	1872	1396	1555	1232	1202
dapB_1_18_B_MM10	8	9	1	2	2
dapB_1_18_B_MM11	61	59	37	13	32
dapB_1_18_B_MM12		7			41
dapB_1_18_B_MM13	452	404	488	310	304
dapB_1_18_B_MM14	207	193	377	164	193
dapB_1_18_B_MM2	9	4	3	1	1
dapB_1_18_B_MM3	28	12	2	2	17
dapB_1_18_B_MM4	2	6	1	1
dapB_1_18_B_MM5	18	5	3	2	5
dapB_1_18_B_MM6	24	15	23	76	46
dapB_1_18_B_MM7	10	12	19	8	7
dapB_1_18_B_MM8	16	8	1	2
dapB_1_18_B_MM9	16	16	3	7	7
dapB_1_18_C	15	1	1		8
dapB_1_18_D_MM2-8	1	4	1	1	1
dapB_1_18_D_MM3-10			2
dapB_1_18_D_MM4-6	4	13	6
dapB_1_18_D_MM7-9	138	136	99	118	87
dapB_1_18_D_MM9-19	3	3			15
dapB_1_18_W_MM1	24	40	33	7	13
dapB_1_18_W_MM10		3	12	2
dapB_1_18_W_MM11	48	11	23
dapB_1_18_W_MM13	11	19			1
dapB_1_18_W_MM16	831	776	603	287	214
dapB_1_18_W_MM19	3	2	1
dapB_1_18_W_MM2	1	6		1	5
dapB_1_18_W_MM20	2	1
dapB_1_18_W_MM3	15	5	10	1	2
dapB_1_18_W_MM4		4	4	1
dapB_1_18_W_MM5	9	31	2	6	1
dapB_1_18_W_MM6		10
dapB_1_18_W_MM7	15	22	20	1	14
dapB_1_18_W_MM8	2	4
dapB_1_18_W_MM9			6	2
dapB_2_54_C	1087	1017	1005	552	505
dapB_3_239_B_MM10	1144	1214	1446	1049	994
dapB_3_239_B_MM11	598	664	776	574	986
dapB_3_239_B_MM12	1407	1274	1748	1523	2387
dapB_3_239_B_MM13	6	2	4	6	5
dapB_3_239_B_MM14	580	601	789	839	1694
dapB_3_239_B_MM2	845	1060	1026	668	298
dapB_3_239_B_MM3	1235	1037	728	410	392
dapB_3_239_B_MM4	1375	1347	1288	657	497
dapB_3_239_B_MM5	1112	998	1116	506	452
dapB_3_239_B_MM6	1820	1844	2261	1802	1927
dapB_3_239_B_MM7	761	872	938	668	563
dapB_3_239_B_MM8	756	900	885	578	402
dapB_3_239_B_MM9	771	871	997	605	609
dapB_3_239_C	1154	1304	1235	467	619
dapB_3_239_D_MM2-8	2380	2249	2375	1352	1042
dapB_3_239_D_MM3-10	1308	1407	1163	753	553
dapB_3_239_D_MM4-6	1310	1253	1327	762	731
dapB_3_239_D_MM7-9	1710	1751	1729	1148	763
dapB_3_239_D_MM9-19	1023	922	1880	1399	1566
dapB_3_239_W_MM1	1196	1124	1008	439	333
dapB_3_239_W_MM10	989	746	763	547	311
dapB_3_239_W_MM11	1045	1051	888	401	438
dapB_3_239_W_MM13	1373	1456	1116	489	467
dapB_3_239_W_MM16	1605	1405	1758	1088	1169
dapB_3_239_W_MM19	1336	1222	1149	765	615
dapB_3_239_W_MM2	1001	1251	1248	495	271
dapB_3_239_W_MM20	523	587	919	924	1205
dapB_3_239_W_MM3	1947	1591	1333	737	568
dapB_3_239_W_MM4	786	717	652	350	289
dapB_3_239_W_MM5	988	916	814	397	307
dapB_3_239_W_MM6	747	1172	789	417	326
dapB_3_239_W_MM7	501	666	564	452	280
dapB_3_239_W_MM8	1706	1891	2088	969	885
dapB_3_239_W_MM9	1150	1380	1372	837	737
dnaA_1_32_B_MM10	1
dnaA_1_32_B_MM11	11	6	3	16
dnaA_1_32_B_MM12	1	1	10
dnaA_1_32_B_MM13					2
dnaA_1_32_B_MM14	10	11		18
dnaA_1_32_B_MM2
dnaA_1_32_B_MM3
dnaA_1_32_B_MM4
dnaA_1_32_B_MM5	1	3
dnaA_1_32_B_MM6	13	25	13	27	18
dnaA_1_32_B_MM7		1
dnaA_1_32_B_MM8		1	3
dnaA_1_32_B_MM9
dnaA_1_32_C	1		3
dnaA_1_32_D_MM2-8
dnaA_1_32_D_MM3-10		1		2
dnaA_1_32_D_MM4-6
dnaA_1_32_D_MM7-9		1
dnaA_1_32_D_MM9-19	1
dnaA_1_32_W_MM1
dnaA_1_32_W_MM10
dnaA_1_32_W_MM11	13		17
dnaA_1_32_W_MM13	9
dnaA_1_32_W_MM16	170	82	6	5	10
dnaA_1_32_W_MM19	12		4
dnaA_1_32_W_MM2
dnaA_1_32_W_MM20	1	4
dnaA_1_32_W_MM4			4
dnaA_1_32_W_MM5
dnaA_1_32_W_MM6	1	5	1	1
dnaA_1_32_W_MM7		1	5
dnaA_1_32_W_MM8
dnaA_1_32_W_MM9		1
dnaA_2_81_C	20	21	16
dnaA_3_212_B_MM10	1483	1278	1197	1019	984
dnaA_3_212_B_MM11	595	571	485	542	757
dnaA_3_212_B_MM12	1679	1527	2054	1239	1606
dnaA_3_212_B_MM13	1057	992	1262	1136	1877
dnaA_3_212_B_MM14	1635	1397	1627	1688	2379
dnaA_3_212_B_MM2	553	354	122	102	52
dnaA_3_212_B_MM3	280	132	24	11	6
dnaA_3_212_B_MM4	418	233	51	16	24
dnaA_3_212_B_MM5	237	198	84	62	10
dnaA_3_212_B_MM6	809	460	129	100	41
dnaA_3_212_B_MM7	373	266	67	46	5
dnaA_3_212_B_MM8	422	227	144	61	66
dnaA_3_212_B_MM9	1070	755	401	120	82
dnaA_3_212_C	113	70	25	4	7
dnaA_3_212_D_MM2-8	527	307	125	46	6
dnaA_3_212_D_MM3-10	541	492	287	106	60
dnaA_3_212_D_MM4-6	240	118	34	6	17
dnaA_3_212_D_MM7-9	461	233	335	514	560
dnaA_3_212_D_MM9-19	475	282	151	121	8
dnaA_3_212_W_MM1	177	142	69	23	1
dnaA_3_212_W_MM10	128	100	45	68	89
dnaA_3_212_W_MM11	110	80	16	30	15
dnaA_3_212_W_MM13	82	47	9	3	1
dnaA_3_212_W_MM16	61	18	25
dnaA_3_212_W_MM19	132	104	48	3	10
dnaA_3_212_W_MM2	275	60	32	1	6
dnaA_3_212_W_MM20	623	495	396	196	56
dnaA_3_212_W_MM3	242	213	67	25	28
dnaA_3_212_W_MM4	338	110	19	14	2
dnaA_3_212_W_MM5	127	44	25	2
dnaA_3_212_W_MM6	96	63	55	5	4
dnaA_3_212_W_MM7	162	67	18	13	18
dnaA_3_212_W_MM8	123	78	20	1	1
dnaA_3_212_W_MM9	134	88	53	41	90
dnaB_1_16_B_MM10	1132	969	1062	934	1382
dnaB_1_16_B_MM11	1083	1093	1105	1063	1382
dnaB_1_16_B_MM12	324	463	494	359	466
dnaB_1_16_B_MM13	622	629	602	454	481
dnaB_1_16_B_MM14	923	901	1026	860	1390
dnaB_1_16_B_MM2	914	557	264	82	22
dnaB_1_16_B_MM3	976	642	281	66	40
dnaB_1_16_B_MM4	844	577	263	86	16
dnaB_1_16_B_MM5	821	622	358	120	59
dnaB_1_16_B_MM6	1018	651	350	146	86
dnaB_1_16_B_MM7	860	648	348	216	92
dnaB_1_16_B_MM8	1121	1015	821	577	758
dnaB_1_16_B_MM9	1365	1261	1515	1360	2161
dnaB_1_16_C	651	607	208	113	12
dnaB_1_16_D_MM2-8	908	635	325	87	41
dnaB_1_16_D_MM3-10	707	565	270	76	21
dnaB_1_16_D_MM4-6	690	462	211	105	49
dnaB_1_16_D_MM7-9	967	590	292	23	64
dnaB_1_16_D_MM9-19	606	361	162	29	29
dnaB_1_16_W_MM1	541	503	202	37	8
dnaB_1_16_W_MM10	1452	856	330	98	22
dnaB_1_16_W_MM11	680	542	190	43	24
dnaB_1_16_W_MM13	847	464	265	72	43
dnaB_1_16_W_MM16	1335	913	394	324	214
dnaB_1_16_W_MM19	948	647	277	76	8
dnaB_1_16_W_MM2	596	453	162	169	8
dnaB_1_16_W_MM20	781	537	319	82	73
dnaB_1_16_W_MM3	659	408	122	86	22
dnaB_1_16_W_MM4	1321	760	351	101	20
dnaB_1_16_W_MM5	729	511	208	60	16
dnaB_1_16_W_MM6	501	456	150	93	19
dnaB_1_16_W_MM7	1171	746	242	146	32
dnaB_1_16_W_MM8	1099	743	421	110	58
dnaB_1_16_W_MM9	539	425	199	42	20
dnaB_2_40_C	829	763	453	95	36
[truncated: 5,320 more rows]
