# Supplementary material for: A simplified strategy for titrating gene expression reveals new relationships between genotype, environment, and bacterial growth
Source: Nucleic Acids Res. 2020 Nov 22;49(1):e6. doi: 10.1093/nar/gkaa1073 (PMC7797047; doi:10.1093/nar/gkaa1073)
Supplement: gkaa1073_Supplemental_Files [file gkaa1073_supplemental_files.zip › 20200923_gly_growth_rates_TableS6.csv]

	mean	reps	sem	std	norm.GR	norm.GR_sem
acpS_1_63_B_MM10	-0.08644642968554153	4.0	0.026491337349071418	0.052982674698142836	0.9261985327696779	0.022616313621820955
acpS_1_63_B_MM11	-0.20212316521232015	4.0	0.003526454438955909	0.007052908877911818	0.8274424263885947	0.003010621869087523
acpS_1_63_B_MM12	-0.16998805169829218	4.0	0.00792908009671063	0.01585816019342126	0.8548769721017634	0.006769252900931099
acpS_1_63_B_MM13	-0.1718242574963692	6.0	0.01573265565674665	0.03853697865794066	0.8533093575394516	0.013431359457191386
acpS_1_63_B_MM14	-0.06215763886528028	3.0	0.01919342806461282	0.03324399257932779	0.9469344776352583	0.016385906942608892
acpS_1_63_B_MM2
acpS_1_63_B_MM3	-0.15856676213344306	4.0	0.004035425355301572	0.008070850710603143	0.8646276110884098	0.003445143000156906
acpS_1_63_B_MM4	-0.10564215585710555	3.0	0.00975804095532568	0.016901422716962024	0.9098106638760034	0.00833068227821857
acpS_1_63_B_MM5	-0.19818270738708038	5.0	0.021759817335957648	0.04865643074117968	0.8308064932461822	0.01857689729812017
acpS_1_63_B_MM6	-0.20376073517927398	4.0	0.015103450430156061	0.030206900860312122	0.826044392176041	0.012894191304842125
acpS_1_63_B_MM7	-0.08942032573724269	4.0	0.024547352353511676	0.04909470470702335	0.923659643739739	0.020956685277794207
acpS_1_63_B_MM8	-0.1653225258933946	6.0	0.011799896948965825	0.028903726542390304	0.8588600475284164	0.010073865527681023
acpS_1_63_B_MM9	-0.24881645093781166	6.0	0.02187553610600432	0.053583901309540646	0.7875792069487489	0.018675689290416422
acpS_1_63_C	-0.14612387935169532	3.0	0.007080392651981001	0.012263599810768437	0.8752504096147148	0.0060447073197100005
acpS_1_63_D_MM2-8	-0.12569210049717147	4.0	0.014107101361599367	0.028214202723198734	0.8926935274285385	0.012043583322528343
acpS_1_63_D_MM3-10	-0.11919342020355779	5.0	0.0045845840469400136	0.010251441577518958	0.8982416124388056	0.003913973434596231
acpS_1_63_D_MM4-6	-0.8996420084982627	6.0	0.05194603086626953	0.12724126978522557	0.23195324028158895	0.0443476186196211
acpS_1_63_D_MM7-9	-0.20519358722970957	5.0	0.007113119206655772	0.01590541807814168	0.8248211307408285	0.006072646793453187
acpS_1_63_D_MM9-19	-0.2968182945548369	4.0	0.028810060017509506	0.05762012003501901	0.7465988390887511	0.02459586483814562
acpS_1_63_W_MM1
acpS_1_63_W_MM10
acpS_1_63_W_MM11	-0.15011846282238756	4.0	0.022188882361546928	0.044377764723093856	0.8718401343473212	0.018943200782727824
acpS_1_63_W_MM13	-0.12163214882784658	3.0	0.005656517452414462	0.009797375621481917	0.8961596091530273	0.004829109645368409
acpS_1_63_W_MM16	-0.17220512300392624	5.0	0.01043253364417897	0.023327854405937782	0.8529842031822691	0.008906513463550026
acpS_1_63_W_MM19	-0.017438894769172833	3.0	0.012268309473540587	0.02124933533115088	0.9851119817727371	0.010473760950874638
acpS_1_63_W_MM2	-0.17227125570688173	4.0	0.01280812115577211	0.02561624231154422	0.8529277440488175	0.010934611610892328
acpS_1_63_W_MM20	-0.399307945571105	6.0	0.016230153176793636	0.03975559373035582	0.6591008747605686	0.013856085464459388
acpS_1_63_W_MM3	-0.17474166008406722	3.0	0.019754157524073113	0.034215204492413644	0.850818698384911	0.01686461562934088
acpS_1_63_W_MM4	-0.6973155253565426	5.0	0.009264511746778826	0.020716078044142775	0.4046843914665104	0.007909344117183224
acpS_1_63_W_MM5
acpS_1_63_W_MM6	-0.15456589962836545	5.0	0.007584695139728138	0.016959893921044383	0.8680432469236384	0.006475242897165608
acpS_1_63_W_MM7	-0.1502219449713734	4.0	0.012523381108502839	0.025046762217005678	0.8717517890627897	0.010691521950114607
acpS_1_63_W_MM8	-0.09381987463025013	4.0	0.025041369973009174	0.05008273994601835	0.9199036394184895	0.02137844040740651
acpS_1_63_W_MM9	-0.25991381312386164	5.0	0.010080343719998715	0.022540333794480234	0.7781051128225255	0.008605840165152534
acpS_2_129_C	-0.09801187201603197	3.0	0.01240921174650526	0.021493385226827633	0.9163248269814489	0.010594052726008753
acpS_3_204_B_MM10	-0.17397333630411585	3.0	0.003762332791707222	0.006516551550219362	0.8514746355066015	0.0032119970859037935
acpS_3_204_B_MM11	-0.13746559359188884	3.0	0.01866315178735254	0.0323255271250645	0.8826422035279802	0.015933196894992115
acpS_3_204_B_MM12	-0.3162532691234347	5.0	0.02325395609976404	0.05199742658486828	0.7300067178876322	0.01985248072493987
acpS_3_204_B_MM13	-0.06732306820770192	5.0	0.02016716510631553	0.0450951520911833	0.9425246221243715	0.017217210475161754
acpS_3_204_B_MM14	-0.009023564314148512	3.0	0.02623013944682432	0.045431934211516325	0.9922963586992105	0.022393322475819443
acpS_3_204_B_MM2	-0.13001494677911998	4.0	0.01741396044928528	0.03482792089857056	0.8890030060341967	0.014866731178176136
acpS_3_204_B_MM3
acpS_3_204_B_MM4	-0.11781924031333907	4.0	0.0054252887923947595	0.010850577584789519	0.8994147839914707	0.0046317039868903065
acpS_3_204_B_MM5	-0.08199120844971129	3.0	0.020469909873864017	0.03545492392788831	0.9300020659547502	0.017475671213478608
acpS_3_204_B_MM6	-0.07514162072290595	4.0	0.019073327282675457	0.038146654565350914	0.935849729368958	0.016283373917766467
acpS_3_204_B_MM7	-0.10669419322648886	3.0	0.0013129345094147892	0.0022740692773169334	0.9089125134061222	0.0011208848476982362
acpS_3_204_B_MM8	-0.15893757315946702	5.0	0.005198939534681579	0.011625182210459137	0.8643110404922	0.004438463995528107
acpS_3_204_B_MM9	-0.027314269307329043	6.0	0.010224260285346147	0.025044220696500794	0.976681128896383	0.008728705316669201
acpS_3_204_C	-0.13015144991912472	5.0	0.015708083769670717	0.03512434310524488	0.8888864699082915	0.013410381826010802
acpS_3_204_D_MM2-8	-0.15284512221342766	3.0	0.0018861393070496327	0.003266889109962719	0.8695123174041796	0.0016102440409326406
acpS_3_204_D_MM3-10	-0.15184761479850947	6.0	0.008246622527258683	0.020200017293124834	0.8703639142955941	0.007040346772217359
acpS_3_204_D_MM4-6
acpS_3_204_D_MM7-9	-0.0907384971430964	3.0	0.020466996233983396	0.03544987735558011	0.922534288023292	0.017473183766640688
acpS_3_204_D_MM9-19	-0.3154164518253944	6.0	0.021101653507210473	0.05168828382167673	0.730721129629375	0.0180150064668139
acpS_3_204_W_MM1	-0.10304112389144635	5.0	0.005758766364508598	0.012876993057580558	0.9120312295613289	0.004916402084890797
acpS_3_204_W_MM10	-0.13688253316670854	3.0	0.06965338432604705	0.12064320057183515	0.8831399767155922	0.059464826708506134
acpS_3_204_W_MM11	-0.16869892825863744	4.0	0.020392267465152453	0.04078453493030491	0.8559775288469476	0.017409385957938804
acpS_3_204_W_MM13	-0.02932383916202271	6.0	0.002925184610816013	0.007165209699941027	0.9749655091268018	0.0024973028612410987
acpS_3_204_W_MM16	0.007890452862669586	5.0	0.011622900025237205	0.02598959455211441	1.0067362758704435	0.009922758851396735
acpS_3_204_W_MM19	-0.28922375212414836	6.0	0.01767341106717337	0.043290839129031866	0.7530824888631443	0.015088230624059642
acpS_3_204_W_MM2	-0.13961851515812465	3.0	0.019150257182783403	0.03316921841859168	0.8808042008366258	0.016349050886988924
acpS_3_204_W_MM20	-0.040291874229236864	4.0	0.0057014281891414696	0.011402856378282939	0.9656018247787205	0.004867451058390378
acpS_3_204_W_MM3
acpS_3_204_W_MM4
acpS_3_204_W_MM5
acpS_3_204_W_MM6	-0.12079403944171305	4.0	0.01585644076408091	0.03171288152816182	0.8968751239825137	0.013537037882266461
acpS_3_204_W_MM7
acpS_3_204_W_MM8	-0.13682332707014175	3.0	0.011931415495229228	0.0206658178439516	0.8831905224328821	0.010186146181926037
acpS_3_204_W_MM9
argG_1_24_B_MM10	0.034018348628337886	4.0	0.006057038241121625	0.01211407648224325	1.0290423103725226	0.005171044204960501
argG_1_24_B_MM11	0.022307512017399292	3.0	0.009942638093613542	0.017221154339408417	1.0190444778706396	0.00848827744671448
argG_1_24_B_MM12	0.009562682939606654	6.0	0.008701802177385727	0.02131497517723466	1.0081639002810012	0.007428944961349732
argG_1_24_B_MM13	0.01378201111601399	4.0	0.01269824673309346	0.02539649346618692	1.0117660456938058	0.010840809083312348
argG_1_24_B_MM14	-0.011210739302434844	6.0	0.009999196752330138	0.024492929880903538	0.990429113009456	0.00853656298046119
argG_1_24_B_MM2
argG_1_24_B_MM3
argG_1_24_B_MM4
argG_1_24_B_MM5
argG_1_24_B_MM6
argG_1_24_B_MM7
argG_1_24_B_MM8
argG_1_24_B_MM9	-0.0761745290430584	3.0	0.009535660667308354	0.016516248759514213	0.9349679098442077	0.008140830695007087
argG_1_24_C
argG_1_24_D_MM2-8
argG_1_24_D_MM3-10	-0.09403733549391546	4.0	0.019389749154429974	0.03877949830885995	0.9197179876702096	0.016553511140138696
argG_1_24_D_MM4-6
argG_1_24_D_MM7-9	-0.18363562107179307	3.0	0.013389752610603257	0.023191731822342854	0.8432257026675506	0.01143116485097397
argG_1_24_D_MM9-19	-0.09426155783026459	4.0	0.009656954255131453	0.019313908510262906	0.9195265634845194	0.008244382047903176
argG_1_24_W_MM1	-0.16230563940480952	3.0	0.05905672729292694	0.10228925220008907	0.861435638563637	0.05041819702552716
argG_1_24_W_MM10
argG_1_24_W_MM11
argG_1_24_W_MM13	-0.022626885898597526	6.0	0.007876672995311158	0.01929382970927193	0.9806828647030996	0.006724511654928937
argG_1_24_W_MM16	-0.21467409545279334	4.0	0.018623002019682672	0.037246004039365344	0.8167273850592791	0.01589892003967523
argG_1_24_W_MM19
argG_1_24_W_MM2
argG_1_24_W_MM20	-0.10680802098009277	4.0	0.006314352000662304	0.012628704001324608	0.9088153358215989	0.005390719361722107
argG_1_24_W_MM3
argG_1_24_W_MM4
argG_1_24_W_MM5
argG_1_24_W_MM6
argG_1_24_W_MM7
argG_1_24_W_MM8
argG_1_24_W_MM9
argG_2_71_C
argG_3_219_B_MM10	-0.08168542558672666	4.0	0.0036220072775914086	0.007244014555182817	0.9302631203907081	0.0030921977041448445
argG_3_219_B_MM11	-0.07250174854933746	4.0	0.010557732652344935	0.02111546530468987	0.9381034539058597	0.009013398970933506
argG_3_219_B_MM12	-0.16297930965954568	6.0	0.005172060878637832	0.01266891007127352	0.860860509510768	0.004415517018302748
argG_3_219_B_MM13	-0.08437996262852332	3.0	0.004909636858572865	0.008503740485761056	0.9279627270961046	0.004191479105022528
argG_3_219_B_MM14	-0.18463512520604627	6.0	0.012641301850357523	0.03096473921787676	0.8423724011271748	0.01079219382051366
argG_3_219_B_MM2
argG_3_219_B_MM3	-0.21852708905314844	4.0	0.028136257639617395	0.05627251527923479	0.8134379885859994	0.024020622988452034
argG_3_219_B_MM4	-0.2052040008734357	4.0	0.017480539214619926	0.03496107842923985	0.8248122403541579	0.014923571126175771
argG_3_219_B_MM5	-0.1190547648620251	4.0	0.008079012991698041	0.016158025983396083	0.8983599859526877	0.006897254342707374
argG_3_219_B_MM6	-0.015435113466099451	6.0	0.00960911605658758	0.023537431217824412	0.9868226597118196	0.008203541387912522
argG_3_219_B_MM7	-0.022879794609786903	5.0	0.01161462148614711	0.025971083175954573	0.9804669502456836	0.009915691256660955
argG_3_219_B_MM8	-0.05268623386189572	6.0	0.011656967404011185	0.028553622088083246	0.9550204516717234	0.009951843020024134
argG_3_219_B_MM9	-0.01185582545247291	5.0	0.012987199480822265	0.029040260876468563	0.9898783869177485	0.011087495231256126
argG_3_219_C
argG_3_219_D_MM2-8	-0.07421397723939505	3.0	0.016913872853548183	0.02929568713510544	0.9366416816843838	0.014439793958867766
argG_3_219_D_MM3-10
argG_3_219_D_MM4-6	-0.011917720628020075	6.0	0.009373647950845327	0.02296065450805618	0.9898255454668469	0.008002516409172081
argG_3_219_D_MM7-9	-0.09116824793620677	3.0	0.0044700885346191715	0.007742420456291515	0.9221673990818943	0.003816225767846972
argG_3_219_D_MM9-19	0.0013021750752074228	6.0	0.00903134690400389	0.022122191604874136	1.0011116992510927	0.0077102854913277275
argG_3_219_W_MM1
argG_3_219_W_MM10
argG_3_219_W_MM11
argG_3_219_W_MM13	-0.0770918638170234	4.0	0.02119107812172062	0.04238215624344124	0.9341847583305329	0.018091350484506264
argG_3_219_W_MM16	-0.03617579458555845	3.0	0.02516318445711368	0.043583913959948366	0.9691158243510027	0.021482436462414444
argG_3_219_W_MM19	-0.047839211614291145	5.0	0.014089903950794826	0.031505983030420084	0.9591584751259304	0.012028901465168189
argG_3_219_W_MM2
argG_3_219_W_MM20	-0.004986537838687715	6.0	0.0028347825007397445	0.006943770658583251	0.9957428686154725	0.002420124331270397
argG_3_219_W_MM3
argG_3_219_W_MM4
argG_3_219_W_MM5
argG_3_219_W_MM6	-0.024143074149340804	6.0	0.0049527067995500515	0.012131604504510353	0.9793884570808387	0.004228248984926213
argG_3_219_W_MM7
argG_3_219_W_MM8	-0.15790714990482707	4.0	0.00658861954936895	0.0131772390987379	0.8651907384547106	0.005624868389991341
argG_3_219_W_MM9
aroB_1_73_B_MM10
aroB_1_73_B_MM11	-0.37319815194170597	4.0	0.10073321721111067	0.20146643442222134	0.6813914550186547	0.08599845310041881
aroB_1_73_B_MM12	-0.33473310591202365	4.0	0.08120798932343329	0.16241597864686658	0.7142300215667331	0.06932928039590394
aroB_1_73_B_MM13	-0.13698051444565582	3.0	0.059520193489383325	0.10309199919994222	0.8830563276606375	0.05081386964537462
aroB_1_73_B_MM14
aroB_1_73_B_MM2
aroB_1_73_B_MM3
aroB_1_73_B_MM4
aroB_1_73_B_MM5
aroB_1_73_B_MM6
aroB_1_73_B_MM7
aroB_1_73_B_MM8
aroB_1_73_B_MM9
aroB_1_73_C
aroB_1_73_D_MM2-8	-1.009587964303003	5.0	0.12190751771896476	0.2725934965878653	0.13808964309259944	0.10407548011865263
aroB_1_73_D_MM3-10	-0.4898765661089472	6.0	0.067653093424216	0.16571555841016913	0.5817801906671575	0.057757128611782
aroB_1_73_D_MM4-6
aroB_1_73_D_MM7-9	-0.5544264922367005	6.0	0.028920844051906477	0.0708413108577768	0.5266723131623695	0.024690443923874577
aroB_1_73_D_MM9-19	-0.19245012264219438	6.0	0.015872244795467783	0.03887890082144201	0.8357005434311778	0.013550530176959811
aroB_1_73_W_MM1
aroB_1_73_W_MM10	-0.8554103213714384	6.0	0.2172129057119441	0.5320607845415366	0.2697149317696778	0.18544006040754105
aroB_1_73_W_MM11	-0.7460392985374193	4.0	0.1487853325024611	0.2975706650049222	0.3630876943810836	0.1270217391392104
aroB_1_73_W_MM13	-0.5557812249008508	6.0	0.05939760002826816	0.14549381201518066	0.5255157441903157	0.05070920855831696
aroB_1_73_W_MM16
aroB_1_73_W_MM19	-0.281243302280148	3.0	0.004845358622442453	0.008392407314962273	0.7598955973950716	0.004136603176026296
aroB_1_73_W_MM2
aroB_1_73_W_MM20	-0.5689825199787375	4.0	0.056361412186830925	0.11272282437366185	0.514245470222582	0.04811713947807813
aroB_1_73_W_MM3	-0.5090111542086869	5.0	0.09768422348055672	0.21842856403180594	0.5654445168661048	0.08339545131411635
aroB_1_73_W_MM4	-1.1960906544704812	4.0	0.3007308381001979	0.6014616762003958	-0.021132342440299372	0.25674139665378365
aroB_1_73_W_MM5	-0.8570534119681263	6.0	0.07398339786495323	0.1812215742064498	0.2683121844582038	0.06316146696838587
aroB_1_73_W_MM6
aroB_1_73_W_MM7	-0.6706083465213452	6.0	0.08800343287764593	0.2155635061635016	0.42748497433372673	0.07513071958322538
aroB_1_73_W_MM8	-0.8153279977495446	5.0	0.05621079314239822	0.12569115453558144	0.303934208425254	0.04798855225345361
aroB_1_73_W_MM9	-0.8873435396549689	5.0	0.2210200163037033	0.4942157808431924	0.24245274903658487	0.18869028541512078
aroB_2_122_C	-0.6371329511334655	6.0	0.0784950415945824	0.1922727992452685	0.4560637520198326	0.0670131694398276
aroB_3_204_B_MM10	0.21415859816917157	6.0	0.014122981785088279	0.03459409902008739	1.1828325220875755	0.012057140835059326
aroB_3_204_B_MM11
aroB_3_204_B_MM12	-0.11190237424579622	4.0	0.015017002756742597	0.030034005513485194	0.9044661597253028	0.01282038877581034
aroB_3_204_B_MM13	0.07794784445788464	5.0	0.022048026025445068	0.049300884962579686	1.0665460136336316	0.018822948225036096
aroB_3_204_B_MM14	0.038141607649188634	4.0	0.016627280163628026	0.03325456032725605	1.0325624391576718	0.01419512265097765
aroB_3_204_B_MM2	-0.08095145049865257	5.0	0.011863466071260095	0.026527516584099936	0.9308897331797779	0.01012813606855734
aroB_3_204_B_MM3	0.0002946141949464118	5.0	0.013073425069592496	0.029233067154358743	1.0002515194662525	0.011161108161104006
aroB_3_204_B_MM4	0.0025831122489713455	4.0	0.018355797335921433	0.036711594671842866	1.0022052671774668	0.015670800754886628
aroB_3_204_B_MM5	0.05418229147163225	5.0	0.010058406025444952	0.022491279618188392	1.046256769921595	0.00858711140964918
aroB_3_204_B_MM6	0.08011165695944614	6.0	0.013395926652943653	0.032813184931461264	1.068393314187367	0.011436435784488759
aroB_3_204_B_MM7	0.10351087696302998	4.0	0.009540655179683735	0.01908131035936747	1.08836981032019	0.008145094634451941
aroB_3_204_B_MM8	0.06073910529023603	5.0	0.015503802733471985	0.034667556821790416	1.0518544849681186	0.013235982024264929
aroB_3_204_B_MM9	0.07350837921496198	3.0	0.0105165428712077	0.018215186572908014	1.0627559317316082	0.008978234230250962
aroB_3_204_C	0.026981865271074868	5.0	0.00895639788527397	0.02002711450500796	1.0230350895098823	0.007646299649808745
aroB_3_204_D_MM2-8	0.036155937606939845	5.0	0.006404011546424829	0.014319805146499468	1.0308672232524418	0.005467263946068142
aroB_3_204_D_MM3-10	0.009477753190847343	6.0	0.012584314513700014	0.03082514932126566	1.0080913936420024	0.01074354231374616
aroB_3_204_D_MM4-6	-0.010011500066599743	4.0	0.014444744253816222	0.028889488507632444	0.9914529333741229	0.012331837457906026
aroB_3_204_D_MM7-9	0.010066842192973196	5.0	0.007254936954856935	0.01622253220353543	1.0085943135757034	0.006193720132567582
aroB_3_204_D_MM9-19	-0.11308521486677253	3.0	0.006906267578993141	0.011962006337481824	0.9034563392660286	0.005896052413835499
aroB_3_204_W_MM1	0.018503984204813546	5.0	0.007880741456565985	0.01762187360998225	1.015797311570756	0.006727985001498231
aroB_3_204_W_MM10	0.08696547728615844	4.0	0.007577669696553567	0.015155339393107134	1.0742445910773943	0.006469245101581538
aroB_3_204_W_MM11	-0.13569620447777447	6.0	0.010273344795717041	0.025164452701183834	0.8841527750252417	0.00877060998406647
aroB_3_204_W_MM13	0.030903272381675298	4.0	0.012547928463103545	0.02509585692620709	1.026382892298528	0.010712478637310887
aroB_3_204_W_MM16	0.09469840117198851	6.0	0.00782106311062861	0.019157613867144676	1.0808463805420447	0.006677036113174233
aroB_3_204_W_MM19	-0.06481872084735676	3.0	0.02256156370731038	0.03907777463926362	0.9446626457572754	0.01926136811742012
aroB_3_204_W_MM2	-0.0014222737168748435	6.0	0.013960984945785704	0.034197289423852445	0.9987857695512665	0.011918840103951119
aroB_3_204_W_MM20	-0.17202194945628765	4.0	0.021046813316654714	0.04209362663330943	0.8531405829960182	0.017968188032080067
aroB_3_204_W_MM3	0.0010502967483255726	6.0	0.009077504764780786	0.02223525481139596	1.000896664458389	0.007749691605171173
aroB_3_204_W_MM4	-0.08414877302428835	3.0	0.009061859464519886	0.01569560100359734	0.9281600994116879	0.007736334823188233
aroB_3_204_W_MM5	0.058326638243171566	4.0	0.011344774888860518	0.022689549777721037	1.0497949018440287	0.00968531650458266
aroB_3_204_W_MM6	0.026268986521322646	4.0	0.009265295305287014	0.01853059061057403	1.0224264871895734	0.007910013060571347
aroB_3_204_W_MM7	0.0712813357733153	3.0	0.011602230354527808	0.02009565245516003	1.0608546493515598	0.009905112639389252
aroB_3_204_W_MM8	0.10354824355413436	5.0	0.018443057377029542	0.041239930007967024	1.0884017111084463	0.015745296822425595
aroB_3_204_W_MM9	0.11439334308859614	5.0	0.016928448690160202	0.037853162024815486	1.097660442334405	0.014452237713132568
aroE_1_28_B_MM10	-0.196249897842916	6.0	0.011500718761867292	0.02817089264182798	0.8324565808293823	0.00981844966780691
aroE_1_28_B_MM11	0.021180561303793213	4.0	0.012417499192852371	0.024834998385704743	1.0180823720154537	0.010601127925091401
aroE_1_28_B_MM12	-0.017999077948932313	6.0	0.012632768393423761	0.03094383660264703	0.9846337394585735	0.010784908596074094
aroE_1_28_B_MM13	-0.030655987771219598	6.0	0.008531000590529353	0.020896598442178886	0.9738282207242016	0.007283127398251739
aroE_1_28_B_MM14
aroE_1_28_B_MM2	-0.25849891522429286	6.0	0.015828531826497003	0.03877182635232149	0.7793130463525639	0.01351321132806377
aroE_1_28_B_MM3	-0.2221881901301019	6.0	0.008781399563184243	0.021509948157300483	0.8103124155329474	0.007496899229455393
aroE_1_28_B_MM4	-0.22037131963172094	6.0	0.009111382332521034	0.02231823756608614	0.8118635230689759	0.007778613727397849
aroE_1_28_B_MM5	-0.14204707643868075	4.0	0.006117801995938476	0.012235603991876952	0.8787308776650875	0.005222919733842606
aroE_1_28_B_MM6	-0.1288532003871439	4.0	0.007154832211410486	0.014309664422820972	0.8899948178254906	0.006108258223152269
aroE_1_28_B_MM7	-0.05218875619902168	5.0	0.013256926070911172	0.029643387867246577	0.9554451607264289	0.01131776753020478
aroE_1_28_B_MM8	-0.123215045062825	4.0	0.009012426427230762	0.018024852854461523	0.894808251265377	0.007694132609691858
aroE_1_28_B_MM9	-0.10480685313104351	5.0	0.011834772128156881	0.026463354976778642	0.9105237825899758	0.01010363933561714
aroE_1_28_C	-0.318701581579348	6.0	0.01853248870143209	0.04539514098240304	0.7279165326464145	0.01582164656852
aroE_1_28_D_MM2-8	-0.11865973914181746	5.0	0.012071542849140797	0.026992790403980314	0.8986972292356213	0.010305776389389723
aroE_1_28_D_MM3-10	-0.07711332654014413	5.0	0.015628511535967383	0.03494641418156272	0.934166435069956	0.013342449030874413
aroE_1_28_D_MM4-6	-0.17071650593653478	6.0	0.01005624893690069	0.024632678621812475	0.8542550725995166	0.008585269849505039
aroE_1_28_D_MM7-9	-0.050275350656741505	4.0	0.01263987458258205	0.0252797491651641	0.957078682630579	0.010790975326512882
aroE_1_28_D_MM9-19	-0.1025841853457059	3.0	0.02959194981347863	0.05125476057197335	0.9124213293633959	0.02526338360514208
aroE_1_28_W_MM1	-0.36036412642494237	5.0	0.00408161998225167	0.00912677973863622	0.6923481818268524	0.00348458050219691
aroE_1_28_W_MM10	-0.2443840944299174	6.0	0.015308478744594003	0.03749796166249731	0.791363219946861	0.013069229076608084
aroE_1_28_W_MM11	-0.34591397317342776	4.0	0.005507898206754369	0.011015796413508737	0.7046846370806331	0.004702229698697656
aroE_1_28_W_MM13	-0.3100384671276399	6.0	0.019760973896782424	0.048404302867574675	0.735312448934062	0.016870434936268486
aroE_1_28_W_MM16	-0.2640333026761135	6.0	0.008829870641715866	0.02162867756698533	0.7745882021264784	0.007538280194833403
aroE_1_28_W_MM19	-0.1762978009161266	4.0	0.02036056658104381	0.04072113316208762	0.8494901822502278	0.01738232212466973
aroE_1_28_W_MM2	-0.315319290689175	6.0	0.012014522802580854	0.029429450369356402	0.7308040785080833	0.01025709695736491
aroE_1_28_W_MM20	-0.04981390353107612	6.0	0.006515305206055979	0.015959173273335958	0.9574726315194714	0.005562278111535575
aroE_1_28_W_MM3	-0.36409270504810065	6.0	0.017982728866789664	0.044048509906452246	0.6891650015142163	0.015352302923345766
aroE_1_28_W_MM4	-0.2750745329144266	6.0	0.013268804043441199	0.03250179940340917	0.7651620292402245	0.011327908050798011
aroE_1_28_W_MM5	-0.3130947938858075	6.0	0.014968485811169422	0.036665152459455036	0.7327031867596892	0.012778968652598092
aroE_1_28_W_MM6	-0.3057117753686491	6.0	0.018126523550818716	0.044400733510048154	0.7390062533078043	0.015475064021749342
aroE_1_28_W_MM7	-0.33843825205415845	6.0	0.015923983529961036	0.03900563432088782	0.7110668461459898	0.013594700821509645
aroE_1_28_W_MM8	-0.36293234288650694	6.0	0.016394953741649374	0.040159271023574826	0.6901556315536023	0.013996779805810232
aroE_1_28_W_MM9	-0.2847921188628681	6.0	0.01574354436728367	0.038563650442713225	0.7568658844076323	0.013440655420214978
aroE_2_94_C	-0.2591232396497507	6.0	0.01378746682810853	0.03377225857441516	0.7787800450615433	0.011770703370922328
aroE_3_209_B_MM10	0.009798133951852122	5.0	0.010075355881545402	0.022529180648637837	1.0083649106665982	0.00860158192340095
aroE_3_209_B_MM11	0.028905925714036343	3.0	0.011948756824197472	0.020695853906795365	1.0246777077677665	0.010200950905802263
aroE_3_209_B_MM12	0.052747991975833415	6.0	0.00912019927950269	0.02233983458728037	1.045032272766273	0.007786140974342636
aroE_3_209_B_MM13	0.026734329406964446	6.0	0.010410070532650091	0.02549936099137581	1.022823761985658	0.008887336146506164
aroE_3_209_B_MM14	0.08014563714345771	4.0	0.0048607024076488215	0.009721404815297643	1.0684223239156567	0.004149702547107509
aroE_3_209_B_MM2	-0.26885637238252774	5.0	0.010684909140229687	0.023892183170962415	0.7704706275524642	0.009121972701939353
aroE_3_209_B_MM3	-0.22811831659383106	5.0	0.012845848481194926	0.028724190432614285	0.8052497190690613	0.010966820367008781
aroE_3_209_B_MM4	-0.23079078579746648	5.0	0.01060743080666862	0.023718936350336464	0.8029681656367958	0.00905582752143662
aroE_3_209_B_MM5	-0.20789195004653807	5.0	0.02033782612664624	0.04547676173375224	0.8225174712869207	0.017362908033120433
aroE_3_209_B_MM6	-0.2541509523922465	3.0	0.027865900824706226	0.04826515602706666	0.7830250103704556	0.023789812650896844
aroE_3_209_B_MM7	-0.1735880388765665	5.0	0.014032419130010503	0.03137744306347195	0.851803573504118	0.011979825243827555
aroE_3_209_B_MM8	-0.17480282471145464	5.0	0.008171277953590494	0.018271532967273716	0.8507664806211443	0.006976023235608819
aroE_3_209_B_MM9	0.037006091086046446	3.0	0.010709332141457712	0.018549107384135163	1.0315930204236758	0.009142823225568298
aroE_3_209_C	-0.26902342715857835	6.0	0.017856102978667823	0.04373834109232698	0.7703280087349467	0.015244199253052747
aroE_3_209_D_MM2-8	-0.23685240671542057	5.0	0.014013092082426426	0.03133422647126958	0.7977932090866372	0.011963325262577621
aroE_3_209_D_MM3-10	-0.2472589351467278	6.0	0.006859227714327165	0.016801607929658492	0.7889088969201511	0.0058558933113335996
aroE_3_209_D_MM4-6	-0.19079996005917627	5.0	0.005133151358013232	0.011478075375312946	0.8371093282732854	0.00438229899273744
aroE_3_209_D_MM7-9	0.025834490417502572	6.0	0.0068165403840568465	0.01669704575201455	1.0220555470583914	0.005819450075707158
aroE_3_209_D_MM9-19	0.07281511538897233	4.0	0.010178229245310288	0.020356458490620576	1.062164075159603	0.008689407472846829
aroE_3_209_W_MM1	-0.2943764370132184	5.0	0.013956026275320558	0.031206623447389965	0.7486835136090803	0.011914606763636537
aroE_3_209_W_MM10	-0.33220890809043024	6.0	0.0138763254933164	0.033989916963399244	0.7163849920321511	0.011846564223618315
aroE_3_209_W_MM11	-0.30310848753220687	5.0	0.020880364581752152	0.046689914599776776	0.7412287448861283	0.017826086606964824
aroE_3_209_W_MM13	-0.2697351281274908	6.0	0.0077775227410804	0.019050962178539348	0.769720411915436	0.006639864616698355
aroE_3_209_W_MM16	-0.23151099020834912	6.0	0.008841136549616612	0.02165627329283135	0.8023533092173667	0.00754789818062855
aroE_3_209_W_MM19	-0.03750682809499111	5.0	0.011824435523151782	0.026440241625330672	0.9679794879368075	0.010094814718818833
aroE_3_209_W_MM2	-0.3229151039624732	6.0	0.026882087621207487	0.06584739789274638	0.7243193437837443	0.02294990684839134
aroE_3_209_W_MM20	0.07392079386442298	3.0	0.017859260278906823	0.030933146188663333	1.0631080203759653	0.01524689471879925
aroE_3_209_W_MM3	-0.22052160027950107	6.0	0.004285218639666567	0.010496599103446537	0.8117352247419908	0.003658397740202012
aroE_3_209_W_MM4	-0.2569688441651282	5.0	0.01327474224876429	0.029683226052025377	0.7806193060736857	0.011332977644385083
aroE_3_209_W_MM5	-0.20719973602181	6.0	0.01394594384967299	0.034160446413204135	0.8231084316174765	0.011905999146078034
aroE_3_209_W_MM6	-0.28338547143861403	5.0	0.016789518816236453	0.03754250538261651	0.7580667743016781	0.014333629824119759
aroE_3_209_W_MM7	-0.2897561412584383	6.0	0.015221811438832972	0.03728567098600101	0.7526279750169276	0.012995239041978201
aroE_3_209_W_MM8	-0.2682871644170917	5.0	0.014595346391640038	0.0326361866868634	0.7709565745506362	0.012460410248938016
aroE_3_209_W_MM9	-0.20914529480342975	4.0	0.004221694352653145	0.00844338870530629	0.8214474596931449	0.0036041654763201564
birA_1_14_B_MM10	-0.05406393240843681	4.0	0.011244391840870437	0.022488783681740874	0.9538442761546352	0.009599616999656098
birA_1_14_B_MM11	-0.11999152427241744	6.0	0.021635806461778456	0.05299668600496833	0.89756025114374	0.01847102613027401
birA_1_14_B_MM12	-0.10483932501976977	4.0	0.02622349434246473	0.05244698868492946	0.9104960605308874	0.022387649384942004
birA_1_14_B_MM13	-0.15026706351716543	4.0	0.025880408908383955	0.05176081781676791	0.8717132702379999	0.02209474881620113
birA_1_14_B_MM14	-0.014795522734082238	6.0	0.005811953988027498	0.014236321679201141	0.9873686942284734	0.004961809682040472
birA_1_14_B_MM2	-0.002582822746628969	5.0	0.012099937456621268	0.02705628267650107	0.997794979977884	0.010330017572063326
birA_1_14_B_MM3	-0.052018089130345065	6.0	0.012684439292886604	0.031070403940881643	0.955590863448011	0.010829021328171186
birA_1_14_B_MM4	-0.023999594413889123	4.0	0.012499041712318693	0.024998083424637385	0.9795109492998079	0.010670742802191156
birA_1_14_B_MM5	-0.03460567742904451	4.0	0.006487268159580466	0.012974536319160932	0.9704562724215101	0.005538342187585628
birA_1_14_B_MM6	-0.03236661495267891	6.0	0.01254962257100328	0.030740171763472785	0.9723678157504508	0.010713924939362941
birA_1_14_B_MM7	-0.05667446609366472	4.0	0.019139905914148485	0.03827981182829697	0.9516155986149749	0.01634021375148511
birA_1_14_B_MM8	-0.07585651795482377	4.0	0.011008585700193863	0.022017171400387725	0.9352394038202181	0.009398303432084185
birA_1_14_B_MM9	-0.08525425072903305	4.0	0.02026351490274772	0.04052702980549544	0.9272163255982713	0.017299466692913077
birA_1_14_C
birA_1_14_D_MM2-8	-0.04951654936381968	4.0	0.022440867988816535	0.04488173597763307	0.9577264901682369	0.019158327180441397
birA_1_14_D_MM3-10	-0.02033185725550556	5.0	0.01420223609216769	0.031757165334587924	0.9826421877406378	0.01212480220832899
birA_1_14_D_MM4-6	-0.030988496117914564	4.0	0.009327136854275693	0.018654273708551387	0.9735443500780491	0.007962808729146236
birA_1_14_D_MM7-9
birA_1_14_D_MM9-19	-0.07857529645468184	5.0	0.013955448554690485	0.03120533162478912	0.9329183149899025	0.011914113549164827
birA_1_14_W_MM1
birA_1_14_W_MM10
birA_1_14_W_MM11
birA_1_14_W_MM13
birA_1_14_W_MM16	-0.024292489534124467	5.0	0.009457348608120501	0.021147274374670462	0.9792608974503954	0.008073973742199259
birA_1_14_W_MM19
birA_1_14_W_MM2	0.0032648814881071717	6.0	0.011490831161998914	0.028146673067369645	1.002787310534766	0.009810008377862063
birA_1_14_W_MM20	-0.10750410389284056	3.0	0.016390017111131694	0.028388342373403364	0.9082210725251086	0.013992565281547008
birA_1_14_W_MM3
birA_1_14_W_MM4	0.004111064032247598	4.0	0.01141397683508548	0.02282795367017096	1.0035097176200491	0.009744395927355515
birA_1_14_W_MM5
birA_1_14_W_MM6
birA_1_14_W_MM7
birA_1_14_W_MM8	0.010668483274537956	6.0	0.009952684159257893	0.024378997761262827	1.009107949531833	0.008496854022833844
birA_1_14_W_MM9	-0.0058359960527415424	5.0	0.01717555627726605	0.038405711387340113	0.9950176650093078	0.014663199606625392
birA_2_36_C	-0.2822566559696058	6.0	0.03075790032254904	0.07534116134963127	0.7590304721449336	0.026258784555769528
birA_3_245_B_MM10	0.0018328408083547617	5.0	0.009815680380702326	0.021948528576661415	1.0015647417868874	0.008379890489345196
birA_3_245_B_MM11	-0.0383126555416123	4.0	0.006840823815336344	0.013681647630672688	0.9672915330020411	0.005840181444999478
birA_3_245_B_MM12	0.015347230899624543	6.0	0.005434466493500776	0.013311669933329013	1.0131023127552516	0.004639539218604203
birA_3_245_B_MM13	-0.04609313762817566	4.0	0.03466692297137419	0.06933384594274838	0.9606491419184952	0.029596014421355375
birA_3_245_B_MM14	0.0056457772929479596	6.0	0.009142983161770304	0.02239564347319567	1.0048199405040887	0.0078055921413447815
birA_3_245_B_MM2	0.014955505333591237	5.0	0.013452349361177044	0.030080367628667743	1.0127678868960224	0.01148460525392642
birA_3_245_B_MM3	0.02207860750028683	5.0	0.011155419776875846	0.02494427693863993	1.0188490563907706	0.009523659335595286
birA_3_245_B_MM4	-0.09051794891517224	3.0	0.0052912365619695225	0.00916469056019728	0.9227225755312326	0.004517260263455255
birA_3_245_B_MM5	-0.021913088364208883	6.0	0.016463315807738695	0.04032672320325608	0.9812922514127058	0.014055142202020702
birA_3_245_B_MM6	-0.005939560727985841	4.0	0.012072064859112363	0.024144129718224727	0.9949292492700568	0.010306222042286558
birA_3_245_B_MM7	0.03302653173382509	5.0	0.006070163980442264	0.013573299294839606	1.0281955716199203	0.005182249975098952
birA_3_245_B_MM8	0.0003657151835440759	5.0	0.013593038537410321	0.030394958190423798	1.0003122201487342	0.011604715103080525
birA_3_245_B_MM9	0.0035904673355784088	6.0	0.006631495158085728	0.0162437793690473	1.003065271271146	0.005661472363610632
birA_3_245_C	-0.07419973498690478	3.0	0.02309098612472929	0.039994761164899105	0.9366538406495865	0.01971334920365201
birA_3_245_D_MM2-8	-0.012518010609435365	6.0	0.007373167982857754	0.018060499345827402	0.9893130629785213	0.0062946569019674305
birA_3_245_D_MM3-10	-0.0022419218665260393	5.0	0.015966832722746314	0.03570292335342881	0.9980860155385569	0.013631282243191163
birA_3_245_D_MM4-6	-0.0016656559679462276	6.0	0.013427924820394153	0.032891564114419125	0.9985779880698077	0.011463753415941193
birA_3_245_D_MM7-9
birA_3_245_D_MM9-19	-0.1299143691502032	5.0	0.011842608040299891	0.026480876608996128	0.8890888716577003	0.010110329048718602
birA_3_245_W_MM1	0.017824240151192987	5.0	0.003352982103811224	0.007497495911462154	1.0152169971647038	0.0028625242217454818
birA_3_245_W_MM10
birA_3_245_W_MM11	-0.032940760202742295	5.0	0.0043457778546362805	0.009717454698079924	0.971877653669586	0.0037100986483290356
birA_3_245_W_MM13	-0.019814134127352508	6.0	0.01429457813983941	0.035014422530949274	0.9830841808526235	0.012203636911277573
birA_3_245_W_MM16	-0.011079294265084248	6.0	0.02185237233127889	0.05352716188094656	0.9905413309073138	0.01865591379977386
birA_3_245_W_MM19	-0.15494307493028886	4.0	0.011940200414273522	0.023880400828547043	0.8677212429867928	0.010193646085824055
birA_3_245_W_MM2	0.004717050582044366	5.0	0.003774491664691788	0.008440019942757181	1.0040270634104944	0.003222377418201984
birA_3_245_W_MM20	0.007950196757405496	6.0	0.012719613285995387	0.03115656227621433	1.0067872807194074	0.010859050240981351
birA_3_245_W_MM3
birA_3_245_W_MM4	-0.028444462045741564	5.0	0.008562449280660476	0.019146218645450998	0.9757162552439799	0.007309975927249308
birA_3_245_W_MM5	-0.04346281393850572	5.0	0.020950460819694528	0.04684665455278293	0.9628947146771903	0.01788592950882082
birA_3_245_W_MM6	-0.05312128625055299	3.0	0.02085487529438682	0.036121703595390915	0.9546490366263392	0.01780432576833841
birA_3_245_W_MM7	-0.10466986823943979	3.0	0.015691988775126384	0.02717932183031941	0.9106407299992039	0.013396641128832714
birA_3_245_W_MM8
birA_3_245_W_MM9	-0.01660629548402427	4.0	0.010035232911456735	0.02007046582291347	0.9858227924919583	0.008567327945845677
carA_1_38_B_MM10	-0.2961448814674185	6.0	0.01842827604019552	0.04513987313763593	0.7471737485914843	0.0157326776275098
carA_1_38_B_MM11	-0.13578832116567413	3.0	0.0010430969206896652	0.0018066968638531435	0.8840741327175361	0.0008905177864529398
carA_1_38_B_MM12	-0.10162180885975232	5.0	0.008778654736032591	0.019629668740769348	0.9132429341069314	0.007494555902243126
carA_1_38_B_MM13	-0.02472743709484808	4.0	0.00902116042884799	0.01804232085769598	0.9788895718992255	0.007701589044115908
carA_1_38_B_MM14	-0.04140394745833772	5.0	0.00868096486588106	0.019411227550397397	0.9646524202021087	0.007411155630225547
carA_1_38_B_MM2	-0.3244702920819922	5.0	0.034033860936005786	0.07610202658968356	0.7229916410034539	0.029055553615420938
carA_1_38_B_MM3	-0.2762238367743346	5.0	0.01665998675862905	0.037252862896540936	0.764180839948044	0.014223045084650898
carA_1_38_B_MM4	-0.5248730696559932	6.0	0.04662147593494813	0.11419882709606821	0.5519028051105953	0.03980191363551243
carA_1_38_B_MM5	-0.2989452624991655	5.0	0.015547171645725905	0.0347645326577004	0.744782993649971	0.013273007143383964
carA_1_38_B_MM6	-0.4099800871359108	6.0	0.07473895015316952	0.18307229178657194	0.6499898020553404	0.06380650074991305
carA_1_38_B_MM7	-0.29523019896367475	6.0	0.012193992707090331	0.02986906005959064	0.7479546357961006	0.010410314878853003
carA_1_38_B_MM8	-0.2971536057295465	5.0	0.026410951603186156	0.059056683135181295	0.7463125755986069	0.022547686311100126
carA_1_38_B_MM9	-0.3820072015534429	4.0	0.006540564239955908	0.013081128479911816	0.673870950255002	0.005583842377051413
carA_1_38_C	-0.4274934500491069	5.0	0.044673452802160334	0.09989287725525897	0.6350382085212565	0.0381388378332923
carA_1_38_D_MM2-8	-0.3966080413727477	6.0	0.03569909760573972	0.08744457341187495	0.6614058501302269	0.030477207580300123
carA_1_38_D_MM3-10	-0.4150684795204887	5.0	0.04526072230928009	0.10120605179429155	0.645645714911528	0.03864020441884968
carA_1_38_D_MM4-6
carA_1_38_D_MM7-9	-0.5118731967823953	5.0	0.04731752729697551	0.10580520756323913	0.5630011199324931	0.040396149996367904
carA_1_38_D_MM9-19	-0.7832309451668781	3.0	0.17392665020475653	0.3012497949448982	0.3313362605746185	0.1484855074091382
carA_1_38_W_MM1	-0.3496625823908796	5.0	0.05426861225626986	0.12134830604959765	0.7014843561514217	0.04633046412252258
carA_1_38_W_MM10	-0.45645263702736516	3.0	0.041878839411292716	0.07253627762237687	0.6103150302874404	0.03575300687025796
carA_1_38_W_MM11	-0.37425695923126134	4.0	0.03430717095494652	0.06861434190989305	0.6804875248995325	0.029288885176712093
carA_1_38_W_MM13	-0.3878112079479951	6.0	0.029568317319163415	0.07242728998464898	0.6689159256311943	0.025243207956927114
carA_1_38_W_MM16	-0.3234395330291138	4.0	0.005066647799991125	0.01013329559998225	0.723871625645273	0.004325523251091175
carA_1_38_W_MM19
carA_1_38_W_MM2	-0.4335094551338716	6.0	0.04370915207826232	0.10706511968145357	0.6299021953425078	0.03731559031996165
carA_1_38_W_MM20	-0.4390506061827928	6.0	0.03683300263357855	0.09022206214685642	0.6251715768653445	0.03144525050652338
carA_1_38_W_MM3	-0.48493253570542993	5.0	0.0796337673532213	0.17806651710620633	0.58600103239698	0.06798532794384235
carA_1_38_W_MM4
carA_1_38_W_MM5	-0.3617963049625237	6.0	0.02958214490734791	0.07246116052007433	0.6911254953863162	0.025255012912897935
carA_1_38_W_MM6	-0.5819614243899739	6.0	0.06985071721057456	0.1710986153333508	0.5031650566985572	0.059633294700346846
carA_1_38_W_MM7	-0.3589411897312722	5.0	0.05072326425244065	0.11342066690914235	0.6935629782753665	0.04330371234715746
carA_1_38_W_MM8	-0.3600415380965944	6.0	0.02800681956722604	0.06860241725789938	0.6926235835065986	0.02391011848649983
carA_1_38_W_MM9	-0.4226557878198861	5.0	0.03310471627503811	0.07402439596682885	0.6391682410949547	0.028262319707461132
carA_2_126_C	-0.2775880417837345	4.0	0.03871969122253414	0.07743938244506827	0.7630161841992421	0.03305596348308159
carA_3_252_B_MM10	-0.03809356582125099	4.0	0.01893415039178138	0.03786830078356276	0.9674785753457974	0.01616455514422196
carA_3_252_B_MM11	-0.021854528024982705	5.0	0.01303548303540872	0.0291482261867192	0.981342245830892	0.011128716102777807
carA_3_252_B_MM12	-0.08811447350567002	5.0	0.006820922066849776	0.015252045410704464	0.9247744822706838	0.005823190827294381
carA_3_252_B_MM13	-0.04371362890526358	5.0	0.013096492988467441	0.02928464858906257	0.9626805877014739	0.011180801817222759
carA_3_252_B_MM14	-0.0943058256394514	3.0	0.0063125197348265615	0.010933604904500821	0.9194887709547304	0.005389155110803639
carA_3_252_B_MM2	-0.27160493727108437	5.0	0.009618157700719814	0.021506854437122584	0.7681241093412309	0.008211260464403715
carA_3_252_B_MM3	-0.26243121034638367	6.0	0.024324884356162597	0.05958355472480727	0.775955948197688	0.020766758814944587
carA_3_252_B_MM4	-0.21366501530484747	5.0	0.0134307701502556	0.030032115046146588	0.8175888618807314	0.011466182544816647
carA_3_252_B_MM5	-0.1801141787117165	6.0	0.017603213334649842	0.04311889050324885	0.8462320456002318	0.015028301073755211
carA_3_252_B_MM6	-0.045407610568897576	3.0	0.016904687690026714	0.029279777965210425	0.9612343934203195	0.014431952356304182
carA_3_252_B_MM7	-0.1606906012804162	5.0	0.014505114049019989	0.032434421034995914	0.8628144367817556	0.012383376653667365
carA_3_252_B_MM8	-0.1262416185690375	3.0	0.011183159349804626	0.01936980018300054	0.8922243901822597	0.00954734129897924
carA_3_252_B_MM9	-0.024367945210916318	4.0	0.009409925980174013	0.018819851960348025	0.9791964790622868	0.008033487865164201
carA_3_252_C	-0.32895166348087146	6.0	0.03429105939252654	0.0839955982511625	0.7191657827737461	0.029275130335126465
carA_3_252_D_MM2-8	-0.1101356163409259	3.0	0.013863640187094935	0.024012529181902123	0.9059744848937858	0.011835734462171652
carA_3_252_D_MM3-10	-0.34375089932358566	6.0	0.027139063320722277	0.06647685723285239	0.7065313070290231	0.023169293394900176
carA_3_252_D_MM4-6	-0.12517350128469273	3.0	0.017842686938860132	0.03090444032165135	0.893136268475504	0.01523274564616777
carA_3_252_D_MM7-9
carA_3_252_D_MM9-19	0.03906223148918939	6.0	0.010000124118225042	0.02449520145415091	1.0333483986288312	0.008537354695792318
carA_3_252_W_MM1	-0.2906859995097517	6.0	0.020952825423682535	0.05132373095763696	0.7518341318991403	0.01788794823006088
carA_3_252_W_MM10	-0.35582014628575487	6.0	0.018663007122668787	0.04571484451646658	0.6962274906954472	0.015933073391153307
carA_3_252_W_MM11	-0.19751483485950283	6.0	0.012730417382583875	0.031183026799987874	0.8313766726351672	0.010868273966972455
carA_3_252_W_MM13	-0.17400141725244808	6.0	0.008088310815167594	0.019812234378195265	0.8514506621025445	0.0069051921258708624
carA_3_252_W_MM16	-0.2235078988560227	4.0	0.0189069783575456	0.0378139567150912	0.8091857473681209	0.01614135770273678
carA_3_252_W_MM19	0.024814919339882117	6.0	0.009210090338562061	0.022560021814414216	1.021185113869332	0.007862883207348686
carA_3_252_W_MM2	-0.24568101898121353	5.0	0.011367591566190731	0.025418707482455775	0.7902560031986291	0.00970479566954547
carA_3_252_W_MM20	0.09104814259059589	4.0	0.011424272221550017	0.022848544443100034	1.0777300639971417	0.009753185354860503
carA_3_252_W_MM3	-0.3008586411620018	5.0	0.0032773252742421743	0.0073283220975836425	0.7431494946934708	0.002797934104507544
carA_3_252_W_MM4	-0.28119621496768515	5.0	0.021073955423940617	0.04712279688273162	0.7599357970049379	0.017991359924183756
carA_3_252_W_MM5	-0.17866243321835057	4.0	0.04026367392634354	0.08052734785268709	0.847471436837616	0.034374099921265014
carA_3_252_W_MM6	-0.3055827667038107	4.0	0.03630305422135662	0.07260610844271324	0.7391163912138479	0.03099282036544493
carA_3_252_W_MM7	-0.2124710743088627	4.0	0.0013697378916011668	0.0027394757832023336	0.8186081590062534	0.0011693793079581786
carA_3_252_W_MM8	-0.27049575274540444	3.0	0.03353076143524525	0.0580769824223159	0.7690710477598807	0.028626045057878045
carA_3_252_W_MM9	-0.24825936475645483	6.0	0.02560140410087245	0.06271037674593426	0.7880548052783437	0.02185655547225894
dapA_1_98_B_MM10	-0.0765254455927938	3.0	0.0107815301708312	0.018674158039216397	0.934668323657247	0.009204460479047518
dapA_1_98_B_MM11	-0.06304608029696306	4.0	0.018221586469048402	0.036443172938096804	0.9461759930865626	0.015556221599570284
dapA_1_98_B_MM12
dapA_1_98_B_MM13	-0.09132239109953676	4.0	0.017273585541597417	0.034547171083194834	0.9220358032293108	0.014746889627896151
dapA_1_98_B_MM14	-0.06564303282157662	3.0	0.016595139632947436	0.028743625002964884	0.9439589101215268	0.014167683480494644
dapA_1_98_B_MM2	-0.29145620268546885	6.0	0.014654568284205395	0.03589621469707679	0.7511765902905377	0.012510969451664822
dapA_1_98_B_MM3	-0.2531106606546446	5.0	0.010421929723622832	0.023304143318746248	0.7839131333023324	0.00889746063281678
dapA_1_98_B_MM4	-0.2620177418032976	4.0	0.0038137526595592307	0.007627505319118461	0.7763089365772468	0.0032558955060707304
dapA_1_98_B_MM5	-0.27609176236857536	5.0	0.008861101061663488	0.019814024329375117	0.7642935951533667	0.007564942381146219
dapA_1_98_B_MM6	-0.18908552573592644	4.0	0.01981189513064472	0.03962379026128944	0.8385729834986791	0.016913907660195737
dapA_1_98_B_MM7	-0.16279340596806133	5.0	0.007012063302565762	0.01567945020706872	0.861019220116226	0.005986372854537966
dapA_1_98_B_MM8	-0.16764180596133593	4.0	0.0039009870330563388	0.0078019740661126775	0.8568800204462715	0.003330369660531748
dapA_1_98_B_MM9	-0.18369529102292637	4.0	0.016012530433887864	0.03202506086777573	0.8431747609460796	0.013670295515845473
dapA_1_98_C	-0.23180300718687413	5.0	0.00974055745955717	0.021780548618312492	0.8021040070593746	0.0083157561830088
dapA_1_98_D_MM2-8	-0.0451710485830804	3.0	0.018924437071748002	0.03277808651290753	0.9614363522716883	0.016156262641307168
dapA_1_98_D_MM3-10	-0.06847106437791717	5.0	0.02202911232659432	0.04925859264624345	0.9415445492394083	0.018806801129881152
dapA_1_98_D_MM4-6	-0.21008626084468524	5.0	0.012791837759102096	0.028603418786500866	0.8206441335787968	0.010920710070133366
dapA_1_98_D_MM7-9	-0.12191566745492155	3.0	0.005036335882610029	0.008723189632662814	0.8959175622490503	0.00429964521326559
dapA_1_98_D_MM9-19	-0.018124537156335153	6.0	0.008933226232377111	0.021881846026169348	0.9845266318126294	0.007626517433375277
dapA_1_98_W_MM1	-0.2322335683953547	6.0	0.016696284610840797	0.040897377896843154	0.8017364262462177	0.014254033463931346
dapA_1_98_W_MM10	-0.2717905939449043	4.0	0.017341097010402484	0.03468219402080497	0.767965609620897	0.014804525848047893
dapA_1_98_W_MM11	-0.2245564494954821	4.0	0.009834685709237193	0.019669371418474385	0.8082905736063023	0.008396115811040604
dapA_1_98_W_MM13	-0.21597094899053149	5.0	0.014979752561130441	0.03349574501281424	0.8156202289370881	0.01278858735728104
dapA_1_98_W_MM16	-0.26340883488270866	6.0	0.018535591749150017	0.04540274186595947	0.7751213258142814	0.015824295717539825
dapA_1_98_W_MM19	-0.009033944526505596	6.0	0.011764040674754327	0.02881589696649482	0.9922874968537312	0.010043254134522886
dapA_1_98_W_MM2	-0.23838520017552756	5.0	0.014543413006431296	0.03252006010723497	0.7964846251841159	0.012416073426230766
dapA_1_98_W_MM20	0.042907457199352336	5.0	0.003925566903998008	0.008777834447562936	1.036631163461041	0.0033513541077370966
dapA_1_98_W_MM3	-0.18832032648746028	4.0	0.016161232406544546	0.03232246481308909	0.8392262531301233	0.013797246088610908
dapA_1_98_W_MM4	-0.20310503003149294	5.0	0.010745618870251387	0.024027934254186596	0.8266041839702509	0.009173802108510064
dapA_1_98_W_MM5	-0.2391972654685738	4.0	0.007826449894670323	0.015652899789340646	0.7957913448447006	0.006681634944697727
dapA_1_98_W_MM6	-0.27099088916678976	6.0	0.01633018475809085	0.04000062006269773	0.7686483374812684	0.013941484913528117
dapA_1_98_W_MM7	-0.27156802204225805	4.0	0.023522501565699083	0.047045003131398165	0.7681556247902833	0.020081744668819918
dapA_1_98_W_MM8	-0.1849971615397872	3.0	0.004355094968286819	0.007543245756860339	0.8420633217040226	0.0037180528999998415
dapA_1_98_W_MM9	-0.2498079020983805	4.0	0.030987201630413484	0.06197440326082697	0.7867327804323115	0.026454544785773085
dapA_2_131_C
dapA_3_214_B_MM10	-0.16807233909551222	4.0	0.01689864569658151	0.03379729139316302	0.8565124636008462	0.01442679415621571
dapA_3_214_B_MM11
dapA_3_214_B_MM12	0.022369706578868137	5.0	0.006353377056987498	0.014206582986111603	1.0190975749147495	0.005424036022988766
dapA_3_214_B_MM13	0.01018487982243238	6.0	0.010291853589084155	0.025209789800687873	1.0086950852359577	0.008786411401338701
dapA_3_214_B_MM14	-0.003787061625801698	6.0	0.008509914184731257	0.02084494750746428	0.9967668912933421	0.007265125409133456
dapA_3_214_B_MM2	-0.2178748194935833	6.0	0.011898739463711288	0.02914584026841021	0.813994847333095	0.010158249841058514
dapA_3_214_B_MM3	-0.21675537417941879	4.0	0.009335910635646733	0.018671821271293465	0.8149505456420938	0.00797029912453557
dapA_3_214_B_MM4	-0.22344928443307457	5.0	0.010650299528212148	0.023814793725816304	0.8092357879589258	0.0090924256153048
dapA_3_214_B_MM5	-0.2065428338517934	5.0	0.011585116655020647	0.025905108367891148	0.8236692453393428	0.009890502248445846
dapA_3_214_B_MM6	-0.26941911914809363	5.0	0.00675183508599637	0.015097562225156022	0.7699901966413327	0.005764209553318791
dapA_3_214_B_MM7	-0.2230013579398768	5.0	0.01471202807794673	0.03289709486917446	0.8096181939475776	0.01256002430679635
dapA_3_214_B_MM8	-0.2128727810657435	5.0	0.014106305461894854	0.03154265792417346	0.8182652119561326	0.01204290384315395
dapA_3_214_B_MM9
dapA_3_214_C	-0.2676368965506536	5.0	0.011015789338670427	0.024632053787084527	0.7715117244025205	0.00940445335742987
dapA_3_214_D_MM2-8	-0.2063736364349421	4.0	0.015065923150133272	0.030131846300266545	0.8238136933826065	0.012862153332459464
dapA_3_214_D_MM3-10	-0.24348402924700024	5.0	0.017339935821746262	0.03877327522290832	0.7921316279811066	0.014803534512409485
dapA_3_214_D_MM4-6	-0.25016654205170774	4.0	0.0016018730755250397	0.0032037461510500795	0.7864266005835978	0.0013675588884415107
dapA_3_214_D_MM7-9	-0.21357379246326752	5.0	0.02203954785542619	0.04928192719809267	0.8176667410896011	0.018815710200410934
dapA_3_214_D_MM9-19	-0.529525852030137	6.0	0.016844838085706998	0.04126125810978271	0.5479306090677479	0.014380857260439419
dapA_3_214_W_MM1	-0.22658622323522323	5.0	0.008480680554083478	0.01896337821439124	0.8065577052775189	0.007240167931512651
dapA_3_214_W_MM10	-0.28815682711430635	5.0	0.015312963628455318	0.03424082761020793	0.7539933492819897	0.013073057933514341
dapA_3_214_W_MM11	-0.27037135401929246	5.0	0.007274722047240007	0.016266773015045092	0.769177250046569	0.006210611158055501
dapA_3_214_W_MM13	-0.19887198201605316	4.0	0.01403638049202803	0.02807276098405606	0.830218042350895	0.011983207157114055
dapA_3_214_W_MM16	-0.2416759758596428	5.0	0.007590572930526035	0.016973037060826004	0.7936752081301437	0.006480260913369813
dapA_3_214_W_MM19	-0.4646069539715028	6.0	0.024768066569279382	0.06066912501002078	0.6033534870874777	0.02114511449368548
dapA_3_214_W_MM2	-0.25646938213960424	6.0	0.012964564969988069	0.03175656891363187	0.7810457092281431	0.011068171586362047
dapA_3_214_W_MM20	-0.0556390837182824	5.0	0.007259763879316583	0.01623332553474946	0.9524995303022128	0.0061978409980403115
dapA_3_214_W_MM3	-0.22891133883678683	4.0	0.01184951449413913	0.02369902898827826	0.8045726962551717	0.010116225260147441
dapA_3_214_W_MM4	-0.2433079826522187	5.0	0.013388348677413201	0.029937257749165322	0.792281923337931	0.011429966278289173
dapA_3_214_W_MM5	-0.2384122941284814	6.0	0.006463983514269429	0.015833461315722525	0.7964614944025632	0.005518463506717683
dapA_3_214_W_MM6	-0.2771478050420201	6.0	0.009756294854485831	0.023897944173631343	0.7633920252557832	0.008329191588500305
dapA_3_214_W_MM7	-0.29270258385386955	5.0	0.015180139302237045	0.03394382338771826	0.7501125236854643	0.012959662502442801
dapA_3_214_W_MM8	-0.26410736313413075	5.0	0.010794211669744988	0.024136591057071305	0.7745249748713412	0.009215286990100916
dapA_3_214_W_MM9	-0.24063580022840975	5.0	0.008038633369218381	0.017974930659770468	0.7945632319391255	0.00686278125462212
dapB_1_18_B_MM10
dapB_1_18_B_MM11
dapB_1_18_B_MM12
dapB_1_18_B_MM13	-0.19585748371876033	5.0	0.019226837682990536	0.04299251605152139	0.8327915945278074	0.01641442956482533
dapB_1_18_B_MM14	-0.18808002739168503	3.0	0.011756885388648088	0.020363522831902653	0.8394314024452175	0.01003714548879843
dapB_1_18_B_MM2
dapB_1_18_B_MM3	-0.9958732798536841	3.0	0.36655561079721155	0.6348929417002133	0.14979821033641127	0.31293764238438737
dapB_1_18_B_MM4
dapB_1_18_B_MM5
dapB_1_18_B_MM6
dapB_1_18_B_MM7
dapB_1_18_B_MM8
dapB_1_18_B_MM9
dapB_1_18_C
dapB_1_18_D_MM2-8
dapB_1_18_D_MM3-10
dapB_1_18_D_MM4-6
dapB_1_18_D_MM7-9	-0.3252898245543506	5.0	0.04782929783572195	0.10694956127675785	0.7222919857473264	0.04083306123471667
dapB_1_18_D_MM9-19
dapB_1_18_W_MM1	-0.7156792170472054	3.0	0.2020970329330314	0.350042329098931	0.3890068511046225	0.17253526383458062
dapB_1_18_W_MM10
dapB_1_18_W_MM11
dapB_1_18_W_MM13
dapB_1_18_W_MM16	-0.4120509484930866	6.0	0.023234205348059384	0.05691194768178952	0.6482218562055685	0.01983561901694328
dapB_1_18_W_MM19
dapB_1_18_W_MM2
dapB_1_18_W_MM20
dapB_1_18_W_MM3
dapB_1_18_W_MM4
dapB_1_18_W_MM5
dapB_1_18_W_MM6
dapB_1_18_W_MM7
dapB_1_18_W_MM8
dapB_1_18_W_MM9
dapB_2_54_C	-0.3397831319504793	6.0	0.025702411001517114	0.06295779211301368	0.7099186887269027	0.021942787575713992
dapB_3_239_B_MM10	-0.19942399688082718	4.0	0.013594910867369005	0.02718982173473801	0.8297467735304075	0.011606313557737273
dapB_3_239_B_MM11	-0.10860907378173022	4.0	0.007723934318029978	0.015447868636059956	0.9072777322467186	0.006594114847019414
dapB_3_239_B_MM12	-0.029667405098903647	6.0	0.015044724120210797	0.036851897415459016	0.9746721983408688	0.012844055193324867
dapB_3_239_B_MM13
dapB_3_239_B_MM14	0.010801224831198974	6.0	0.009084239015343372	0.022251750289074345	1.0092212743004747	0.007755440802379471
dapB_3_239_B_MM2	-0.3560508867310113	6.0	0.01095778267719983	0.026840976271448175	0.696030501838056	0.009354931627715467
dapB_3_239_B_MM3	-0.3936273160654405	6.0	0.012158399254961379	0.029781874263690528	0.663950569465543	0.010379927863443987
dapB_3_239_B_MM4	-0.3402938347969846	6.0	0.018534278367262465	0.04539952475049756	0.7094826890039773	0.015823174450754283
dapB_3_239_B_MM5	-0.3481944847880007	5.0	0.0062850758934679075	0.014053856941539468	0.7027377075914281	0.005365725620816922
dapB_3_239_B_MM6	-0.1936444184383462	5.0	0.012633676354136543	0.028249759133581017	0.8346809434039283	0.010785683744718574
dapB_3_239_B_MM7	-0.2344496926118608	5.0	0.012098750214654211	0.02705362792275699	0.7998444658802693	0.010329003994065425
dapB_3_239_B_MM8	-0.28723645397968456	5.0	0.01060855887260925	0.023721458782462814	0.7547790947197313	0.009056790579388855
dapB_3_239_B_MM9	-0.281223402842753	5.0	0.01868168153062623	0.04177350983648257	0.7599125860397404	0.015949016197720683
dapB_3_239_C	-0.39289676391518363	6.0	0.025069734363927305	0.06140805717873889	0.6645742600074582	0.021402655793449257
dapB_3_239_D_MM2-8	-0.3260207135451261	6.0	0.009377271036453702	0.022969529219091123	0.721668007636282	0.008005609527474039
dapB_3_239_D_MM3-10	-0.3505903396398995	6.0	0.030038496335550027	0.07357898866255987	0.7006923067115512	0.02564461147811898
dapB_3_239_D_MM4-6	-0.26884084225242527	5.0	0.01742837992307065	0.038971042245678524	0.7704838860108182	0.014879041441606572
dapB_3_239_D_MM7-9	-0.3140473009504463	6.0	0.009895793637793613	0.024239645012474484	0.7318900077866153	0.008448285169604915
dapB_3_239_D_MM9-19
dapB_3_239_W_MM1	-0.41205297219904174	6.0	0.01652190646467059	0.040470240416433684	0.6482201285174582	0.01410516250318631
dapB_3_239_W_MM10	-0.39819963270317066	6.0	0.01974502988850932	0.04836524818285085	0.66004706902332	0.016856823139825675
dapB_3_239_W_MM11	-0.3821709213713693	6.0	0.021072981516958588	0.051618052075649554	0.6737311785741865	0.01799052847556892
dapB_3_239_W_MM13	-0.40557758662238297	6.0	0.012428957749369857	0.030444604520566958	0.6537483262484447	0.010610910379802465
dapB_3_239_W_MM16	-0.2852268681938411	6.0	0.014368427047207361	0.035195314672062813	0.7564947280901313	0.012266683560363445
dapB_3_239_W_MM19	-0.28787813875475915	5.0	0.018333807599028196	0.04099564007782926	0.7542312724664337	0.015652027569543602
dapB_3_239_W_MM2	-0.3975158260686073	6.0	0.019623587865806733	0.04806777719389803	0.6606308517557726	0.0167531450643809
dapB_3_239_W_MM20	-0.04370970631844112	4.0	0.012425700047855719	0.024851400095711438	0.9626839365114119	0.010608129198990067
dapB_3_239_W_MM3	-0.4186376488956685	6.0	0.023484427375188507	0.05752486397066072	0.6425986262389248	0.020049239785350368
dapB_3_239_W_MM4	-0.4143461296060084	6.0	0.03288281543355412	0.0805461191183232	0.6462624030007441	0.028072877439680573
dapB_3_239_W_MM5	-0.3647797561837199	6.0	0.018477431069603697	0.045260277877977456	0.6885784488705109	0.015774642498763237
dapB_3_239_W_MM6	-0.38856351884879964	6.0	0.012479084250943639	0.03056738887201354	0.6682736591027245	0.010653704621007396
dapB_3_239_W_MM7	-0.35110375549908296	5.0	0.01830895989745019	0.0409400789280162	0.7002539908222208	0.015630814468662182
dapB_3_239_W_MM8	-0.3248669943474824	6.0	0.011964444443101597	0.029306783941476552	0.7226529664121114	0.010214343816263528
dapB_3_239_W_MM9	-0.32530723888937696	5.0	0.01969482848147491	0.044038975289776856	0.7222771186963625	0.01681396494996586
dnaA_1_32_B_MM10
dnaA_1_32_B_MM11
dnaA_1_32_B_MM12
dnaA_1_32_B_MM13
dnaA_1_32_B_MM14
dnaA_1_32_B_MM2
dnaA_1_32_B_MM3
dnaA_1_32_B_MM4
dnaA_1_32_B_MM5
dnaA_1_32_B_MM6
dnaA_1_32_B_MM7
dnaA_1_32_B_MM8
dnaA_1_32_B_MM9
dnaA_1_32_C
dnaA_1_32_D_MM2-8
dnaA_1_32_D_MM3-10
dnaA_1_32_D_MM4-6
dnaA_1_32_D_MM7-9
dnaA_1_32_D_MM9-19
dnaA_1_32_W_MM1
dnaA_1_32_W_MM10
dnaA_1_32_W_MM11
dnaA_1_32_W_MM13
dnaA_1_32_W_MM16	-1.067035444185334	5.0	0.16578599843858347	0.37070876222634663	0.08904530060878783	0.14153563051150192
dnaA_1_32_W_MM19
dnaA_1_32_W_MM2
dnaA_1_32_W_MM20
dnaA_1_32_W_MM4
dnaA_1_32_W_MM5
dnaA_1_32_W_MM6
dnaA_1_32_W_MM7
dnaA_1_32_W_MM8
dnaA_1_32_W_MM9
dnaA_2_81_C	-1.6211240218116358	3.0	0.04078403385229443	0.07064001876978299	-0.3839939001208946	0.0348183441331166
dnaA_3_212_B_MM10	-0.2748924501204908	6.0	0.011888308446286966	0.02912028959822254	0.7653174778504069	0.010149344622029568
dnaA_3_212_B_MM11	-0.16716000122045724	4.0	0.014668038408615207	0.029336076817230414	0.8572913491376323	0.012522469231919891
dnaA_3_212_B_MM12	-0.173971124918616	5.0	0.011950536891964778	0.026722212858052305	0.8514765234214072	0.010202470593931368
dnaA_3_212_B_MM13	-0.0638749691927935	5.0	0.009190080116774066	0.020549643859776017	0.9454683500189919	0.007845799983288073
dnaA_3_212_B_MM14	-0.10274177808692331	4.0	0.0026927218162791293	0.0053854436325582586	0.9122867885203675	0.0022988435914286826
dnaA_3_212_B_MM2	-0.4591746676314969	5.0	0.09254651071183308	0.20694028903207123	0.6079911650548157	0.0790092581315981
dnaA_3_212_B_MM3	-1.0443682084314678	6.0	0.14775593387529856	0.3619266444628933	0.10839688358076492	0.1261429159266633
dnaA_3_212_B_MM4	-0.6617051258940689	6.0	0.1051236479566947	0.25749929739387345	0.43508587523568903	0.08974667303241458
dnaA_3_212_B_MM5	-0.8767024626814536	6.0	0.06990052002393887	0.1712206068138484	0.2515373011275497	0.059675812600876156
dnaA_3_212_B_MM6	-0.8321105807000917	6.0	0.09604658367494505	0.23526512154114412	0.289606499922191	0.08199735747856336
dnaA_3_212_B_MM7	-0.9115678098830393	5.0	0.05009055794417428	0.11200589259406582	0.22177188700539777	0.04276355523429814
dnaA_3_212_B_MM8	-0.725852743307415	6.0	0.06072612229842068	0.14874801368897828	0.38032145868713485	0.051843401065076004
dnaA_3_212_B_MM9	-0.7251344054886019	5.0	0.02447266094005585	0.05472253345226879	0.380934721550486	0.020892919360305212
dnaA_3_212_C	-1.0616095383602775	5.0	0.1485482447994683	0.3321639733098907	0.09367753137180913	0.12681933147001245
dnaA_3_212_D_MM2-8	-0.7328929474802715	5.0	0.07952127552736778	0.1778149777366848	0.3743110612716735	0.06788929087406854
dnaA_3_212_D_MM3-10	-0.5360277162271877	6.0	0.03363740068634009	0.08239446795507788	0.5423798058799224	0.02871708563900754
dnaA_3_212_D_MM4-6	-1.0321766796413738	6.0	0.0838201472636318	0.20531659096084154	0.11880509495239241	0.07155934460243334
dnaA_3_212_D_MM7-9	-0.5705757124770496	5.0	0.05296227092576568	0.11842723803277277	0.5128853221588218	0.04521520803565443
dnaA_3_212_D_MM9-19	-0.8128578794712437	6.0	0.07103379396927004	0.17399654971870052	0.30604300983942656	0.06064331675626552
dnaA_3_212_W_MM1	-1.0246298703788832	6.0	0.07692785505097853	0.188433991881683	0.12524799373381368	0.06567522330645563
dnaA_3_212_W_MM10	-0.5669870487151355	5.0	0.09813313495500071	0.21943236060454238	0.5159490536742698	0.0837786982057579
dnaA_3_212_W_MM11	-1.2931306569312382	5.0	0.21312880055114067	0.4765704859953452	-0.10397780624591149	0.18195335824659992
dnaA_3_212_W_MM13	-0.9803649065590339	5.0	0.15596276227969363	0.34874333841603505	0.16303809436243905	0.13314928946638094
dnaA_3_212_W_MM16	-0.91553774735837	3.0	0.02364733372074779	0.04095838346787195	0.21838265263727152	0.02018831698457235
dnaA_3_212_W_MM19	-1.004678471193883	5.0	0.10822661344540377	0.24200206463851556	0.14228099947513856	0.09239575185110968
dnaA_3_212_W_MM2	-0.9901438874904963	5.0	0.20015020822151353	0.44754947129404155	0.15468953510574623	0.17087321115440732
dnaA_3_212_W_MM20	-0.518607616946699	5.0	0.03522570635499976	0.07876707396522581	0.5572517779309899	0.03007306169474194
dnaA_3_212_W_MM3	-0.8184886470194946	6.0	0.09421241015896663	0.23077233232727043	0.30123588352772757	0.0804314779260288
dnaA_3_212_W_MM4	-0.9764678101108679	5.0	0.05214007205203023	0.11658874546007655	0.16636514253387819	0.044513276406349174
dnaA_3_212_W_MM5	-0.9426343991055891	5.0	0.16652720978718696	0.37236616118751836	0.1952495670575867	0.14216842107617522
dnaA_3_212_W_MM6	-1.0123214594819019	5.0	0.05097129936819984	0.11397529028878693	0.1357559902673343	0.043515466094932335
dnaA_3_212_W_MM7	-1.0570487552718009	6.0	0.12284233688870744	0.30090104418840447	0.09757118533615686	0.1048735584958974
dnaA_3_212_W_MM8	-1.1303638808327496	6.0	0.06625140296731286	0.16228213201342784	0.03498023905583551	0.056560470604059866
dnaA_3_212_W_MM9	-0.5119480553479117	5.0	0.16771709037503338	0.3750268150670504	0.5629372113131325	0.14318425173027371
dnaB_1_16_B_MM10	-0.1352273575458016	5.0	0.007043307448713296	0.015749314241753545	0.8845530413128363	0.006013046759249062
dnaB_1_16_B_MM11	-0.12713192124975184	5.0	0.0043719276415841455	0.009775927399292486	0.8914643166389704	0.0037324233718778617
dnaB_1_16_B_MM12	-0.17244638350386549	4.0	0.011803359078518401	0.023606718157036802	0.8527782330925268	0.010076821233794636
dnaB_1_16_B_MM13	-0.20989023632157833	6.0	0.009646394444327798	0.02362874424622157	0.8208114845899495	0.008235366874762779
dnaB_1_16_B_MM14	-0.07902427653593891	5.0	0.01951504930236467	0.04363697682434725	0.9325350095269183	0.016660482993058418
dnaB_1_16_B_MM2	-0.8261650093269578	6.0	0.03586952389223612	0.08786203085254851	0.29468238208940184	0.030622704740145845
dnaB_1_16_B_MM3	-0.9245563449379094	6.0	0.06027271475099967	0.14763739655227004	0.2106832515613569	0.05145631576410181
dnaB_1_16_B_MM4	-0.8809242113335846	6.0	0.05003452269666598	0.12255905013053543	0.24793308929441468	0.04271571654971891
dnaB_1_16_B_MM5	-0.7769490265995795	6.0	0.03273006487896697	0.08017195820165753	0.3366992907075515	0.02794247049181952
dnaB_1_16_B_MM6	-0.6102039275973917	6.0	0.02344607687665	0.05743092481786002	0.47905372922619627	0.02001649901084468
dnaB_1_16_B_MM7	-0.5414444605812679	6.0	0.026687753752458594	0.06537137907457059	0.5377553964925496	0.02278399919091625
dnaB_1_16_B_MM8	-0.2737077119188591	6.0	0.005664147690078473	0.013874271668456251	0.7663289183214859	0.004835623769051348
dnaB_1_16_B_MM9	-0.09108340570044617	4.0	0.007902091746855215	0.01580418349371043	0.9222398310088693	0.006746212275370271
dnaB_1_16_C	-0.9445560075900982	6.0	0.03124957580308741	0.076545515395988	0.19360904209762153	0.026678540143095706
dnaB_1_16_D_MM2-8	-0.6819867367826054	6.0	0.10039284235845922	0.2459112376058944	0.4177709595496013	0.08570786662246524
dnaB_1_16_D_MM3-10	-0.7731728777868757	6.0	0.03623354417497162	0.08875369480127414	0.3399230828742301	0.03093347790990198
dnaB_1_16_D_MM4-6	-0.7362323761259618	5.0	0.02282684030571939	0.051042366635120635	0.371460107974245	0.01948784134778568
dnaB_1_16_D_MM7-9	-0.8968284451239793	5.0	0.03407960899357056	0.07620432235623698	0.23435524931681392	0.02909460987006904
dnaB_1_16_D_MM9-19	-0.8040086614465022	6.0	0.03179075717669686	0.07787113361962966	0.31359780737638215	0.027140560142711472
dnaB_1_16_W_MM1	-0.903232591566117	6.0	0.04444663275028954	0.10887157102308509	0.2288878702069204	0.03794519591324754
dnaB_1_16_W_MM10	-0.9983477538229443	6.0	0.047509337981385735	0.1163736360718236	0.14768569036052637	0.04055990354861315
dnaB_1_16_W_MM11	-0.8913608700655707	6.0	0.055862281101794975	0.13683408456731735	0.2390230541407991	0.0476910188557469
dnaB_1_16_W_MM13	-0.6953798074560961	6.0	0.06683857225378974	0.16372039715793027	0.40633696198580915	0.057061751628761606
dnaB_1_16_W_MM16	-0.7179527565421752	6.0	0.054150108420479244	0.1326401351465609	0.38706587388734226	0.04622929445032695
dnaB_1_16_W_MM19	-0.8416621662327315	6.0	0.07299286885266765	0.1787952835509271	0.2814520737735466	0.06231582771287472
dnaB_1_16_W_MM2	-0.9169387218386805	6.0	0.0385435330666736	0.09441198889744123	0.2171866058765752	0.0329055728837892
dnaB_1_16_W_MM20	-0.6510839630025687	6.0	0.04655060688009888	0.11402523407313422	0.44415342617950865	0.03974141096064052
dnaB_1_16_W_MM3	-0.8456769469307704	6.0	0.036328210165223085	0.08898557817338552	0.2780245556307955	0.03101429662043501
dnaB_1_16_W_MM4	-0.9667623859922692	5.0	0.010353809599579582	0.023151822090749827	0.17465090450982873	0.008839304788548937
dnaB_1_16_W_MM5	-0.9158461493950684	6.0	0.03368253698959171	0.08250502886691988	0.2181193621475665	0.028755619623782157
dnaB_1_16_W_MM6	-0.8720503554044269	6.0	0.05136249336191461	0.1258119006537789	0.2555089208231963	0.04384943813765128
dnaB_1_16_W_MM7	-0.7929579034333732	6.0	0.04722232942213901	0.11567061154985778	0.3230321143609835	0.040314877202734904
dnaB_1_16_W_MM8	-0.7230655742653829	6.0	0.046161833794539524	0.11307293838778643	0.3827009342244028	0.039409505707429834
dnaB_1_16_W_MM9	-0.8018991974735835	6.0	0.042445874913920406	0.10397073522510583	0.31539870923938806	0.03623709918289405
dnaB_2_40_C	-0.8605688452360388	6.0	0.03174131107636223	0.07775001590403936	0.26531097163696893	0.027098346776968228
dnaB_3_279_B_MM10	0.024369634395349154	3.0	0.011815611637760803	0.02046523967910382	1.0208049630364793	0.010087281548381427
dnaB_3_279_B_MM11	-0.0238651311443887	4.0	0.02072170513153211	0.04144341026306422	0.9796257439375252	0.017690635087928248
dnaB_3_279_B_MM12	0.006352946688278422	6.0	0.00956713337484262	0.023434595069515608	1.005423668606517	0.008167699728259111
dnaB_3_279_B_MM13	0.006840899214249477	6.0	0.006453067002541646	0.01580672143221835	1.005840245814927	0.005509143809126029
dnaB_3_279_B_MM14	0.02152135343772273	6.0	0.008493408237439985	0.020804516358879394	1.0183733147368135	0.007251033871373558
dnaB_3_279_B_MM2	-0.8598297933934717	6.0	0.05870378823477108	0.14379432714358756	0.26594191857762495	0.05011688417282126
dnaB_3_279_B_MM3	-0.6304465416990502	6.0	0.06623956005141907	0.16225312291242136	0.4617721060670449	0.056550360012188966
dnaB_3_279_B_MM4	-0.7612136688414864	6.0	0.04557999884422111	0.11164773964498872	0.35013295701587255	0.038912778738189116
dnaB_3_279_B_MM5	-0.3551930514711949	6.0	0.0184632403832855	0.04522551793739798	0.6967628571365531	0.015762527556884228
dnaB_3_279_B_MM6	-0.12357764676856042	4.0	0.01760127826396872	0.03520255652793744	0.8944986891700907	0.015026649055783148
dnaB_3_279_B_MM7	-0.022840532937025627	4.0	0.005487374206839488	0.010974748413678976	0.9805004689122874	0.0046847078494707635
dnaB_3_279_B_MM8	-0.024253218017343037	6.0	0.0068235930188729	0.016714321108656068	0.979294424521084	0.005825471085471907
dnaB_3_279_B_MM9	-0.2437414942470733	5.0	0.01953916745521663	0.04369090665361597	0.7919118237065407	0.01668107326004613
dnaB_3_279_C	-0.872538091146193	6.0	0.056490186596325806	0.13837213263560783	0.25509252868885435	0.04822707739450812
dnaB_3_279_D_MM2-8	-0.4111156644894893	6.0	0.023535549746235056	0.057650087694166	0.6490203314230368	0.020092884225094757
dnaB_3_279_D_MM3-10	-0.20316410401291543	6.0	0.010713729528689028	0.026243170587477025	0.8265537510429458	0.009146577384425193
dnaB_3_279_D_MM4-6	-0.14516182374447162	4.0	0.007485348452355985	0.01497069690471197	0.876071740416097	0.006390428159076277
dnaB_3_279_D_MM7-9	-0.16376223416854638	6.0	0.008631349240988562	0.021142401432180852	0.8601921073835198	0.007368797537150616
dnaB_3_279_D_MM9-19
dnaB_3_279_W_MM1	-0.951251657203002	6.0	0.04972477617933017	0.12180032921345854	0.18789279948019985	0.04245127824345201
dnaB_3_279_W_MM10	-0.8840223031637184	6.0	0.04155966528419117	0.10179997382712841	0.2452881712392692	0.03548051997903832
dnaB_3_279_W_MM11	-0.6772117268704463	6.0	0.026224770402080644	0.06423730610674042	0.42184750428185425	0.02238873878877592
dnaB_3_279_W_MM13	-0.6929046649542563	5.0	0.011828371051472851	0.02644904173418396	0.4084500527045859	0.010098174577236097
dnaB_3_279_W_MM16	-0.6799590725492727	6.0	0.06346160154152782	0.1554485420365655	0.41950202694029337	0.05417874773530596
dnaB_3_279_W_MM19	-0.09867528550479952	4.0	0.0025858607049226837	0.0051717214098453675	0.915758454384807	0.0022076136026754566
dnaB_3_279_W_MM2	-0.7831108503105052	6.0	0.057728405938014475	0.14140513821238995	0.3314387885406591	0.04928417604510597
dnaB_3_279_W_MM20	-0.07778345462614639	4.0	0.007615719958964554	0.015231439917929109	0.9335943300546407	0.0065017295570372995
dnaB_3_279_W_MM3	-0.7529204973756302	6.0	0.07698538801205906	0.1885749182797217	0.3572130437747963	0.06572434062636455
dnaB_3_279_W_MM4	-0.807514398519463	6.0	0.06629653562628854	0.1623926839986533	0.3106048724379538	0.05659900147762546
dnaB_3_279_W_MM5	-0.6632902965537444	5.0	0.02599145039558717	0.05811864991834671	0.4337325756151025	0.022189547695794475
dnaB_3_279_W_MM6	-0.6299323104415382	6.0	0.07360001457629362	0.1802824807733236	0.46221111808221005	0.06283416311885051
dnaB_3_279_W_MM7	-0.706985313973293	6.0	0.04578211075468103	0.11214281069655459	0.39642905240486026	0.03908532670333845
dnaB_3_279_W_MM8	-0.7603688059063259	6.0	0.05661262272240531	0.13867203867058567	0.3508542375181463	0.0483316041607324
dnaB_3_279_W_MM9	-0.7139274216353937	6.0	0.07522790229703859	0.18426997504769108	0.39050240242061485	0.06422393135698629
dnaE_1_10_B_MM10	-0.4346518635252374	6.0	0.020636652397183024	0.0505492683722817	0.6289268928833348	0.017618023453072455
dnaE_1_10_B_MM11	-0.11869329578046162	5.0	0.007111269391322919	0.015901281765311602	0.8986685810985464	0.006071067560092524
dnaE_1_10_B_MM12	-0.1256955017270176	3.0	0.013351146242040925	0.023124863630497164	0.892690623714019	0.011398205633864612
dnaE_1_10_B_MM13	-0.09382167631841047	5.0	0.016467583884380233	0.03682263699065424	0.9199021012724931	0.014058785965210725
dnaE_1_10_B_MM14	-0.13184059132655845	5.0	0.005121443840547207	0.01145189657041115	0.8874444078742483	0.004372303993872128
dnaE_1_10_B_MM2	-0.40347688150213007	6.0	0.021836004532212606	0.05348706912502176	0.6555417504610682	0.018641940202589836
dnaE_1_10_B_MM3	-0.376357242119858	6.0	0.01638385154325011	0.04013207630247348	0.6786944611565762	0.013987301582888495
dnaE_1_10_B_MM4	-0.38095267663683935	6.0	0.017963361560104252	0.044001069887380985	0.6747712244058186	0.015335768571899645
dnaE_1_10_B_MM5	-0.3827225110036363	6.0	0.017777221745583372	0.04354512232098853	0.6732602727852671	0.015176856382332163
dnaE_1_10_B_MM6	-0.34636471570822286	6.0	0.009660243122216054	0.023662666440659966	0.7042998269672254	0.00824718983553827
dnaE_1_10_B_MM7	-0.35643842817907356	6.0	0.025034179007206354	0.06132096469714993	0.6956996480644115	0.02137230130103761
dnaE_1_10_B_MM8	-0.35086213824126533	6.0	0.01956205988959607	0.0479170650472758	0.7004602654850377	0.016700617100686193
dnaE_1_10_B_MM9	-0.14666236359370655	5.0	0.005612525054912848	0.012549987548205868	0.8747906922234309	0.004791552241385284
dnaE_1_10_C	-0.37904940231047823	6.0	0.012982333622435904	0.03180009304554592	0.6763960970389419	0.011083341126921746
dnaE_1_10_D_MM2-8	-0.36810641252537907	6.0	0.009572889900908882	0.023448695621068976	0.6857383996067231	0.008172614217745663
dnaE_1_10_D_MM3-10	-0.37057165137688797	5.0	0.009460989459142968	0.021155415565052647	0.6836337638805702	0.00807708202727711
dnaE_1_10_D_MM4-6	-0.4315322485792606	6.0	0.013814173857376138	0.033837677168666376	0.6315901857578264	0.011793503826099973
dnaE_1_10_D_MM7-9	-0.3899289920101576	6.0	0.0185149484447046	0.04535217630346327	0.6671079207010528	0.015806672015067715
dnaE_1_10_D_MM9-19	-0.524932331042698	6.0	0.029308108447725387	0.07178991102308034	0.5518522121907394	0.025021061171127762
dnaE_1_10_W_MM1	-0.4586860068019131	6.0	0.006451813755637569	0.015803651616781638	0.6084083469596376	0.005508073881071635
dnaE_1_10_W_MM10	-0.5045624054137866	6.0	0.009174037127266619	0.022471709843151635	0.569242524367364	0.007832103684103512
dnaE_1_10_W_MM11	-0.34843296843160515	6.0	0.013026843459858254	0.03190911943576492	0.7025341081730083	0.01112134028223564
dnaE_1_10_W_MM13	-0.3461386652117619	6.0	0.012078260828184709	0.029585576009298297	0.7044928118986753	0.010311511695197803
dnaE_1_10_W_MM16	-0.4710189575728358	6.0	0.018562036121411704	0.04546751708456881	0.5978794001253457	0.015846871935898368
dnaE_1_10_W_MM19	-0.5983933788706843	6.0	0.03511356206136173	0.0860103101018861	0.4891366884414801	0.02997732132186476
dnaE_1_10_W_MM2	-0.39457293684551037	6.0	0.016678625301191248	0.04085412159899195	0.6631432694848901	0.014238957272038262
dnaE_1_10_W_MM20	-0.25996023673637647	6.0	0.017090320314901406	0.04186256431222996	0.7780654798298132	0.014590431545455236
dnaE_1_10_W_MM3	-0.39047299515307565	6.0	0.017013391761745208	0.04167412861034671	0.6666434916867916	0.01452475572615899
dnaE_1_10_W_MM4	-0.40008332115843753	6.0	0.028473310063961463	0.06974508094475863	0.6584389173355151	0.024308373026719832
dnaE_1_10_W_MM5	-0.4191373114507771	6.0	0.016187987345573123	0.039652308959285246	0.6421720518873731	0.013820087445543167
dnaE_1_10_W_MM6	-0.4193007834829432	6.0	0.011910525811472414	0.029174710806355964	0.6420324917474244	0.010168312139307523
dnaE_1_10_W_MM7	-0.4217076997206031	6.0	0.015326249105568934	0.03754148997943096	0.6399776474873902	0.013084400075779861
dnaE_1_10_W_MM8	-0.38650502010660726	5.0	0.022499893716642703	0.050311291836933475	0.6700310506805861	0.019208718912451093
dnaE_1_10_W_MM9	-0.391997786079884	6.0	0.01529224850009219	0.037458205845067254	0.6653417397459968	0.013055372913177184
dnaE_2_109_C	-0.29161473663336823	6.0	0.01818737351193641	0.0445497848656547	0.7510412459159539	0.015527013147094712
dnaE_3_216_B_MM10	-0.013472494679052672	6.0	0.005635731676283797	0.013804666934135405	0.9884981961871226	0.004811364311274864
dnaE_3_216_B_MM11	-0.04947706260891442	4.0	0.02290067212802416	0.04580134425604832	0.9577602009930652	0.019550873410928156
dnaE_3_216_B_MM12	-0.12833126143499657	5.0	0.010734840841654637	0.024003833849580828	0.8904404100912817	0.009164600637411905
dnaE_3_216_B_MM13	-0.0043025298940229	6.0	0.010518521565268798	0.025765010683369578	0.996326823211366	0.008979923490587568
dnaE_3_216_B_MM14
dnaE_3_216_B_MM2	-0.5266822226780702	6.0	0.023626011008588067	0.057871671628418914	0.5503582861760467	0.020170113254835427
dnaE_3_216_B_MM3	-0.5566628453401982	6.0	0.026753938686601638	0.06553349839188076	0.5247630828924372	0.022840502915431733
dnaE_3_216_B_MM4	-0.4827660215450356	6.0	0.02618840421694143	0.06414822750925775	0.5878506394240602	0.022357692071975625
dnaE_3_216_B_MM5	-0.5752496802831292	6.0	0.016421427909739276	0.04022411922675976	0.5088950395857793	0.014019381461608443
dnaE_3_216_B_MM6	-0.47658455949277784	6.0	0.02361221302986603	0.057837873621068146	0.5931279073314181	0.02015833357719919
dnaE_3_216_B_MM7	-0.5512609837878061	6.0	0.03997901141499574	0.09792817838764366	0.5293747864618245	0.03413107645483202
dnaE_3_216_B_MM8	-0.5819908722548741	6.0	0.04810914105122771	0.11784284753909138	0.5031399163238264	0.04107197034841752
dnaE_3_216_B_MM9	-0.6070873895859503	6.0	0.030875697838512135	0.07562970515670821	0.4817143952451413	0.026359351225159897
dnaE_3_216_C	-0.5182533838984061	6.0	0.035270589636993296	0.08639494753772974	0.5575541954952615	0.030111379668975053
dnaE_3_216_D_MM2-8	-0.5880394872667938	6.0	0.022683640715903276	0.055563345262583934	0.497976063239149	0.019365588296113644
dnaE_3_216_D_MM3-10	0.04104643571867332	5.0	0.0037645461931987948	0.008417781192430562	1.035042363133244	0.0032138867218117428
dnaE_3_216_D_MM4-6	-0.45030234961538196	6.0	0.04551068509144481	0.11147795631852936	0.6155656836289798	0.03885360386338238
dnaE_3_216_D_MM7-9	-0.5650971731679644	5.0	0.038639630435002306	0.08640084027813492	0.5175624874363267	0.032987613597389866
dnaE_3_216_D_MM9-19	0.044540508038704824	5.0	0.00816162090419505	0.018249939148363432	1.0380253395819556	0.006967778772337265
dnaE_3_216_W_MM1	-0.5006765434985939	6.0	0.04625099302409312	0.11329133300605242	0.572559981338564	0.039485623159383795
dnaE_3_216_W_MM10	-0.018861294937738943	6.0	0.009745072852130646	0.023870455993968826	0.9838976433690495	0.008319611085961479
dnaE_3_216_W_MM11	-0.10133038452220773	5.0	0.015690675491715468	0.03508541701236573	0.9134917303125774	0.013395519946119127
dnaE_3_216_W_MM13	0.015956634201136976	5.0	0.008737423881090242	0.01953747374634782	1.0136225755116224	0.007459356095831515
dnaE_3_216_W_MM16
dnaE_3_216_W_MM19	0.09167187998023368	6.0	0.005458504956723998	0.013370551902426567	1.0782625641210812	0.004660061452573719
dnaE_3_216_W_MM2	-0.6426277442331177	6.0	0.01685586043890828	0.04128825725089059	0.45137271047703525	0.014390267317529626
dnaE_3_216_W_MM20	0.09672085524367773	4.0	0.007663876675614341	0.015327753351228683	1.082572999888148	0.006542842143857569
dnaE_3_216_W_MM3	-0.6319930403585642	6.0	0.03393383718801214	0.0831205861253101	0.46045182169489635	0.02897016085383831
dnaE_3_216_W_MM4	-0.5690350031246414	6.0	0.03250594717352875	0.0796229841810105	0.514200664055495	0.027751135632140513
dnaE_3_216_W_MM5	-0.5845248118072724	6.0	0.02881149607748962	0.07057346411604859	0.5009766291005112	0.024597090838270195
dnaE_3_216_W_MM6	-0.5867645182823042	6.0	0.04852059947377658	0.11885071072470658	0.4990645359738908	0.04142324263807531
dnaE_3_216_W_MM7	-0.501973115429302	6.0	0.04259862806124847	0.10434490249266377	0.571453065631299	0.036367508344242516
dnaE_3_216_W_MM8	-0.5884613691476451	6.0	0.03700837211316197	0.09065162788829326	0.49761589218387264	0.03159496779326101
dnaE_3_216_W_MM9	-0.6991553893251784	6.0	0.03813238153851216	0.09340487744648014	0.40311365383300196	0.032554562597503445
dnaX_1_33_B_MM10	0.016423650181280888	5.0	0.007836044664096434	0.017521928543644132	1.0140212786700988	0.006689826238010353
dnaX_1_33_B_MM11	-0.0006736837566280516	6.0	0.003998156696043947	0.00979344381699953	0.99942485942023	0.003413325818754218
dnaX_1_33_B_MM12	-0.020049120910097966	5.0	0.021209190131658152	0.047425190882105346	0.9828835667912976	0.01810681315789535
dnaX_1_33_B_MM13	-0.022956717457077492	6.0	0.006862233170368963	0.016808969763405263	0.9804012792976269	0.005858459143912085
dnaX_1_33_B_MM14	-0.016333063607495986	6.0	0.011147518735454666	0.027305732799979505	0.9860560573411281	0.00951691402000907
dnaX_1_33_B_MM2	-0.8705341386265273	6.0	0.06992548619293659	0.1712817611887249	0.2568033527998004	0.05969712684034046
dnaX_1_33_B_MM3	-0.5855040656486088	6.0	0.08239254588910348	0.20181969603715127	0.5001406157388901	0.07034056579984461
dnaX_1_33_B_MM4	-0.9248917776081301	6.0	0.044122449064930985	0.10807748641102166	0.2103968843474728	0.03766843223753965
dnaX_1_33_B_MM5	-0.6734885993106007	6.0	0.04495297807148432	0.11011185869365797	0.42502603088615437	0.03837747550842941
dnaX_1_33_B_MM6	-0.6411965596755078	6.0	0.030499221448710652	0.07470753010148944	0.4525945483321463	0.026037943966977076
dnaX_1_33_B_MM7	-0.7185937054745178	6.0	0.02609238320638336	0.06391302502880408	0.38651867984128774	0.022275716546903024
dnaX_1_33_B_MM8	-0.8455467575882577	6.0	0.030068498971406156	0.07365247981134591	0.27813570151073685	0.02567022547461385
dnaX_1_33_B_MM9	0.029650337579341948	6.0	0.003616532824087762	0.008858660057041652	1.0253132306931558	0.00308752402702107
dnaX_1_33_C	-0.5513426299671087	6.0	0.07115594372823349	0.17429575430036492	0.5293050830877442	0.060747599043759926
dnaX_1_33_D_MM2-8	-0.7802228793501905	6.0	0.040864749674812184	0.10009778516985465	0.333904321182841	0.03488725323846869
dnaX_1_33_D_MM3-10	-0.8403964888141714	6.0	0.032586293703225605	0.07981979218137118	0.2825326140673425	0.02781972946302587
dnaX_1_33_D_MM4-6	-0.7954714625687697	6.0	0.041771381736343385	0.1023185711050537	0.3208862264065911	0.035661267580326984
dnaX_1_33_D_MM7-9	-0.0417894791645328	5.0	0.017039601552711222	0.03810170738137326	0.964323282195085	0.014547131676630607
dnaX_1_33_D_MM9-19	-0.03629044820694234	5.0	0.01262453742793353	0.02822932387334973	0.9690179417026137	0.01077788161610383
dnaX_1_33_W_MM1	-0.8664219591900113	6.0	0.09375625179127976	0.22965497708453672	0.2603140226682171	0.08004204418137167
dnaX_1_33_W_MM10	-0.8604231233187528	6.0	0.09345041991062539	0.22890584502985775	0.26543537806234063	0.07978094789780964
dnaX_1_33_W_MM11	-0.9281937864450097	6.0	0.044797817017660106	0.10973179328383613	0.20757787727158009	0.038245010657412606
dnaX_1_33_W_MM13	-0.9156610908664589	6.0	0.053473506144113093	0.13098280481065827	0.21827735121645628	0.045651662257663365
dnaX_1_33_W_MM16	-0.9730694982112126	6.0	0.03978641108791426	0.09745640586200088	0.16926636592983726	0.033966648764997304
dnaX_1_33_W_MM19	-0.594300810849242	6.0	0.042368862250553016	0.103782093496123	0.4926306155570479	0.03617135155661841
dnaX_1_33_W_MM2	-0.8469112400035165	6.0	0.03655375169097262	0.08953803982728069	0.2769708089336532	0.031206847030928887
dnaX_1_33_W_MM20	-0.7943710709452557	6.0	0.04682965649658026	0.11470876324643296	0.3218256581059533	0.03997964255911485
dnaX_1_33_W_MM3	-0.8487362950978424	6.0	0.031088425678302174	0.07615077981827834	0.2754127140044886	0.02654096227323153
dnaX_1_33_W_MM4	-0.8331178454576436	6.0	0.06963798790655584	0.1705775370851675	0.2887465729446729	0.059451682402226765
dnaX_1_33_W_MM5	-0.9268844973632528	5.0	0.0206077717900718	0.046080378587403076	0.20869564992701295	0.017593367360425667
dnaX_1_33_W_MM6	-0.9733131246662232	6.0	0.1033627583464108	0.2531860163553096	0.16905837596540138	0.08824335777298384
dnaX_1_33_W_MM7	-0.9297172832968696	6.0	0.05675573453877031	0.1390225895968428	0.20627723011475663	0.048453782278026006
dnaX_1_33_W_MM8	-0.9523412706949751	6.0	0.0787689047486793	0.19294362423215508	0.18696256933982172	0.06724697322635988
dnaX_1_33_W_MM9	-0.8569291552978998	6.0	0.04015821829934713	0.09836714381269852	0.2684182654682493	0.03428406982946898
dnaX_2_60_C	-0.9084495538309131	6.0	0.04409766453731663	0.10801677696485057	0.22443401975840882	0.03764727306984234
dnaX_3_206_B_MM10	-0.0276039877146237	5.0	0.008705116169135375	0.019465231506219254	0.9764337890858233	0.007431774198536309
dnaX_3_206_B_MM11	-0.12213100634705404	4.0	0.02056737006615419	0.04113474013230838	0.8957337220806484	0.0175588754037931
dnaX_3_206_B_MM12	-0.08020235824391525	3.0	0.01950457453525119	0.033782914075069184	0.9315292518700418	0.01665154042383164
dnaX_3_206_B_MM13	-0.06988348574517506	3.0	0.022734869735535554	0.039377949485407585	0.9403387299866032	0.019409323784408374
dnaX_3_206_B_MM14	-0.11011124503194292	3.0	0.009798527718044568	0.01697154784702512	0.9059952912864596	0.008365246834590983
dnaX_3_206_B_MM2	-0.2644821208021258	6.0	0.010065762268408817	0.02465598142976133	0.7742050349287148	0.008593391617241453
dnaX_3_206_B_MM3	-0.09445552666339826	4.0	0.019404254350506737	0.038808508701013475	0.9193609674670288	0.01656589458682149
dnaX_3_206_B_MM4	-0.03837396652316315	4.0	0.01088301660387352	0.02176603320774704	0.9672391902920848	0.009291101971238001
dnaX_3_206_B_MM5	-0.3209721633650167	5.0	0.005078991145289331	0.011356969457986454	0.7259780804991327	0.0043360610719919545
dnaX_3_206_B_MM6	-0.47410962146422736	6.0	0.013346739097844743	0.0326927005197739	0.5952408234862618	0.011394443145244121
dnaX_3_206_B_MM7	-0.531847621000454	6.0	0.007767884585829282	0.01902735361611238	0.5459484571477377	0.006631636283827772
dnaX_3_206_B_MM8	-0.4885851636543503	6.0	0.01637710031409243	0.04011553923590057	0.5828826930640845	0.013981537890631253
dnaX_3_206_B_MM9	-0.4525379374896521	6.0	0.01714202542892343	0.04198921545867635	0.6136571066542728	0.014634573487372527
dnaX_3_206_C	-0.6573622692612765	6.0	0.018676018793832093	0.04574671647151757	0.43879347996426954	0.015944181778468593
dnaX_3_206_D_MM2-8	-0.18544455384273276	6.0	0.014459466315734795	0.03541831442651125	0.8416813717668762	0.012344406048352139
dnaX_3_206_D_MM3-10	-0.005544691730530225	6.0	0.00676631746417651	0.016574025224915044	0.9952663587548787	0.00577657351979568
dnaX_3_206_D_MM4-6	-0.407207153346262	6.0	0.0104324511822395	0.025554182162981894	0.652357124603571	0.008906443063741202
dnaX_3_206_D_MM7-9	-0.6420254408401386	6.0	0.023625538056889592	0.05787051313808467	0.4518869118648931	0.020169709484206568
dnaX_3_206_D_MM9-19	-0.22799866674164848	5.0	0.01818976228768697	0.04067354496983015	0.805351867123956	0.015529052504369695
dnaX_3_206_W_MM1	-0.5715253800459965	6.0	0.0329391450763956	0.08068409800067804	0.5120745673338478	0.02812096745687832
dnaX_3_206_W_MM10	-0.591829140063943	6.0	0.018561150400242876	0.0454653475196508	0.4947407423850607	0.015846115773705736
dnaX_3_206_W_MM11	-0.5814607337225178	6.0	0.03945991911553061	0.09665666712454607	0.5035925087751923	0.033687914447241375
dnaX_3_206_W_MM13	-0.7082549983931269	6.0	0.042170994019890405	0.10329741729469227	0.39534509123440964	0.03600242652646635
dnaX_3_206_W_MM16	-0.6758531848424911	6.0	0.040969662524706	0.1003547681195557	0.42300732540253977	0.03497681994795158
dnaX_3_206_W_MM19	-0.13203191617933824	5.0	0.011876296148878892	0.026556205509812168	0.8872810690885503	0.010139089424946847
dnaX_3_206_W_MM2	-0.5423367880801955	6.0	0.021568910994115325	0.052832826243088805	0.5369935943115877	0.018413915805619116
dnaX_3_206_W_MM20	0.012846395900162278	5.0	0.010314438719280214	0.02306378612606643	1.0109672877121973	0.008805692888753743
dnaX_3_206_W_MM3	-0.36879166717042783	6.0	0.04166437800224946	0.10205646655595113	0.6851533806717022	0.03556991583099527
dnaX_3_206_W_MM4	-0.2377088366116619	6.0	0.003158523094902724	0.0077367699233080005	0.7970620535819802	0.0026965097290034884
dnaX_3_206_W_MM5	-0.5593771354078992	6.0	0.05491337816294132	0.1345097565516985	0.522445825948296	0.04688091681450231
dnaX_3_206_W_MM6	-0.6548056954511655	6.0	0.04123509040914272	0.10100493099993209	0.4409760906163826	0.03520342233496198
dnaX_3_206_W_MM7	-0.6157150575907023	6.0	0.046089744028596814	0.11289635524555011	0.47434874047093034	0.03934796088113434
dnaX_3_206_W_MM8	-0.6342345128005575	6.0	0.02734289062427028	0.06697613012219238	0.45853822091835544	0.02334330583379629
dnaX_3_206_W_MM9	-0.6168546577294051	6.0	0.02179810575453775	0.053394236457843185	0.47337583548690637	0.018609585073421232
eno_1_44_B_MM10	-0.43635531899709656	6.0	0.025116649252579833	0.06152297471727707	0.6274726105764538	0.021442708200819907
eno_1_44_B_MM11	-0.024541262537414763	4.0	0.00733796117289539	0.01467592234579078	0.9790485137496815	0.006264599972593097
eno_1_44_B_MM12	0.023099937242573976	5.0	0.008193980896433434	0.018322298290759823	1.0197209909955998	0.006995405302610893
eno_1_44_B_MM13	0.12211394503980277	6.0	0.014491450632926292	0.035496659683401745	1.1042517122569802	0.012371711855493961
eno_1_44_B_MM14	0.1035270957698398	5.0	0.011102280973586667	0.024825454962242335	1.0883836567189789	0.009478293417490043
eno_1_44_B_MM2	-0.5914815343764713	6.0	0.023275286441380074	0.05701257539850087	0.49503750200655505	0.019870690968133414
eno_1_44_B_MM3	-0.6533049886346959	6.0	0.032067832431745616	0.07854982661485062	0.44225728135313	0.02737710617972188
eno_1_44_B_MM4	-0.5549621487334706	6.0	0.03222046880397907	0.0789237078430121	0.5262150098875334	0.0275074156472675
eno_1_44_B_MM5	-0.5536083555907726	5.0	0.014718603981220662	0.03291179903590844	0.5273707767667545	0.012565638318985706
eno_1_44_B_MM6	-0.656844889396379	6.0	0.046476419427643044	0.11384351266930046	0.43923518002387596	0.039678075287192395
eno_1_44_B_MM7	-0.6029412446427482	6.0	0.025047924415240827	0.06135463393314074	0.4852540623114502	0.021384036097770266
eno_1_44_B_MM8	-0.41067991215856575	6.0	0.035317403579751105	0.08650961781033423	0.6493923440265437	0.030151345896324525
eno_1_44_B_MM9	-0.49192357202836123	6.0	0.01983246825415545	0.04857942756262677	0.5800326107979663	0.01693147144745827
eno_1_44_C	-0.687948220143057	6.0	0.03119553852820408	0.07641315164543333	0.41268149292303374	0.026632407177442582
eno_1_44_D_MM2-8	-0.5709801601341709	6.0	0.04124436034221927	0.10102763760591937	0.5125400351339905	0.03521133630740323
eno_1_44_D_MM3-10	-0.6864409826486201	6.0	0.05240085579992806	0.12835535879498416	0.41396825906200135	0.04473591397848133
eno_1_44_D_MM4-6	-0.6497363902302258	6.0	0.023497647850539698	0.057557247389428176	0.4453038825738364	0.020060526433994495
eno_1_44_D_MM7-9	-0.5415484541507508	6.0	0.009285263938331028	0.022744158775976388	0.537666614595619	0.007927060779286775
eno_1_44_D_MM9-19	-0.3623855160186729	6.0	0.025651705220039824	0.06283358882138525	0.6906224712520597	0.021899498788846835
eno_1_44_W_MM1	-0.6258756563930447	6.0	0.03948531712097163	0.096718879278361	0.46567438454577254	0.03370959735621852
eno_1_44_W_MM10	-0.6980879588252066	6.0	0.03512201669082349	0.08603101963003171	0.40402494580134446	0.029984539249330776
eno_1_44_W_MM11	-0.47940079013077336	6.0	0.027435689539404392	0.06720344011295479	0.5907236211868184	0.02342253057586132
eno_1_44_W_MM13	-0.5387257506688031	6.0	0.022888220883895798	0.05606446228565848	0.5400764267681016	0.01954024347411227
eno_1_44_W_MM16	-0.5202586723055809	6.0	0.033329089896877155	0.08163926383869903	0.555842230903921	0.028453873049337004
eno_1_44_W_MM19	-0.5179428245986273	6.0	0.03277477268498221	0.0802814695139142	0.5578193276941167	0.027980638657845294
eno_1_44_W_MM2	-0.5452448324417162	6.0	0.030993833240659994	0.07591907661252896	0.5345109245075045	0.026460206356390546
eno_1_44_W_MM20	-0.6072749722327203	6.0	0.047140032223758614	0.1154690254065652	0.4815542512737948	0.04024461803747485
eno_1_44_W_MM3	-0.6387663497622272	6.0	0.03493619275101705	0.08557584579551228	0.45466927898244847	0.029825896729863858
eno_1_44_W_MM4	-0.638070542782211	6.0	0.044256838238327365	0.1084066713127972	0.45526330670830245	0.037783163617570045
eno_1_44_W_MM5	-0.5155052155275199	6.0	0.01974547619902167	0.04836634141587295	0.559900375189497	0.01685720416621128
eno_1_44_W_MM6	-0.5978824925920264	6.0	0.03416739417696437	0.08369268157410391	0.48957284476499685	0.029169554264639328
eno_1_44_W_MM7	-0.5669548729332624	5.0	0.0433736515521329	0.09698643330295843	0.5159765229395726	0.03702916517580052
eno_1_44_W_MM8	-0.6738940388221059	6.0	0.03852544431484874	0.09436768068538649	0.42467989709056475	0.032890130066429414
eno_1_44_W_MM9	-0.6985669726258311	6.0	0.020170896195851322	0.049408403334482036	0.40361599980509844	0.01722039579910296
eno_2_68_C	-0.4844941843505115	6.0	0.027483031713197274	0.06731940428206151	0.5863752638519175	0.023462947767184283
eno_3_219_B_MM10	-0.4296513866265081	6.0	0.017477980657481528	0.042812134345063785	0.6331959243901303	0.014921386822306969
eno_3_219_B_MM11	-0.4505869468669221	6.0	0.020292683754141724	0.04970672070931298	0.6153227158764678	0.01732436886687366
eno_3_219_B_MM12	-0.48360114588057335	6.0	0.051698441313029905	0.12663480171414485	0.5871376730065154	0.044136245259651784
eno_3_219_B_MM13	-0.2916933218237292	4.0	0.011128522295127348	0.022257044590254696	0.75097415578427	0.009500696286397525
eno_3_219_B_MM14	-0.25538972383903524	4.0	0.0041017897977799105	0.008203579595559821	0.7819674403740011	0.0035017999754031943
eno_3_219_B_MM2	-0.6000223357989057	6.0	0.033033773810749616	0.08091589011485076	0.48774600739432694	0.028201754361125018
eno_3_219_B_MM3	-0.52320214479221	6.0	0.05029903989113501	0.1232069822851771	0.5533293152282185	0.04294154145805203
eno_3_219_B_MM4	-0.5856784729366048	6.0	0.042284296205300734	0.1035749498356898	0.4999917198990435	0.036099155420350124
eno_3_219_B_MM5	-0.5584145636245651	6.0	0.03387812664857741	0.0829841237303998	0.5232675974220629	0.028922599380618048
eno_3_219_B_MM6	-0.519063902561498	6.0	0.026783831275466363	0.06560671998169014	0.5568622355523081	0.02286602296207281
eno_3_219_B_MM7	-0.4667296409382768	6.0	0.03274902956753963	0.08021841201179133	0.601541296425718	0.027958661118168342
eno_3_219_B_MM8	-0.5320451092554451	6.0	0.03425866916033987	0.0839162587096549	0.5457798565122677	0.029247477988256824
eno_3_219_B_MM9	-0.5257673416423138	6.0	0.040656703241114305	0.09958817756448907	0.5511393428723802	0.03470963882321994
eno_3_219_C	-0.6325096591347041	6.0	0.04095782799783473	0.10032577956737382	0.46001077139569313	0.03496671651799786
eno_3_219_D_MM2-8	-0.4833760015487269	6.0	0.020741943673313324	0.050807178273167414	0.5873298843226946	0.017707913234446142
eno_3_219_D_MM3-10	-0.3495167152084527	6.0	0.020974968850067836	0.05137797105343783	0.7016088865932575	0.01790685262394605
eno_3_219_D_MM4-6	-0.5271672692722496	6.0	0.0460212965687329	0.1127286938946939	0.5499441898338875	0.03928952558213447
eno_3_219_D_MM7-9	-0.31925731529335327	6.0	0.01506323726097756	0.0368972451638739	0.7274420889518382	0.012859860322080313
eno_3_219_D_MM9-19	-0.23091936625640816	4.0	0.020827898172394884	0.04165579634478977	0.8028583933007772	0.01778129472828391
eno_3_219_W_MM1	-0.5607340369536328	6.0	0.0360620485125944	0.08833361793534933	0.5212874053480874	0.030787067797267892
eno_3_219_W_MM10	-0.4022027994147245	5.0	0.033758338595158956	0.07548593990623018	0.6566294660297094	0.02882033333989081
eno_3_219_W_MM11	-0.5171526748854899	6.0	0.03492915282236945	0.08555860156250006	0.5584938981578511	0.02981988656767116
eno_3_219_W_MM13	-0.29835428286573695	6.0	0.018992849695896045	0.04652279051631996	0.7452875276626414	0.016214668200189915
eno_3_219_W_MM16	-0.5396067286207072	6.0	0.043235386605035966	0.10590463601430081	0.5393243139777343	0.03691112495135868
eno_3_219_W_MM19	-0.32463729278877146	6.0	0.0056705354985888915	0.013889918539881384	0.7228490683462181	0.004841077200062554
eno_3_219_W_MM2	-0.5396685941581082	6.0	0.041179852105758655	0.10086962534238407	0.5392714978296552	0.03515626402140424
eno_3_219_W_MM20	-0.094246719807598	5.0	0.017420633196791623	0.03895372003911554	0.9195392310735405	0.014872427868695538
eno_3_219_W_MM3	-0.6929667372154384	5.0	0.014337184491438096	0.032058919128811335	0.40839706007127285	0.012240011013397835
eno_3_219_W_MM4	-0.615577220547163	5.0	0.027305537048718617	0.06105703700307382	0.4744664153834617	0.023311416157241235
eno_3_219_W_MM5	-0.4466730885216494	6.0	0.07206435137002702	0.17652088950120404	0.6186640740963906	0.06152312924265271
eno_3_219_W_MM6	-0.5730043414842055	6.0	0.028276956000064593	0.06926411367928946	0.5108119411674007	0.024140740678398002
eno_3_219_W_MM7	-0.4094346721518239	6.0	0.031848346765539326	0.07801219872679038	0.6504554363935247	0.02718972580714927
eno_3_219_W_MM8	-0.4522940010070415	6.0	0.05005870258748331	0.12261827852507409	0.6138653612969821	0.042736359523943286
eno_3_219_W_MM9	-0.5398556576971245	6.0	0.022745906960067876	0.055715865788986754	0.5391117970335099	0.019418746537523787
fabA_1_36_B_MM10
fabA_1_36_B_MM11	-0.9886518846522659	4.0	0.34517513612254075	0.6903502722450815	0.15596329503977419	0.2946845993517107
fabA_1_36_B_MM12	-0.4820718918819796	6.0	0.09367423774688051	0.22945408452401658	0.5884432351827048	0.0799720267517083
fabA_1_36_B_MM13	-1.0040619689984287	4.0	0.20153139445869753	0.40306278891739505	0.14280732273384047	0.17205236419974765
fabA_1_36_B_MM14	-0.6342815669274166	5.0	0.14665206774885406	0.3279239925273423	0.4584980496398646	0.1252005179577269
fabA_1_36_B_MM2
fabA_1_36_B_MM3
fabA_1_36_B_MM4	-0.39360982737078754	4.0	0.07956516148143462	0.15913032296286925	0.6639654999991697	0.06792675740464381
fabA_1_36_B_MM5
fabA_1_36_B_MM6
fabA_1_36_B_MM7
fabA_1_36_B_MM8
fabA_1_36_B_MM9
fabA_1_36_C
fabA_1_36_D_MM2-8
fabA_1_36_D_MM3-10
fabA_1_36_D_MM4-6
fabA_1_36_D_MM7-9
fabA_1_36_D_MM9-19
fabA_1_36_W_MM1
fabA_1_36_W_MM10
fabA_1_36_W_MM11
fabA_1_36_W_MM13
fabA_1_36_W_MM16
fabA_1_36_W_MM19
fabA_1_36_W_MM2
fabA_1_36_W_MM20
fabA_1_36_W_MM3
fabA_1_36_W_MM4
fabA_1_36_W_MM5
fabA_1_36_W_MM6
fabA_1_36_W_MM7
fabA_1_36_W_MM8
fabA_1_36_W_MM9
fabA_2_88_C	0.007068591586411825	6.0	0.008411099912492885	0.02060290296117581	1.0060346324565024	0.007180765207086754
fabA_3_226_B_MM10	-0.07213247574183546	6.0	0.011938020197483969	0.02924205802287539	0.9384187112866568	0.010191784780521634
fabA_3_226_B_MM11	-0.1460447733553178	4.0	0.0030592537983664294	0.006118507596732859	0.8753179443714492	0.0026117610613956947
fabA_3_226_B_MM12	-0.10867642815719958	3.0	0.0108177467718816	0.01873688703231314	0.9072202301410549	0.009235379492190542
fabA_3_226_B_MM13	-0.04523337942327788	4.0	0.016515169136685093	0.03303033827337019	0.9613831388830381	0.014099410678705527
fabA_3_226_B_MM14	-0.08814694767655663	4.0	0.02329637935155785	0.0465927587031157	0.9247467582632583	0.019888698510202415
fabA_3_226_B_MM2
fabA_3_226_B_MM3	-0.18603121203993905	4.0	0.0054690860745303296	0.010938172149060659	0.8411805270717972	0.004669094816032277
fabA_3_226_B_MM4	-0.19063011481338357	4.0	0.014807193450814939	0.029614386901629878	0.8372543293842302	0.012641269352690585
fabA_3_226_B_MM5	-0.12270197264290854	3.0	0.007204571551276362	0.012478683973575981	0.8952462739520627	0.006150721934777173
fabA_3_226_B_MM6	-0.09125893963838061	4.0	0.02206888129299034	0.04413776258598068	0.9220899733199469	0.01884075288567877
fabA_3_226_B_MM7	-0.10637230081196843	3.0	0.011623058424684115	0.02013172773089436	0.9091873209669242	0.009922894080944478
fabA_3_226_B_MM8	-0.12305287379867519	4.0	0.02002430294906781	0.04004860589813562	0.894946700907316	0.017095245498066416
fabA_3_226_B_MM9	-0.13461035381383663	5.0	0.0047351447933245425	0.01058810564117787	0.8850797927457322	0.004042510888726961
fabA_3_226_C
fabA_3_226_D_MM2-8	-0.05076764188514483	6.0	0.01116369075720526	0.027345346001377654	0.956658401363985	0.009530720477229063
fabA_3_226_D_MM3-10	-0.07454043617816658	3.0	0.01830064297373909	0.031697643441694484	0.9363629755682442	0.015623714104020695
fabA_3_226_D_MM4-6	-0.04883749930396313	3.0	0.009739058820517881	0.016868544695038793	0.9583062120945507	0.008314476757584862
fabA_3_226_D_MM7-9	-0.0321168147409329	6.0	0.011015768991604889	0.026983013153805167	0.9725810764045734	0.009404435986633923
fabA_3_226_D_MM9-19	-0.20080157059325907	3.0	0.003164222383434282	0.0054805939345548655	0.8285707045873033	0.0027013753533829798
fabA_3_226_W_MM1
fabA_3_226_W_MM10	-0.10088028032809983	4.0	0.008880169118939468	0.017760338237878936	0.9138759954586628	0.007581221255928187
fabA_3_226_W_MM11	-0.16226857644201226	5.0	0.012672922002010666	0.028337515070048575	0.8614672801368553	0.010819188730477393
fabA_3_226_W_MM13	-0.05139337891803535	4.0	0.008251451985361242	0.016502903970722484	0.9561241940948627	0.007044469800724062
fabA_3_226_W_MM16	-0.11367824873101284	5.0	0.023490377690955647	0.05252608133412137	0.9029500515054187	0.02005431971792475
fabA_3_226_W_MM19	-0.16661539272561884	5.0	0.004996809938155277	0.01117320669236172	0.857756294955885	0.004265900931343988
fabA_3_226_W_MM2
fabA_3_226_W_MM20	0.029592712723459424	3.0	0.016418301962173098	0.028437333172491596	1.0252640349203688	0.014016712762418573
fabA_3_226_W_MM3
fabA_3_226_W_MM4	-0.14399699093470017	3.0	0.016320465440274916	0.02826787534572812	0.8770661871590322	0.013933187290157167
fabA_3_226_W_MM5	-0.15149680190568052	3.0	0.003647513861517714	0.006317679329460431	0.8706634119880756	0.0031139733092755855
fabA_3_226_W_MM6	-0.06303830379599625	3.0	0.02697329516853814	0.04671911767946018	0.9461826320788651	0.02302777300017999
fabA_3_226_W_MM7
fabA_3_226_W_MM8	-0.10394147956493789	5.0	0.021039718822465886	0.04704624151451555	0.9112625735280545	0.017962131285927597
fabA_3_226_W_MM9	-0.04418910374353909	3.0	0.0042167467341984646	0.007303619586281876	0.9622746630054109	0.003599941571381809
fabI_1_14_B_MM10	0.015157789703727765	5.0	0.009573100305464863	0.021406103038443435	1.0129405820942872	0.008172793845348561
fabI_1_14_B_MM11	0.006916346132276513	6.0	0.012168037262312035	0.029805482463836828	1.0059046567254604	0.010388156070048268
fabI_1_14_B_MM12	-0.014816885171676722	5.0	0.005851059523639264	0.013083366835254934	0.9873504565841446	0.004995195050475864
fabI_1_14_B_MM13	0.0011615052444045096	6.0	0.012512728789286054	0.03064980082358396	1.0009916059176138	0.010682427800240932
fabI_1_14_B_MM14	-0.01529233464327696	5.0	0.012498123612698144	0.027946653989188306	0.9869445535442434	0.010669958997708928
fabI_1_14_B_MM2	-0.5283735122276426	5.0	0.00829254305343067	0.01854268997381465	0.5489143902196283	0.0070795502676052995
fabI_1_14_B_MM3	-0.5344263693215028	5.0	0.01919894269243568	0.04293014095640902	0.5437469155640838	0.016390614917548244
fabI_1_14_B_MM4	-0.5356670491946562	5.0	0.028190765417456583	0.06303646781118316	0.542687716296573	0.02406715763418153
fabI_1_14_B_MM5	-0.5108017863782672	6.0	0.027807209337996585	0.06811347404884724	0.5639158096440071	0.023739706268842004
fabI_1_14_B_MM6	-0.4478481185483965	4.0	0.05825103799567875	0.1165020759913575	0.6176609217356851	0.049730360032316685
fabI_1_14_B_MM7
fabI_1_14_B_MM8
fabI_1_14_B_MM9	0.0159580799101414	5.0	0.011445688278821966	0.025593337040718485	1.013623809749359	0.009771468775641532
fabI_1_14_C	-0.49190155048994283	6.0	0.040673728862400546	0.09962988164919423	0.5800514111330622	0.03472417401959535
fabI_1_14_D_MM2-8	-0.5322675322972558	6.0	0.016310955186265796	0.03995351742375415	0.5455899684290794	0.013925068149758203
fabI_1_14_D_MM3-10	-0.4183598250607963	4.0	0.027785012257485975	0.05557002451497195	0.6428358113571501	0.023720756069095506
fabI_1_14_D_MM4-6	-0.4188286227478473	5.0	0.025461662908781556	0.05693400908422059	0.6424355871111702	0.02173725494074668
fabI_1_14_D_MM7-9
fabI_1_14_D_MM9-19
fabI_1_14_W_MM1	-0.519541004307987	6.0	0.021901032258800083	0.0536463538742943	0.5564549219242367	0.01869745599023156
fabI_1_14_W_MM10	-0.44281648544545943	6.0	0.01763673445918198	0.04320100015395687	0.6219565520689702	0.015056918891549203
fabI_1_14_W_MM11	-0.553212039583551	6.0	0.02048684162017969	0.05018230841065365	0.5277091215998055	0.017490126266456664
fabI_1_14_W_MM13
fabI_1_14_W_MM16	-0.46353609800501827	4.0	0.007076842474256255	0.01415368494851251	0.6042677034617847	0.006041676444681758
fabI_1_14_W_MM19	-0.39853882572110516	5.0	0.025865062835130296	0.05783603874165478	0.6597574915070605	0.022081647491757034
fabI_1_14_W_MM2	-0.5685367387476609	6.0	0.021122441729675482	0.05173920435937546	0.5146260447476014	0.018032753889403924
fabI_1_14_W_MM20	-0.318013056675043	5.0	0.013855260194399279	0.03098130364062374	0.7285043434831047	0.011828580253969318
fabI_1_14_W_MM3	-0.5199441461121586	5.0	0.010763438037423767	0.02406777912328647	0.5561107497385493	0.009189014774746573
fabI_1_14_W_MM4	-0.5065726061511718	6.0	0.020704781237088764	0.05071614926681852	0.567526365997537	0.0176761867382889
fabI_1_14_W_MM5	-0.47403357542898666	4.0	0.008794925429123109	0.017589850858246218	0.5953057458780625	0.0075084465976402925
fabI_1_14_W_MM6	-0.538412047906727	6.0	0.02249753702875547	0.05510748618982126	0.5403442426189081	0.019206706949383163
fabI_1_14_W_MM7	-0.44838910292611195	6.0	0.03065827751975584	0.07509713631604202	0.6171990699163639	0.026173734091077348
fabI_1_14_W_MM8	-0.5294115190828425	6.0	0.028543304431226386	0.06991653142942666	0.5480282179486907	0.024368128959044628
fabI_1_14_W_MM9	-0.43904557570172714	6.0	0.014713858392753812	0.036041445209814636	0.6251758715121549	0.012561586892073122
fabI_2_35_C	-0.504026718569254	5.0	0.03457031927495193	0.07730158390266377	0.5696998535508399	0.0295135414428672
fabI_3_206_B_MM10	-0.06647866313797847	4.0	0.014171423162775837	0.028342846325551674	0.943245511735533	0.012098496444088001
fabI_3_206_B_MM11	0.031112739204109573	5.0	0.00547215524631278	0.012236111114187483	1.0265617193349708	0.004671715044323378
fabI_3_206_B_MM12	0.014619514018841333	6.0	0.00834751735762714	0.020447158145212217	1.0124810427534083	0.007126483198490056
fabI_3_206_B_MM13	-0.058965051938853916	5.0	0.013274046962535343	0.02968167134475363	0.9496600685045135	0.011332384061237369
fabI_3_206_B_MM14	-0.08165696412565877	4.0	0.00518771975890665	0.0103754395178133	0.9302874186479523	0.004428885393876228
fabI_3_206_B_MM2	-0.4481453175507354	5.0	0.02762009624852065	0.0617604127567791	0.6174071955550691	0.02357996317023683
fabI_3_206_B_MM3	-0.36208418288840655	6.0	0.014163691455131213	0.03469381693928965	0.6908797268405167	0.01209189569295872
fabI_3_206_B_MM4
fabI_3_206_B_MM5	-0.06255177977244303	4.0	0.02461540236357586	0.04923080472715172	0.9465979897392294	0.021014781264014154
fabI_3_206_B_MM6	-0.01981786631427894	5.0	0.01288295037486036	0.028807152788944166	0.9830809945918126	0.010998495176477406
fabI_3_206_B_MM7	-0.02637441973354326	6.0	0.010640160679772087	0.02606296444666661	0.9774835018546821	0.009083769828204925
fabI_3_206_B_MM8	-0.41984283029710945	5.0	0.019216561794323534	0.04296953846593276	0.6415697328996789	0.01640565678307507
fabI_3_206_B_MM9	-0.019022029991052597	4.0	0.015156628172389747	0.030313256344779493	0.9837604198560247	0.012939590466092834
fabI_3_206_C	-0.3679585105787763	6.0	0.011605394972290514	0.028427295945573076	0.6858646671773468	0.009907814352287752
fabI_3_206_D_MM2-8	-0.1646798701439176	3.0	0.007662546915804029	0.013271920573552778	0.8594086987267127	0.0065417068948319945
fabI_3_206_D_MM3-10	-0.06227936616799051	5.0	0.015719899173643418	0.03515076315170945	0.9468305560091751	0.013420468930270357
fabI_3_206_D_MM4-6	-0.036727732846943445	4.0	0.017262459362173105	0.03452491872434621	0.9686446209287337	0.014737390931776843
fabI_3_206_D_MM7-9	-0.11464420458111596	6.0	0.02982537436066208	0.07305694857111014	0.9021253909696784	0.025462663947110824
fabI_3_206_D_MM9-19	-0.0374868167041665	3.0	0.0079499810516397	0.013769771100649813	0.9679965721589038	0.006787096566029718
fabI_3_206_W_MM1	-0.3642874728723033	3.0	0.017023886855931664	0.029486236976777633	0.6889987233781765	0.01453371564911357
fabI_3_206_W_MM10	-0.2892554480266138	3.0	0.016075995182300958	0.027844440437977756	0.7530554292828279	0.013724476950143309
fabI_3_206_W_MM11	-0.3099106557535584	3.0	0.026642103407947332	0.046145476723068714	0.7354215646832056	0.022745026356332382
fabI_3_206_W_MM13	-0.23113187739637156	3.0	0.013056247237412392	0.022614083571379055	0.8026769672547377	0.011146443018502518
fabI_3_206_W_MM16
fabI_3_206_W_MM19	-0.08581880771921664	3.0	0.0027704333778370465	0.0047985313693984285	0.9267343492533575	0.002365187884473477
fabI_3_206_W_MM2	-0.4171780375196594	5.0	0.011918363768981425	0.026650271568013067	0.6438447327759719	0.010175003598588816
fabI_3_206_W_MM20	-0.15374008153140684	4.0	0.013518994231108614	0.02703798846221723	0.8687482683738315	0.011541501637064688
fabI_3_206_W_MM3	-0.4263603068705992	4.0	0.022626382097574504	0.04525276419514901	0.636005601037756	0.019316705189435717
fabI_3_206_W_MM4	-0.2601957901037709	4.0	0.009865157110951612	0.019730314221903224	0.7778643820610797	0.008422130004608447
fabI_3_206_W_MM5	-0.41254653822744464	6.0	0.024795645252352016	0.060736678711326667	0.647798758922396	0.02116865910139738
fabI_3_206_W_MM6	-0.38735436204828144	5.0	0.0170643535048419	0.038157054428913276	0.669305946339044	0.014568263033827238
fabI_3_206_W_MM7	-0.31687551573230943	5.0	0.01403773640087197	0.03138933284257296	0.7294754904803107	0.01198436473022005
fabI_3_206_W_MM8	-0.3776665750203494	6.0	0.02950247003591328	0.07226599773973763	0.6775766510919997	0.025186992493377396
fabI_3_206_W_MM9	-0.4641512200359326	4.0	0.04469365970551094	0.08938731941102188	0.6037425584838798	0.03815608896929503
fabZ_1_52_B_MM10	-0.3930977375502869	6.0	0.03772055314401174	0.09239610801836451	0.6644026838162935	0.032202974453588204
fabZ_1_52_B_MM11	-0.3175562934808811	6.0	0.018160427254745856	0.04448378028506004	0.7288942935831675	0.015504008457088861
fabZ_1_52_B_MM12	-0.4747653983200028	6.0	0.02212581480423804	0.054196956413701265	0.5946809704731534	0.018889358440355105
fabZ_1_52_B_MM13	-0.269725881394782	5.0	0.010813970641814994	0.02418077346178536	0.7697283060811462	0.009232155716027873
fabZ_1_52_B_MM14	-0.24374470506346804	6.0	0.019983565957444223	0.04894953983699072	0.7919090825527209	0.01706046731505404
fabZ_1_52_B_MM2	-0.5822198937564659	6.0	0.04870835625720652	0.1193106190398562	0.5029443949713974	0.041583535274219804
fabZ_1_52_B_MM3	-0.7002614670890678	6.0	0.05167051381907695	0.12656639360416544	0.40216936773416817	0.04411240286341528
fabZ_1_52_B_MM4	-0.6703027032427856	6.0	0.032761439483939406	0.08024880997472138	0.42774590960298925	0.027969255772474375
fabZ_1_52_B_MM5	-0.6223602794463206	6.0	0.045970801662858586	0.11260500714069197	0.468675549284208	0.03924641682501475
fabZ_1_52_B_MM6	-0.7108657156960869	6.0	0.025101278274184763	0.061485323663361804	0.3931162569357241	0.021429585614237117
fabZ_1_52_B_MM7	-0.6808004577387932	6.0	0.018393745959543278	0.04505529205926078	0.4187837154759755	0.015703198438780007
fabZ_1_52_B_MM8	-0.7191696060182782	6.0	0.049092710790263436	0.12025209152617132	0.3860270192225339	0.04191166829925519
fabZ_1_52_B_MM9	-0.6628080368243927	6.0	0.02959177525016726	0.07248474994602981	0.4341442927414398	0.025263234576101194
fabZ_1_52_C	-0.5490709385984065	6.0	0.031564442703468094	0.07731677863881242	0.5312444825136607	0.026947349847728824
fabZ_1_52_D_MM2-8	-0.6192232377831278	6.0	0.024889464722902682	0.06096648854211387	0.4713537197806466	0.0212487551170061
fabZ_1_52_D_MM3-10	-0.2775842565254622	4.0	0.026303092256934762	0.052606184513869524	0.763019415768381	0.022455604104387687
fabZ_1_52_D_MM4-6	-0.6774063572452015	6.0	0.025942679411454513	0.06354632711867016	0.4216813434898265	0.02214791069354522
fabZ_1_52_D_MM7-9	-0.7122218186216914	6.0	0.05880803738964476	0.14404968437914445	0.39195851813738386	0.050205884269357175
fabZ_1_52_D_MM9-19	-0.35248616620563883	6.0	0.03823287237138099	0.0936510287108361	0.6990737924169211	0.03264035412106196
fabZ_1_52_W_MM1	-0.7148831455829651	6.0	0.04603244154197633	0.11275599339233727	0.38968647711456694	0.03929904032300463
fabZ_1_52_W_MM10	-0.46536229441781524	6.0	0.02326288158361325	0.05698218982664035	0.602708634160653	0.019860100632508156
fabZ_1_52_W_MM11	-0.46630799403333517	6.0	0.022105371043833453	0.054146879632286316	0.6019012668762156	0.01887190509359397
fabZ_1_52_W_MM13	-0.4123072944845078	5.0	0.04228888289014615	0.09456081683489456	0.648003007256522	0.036103071187288636
fabZ_1_52_W_MM16	-0.39208770934392945	6.0	0.02389136954120988	0.05852166463223604	0.6652649700187931	0.02039665643447643
fabZ_1_52_W_MM19	-0.42653507498158966	6.0	0.028275862795523216	0.06926143588597859	0.6358563971543442	0.024139807382489428
fabZ_1_52_W_MM2	-0.7280288391442765	6.0	0.046266374660697926	0.1133290101671431	0.37846367154452676	0.03949875484514534
fabZ_1_52_W_MM20	-0.42099955853627363	4.0	0.02691542768106908	0.05383085536213816	0.6405822052302587	0.022978370086772414
fabZ_1_52_W_MM3	-0.6201423920563366	6.0	0.030183214600980952	0.0739334745693263	0.47056901491521047	0.025768161060937853
fabZ_1_52_W_MM4	-0.6456575453166441	6.0	0.03628719656450973	0.08888511577912356	0.44878609393088464	0.03097928228936252
fabZ_1_52_W_MM5	-0.6975410758955797	6.0	0.046107418432052835	0.11293964851552546	0.4044918333611488	0.039363049958985444
fabZ_1_52_W_MM6	-0.6759124283696288	6.0	0.03401212719517898	0.08331235669482769	0.42295674772984043	0.02903699898028729
fabZ_1_52_W_MM7	-0.6517985716496453	6.0	0.01104052979706651	0.027043664492806457	0.44354334700282577	0.009425574902139394
fabZ_1_52_W_MM8	-0.6899083852820284	6.0	0.030372071352543006	0.07439607724513289	0.41100805118812295	0.02592939276723657
fabZ_1_52_W_MM9	-0.7003786850686242	6.0	0.04904761228667212	0.12014162320420953	0.40206929582942313	0.04187316658499078
fabZ_2_145_C	-0.456069297874276	6.0	0.024393912687146597	0.05975263891351402	0.6106422964573415	0.02082569001806785
fabZ_3_259_B_MM10	0.03392775266645488	5.0	0.01024557038530815	0.02290979184980774	1.0289649663464429	0.008746898279059223
fabZ_3_259_B_MM11	-0.0006771638386156015	6.0	0.008701695606512252	0.021314714132973207	0.9994218883876762	0.007428853979144278
fabZ_3_259_B_MM12	0.03180507285809039	4.0	0.007933107122232469	0.015866214244464938	1.0271527817959953	0.006772690872784496
fabZ_3_259_B_MM13	0.08919148609569129	3.0	0.008262163629432343	0.014310487186624496	1.076144990166272	0.007053614597701471
fabZ_3_259_B_MM14	0.13130852633943269	5.0	0.011853847913380011	0.026506009729261745	1.1121013550120316	0.01011992480793981
fabZ_3_259_B_MM2	-0.4106099810354167	6.0	0.023032598536979573	0.05641811386597429	0.6494520459657938	0.019663502267698228
fabZ_3_259_B_MM3	-0.3818977665898971	6.0	0.008073643263556583	0.019776306360972353	0.6739643776053896	0.006892670072230165
fabZ_3_259_B_MM4	-0.41533739278013665	5.0	0.009714298152543068	0.021721831022786922	0.6454161369730069	0.008293337959455301
fabZ_3_259_B_MM5	-0.38707859150333146	6.0	0.01908112976691734	0.04673903164477879	0.6695413785125905	0.016290035092637278
fabZ_3_259_B_MM6	-0.39937961286407403	6.0	0.012069969040455202	0.029565265360305532	0.659039690609959	0.010304432789769018
fabZ_3_259_B_MM7	-0.39749442885265246	6.0	0.031117858557847992	0.07622287535482639	0.6606491190912527	0.026566089854592568
fabZ_3_259_B_MM8	-0.29886613278607377	5.0	0.00884711371978738	0.019782747682115607	0.7448505486542544	0.007553001039475267
fabZ_3_259_B_MM9	0.01507551623389559	6.0	0.008580994448194353	0.021019057883731464	1.012870343186679	0.007325808398052451
fabZ_3_259_C	-0.408452094878249	5.0	0.010811977945466632	0.024176317657291904	0.6512942870519124	0.009230454501590346
fabZ_3_259_D_MM2-8	-0.3794893283722932	5.0	0.01865569465649919	0.041715401419411775	0.6760205212175586	0.015926830556899176
fabZ_3_259_D_MM3-10	-0.09489730511685436	3.0	0.03797107942836544	0.06576783878816234	0.9189838102128263	0.0324168549739558
fabZ_3_259_D_MM4-6	-0.3661912861171929	6.0	0.013875689968911638	0.03398836025288849	0.6873733906569006	0.011846021660626382
fabZ_3_259_D_MM7-9	-0.2711311724123596	5.0	0.016850839320449805	0.037679622198452126	0.7685285741852185	0.01438598066380985
fabZ_3_259_D_MM9-19	-0.11920126048320372	3.0	0.008571508640193423	0.014846288462330628	0.8982349189970582	0.007317710127818731
fabZ_3_259_W_MM1	-0.40528623281089116	5.0	0.007897726342064215	0.01765985296854634	0.6539970622442454	0.006742485420718182
fabZ_3_259_W_MM10	-0.37085870278459726	6.0	0.0336364368280535	0.08239210699409137	0.6833887009538936	0.028716262769213945
fabZ_3_259_W_MM11	-0.4251008691296654	6.0	0.015301080921606114	0.03747984077096955	0.637080814363561	0.013062913371115072
fabZ_3_259_W_MM13	-0.352130098511037	5.0	0.010411745290147514	0.023281370233183114	0.6993777762643806	0.008888765928638456
fabZ_3_259_W_MM16	-0.3720262954321674	6.0	0.014020977761325493	0.03434424121015784	0.6823918980687836	0.011970057462796594
fabZ_3_259_W_MM19	-0.16941076617513554	3.0	0.017027111243641778	0.029491821780114853	0.8553698151118767	0.014536468389102847
fabZ_3_259_W_MM2	-0.404432272668856	6.0	0.018002561357712988	0.044097089389542765	0.6547261092583054	0.015369234414146457
fabZ_3_259_W_MM20	-0.0022099360153858983	6.0	0.012641008452925005	0.03096402054387525	0.9981133226552688	0.01079194333982776
fabZ_3_259_W_MM3	-0.418050749507995	5.0	0.004137161907560127	0.009250975259227147	0.6430996768443047	0.00353199802534358
fabZ_3_259_W_MM4	-0.3853287421969552	6.0	0.014005540499996935	0.03430642779687687	0.6710352683899666	0.011956878288824807
fabZ_3_259_W_MM5	-0.443133706900551	6.0	0.024544409689002893	0.06012127977588063	0.6216857322224149	0.02095417305190929
fabZ_3_259_W_MM6	-0.4653127514252245	6.0	0.008478351917148092	0.020767636056760342	0.6027509302457253	0.0072381799162400335
fabZ_3_259_W_MM7	-0.44831502844636967	6.0	0.022444128977859076	0.054976663716968494	0.6172623091421965	0.019161111167898565
fabZ_3_259_W_MM8	-0.4544915142266655	5.0	0.016399354369106438	0.03667007115643017	0.6119892896019888	0.014000536730928444
fabZ_3_259_W_MM9	-0.4504439772549064	6.0	0.02096806664052343	0.051361064161956266	0.6154447725903712	0.017900960035977274
fbaA_1_28_B_MM10	0.0034941578305383914	6.0	0.01081136083021895	0.02648231745914914	1.0029830494511582	0.00922992765495371
fbaA_1_28_B_MM11	-0.01792911590058321	6.0	0.016037003318416766	0.03928247513344165	0.9846934677994359	0.013691188626089139
fbaA_1_28_B_MM12	-0.025285882025679815	6.0	0.008973478008881285	0.02198044233984512	0.9784128135714075	0.007660881376171307
fbaA_1_28_B_MM13	0.011787825531229396	6.0	0.011139629930121388	0.027286409252232826	1.0100635598581034	0.009510179150675447
fbaA_1_28_B_MM14	0.0003555723773324464	5.0	0.007083103258071194	0.015838300376697426	1.0003035609827864	0.00604702143155091
fbaA_1_28_B_MM2	0.01783418286482808	5.0	0.005839387266886466	0.013057266875704845	1.0152254855066423	0.004985230154558483
fbaA_1_28_B_MM3	0.02282469856053286	4.0	0.01290258300024919	0.02580516600049838	1.0194860128866476	0.011015256037099986
fbaA_1_28_B_MM4	0.04830901700921039	6.0	0.013048215021066156	0.03196146885573094	1.0412426094253215	0.011139585715620029
fbaA_1_28_B_MM5	0.08285449468287837	3.0	0.024540515374120806	0.04250541947190239	1.0707349429752802	0.02095084837843
fbaA_1_28_B_MM6	0.04518748143814813	4.0	0.023574049066776154	0.04714809813355231	1.0385776768654222	0.02012575205264575
fbaA_1_28_B_MM7	0.06894796189285979	5.0	0.013687645952490777	0.030606506801719235	1.0588625900311122	0.011685483806533104
fbaA_1_28_B_MM8	0.0491676237068669	3.0	0.0004596947549905343	0.0007962146716165321	1.041975623319491	0.0003924528464598822
fbaA_1_28_B_MM9	0.022999276298213356	4.0	0.00941945827007235	0.0188389165401447	1.0196350542436297	0.008041625818149897
fbaA_1_28_C	0.007756943855399538	6.0	0.007857809498145725	0.019247623766452185	1.0066222959101279	0.006708407418201428
fbaA_1_28_D_MM2-8	0.028166776476719106	5.0	0.017385950710583496	0.038876167642325474	1.0240466776787898	0.014842818567551857
fbaA_1_28_D_MM3-10	0.0011481454116397541	6.0	0.005731939106273882	0.01404032604707565	1.0009802002960795	0.004893498987253441
fbaA_1_28_D_MM4-6	0.026838617966826128	3.0	0.006473298010285768	0.01121208104634947	1.0229127957232123	0.005526415523649063
fbaA_1_28_D_MM7-9	0.09941190441389161	5.0	0.010733178899038525	0.024000117632916495	1.0848704155000264	0.009163181795662537
fbaA_1_28_D_MM9-19	-0.007446875772482526	5.0	0.011711859566611978	0.026188514133875608	0.993642416924674	0.009998705824585528
fbaA_1_28_W_MM1	0.010685109031698361	4.0	0.011614707669002803	0.023229415338005606	1.009122143354258	0.009915764833108512
fbaA_1_28_W_MM10	0.02911021870317088	4.0	0.006614218099725306	0.013228436199450612	1.024852117774031	0.005646722509150924
fbaA_1_28_W_MM11	0.03055234934646913	5.0	0.007830466482925293	0.01750945535135465	1.0260833005747596	0.006685064005996789
fbaA_1_28_W_MM13	-0.0618434078387044	3.0	0.017734799209439298	0.03071757329278122	0.947202744478608	0.015140639208037598
fbaA_1_28_W_MM16	0.043667993459528986	4.0	0.007567007761183664	0.015134015522367327	1.0372804521833985	0.006460142742158759
fbaA_1_28_W_MM19	-0.02367463998820732	4.0	0.016384245315670492	0.032768490631340984	0.9797883709757006	0.013987637756198193
fbaA_1_28_W_MM2	0.02708251714971892	5.0	0.006989722973499574	0.01562949571263701	1.0231210185222248	0.005967300359936507
fbaA_1_28_W_MM20	0.020696422131597274	6.0	0.0046700645849573905	0.011439275298988107	1.0176690503620123	0.0039869502960845305
fbaA_1_28_W_MM3	0.004047188218066752	4.0	0.015696901884346914	0.03139380376869383	1.0034551852486808	0.01340083557237951
fbaA_1_28_W_MM4	0.030564232879007492	5.0	0.010548549267902359	0.023587273227035317	1.02609344584207	0.009005558887213824
fbaA_1_28_W_MM5	0.011070847383959234	6.0	0.01036585910713644	0.025391065558066302	1.009451457780168	0.008849591752861215
fbaA_1_28_W_MM6	-0.009157815381008674	6.0	0.011045126828538178	0.02705492487424356	0.9921817452241654	0.009429499502250088
fbaA_1_28_W_MM7	0.023741135912317975	4.0	0.008036671514756046	0.01607334302951209	1.0202683982486858	0.006861106370669834
fbaA_1_28_W_MM8	-0.0016449226469764091	4.0	0.011656912258059543	0.023313824516119085	0.9985956886216257	0.009951795940553555
fbaA_1_28_W_MM9	0.01845330495081402	5.0	0.007935326810268114	0.017743930171436082	1.0157540454310563	0.006774585875671488
fbaA_2_97_C	-0.0020613754528385716	6.0	0.0058510138573067555	0.014331998428355133	0.9982401525027066	0.004995156063991929
fbaA_3_200_B_MM10	-0.026035915272183015	6.0	0.011376221104570395	0.027865936907278694	0.9777724915330676	0.009712162921105265
fbaA_3_200_B_MM11	-0.1014007110855921	5.0	0.009753904665414552	0.021810393877919283	0.9134316907761626	0.00832715102463827
fbaA_3_200_B_MM12	-0.08316919492949139	5.0	0.012617779717580479	0.02821421317362805	0.9289963895965534	0.010772112390688888
fbaA_3_200_B_MM13	-0.15360056223287333	6.0	0.011538179036965511	0.028262651201442904	0.8688673794692944	0.009850430436418834
fbaA_3_200_B_MM14	-0.05302267534953292	5.0	0.01256445028265159	0.0280949649319254	0.9547332232053183	0.010726583725611189
fbaA_3_200_B_MM2	0.06457145942652083	5.0	0.010656068745317729	0.023827694087441335	1.05512626101755	0.009097350939447288
fbaA_3_200_B_MM3	0.043280710804877956	4.0	0.012786800878758654	0.025573601757517307	1.0369498193481261	0.010916409960100345
fbaA_3_200_B_MM4	0.04673485918545863	3.0	0.009338505927367438	0.016174766732983518	1.0398987117366885	0.007972514789631
fbaA_3_200_B_MM5	-0.010384163455426105	5.0	0.006476696989788735	0.014482334738835874	0.9911347813697144	0.005529317316994575
fbaA_3_200_B_MM6	-0.029149969477562765	6.0	0.00891563594617311	0.021838758800540026	0.9751139460011378	0.007611500168514497
fbaA_3_200_B_MM7	-0.016227205991104166	6.0	0.007975757341313243	0.01953653579847442	0.9861464306212699	0.006809102425665347
fbaA_3_200_B_MM8	0.0020868004000129657	6.0	0.012355109778030952	0.03026371467224696	1.0017815534070986	0.010547864529827871
fbaA_3_200_B_MM9	-0.014894094465899302	5.0	0.011654223695891369	0.026059636409001937	0.987284541089217	0.009949500648157179
fbaA_3_200_C	0.04582574278295422	4.0	0.01606720869922168	0.03213441739844336	1.0391225764511478	0.013716975710989721
fbaA_3_200_D_MM2-8	0.1003218485090871	5.0	0.010745201249442537	0.024027000425669187	1.0856472574074052	0.009173445575237941
fbaA_3_200_D_MM3-10	0.02624329164793617	5.0	0.008528760097468129	0.019070887341726468	1.0224045508370474	0.007281214633596921
fbaA_3_200_D_MM4-6	-0.02640904604901562	6.0	0.007753851780867705	0.01899298040429652	0.9774539405078927	0.006619656129189939
fbaA_3_200_D_MM7-9	0.06932759743329195	3.0	0.019848896983728163	0.03437929805001781	1.0591866943347668	0.016945497062531175
fbaA_3_200_D_MM9-19
fbaA_3_200_W_MM1	0.02510520178576613	5.0	0.012948364272169208	0.028953422709999937	1.0214329352136646	0.011054340647669306
fbaA_3_200_W_MM10	0.06847130262891558	3.0	0.0016559355497266356	0.0028681645061860318	1.0584556541613952	0.0014137133673794249
fbaA_3_200_W_MM11	0.015595884550130073	3.0	0.017916491955777013	0.031032274360804867	1.0133145945615243	0.015295754824883864
fbaA_3_200_W_MM13	0.03479136696272126	4.0	0.004285883401425151	0.008571766802850302	1.029702255352101	0.0036589652638501324
fbaA_3_200_W_MM16	0.13786151519237758	5.0	0.008778697440783448	0.019629764231495227	1.117695804590233	0.00749459236035114
fbaA_3_200_W_MM19	0.06718611904811826	3.0	0.014190252775986635	0.024578238780254152	1.0573584609717146	0.012114571753240632
fbaA_3_200_W_MM2	0.08572351227384668	4.0	0.010711887845292919	0.021423775690585838	1.0731842946546182	0.009145005093501196
fbaA_3_200_W_MM20	0.015309918832388164	5.0	0.0038202792869148064	0.00854240417857593	1.0130704585153778	0.00326146745018293
fbaA_3_200_W_MM3	0.051681641211204186	3.0	0.010952913523689331	0.018971002713938184	1.0441219025948492	0.00935077471025165
fbaA_3_200_W_MM4	0.06829580645115198	4.0	0.014204752620869317	0.028409505241738634	1.0583058287092697	0.012126950631475935
fbaA_3_200_W_MM5	0.01245638126372803	4.0	0.012753387940063301	0.025506775880126602	1.0106343225161232	0.010887884503246154
fbaA_3_200_W_MM6	0.012949168852743973	5.0	0.005306056192640567	0.011864702339178027	1.0110550275381185	0.00452991215077221
fbaA_3_200_W_MM7	0.07876953925443583	3.0	0.005733102626955349	0.009930025034893264	1.0672475149197065	0.004894492313799806
fbaA_3_200_W_MM8	0.06299826334535971	5.0	0.009923162960738922	0.022188866932020306	1.0537831843924883	0.008471651041368641
fbaA_3_200_W_MM9	0.053716128470750316	5.0	0.009331448999761684	0.020865754292039546	1.045858794972731	0.007966490115004906
fmt_1_104_B_MM10	-0.040865977631361204	5.0	0.018013894582270176	0.04028029282547129	0.9651116984244822	0.015378909869845596
fmt_1_104_B_MM11	-0.07802333110002245	3.0	0.02421256132834618	0.041937386402072965	0.9333895415423737	0.020670865852253608
fmt_1_104_B_MM12	-0.049571160890958664	3.0	0.0013604866463101033	0.0023564319944280876	0.9576798669491496	0.00116148128974422
fmt_1_104_B_MM13	-0.029189986466838604	5.0	0.015492712597307614	0.03464275852344715	0.9750797825020385	0.013226514099173147
fmt_1_104_B_MM14	-0.03602688223295046	5.0	0.015775325779527286	0.03527470081022788	0.9692429545303656	0.013467788002355879
fmt_1_104_B_MM2	-0.15603731527251455	6.0	0.005728523626611702	0.014031959864676456	0.8667870627892691	0.004890583107311596
fmt_1_104_B_MM3	-0.0983176775260749	3.0	0.007684651888529727	0.013310207509413611	0.9160637532111339	0.006560578459871488
fmt_1_104_B_MM4	-0.14420003700542336	4.0	0.01204010921476605	0.0240802184295321	0.8768928416780304	0.010278940713865859
fmt_1_104_B_MM5	-0.10339469637882896	5.0	0.027686666752571032	0.06190926892913218	0.9117293759343366	0.023636796065372605
fmt_1_104_B_MM6
fmt_1_104_B_MM7	-0.18105822664653876	5.0	0.022604578903444594	0.05054537503085977	0.8454260883966888	0.019298091260289675
fmt_1_104_B_MM8
fmt_1_104_B_MM9	-0.04214371603386705	5.0	0.007469199745502831	0.01670163836846846	0.9640208613686951	0.006376641606364147
fmt_1_104_C
fmt_1_104_D_MM2-8	-0.17197116201681076	5.0	0.005229241712122173	0.011692939939082565	0.8531839414963508	0.004464333718124221
fmt_1_104_D_MM3-10	-0.32852840082520457	6.0	0.010988409013209773	0.02691599516736356	0.7195271326308269	0.009381078092545127
fmt_1_104_D_MM4-6
fmt_1_104_D_MM7-9	-0.09839255928669227	6.0	0.017635551892074365	0.04319810346795662	0.9159998247895383	0.015055909304595091
fmt_1_104_D_MM9-19	-0.13441659339424186	5.0	0.008457649875770069	0.018911880052114527	0.8852452108354009	0.007220506068587577
fmt_1_104_W_MM1	-0.14170079542144176	4.0	0.004760469833066831	0.009520939666133661	0.8790265063826552	0.004064131505072203
fmt_1_104_W_MM10	-0.14546548481864316	4.0	0.004997015827816077	0.009994031655632153	0.8758124974040244	0.0042660767044685665
fmt_1_104_W_MM11	-0.14695590297268696	4.0	0.01051375058894026	0.02102750117788052	0.8745400903543029	0.00897585038942598
fmt_1_104_W_MM13	-0.16239122500202585	5.0	0.008963574957740209	0.02004316292692191	0.8613625720104974	0.007652426895090632
fmt_1_104_W_MM16	-0.15153189099560985	4.0	0.005194935774900717	0.010389871549801434	0.8706334555592217	0.004435045886216476
fmt_1_104_W_MM19	-0.11202989102291036	5.0	0.009599115786209231	0.02146427542185518	0.9043572954809178	0.008195003908350824
fmt_1_104_W_MM2	-0.1737710079263333	3.0	0.0011131175642289926	0.0019279761760419283	0.8516473682752884	0.000950296151486771
fmt_1_104_W_MM20	-0.024886680864458926	6.0	0.006319095934384352	0.015478560674937353	0.978753621532191	0.005394769375937894
fmt_1_104_W_MM3	-0.3605877113716481	6.0	0.01288795375633018	0.031568910531594704	0.6921573017965549	0.011002766687688788
fmt_1_104_W_MM4	-0.11326804338209238	3.0	0.004571602119361995	0.007918247142724535	0.903300254014952	0.0039028904401195285
fmt_1_104_W_MM5	-0.14090205975167053	5.0	0.011104775390861224	0.024831032648832494	0.879708406891129	0.009480422963561717
fmt_1_104_W_MM6	-0.1906182835494418	6.0	0.01606371660247296	0.03934790904873335	0.8372644300285398	0.013713994421135375
fmt_1_104_W_MM7	-0.09763398303555153	5.0	0.014344897526654616	0.032076165999868324	0.9166474402034301	0.012246595823410799
fmt_1_104_W_MM8	-0.17448282965196457	4.0	0.007995939613196874	0.015991879226393748	0.8510396683627633	0.006826332533172059
fmt_1_104_W_MM9
fmt_2_145_C	-0.27889764677425194	6.0	0.016651711495439373	0.04078819650786348	0.7618981418446427	0.014215980286632785
fmt_3_222_B_MM10	-0.02434920590812497	5.0	0.012915828596972028	0.02888067072856519	0.979212477271188	0.011026564132483941
fmt_3_222_B_MM11
fmt_3_222_B_MM12	0.0513319681683096	3.0	0.03482091373131462	0.0603115917486097	1.0438233780206083	0.029727480163374526
fmt_3_222_B_MM13
fmt_3_222_B_MM14	-0.016463887315922094	5.0	0.00836743613811049	0.01871015600220338	0.9859443698872278	0.007143488356834448
fmt_3_222_B_MM2	-0.29164263633753823	4.0	0.017237764872894624	0.03447552974578925	0.7510174272445463	0.014716308632046421
fmt_3_222_B_MM3	-0.2843239206667298	6.0	0.022550859158928346	0.05523809820074306	0.7572655968533086	0.01925222937820896
fmt_3_222_B_MM4	-0.3431593067526275	5.0	0.028149733761007434	0.06294471823813344	0.7070363643217081	0.024032127888478288
fmt_3_222_B_MM5	-0.2758800673641005	3.0	0.03403208313209015	0.05894529707218791	0.7644743244442398	0.029054035859998315
fmt_3_222_B_MM6	-0.31723867673653594	6.0	0.028847021532107192	0.07066048335274204	0.7291654508979908	0.02462741980251242
fmt_3_222_B_MM7	-0.2648705550570211	4.0	0.025057949003035946	0.05011589800607189	0.7738734189436698	0.021392594337715513
fmt_3_222_B_MM8	-0.26439060934114134	4.0	0.014024710916672904	0.028049421833345807	0.774283160539149	0.011973244550372561
fmt_3_222_B_MM9	-0.00935215500395289	6.0	0.006030269245034302	0.014771082661932382	0.9920158326541906	0.0051481908471675475
fmt_3_222_C	-0.3444201406146431	4.0	0.014003160417993692	0.028006320835987385	0.7059599590926094	0.011954846353618152
fmt_3_222_D_MM2-8	-0.22920212506444324	5.0	0.0038356843202064592	0.008576850880211713	0.804324444819809	0.0032746191102779923
fmt_3_222_D_MM3-10	-0.2194505085101604	4.0	0.018507453004499325	0.03701490600899865	0.8126496424270614	0.015800272971328157
fmt_3_222_D_MM4-6	-0.2433464722514555	4.0	0.011713496793655112	0.023426993587310225	0.7922490638096992	0.010000103566035489
fmt_3_222_D_MM7-9	-0.19920267244058038	4.0	0.014764794769318742	0.029529589538637484	0.8299357237101148	0.012605072543702257
fmt_3_222_D_MM9-19	-0.04772178049804748	6.0	0.013763156745391926	0.033712711276154626	0.9592587289907668	0.01174994924863524
fmt_3_222_W_MM1	-0.3180217453957158	4.0	0.01332537038648092	0.02665074077296184	0.7284969257061491	0.011376200144842507
fmt_3_222_W_MM10	-0.2807956211659368	5.0	0.01309456672774394	0.029280341339142434	0.7602777938975793	0.01117915732053065
fmt_3_222_W_MM11
fmt_3_222_W_MM13
fmt_3_222_W_MM16	-0.17831725767476922	5.0	0.012326388960309173	0.02756264363235427	0.8477661217848256	0.01052334485335734
fmt_3_222_W_MM19	-0.4240462816602039	6.0	0.031281370199158026	0.07662339544304096	0.6379811419173083	0.026705683809852665
fmt_3_222_W_MM2	-0.29936201802638773	5.0	0.027802736063982744	0.06216880779955036	0.7444271990902972	0.02373588732355131
fmt_3_222_W_MM20	-0.37779802205505425	6.0	0.022521948858361857	0.05516728271604467	0.6774644314889509	0.01922754793552084
fmt_3_222_W_MM3	-0.30347086225493275	5.0	0.018634235946336175	0.04166741828477781	0.7409193765718829	0.015908510722284126
fmt_3_222_W_MM4	-0.31688198081064406	4.0	0.02626237815149615	0.0525247563029923	0.7294699710821287	0.02242084545988068
fmt_3_222_W_MM5	-0.2591089179654006	5.0	0.030196742288025206	0.0675219684550669	0.7787922718397006	0.025779709983845718
fmt_3_222_W_MM6	-0.3187595197278032	5.0	0.014784284707847201	0.03305866560545696	0.7278670694079655	0.012621711589003045
fmt_3_222_W_MM7	-0.32605691204805315	3.0	0.0024699241718379164	0.0042780341564657536	0.721637104073957	0.0021086357006570963
fmt_3_222_W_MM8	-0.301315657461059	4.0	0.02135211855753471	0.04270423711506942	0.7427593285114633	0.018228834710167445
fmt_3_222_W_MM9	-0.1962669302704528	4.0	0.008288733120826716	0.016577466241653432	0.8324420398223414	0.007076297633375716
folA_1_56_B_MM10	-0.10548071265308581	4.0	0.022848412404492167	0.045696824808984335	0.9099484919548998	0.019506257985077234
folA_1_56_B_MM11	-0.126577667582944	3.0	0.019387623112076296	0.03358034826811278	0.8919374967804408	0.016551696084899675
folA_1_56_B_MM12	0.014069091673974632	5.0	0.007705784076956021	0.017230657016009135	1.0120111335067767	0.006578619534758228
folA_1_56_B_MM13	-0.013064528278049627	5.0	0.010607625802320518	0.023719372373869427	0.9888464872511286	0.00905599399407483
folA_1_56_B_MM14	-0.0006817627259136018	5.0	0.006741388775768573	0.015074203565372616	0.9994179622032002	0.0057552912784431375
folA_1_56_B_MM2	-0.5606132949815062	6.0	0.017515552100973244	0.0429041652105183	0.5213904857729428	0.014953462498141543
folA_1_56_B_MM3	-0.6374349928034074	6.0	0.03168108039904958	0.07760248147776112	0.4558058915334308	0.027046926349610853
folA_1_56_B_MM4	-0.4863710460650295	6.0	0.024216542403990154	0.05931817222424776	0.5847729403224935	0.02067426459555335
folA_1_56_B_MM5	-0.4446032401505602	6.0	0.03001403398099904	0.0735190683760029	0.6204311551347441	0.025623727357579378
folA_1_56_B_MM6	-0.6569580428146847	6.0	0.04793685304313058	0.11742082983045292	0.4391385781361697	0.0409248837905341
folA_1_56_B_MM7	-0.43681700012628494	6.0	0.0322911263530164	0.07909678278462923	0.6270784619129335	0.02756773775436691
folA_1_56_B_MM8	-0.5242879135464862	6.0	0.030987185773903886	0.07590279371089438	0.5524023674360435	0.026454531248676437
folA_1_56_B_MM9	-0.45638047424531103	6.0	0.02039470250045554	0.04995661458198027	0.6103766374494063	0.017411464808144407
folA_1_56_C	-0.4835497250251719	5.0	0.038050351305757235	0.08508317208742107	0.5871815722697779	0.03248453134743817
folA_1_56_D_MM2-8	-0.415209579578573	6.0	0.02554828405896147	0.0625802597481371	0.6455252542823176	0.02181120557120892
folA_1_56_D_MM3-10	-0.32622846779438314	6.0	0.01656323486673559	0.04057147391337752	0.7214906426661579	0.014140445588002846
folA_1_56_D_MM4-6	-0.5832471317877838	5.0	0.015018567226030333	0.033582537242054275	0.5020674163132641	0.01282172440215479
folA_1_56_D_MM7-9	-0.5396518070168778	6.0	0.016316969111219742	0.03996824847124271	0.5392858294296752	0.013930202387077532
folA_1_56_D_MM9-19	-0.46639778838386453	6.0	0.031038961104758313	0.0760296168527515	0.6018246072056871	0.026498733136450077
folA_1_56_W_MM1	-0.555221981035563	6.0	0.043289046390973744	0.10603607510955533	0.525993184588351	0.036956935645309594
folA_1_56_W_MM10	-0.5648891079218584	6.0	0.01991930696680454	0.04879213809853722	0.5177401179121962	0.017005607816411944
folA_1_56_W_MM11
folA_1_56_W_MM13	-0.5861231015376057	6.0	0.033262663449137045	0.08147655293631012	0.4996121294029895	0.028397163138656468
folA_1_56_W_MM16	-0.42103330949013396	6.0	0.03278162470579879	0.08029825346862175	0.6405533912014506	0.02798648839844876
folA_1_56_W_MM19	-0.6125921245627395	4.0	0.07253633681923563	0.14507267363847126	0.47701486607454496	0.06192607496047666
folA_1_56_W_MM2	-0.5376046190409174	5.0	0.01741057622524447	0.03893123196708832	0.5410335647250684	0.014863841981935686
folA_1_56_W_MM20	-0.4512695174333346	6.0	0.033084061393360106	0.08103906903264452	0.6147399884061406	0.028244686121217603
folA_1_56_W_MM3	-0.5625233234135301	5.0	0.033952044751304325	0.07591908003903142	0.5197598469918183	0.028985705103502988
folA_1_56_W_MM4	-0.510120128489565	6.0	0.020154449088074233	0.049368116312683605	0.5644977579386717	0.01720635449409985
folA_1_56_W_MM5	-0.47972120308068456	6.0	0.01825528260587795	0.0447161274947062	0.5904500766817525	0.01558498882971571
folA_1_56_W_MM6	-0.5462202569163763	6.0	0.016541778934381694	0.040518917827154805	0.5336781803714639	0.014122128124872534
folA_1_56_W_MM7	-0.5654511664253266	6.0	0.022585209958879596	0.05532224013288005	0.517260274587537	0.019281555510545015
folA_1_56_W_MM8	-0.4855404469321865	6.0	0.03228358426354503	0.07907830851382996	0.5854820434619411	0.02756129888498857
folA_1_56_W_MM9	-0.5433389316152254	6.0	0.035673014575550846	0.08738068329696659	0.5361380394491182	0.030454939848656905
folA_2_77_C	-0.5449694307100202	6.0	0.03300890381458855	0.08085497131435117	0.5347460418160026	0.028180522226803496
folA_3_242_B_MM10	0.0143738515401867	3.0	0.017802311323661866	0.0308345077047411	1.012271314584945	0.015198275979198315
folA_3_242_B_MM11	0.012463138852655105	6.0	0.010803160426888832	0.026462230655305334	1.0106400916378737	0.009222926766659714
folA_3_242_B_MM12	0.0650795210939348	5.0	0.008747340617773268	0.019559648243686032	1.0555600059001904	0.007467822260599757
folA_3_242_B_MM13	0.12216692065509685	5.0	0.014162364314435173	0.03166800932919425	1.104296938857435	0.012090762679936144
folA_3_242_B_MM14	0.09784976783958015	6.0	0.007626112835605957	0.018680085168123927	1.0835367806510487	0.006510602214331179
folA_3_242_B_MM2	-0.24047799277886386	6.0	0.014321418023363345	0.035080166550338646	0.7946979560839944	0.012226550787438367
folA_3_242_B_MM3	0.03775488745715719	3.0	0.013623419554188639	0.023596454840682065	1.032232286510728	0.011630652132780247
folA_3_242_B_MM4	0.023156510173699168	5.0	0.005977163786854212	0.013365344540056083	1.0197692887140568	0.005102853396611337
folA_3_242_B_MM5	0.015209871021179891	6.0	0.010521132109569564	0.025771405184857387	1.01298504521043	0.008982152177189976
folA_3_242_B_MM6	0.016657937692801227	6.0	0.011603558525065961	0.028422797586933373	1.0142212957461867	0.009906246531613655
folA_3_242_B_MM7	0.019775701834606373	6.0	0.01060676494986285	0.025981161948801176	1.016883008543121	0.009055259062919478
folA_3_242_B_MM8	-0.018705092437580718	6.0	0.00602521677242212	0.014758706682093147	0.9840309973287058	0.005143877425626872
folA_3_242_B_MM9	-0.016414918966463295	6.0	0.007889082788222462	0.019324227369718235	0.9859861753851651	0.0067351062038097905
folA_3_242_C	-0.25557894136291137	6.0	0.017348386802958807	0.04249469552768265	0.7818059006674043	0.014810749325274406
folA_3_242_D_MM2-8	-0.08478260823680367	4.0	0.0207093809181027	0.0414187618362054	0.9276189785251916	0.01768011360037973
folA_3_242_D_MM3-10	0.03156910325698249	5.0	0.009580173247920936	0.02142191861857616	1.0269513286781873	0.008178832192250714
folA_3_242_D_MM4-6	-0.01235833534993786	6.0	0.01015785492494836	0.024881561447340595	0.9894493817192046	0.008672013408777317
folA_3_242_D_MM7-9	-0.033211620240311136	5.0	0.01249154940726832	0.027931953618949172	0.971646413718331	0.01066434643501132
folA_3_242_D_MM9-19	0.06199844091943828	5.0	0.007815859355142861	0.017476792820677108	1.0529296111185984	0.006672593537681491
folA_3_242_W_MM1	-0.2699078292045127	6.0	0.01335817211343376	0.03272070557418828	0.7695729727103371	0.011404203795029266
folA_3_242_W_MM10	-0.11312651177722913	4.0	0.014805092887605746	0.029610185775211493	0.9034210830663815	0.012639476049630963
folA_3_242_W_MM11	-0.21127807430446716	5.0	0.00660337692175235	0.014765599678091565	0.81962665278385	0.005637467125859566
folA_3_242_W_MM13	-0.24715957029959734	6.0	0.011607607168717653	0.028432714698030374	0.7889937271616778	0.009909702959402222
folA_3_242_W_MM16
folA_3_242_W_MM19	0.11810679533559214	5.0	0.010471623441691133	0.02341526185040168	1.1008307088834683	0.008939885395978328
folA_3_242_W_MM2	-0.21326127430957337	5.0	0.009926294133963799	0.02219586844820046	0.8179335456107668	0.008474324201833323
folA_3_242_W_MM20
folA_3_242_W_MM3	-0.0020977650422756406	6.0	0.009828528526840914	0.024074879813148677	0.9982090858050751	0.008390859271279472
folA_3_242_W_MM4	-0.021219391257975253	6.0	0.014810341381550785	0.03627777930122589	0.9818844778868321	0.012643956819459195
folA_3_242_W_MM5	-0.15856946682645576	4.0	0.015022943512953257	0.030045887025906513	0.8646253020247102	0.012825460547153578
folA_3_242_W_MM6	-0.1951917517427334	6.0	0.01295235192515988	0.03172665318559707	0.8333599464746911	0.011057745006213524
folA_3_242_W_MM7	-0.12867687015617235	4.0	0.009321422647815008	0.018642845295630015	0.8901453553295854	0.007957930368959592
folA_3_242_W_MM8	-0.17212510696044023	5.0	0.010146816166564203	0.02268897070363139	0.8530525148688559	0.00866258934617444
folA_3_242_W_MM9	-0.14824945265521214	4.0	0.016912829762777193	0.033825659525554386	0.8734357548154851	0.014438903446331464
folC_1_19_B_MM10	0.012513362319642573	5.0	0.012339249310600372	0.027591400249819847	1.0106829686608643	0.010534324054280259
folC_1_19_B_MM11	-0.044740787010727964	5.0	0.01738113046111856	0.03886538923685337	0.9618036772780297	0.014838703400688144
folC_1_19_B_MM12	-0.0037581657860261105	4.0	0.014722325061845901	0.029444650123691803	0.9967915603904933	0.012568815098071019
folC_1_19_B_MM13	0.016856390034317516	4.0	0.01000361234043561	0.02000722468087122	1.0143907194463033	0.00854033267785707
folC_1_19_B_MM14	0.017074393311146387	4.0	0.003814348763603339	0.007628697527206678	1.0145768342661925	0.0032564044149202592
folC_1_19_B_MM2	-0.32137647546451503	6.0	0.022372364439084476	0.05480087721534455	0.7256329092032158	0.019099843996125954
folC_1_19_B_MM3	-0.3741721933183602	6.0	0.018733467783324444	0.04588743718201234	0.680559891667784	0.015993227409744026
folC_1_19_B_MM4	-0.3374465801091134	6.0	0.009661733094425659	0.023666316112304426	0.7119134611516263	0.008248461861874131
folC_1_19_B_MM5	-0.30890273343214236	4.0	0.011031765034641329	0.022063530069282657	0.7362820530393505	0.00941809220644847
folC_1_19_B_MM6	-0.26380350148826315	5.0	0.015327920332807651	0.03427427181785911	0.7747843891164595	0.013085826844042487
folC_1_19_B_MM7	-0.223159214832276	6.0	0.011325705856538144	0.027742200325369552	0.809483427592115	0.009669036797379333
folC_1_19_B_MM8	-0.008740237473877498	6.0	0.01269773115684272	0.031102962225304617	0.9925382418700227	0.01084036892304301
folC_1_19_B_MM9	0.0084729411740573	6.0	0.008166815663807921	0.020004531199698493	1.0072335606302805	0.006972213667829575
folC_1_19_C	-0.3782100751794289	5.0	0.01578032186465814	0.03528587239620184	0.6771126514875523	0.013472053284501202
folC_1_19_D_MM2-8	-0.09124994600497217	6.0	0.010233083097951342	0.025065832085479717	0.9220976514084889	0.0087362375712427
folC_1_19_D_MM3-10	-0.06578835280612774	5.0	0.015053982269727309	0.03366172768718684	0.9438348468361283	0.012851959105847821
folC_1_19_D_MM4-6	-0.3135861742831536	6.0	0.022140089019180128	0.05423192095678819	0.7322836830922239	0.01890154469269796
folC_1_19_D_MM7-9	-0.34350048201207184	5.0	0.013414382021478786	0.029995470076177613	0.7067450945165668	0.011452191591653078
folC_1_19_D_MM9-19	-0.373677108341792	6.0	0.01838026379480647	0.04502226763502746	0.6809825580266762	0.0156916883793983
folC_1_19_W_MM1	-0.3255180653443339	4.0	0.013007548750497781	0.026015097500995562	0.7220971309078166	0.011104867908931556
folC_1_19_W_MM10	-0.3135456463621712	5.0	0.011554384600208347	0.025836389404242596	0.7323182827864296	0.00986426552884504
folC_1_19_W_MM11	-0.34291319555457317	5.0	0.015898580638076323	0.03555030705250064	0.7072464755730842	0.013573013740853975
folC_1_19_W_MM13	-0.06363871223372547	4.0	0.013848140573450993	0.027696281146901987	0.945670048461438	0.011822502056477316
folC_1_19_W_MM16	-0.07801174019786149	4.0	0.006852899140279883	0.013705798280559766	0.9333994369838525	0.005850490450256929
folC_1_19_W_MM19	-0.19839413846389609	6.0	0.011266086015007911	0.027596162135074886	0.8306259892769164	0.00961813785572291
folC_1_19_W_MM2	-0.33197081732250355	5.0	0.012155121785540676	0.02717967858725757	0.7165882560428326	0.01037712980627806
folC_1_19_W_MM20	-0.023008997267676967	6.0	0.0075728675069030955	0.01854966128161515	0.9803566467229468	0.006465145352830637
folC_1_19_W_MM3	-0.3701056712533682	5.0	0.007449031123468	0.016656539958586077	0.6840315827024814	0.006359423152072873
folC_1_19_W_MM4	-0.3401799467931059	6.0	0.01595110297834285	0.03907206313152901	0.7095799180256588	0.01361785336914331
folC_1_19_W_MM5	-0.335935377216437	6.0	0.011676718820837415	0.028602002981004532	0.7132036126497033	0.009968705295851556
folC_1_19_W_MM6	-0.3466761413696855	4.0	0.01341379066186292	0.02682758132372584	0.7040339551338516	0.011451686733239949
folC_1_19_W_MM7	-0.49340921609096294	6.0	0.013540962022259809	0.03316844758094196	0.5787642795088563	0.01156025608678187
folC_1_19_W_MM8	-0.36813368567506277	4.0	0.010909037682362675	0.02181807536472535	0.6857151158404649	0.009313316813174223
folC_1_19_W_MM9	-0.33459301285437687	5.0	0.01648933082685939	0.03687126463234041	0.7143496224946225	0.014077351870923353
folC_2_93_C	-0.007614505846559395	6.0	0.0072838193014539915	0.017841640667197685	0.993499306960922	0.006218377710256692
folC_3_250_B_MM10	-0.4427612150096898	6.0	0.015504367435634178	0.03797778900192744	0.6220037378147447	0.013236464124546798
folC_3_250_B_MM11	-0.3264350834792719	5.0	0.013477935440984629	0.030137579842395238	0.721314249716755	0.011506448726668334
folC_3_250_B_MM12	-0.2602829822945822	5.0	0.012671993033891138	0.028335437834184383	0.7777899439190267	0.010818395647287251
folC_3_250_B_MM13	-0.011052097573141352	6.0	0.0070808125473748595	0.017344377705365142	0.9905645493996967	0.006045065794851921
folC_3_250_B_MM14
folC_3_250_B_MM2	-0.37263437109226594	5.0	0.006704807817998409	0.01499240605711648	0.6818727687529106	0.005724061204905698
folC_3_250_B_MM3	-0.4083940875335997	5.0	0.01638500801565515	0.03663799173488386	0.6513438093648736	0.013988288892145961
folC_3_250_B_MM4	-0.3587651619847224	5.0	0.005206237356264069	0.01164150063560525	0.6937132575409867	0.004444694327333967
folC_3_250_B_MM5	-0.32369492430187	6.0	0.010034073686909433	0.02457836057441524	0.7236535917632978	0.008566338287015909
folC_3_250_B_MM6	-0.3569094496790087	6.0	0.013760697138524314	0.033706686494361135	0.695297525294059	0.011747849421073826
folC_3_250_B_MM7	-0.3476256596345259	6.0	0.0172610848506893	0.04228085029107354	0.7032233277735068	0.014736217477134484
folC_3_250_B_MM8	-0.3856178567901705	6.0	0.019971770148388537	0.048920646123700985	0.6707884440705054	0.017050396939462534
folC_3_250_B_MM9	-0.38980005462964024	6.0	0.027942869147505996	0.06844577136074846	0.6672179977498983	0.023855522422527007
folC_3_250_C	-0.3563421435470811	6.0	0.01849158170198207	0.04529493970684218	0.6957818486496599	0.015786723245597545
folC_3_250_D_MM2-8	-0.37893710957469784	6.0	0.01706164910260961	0.04179233447180805	0.6764919641405682	0.014565954218374132
folC_3_250_D_MM3-10	-0.3885440909275597	6.0	0.006936032057553261	0.016989739380592013	0.6682902452023235	0.005921463089523006
folC_3_250_D_MM4-6	-0.34043621376758726	5.0	0.010751360183867386	0.024040772221712116	0.7093611365353393	0.009178703610749444
folC_3_250_D_MM7-9	-0.3809846157407743	6.0	0.014046066743146908	0.03440569641378627	0.6747439571983584	0.011991476550623248
folC_3_250_D_MM9-19	-0.11888891758725349	4.0	0.01142866329083515	0.0228573265816703	0.8985015738963289	0.009756934119929594
folC_3_250_W_MM1	-0.3693470026263137	4.0	0.00993905204307117	0.01987810408614234	0.6846792769799883	0.008485215946169555
folC_3_250_W_MM10	-0.418346881767238	5.0	0.024466114497880522	0.054707895162553984	0.6428468613688032	0.02088733049978853
folC_3_250_W_MM11	-0.3892306482295396	6.0	0.026977910795820972	0.06608211577608303	0.6677041141566792	0.023031713475997213
folC_3_250_W_MM13	-0.2647516101404336	4.0	0.019562616885600903	0.039125233771201806	0.773974965177513	0.016701092622029845
folC_3_250_W_MM16	-0.23138552190095568	4.0	0.0043355227445669876	0.008671045489133975	0.8024604246321989	0.0037013436057844753
folC_3_250_W_MM19	-0.19338774527821398	4.0	0.01178449118361152	0.02356898236722304	0.834900071665041	0.010060713242605865
folC_3_250_W_MM2	-0.3652355701750912	6.0	0.012299133868554864	0.030126602256142325	0.6881893091284801	0.010500076503602677
folC_3_250_W_MM20	0.007780268705280978	5.0	0.01270586286092161	0.02841117306981068	1.0066422089146376	0.010847311161077454
folC_3_250_W_MM3	-0.37901203393058097	6.0	0.01946680671751587	0.04768374337929779	0.6764279993543351	0.016619297098420825
folC_3_250_W_MM4	-0.3305822600655272	6.0	0.02384273623757703	0.05840253785382971	0.7177737019111112	0.02035513697349443
folC_3_250_W_MM5	-0.36258810275293096	6.0	0.03038981465633503	0.07443953928577454	0.6904495179180234	0.025944540667018297
folC_3_250_W_MM6	-0.3456352091806962	6.0	0.0241360910003398	0.05912110733621371	0.7049226248350078	0.020605581231165335
folC_3_250_W_MM7	-0.3487763649852314	6.0	0.011724167947501793	0.028718229130072947	0.702240941993773	0.010009213795501185
folC_3_250_W_MM8	-0.35315263258198926	5.0	0.015409478767923375	0.03445664202291637	0.6985048134942142	0.013155455308728012
folC_3_250_W_MM9	-0.34772015570611037	5.0	0.02386434135418716	0.05336228950622188	0.7031426541267664	0.020373581798934993
folD_1_86_B_MM10	-0.17436027208739802	5.0	0.012966598389984034	0.02899419543694363	0.8511442988040446	0.011069907567590465
folD_1_86_B_MM11	0.021129843701696505	5.0	0.014879093874640849	0.033270665347297675	1.0180390731370297	0.012702652532911406
folD_1_86_B_MM12	-0.017061788716137297	6.0	0.006479312528463951	0.015871009578758984	0.9854339265900847	0.005531550267418679
folD_1_86_B_MM13	0.015333410217255126	5.0	0.006761136389242334	0.015118360571493336	1.0130905136949468	0.005772150307253954
folD_1_86_B_MM14	0.013820633656298743	6.0	0.008114572626811888	0.01987656241644487	1.0117990187171166	0.006927612487689453
folD_1_86_B_MM2	-0.7965106745505673	6.0	0.025377229822501093	0.06216126415046779	0.31999902528910146	0.021665172314859763
folD_1_86_B_MM3	-0.5408589381141382	6.0	0.03605559472568386	0.08831780945050985	0.5382552715866128	0.030781558038855402
folD_1_86_B_MM4	-0.6846406812852548	6.0	0.02159491999740542	0.0528965350298679	0.41550522111533794	0.01843612033865755
folD_1_86_B_MM5	-0.7120747959076104	6.0	0.024260935707334567	0.05942691316543816	0.39208403508533457	0.02071216426282632
folD_1_86_B_MM6	-0.7447064459182847	6.0	0.05145917649272413	0.12604872499099698	0.3642255838144788	0.04393197893125165
folD_1_86_B_MM7	-0.663988169430186	6.0	0.02349667963336385	0.05755487575138715	0.43313678418208446	0.020059699842908722
folD_1_86_B_MM8	-0.6914245895102924	5.0	0.013415528996746093	0.02999803479084382	0.4097136299254549	0.011453170792967834
folD_1_86_B_MM9	-0.38598214065787356	6.0	0.017136824826716086	0.04197647663691316	0.6704774458717061	0.014630133603911992
folD_1_86_C	-0.7930739383421582	6.0	0.03425729111842412	0.08391288321011714	0.32293305247318294	0.0292463015195969
folD_1_86_D_MM2-8	-0.6483366012430699	6.0	0.05002357802825019	0.12253224127751279	0.4464989172495395	0.04270637281406236
folD_1_86_D_MM3-10	-0.6912389592070176	6.0	0.06845345014713745	0.16767602399353282	0.40987210713259836	0.05844041305365104
folD_1_86_D_MM4-6	-0.697967835908042	6.0	0.024928408549274913	0.06106188104535738	0.4041274977235809	0.02128200243024146
folD_1_86_D_MM7-9	-0.44790420572836614	6.0	0.04982965686268902	0.12205723337156213	0.6176130387150718	0.04254081749156391
folD_1_86_D_MM9-19	-0.5571719885787035	6.0	0.042960222605590195	0.1052306246200752	0.5243284146456538	0.036676210600795775
folD_1_86_W_MM1	-0.6295071701944733	6.0	0.046505149975354355	0.11391388785122385	0.46257407088576924	0.039702603270397006
folD_1_86_W_MM10	-0.6824085605692457	6.0	0.0776393902988963	0.19017689017308625	0.4174108380907978	0.06628267864583104
folD_1_86_W_MM11	-0.566320994333012	6.0	0.03294009436121676	0.08068642326411045	0.5165176808672576	0.02812177788494199
folD_1_86_W_MM13	-0.711387315828262	6.0	0.05600743599988818	0.1371896400013114	0.39267095392897094	0.047814941202730055
folD_1_86_W_MM16	-0.5447077798241555	5.0	0.017714632112278497	0.03961112159945541	0.5349694196853857	0.015123422055569212
folD_1_86_W_MM19	-0.5250849269403621	5.0	0.010871429531966422	0.024309255446075644	0.5517219372773403	0.009281209799742224
folD_1_86_W_MM2	-0.8491819208169468	6.0	0.08478262331723711	0.2076741661818222	0.2750322722439081	0.07238103434934955
folD_1_86_W_MM20	-0.15935370513260183	6.0	0.014760305297804813	0.03615521642732109	0.8639557782761605	0.012601239770202855
folD_1_86_W_MM3	-0.7812475223129169	6.0	0.05274932109839197	0.1292089209692874	0.3330295579993121	0.045033407471261055
folD_1_86_W_MM4	-0.7578416867108718	5.0	0.014195717902701974	0.03174259021985236	0.3530117020330934	0.01211923746785324
folD_1_86_W_MM5	-0.8033516389574146	6.0	0.08785620920939083	0.2152028832982158	0.31415872381763216	0.07500503107569788
folD_1_86_W_MM6	-0.6929293794996293	6.0	0.042096660423959646	0.1031153379139157	0.4084289532824687	0.0359389660866986
folD_1_86_W_MM7	-0.6290597387334135	6.0	0.04424495924005414	0.1083775738283724	0.46295605425317193	0.037773022221274336
folD_1_86_W_MM8	-0.8106758768231638	6.0	0.03677584726418224	0.09008206065577519	0.3079058397736937	0.031396455546027234
folD_1_86_W_MM9	-0.7802179515961467	6.0	0.07230391209500887	0.1771076910398208	0.3339085281290377	0.06172764819223494
folD_2_110_C	-0.48838257036565325	6.0	0.03671291699052201	0.08992791359593393	0.5830556519938084	0.03134273040612007
folD_3_207_B_MM10	0.03419949953225107	4.0	0.010060345462989055	0.02012069092597811	1.0291969634050135	0.00858876715572079
folD_3_207_B_MM11	-0.0022641142399764296	5.0	0.01676007125182317	0.03747665862681661	0.9980670693573448	0.014308489705922106
folD_3_207_B_MM12	-0.038363422219398695	5.0	0.011892318769892047	0.026592033179575297	0.9672481922264801	0.0101527683350412
folD_3_207_B_MM13	-0.0018029749290473095	5.0	0.012646754516567752	0.028279002793797983	0.9984607554571402	0.010796848897283122
folD_3_207_B_MM14	0.01113454533353345	5.0	0.010936787122573725	0.024455399461519176	1.0095058383040976	0.009337007200502482
folD_3_207_B_MM2	-0.3501987681041397	6.0	0.02203868192341889	0.053983525315875615	0.7010266010713048	0.018814970932717716
folD_3_207_B_MM3	-0.296532427380703	6.0	0.01766419976528723	0.04326827613954409	0.7468428910057685	0.015080366706523992
folD_3_207_B_MM4	-0.27310297768660496	5.0	0.01996251788293974	0.044637546988308456	0.7668451949772958	0.017042498050314544
folD_3_207_B_MM5	-0.17798807149493118	5.0	0.0029807807152778037	0.006665228305381615	0.8480471562144991	0.002544766638478583
folD_3_207_B_MM6	-0.18750499056564507	6.0	0.011643540537606158	0.028520733116546414	0.83992232568667	0.009940380170203718
folD_3_207_B_MM7	-0.1910778741522956	5.0	0.024818013551999203	0.05549476536878123	0.8368720660993496	0.021187755475179558
folD_3_207_B_MM8	-0.18116282932656325	6.0	0.007248932605034554	0.01775618606215868	0.8453367864869383	0.006188594069776235
folD_3_207_B_MM9	0.009405617244551684	5.0	0.008058144767319664	0.018018559472260994	1.0080298093903908	0.006879438620493997
folD_3_207_C	-0.32086814431366084	6.0	0.018745269386997675	0.04591634508915832	0.726066884150572	0.016003302732344665
folD_3_207_D_MM2-8	-0.2287437452169896	4.0	0.01984316777050504	0.03968633554101008	0.8047157750969985	0.01694060589069817
folD_3_207_D_MM3-10	-0.2501498986707045	5.0	0.012169694063850205	0.027212263192144724	0.7864408094519361	0.010389570522731522
folD_3_207_D_MM4-6	-0.19108375562814456	5.0	0.00962448789698323	0.021521009186278497	0.8368670449371256	0.008216664710406649
folD_3_207_D_MM7-9	-0.05454347374480867	5.0	0.017356083880247935	0.038809383379422704	0.9534348797880002	0.01481732051160783
folD_3_207_D_MM9-19	-0.0013964162909844413	6.0	0.008115823994395855	0.019879627628506247	0.9988078446789085	0.006928680811321524
folD_3_207_W_MM1	-0.31580668094438663	6.0	0.020664641262861414	0.050617826811673046	0.7303879813242062	0.017641918243877484
folD_3_207_W_MM10	-0.3534979953259375	5.0	0.021279200417397063	0.04758173864014174	0.6982099687293953	0.018166582680217334
folD_3_207_W_MM11	-0.2895663956965892	6.0	0.018881329647387316	0.04624962330138315	0.7527899655226759	0.016119460760906656
folD_3_207_W_MM13	-0.37492935242834574	6.0	0.017176683593771516	0.042074110277975425	0.6799134861025454	0.014664162024766189
folD_3_207_W_MM16	-0.37573379777672117	6.0	0.017839822149071146	0.043698461367225924	0.6792267110994287	0.015230299903868143
folD_3_207_W_MM19	0.036886763623960615	4.0	0.005503706272728127	0.011007412545456254	1.0314911476012258	0.0046986509403522305
folD_3_207_W_MM2	-0.30544750240053536	5.0	0.018398365340830076	0.04113999557697214	0.7392318697140232	0.015707142119483795
folD_3_207_W_MM20	-0.5307660271416184	6.0	0.026874117276210713	0.06582787461443033	0.5468718407278317	0.02294310236661883
folD_3_207_W_MM3	-0.2792614148711779	6.0	0.00919215242590048	0.02251608308134273	0.7615875839721848	0.007847569165134455
folD_3_207_W_MM4	-0.32289667518965653	6.0	0.014312725362305104	0.035058873966238996	0.7243350768854823	0.012219129646477802
folD_3_207_W_MM5	-0.24247366809965398	5.0	0.005336704796564914	0.011933234700968335	0.7929941984236096	0.004556077626274273
folD_3_207_W_MM6	-0.31885923396662713	6.0	0.020242210654186958	0.049583087368687315	0.7277819408820596	0.01728127872600984
folD_3_207_W_MM7	-0.3049357421737953	6.0	0.020799359872299365	0.05094781866365332	0.7396687721487557	0.01775693087165073
folD_3_207_W_MM8	-0.31469495613196335	5.0	0.011650712215285646	0.02605178449966587	0.731337088448834	0.009946502809821971
folD_3_207_W_MM9	-0.256098355843076	6.0	0.02584598771311198	0.06330948179536784	0.7813624636061367	0.022065362585628807
ftsA_1_50_B_MM10
ftsA_1_50_B_MM11	0.08881028859744192	4.0	0.012367289673674372	0.024734579347348743	1.0758195523803777	0.010558262809692827
ftsA_1_50_B_MM12	-0.012994909134454126	6.0	0.009681097541897972	0.02371374912776252	0.9889059228456738	0.008264993772338912
ftsA_1_50_B_MM13	0.024478697532554505	5.0	0.006241654112287119	0.013956762887115105	1.0208980729494714	0.005328655366179996
ftsA_1_50_B_MM14	0.009720880975982941	4.0	0.01729309656531101	0.03458619313062202	1.0082989578795625	0.014763546674143944
ftsA_1_50_B_MM2	-1.046089756040277	5.0	0.046734395082738474	0.10450128429233514	0.10692715556655838	0.039898315520652615
ftsA_1_50_B_MM3	-0.9159258821847286	6.0	0.06970450961497372	0.17074048132760952	0.21805129228181613	0.05950847363931736
ftsA_1_50_B_MM4	-0.7331558029638893	6.0	0.06863645667414535	0.16812429660430103	0.37408665500722627	0.058596650277733496
ftsA_1_50_B_MM5	-0.7573717269211347	6.0	0.09490680283840834	0.2324732400730266	0.3534129183950417	0.08102429822830398
ftsA_1_50_B_MM6	-0.633050044231367	6.0	0.09231396690979879	0.22612211506117783	0.4595494311975127	0.07881072970367023
ftsA_1_50_B_MM7	-0.5944605675025446	6.0	0.07023722579664743	0.1720453641504339	0.49249422732844866	0.05996326669402035
ftsA_1_50_B_MM8	-0.9108082570084296	6.0	0.053785053136484406	0.13174593597286674	0.2224203361870368	0.045917637674251825
ftsA_1_50_B_MM9	-1.0240834045820344	6.0	0.05695797850756227	0.13951798412393848	0.12571452517698992	0.04862644298465813
ftsA_1_50_C	-0.5928323653795358	4.0	0.1378238722152545	0.275647744430509	0.4938842639796174	0.11766366784435786
ftsA_1_50_D_MM2-8	-0.9203917010307167	6.0	0.0906710425526633	0.2220977887002058	0.21423871165335479	0.07740812431503713
ftsA_1_50_D_MM3-10	-0.19266559684712423	4.0	0.01618978361144104	0.03237956722288208	0.8355165877428752	0.013821620962393663
ftsA_1_50_D_MM4-6	-0.6875796177261763	6.0	0.06484790088333653	0.15884426805475302	0.41299617797468247	0.055362265965244205
ftsA_1_50_D_MM7-9	-0.9381634992453655	6.0	0.04783566527012437	0.11717297141837912	0.19906648547428255	0.0408384972718451
ftsA_1_50_D_MM9-19	-0.9329742587292946	6.0	0.060185776716808026	0.14742444272925986	0.2034966691763761	0.05138209460187681
ftsA_1_50_W_MM1	-1.0033520472551058	6.0	0.06747009866288002	0.16526731461929361	0.14341340058421	0.057600901432346314
ftsA_1_50_W_MM10	-0.7777844113328034	6.0	0.06810389570342786	0.16681979396912186	0.3359861019820252	0.058141989730484435
ftsA_1_50_W_MM11	-0.7656929676510695	6.0	0.07398576521001594	0.18122737299389854	0.34630886820719897	0.06316348802974958
ftsA_1_50_W_MM13	-0.848684404267997	6.0	0.034184435327547995	0.08373442369766372	0.2754570144966237	0.029184102718762178
ftsA_1_50_W_MM16	-0.7745138068060461	6.0	0.05111138819491919	0.12519682112286376	0.3387782984172378	0.04363506341077373
ftsA_1_50_W_MM19	-0.8305141905941652	6.0	0.0842753351013038	0.2064315689002588	0.2909693778631067	0.07194794978147649
ftsA_1_50_W_MM2	-0.8036022616336644	5.0	0.03530702271380564	0.07894890287119852	0.31394476100510527	0.030142483492860514
ftsA_1_50_W_MM20	-0.6058563841471066	6.0	0.0666973829454807	0.16337455539543663	0.48276533520744686	0.05694121480441448
ftsA_1_50_W_MM3	-0.5566716471006669	6.0	0.07926385580975143	0.19415600177943093	0.5247555686105962	0.06766952525826221
ftsA_1_50_W_MM4	-0.7177475410971121	5.0	0.07279228718674824	0.16276850238725601	0.3872410714171774	0.06214458615555185
ftsA_1_50_W_MM5	-1.1491272714070901	5.0	0.03893129520419325	0.08705302252868767	0.018961465815122584	0.03323661506551279
ftsA_1_50_W_MM6	-1.0820044089380774	6.0	0.12408376805646953	0.30394191710020907	0.07626592307185523	0.10593339916230284
ftsA_1_50_W_MM7	-1.0197831252545646	6.0	0.08835593044747292	0.2164269453451488	0.1293857806009785	0.07543165552636365
ftsA_1_50_W_MM8	-0.7840314395880305	6.0	0.12182933819136708	0.29841971426981656	0.33065285857634474	0.10400873631135985
ftsA_1_50_W_MM9	-1.0034968644378068	5.0	0.10406577737119568	0.23269815233335292	0.1432897665532573	0.08884354260084414
ftsA_2_123_C	-1.091751054569968	5.0	0.1289085692984978	0.2882483238336835	0.06794496926469243	0.11005245199133971
ftsA_3_344_B_MM10	-0.11249067365892092	3.0	0.017348536929721273	0.030048547399262222	0.9039639138833719	0.014810877492225672
ftsA_3_344_B_MM11	-0.03581053354198193	6.0	0.011217462127392165	0.027477058421105875	0.9694276567891508	0.009576626433428919
ftsA_3_344_B_MM12
ftsA_3_344_B_MM13	-0.17373927510498224	6.0	0.015482830388131164	0.037925034224978976	0.8516744593741757	0.013218077411396082
ftsA_3_344_B_MM14
ftsA_3_344_B_MM2	-0.9290753737230402	6.0	0.06841494662559768	0.16758171001246008	0.20682524428434274	0.058407541639602975
ftsA_3_344_B_MM3	-0.6717375920761857	6.0	0.07839315958471459	0.19202324030712314	0.4265209093154986	0.0669261902338619
ftsA_3_344_B_MM4	-0.6970160332499784	6.0	0.0826450696239285	0.20243825033541443	0.40494007532724063	0.07055615159336275
ftsA_3_344_B_MM5	-0.816565546078804	6.0	0.05601568502459727	0.13720984590272428	0.3028776826346572	0.04782198360030465
ftsA_3_344_B_MM6	-0.9352843290093464	5.0	0.034146660512256524	0.07635425411001338	0.20152450471923022	0.02915185341936363
ftsA_3_344_B_MM7	-1.0086893939168413	6.0	0.0955364531551665	0.2340155620654659	0.13885677498167434	0.08156184636520016
ftsA_3_344_B_MM8	-0.9023866998717686	6.0	0.10517036661207786	0.2576137342610311	0.22961002898650154	0.08978655791056221
ftsA_3_344_B_MM9	-0.48328299527972807	5.0	0.03700979086539469	0.0827564082080733	0.5874092860879117	0.031596179017331125
ftsA_3_344_C	-0.6970315694276591	6.0	0.05586019944774798	0.1368289855770812	0.40492681170591865	0.04768924169590938
ftsA_3_344_D_MM2-8	-0.7211908832569711	6.0	0.061002648087790885	0.14942536077365562	0.38430140456803136	0.052079478009569614
ftsA_3_344_D_MM3-10	-0.7701797136256575	5.0	0.04227543488106147	0.09453074617241919	0.34247842156852515	0.036091590287436706
ftsA_3_344_D_MM4-6	-0.945168583534867	6.0	0.07493445866736381	0.18355118788671768	0.1930860707767886	0.0639734112314222
ftsA_3_344_D_MM7-9	-0.7125580271535006	5.0	0.10526750586565743	0.23538529893746787	0.3916714885511635	0.08986948810751666
ftsA_3_344_D_MM9-19	-0.8995303160774003	6.0	0.06559554402898944	0.16067561227129196	0.23204859487943802	0.056000547515038586
ftsA_3_344_W_MM1	-0.7896943215557464	6.0	0.045423364915804475	0.11126406644396032	0.32581831538595696	0.038779056457497504
ftsA_3_344_W_MM10	-0.9638669459462132	6.0	0.05727289868281141	0.14028937786300671	0.1771228136962887	0.04889529817137157
ftsA_3_344_W_MM11	-0.8951992385344903	6.0	0.10207070580603644	0.2500211469105256	0.23574614350600107	0.08714030038165885
ftsA_3_344_W_MM13	-0.6785874918286442	6.0	0.08258927983851407	0.20230159382828972	0.42067297951722943	0.0705085224658785
ftsA_3_344_W_MM16	-0.7493779292367199	6.0	0.05193052904668581	0.12720329823716078	0.36023742231033573	0.04433438433066111
ftsA_3_344_W_MM19	-0.8958485306153717	6.0	0.048135709323207786	0.11790792624879005	0.23519182670651745	0.041094652343047454
ftsA_3_344_W_MM2	-0.8742125513320027	6.0	0.07745437005981055	0.18972368499523842	0.25366300037888195	0.06612472226566006
ftsA_3_344_W_MM20	-0.27433418410269234	5.0	0.010429970047362897	0.02332212202919014	0.7657940834357184	0.008904324857183038
ftsA_3_344_W_MM3	-0.9516711712815643	6.0	0.0786028399344602	0.19253685017308822	0.18753464987663265	0.06710519956388147
ftsA_3_344_W_MM4	-0.7480099984200678	6.0	0.059818531571591775	0.14652487951296575	0.361405258873462	0.05106856828680789
ftsA_3_344_W_MM5	-0.8123888576154057	6.0	0.08322369042956106	0.20385557606377233	0.30644342546387565	0.07105013456733879
ftsA_3_344_W_MM6	-0.7765181873347874	6.0	0.047675379680827905	0.11678035351148149	0.33706710890429786	0.04070165747743154
ftsA_3_344_W_MM7	-0.6739532101294783	6.0	0.056636515680429385	0.1387305642261904	0.42462938107367537	0.04835200217329421
ftsA_3_344_W_MM8	-0.9149002001402781	6.0	0.0653129931068807	0.15998350668577266	0.21892694255525832	0.055759326764861165
ftsA_3_344_W_MM9	-0.8653097173428539	6.0	0.05035590064136405	0.12334626210963008	0.26126357119825794	0.042990084894836925
ftsK_1_57_B_MM10	-0.17432053652284038	3.0	0.004783560183711488	0.00828536927925181	0.851178222043862	0.004083844311750712
ftsK_1_57_B_MM11	-0.1001364692305365	3.0	0.0043233289304973055	0.007488225365453747	0.9145110054936876	0.0036909334434128208
ftsK_1_57_B_MM12	0.0046806926835072215	6.0	0.009217043123762403	0.022577052590446227	1.0039960237681724	0.007868818973012915
ftsK_1_57_B_MM13	-0.38992395287653553	6.0	0.0270856400749743	0.06634599754036653	0.667112222734766	0.023123684641192833
ftsK_1_57_B_MM14	-0.03889974243364977	6.0	0.00751874850611345	0.018417097344291238	0.9667903223195217	0.006418942615738503
ftsK_1_57_B_MM2	-0.5110977834451378	6.0	0.026197525181665078	0.06417056921879262	0.5636631095855966	0.022365478866428676
ftsK_1_57_B_MM3	-0.4533849602714337	6.0	0.04589885209558168	0.11242876741364949	0.6129339822372161	0.03918499168980745
ftsK_1_57_B_MM4	-0.39332744125710506	6.0	0.019631368856182354	0.0480868366500118	0.6642065800482942	0.01675978788940346
ftsK_1_57_B_MM5	-0.48497076704754905	5.0	0.07265331944584627	0.16245776107191962	0.5859683933492733	0.062025945938557855
ftsK_1_57_B_MM6	-0.4771293399567238	4.0	0.029690085306799046	0.05938017061359809	0.5926628146988607	0.02534716431674305
ftsK_1_57_B_MM7	-0.4187820367733391	6.0	0.023635298977848364	0.05789442241385329	0.6424753587163547	0.020178042625215366
ftsK_1_57_B_MM8	-0.368153074303999	5.0	0.0317242022945073	0.07093747286247314	0.6856985632856829	0.02708374058434685
ftsK_1_57_B_MM9	-0.45227292064736363	6.0	0.03771657915128677	0.0923863737639468	0.6138833581243772	0.032199581757152596
ftsK_1_57_C	-0.575002025873124	5.0	0.05295489463921619	0.1184107441546266	0.5091064683155826	0.045208910716354564
ftsK_1_57_D_MM2-8	-0.4455891715954887	6.0	0.014492237530381882	0.035498587180647835	0.6195894409368423	0.012372383649424532
ftsK_1_57_D_MM3-10	-0.421201735909201	6.0	0.024940542229062994	0.0610916023695405	0.6404096013781725	0.02129236125448117
ftsK_1_57_D_MM4-6	-0.44414836137116853	6.0	0.03269933254860857	0.08009667967367282	0.620819496463046	0.02791623353697815
ftsK_1_57_D_MM7-9	-0.47349620707835116	5.0	0.02802138210213282	0.06265771520386494	0.5957645106051229	0.023922550884768017
ftsK_1_57_D_MM9-19	0.08556053693292663	3.0	0.02532365054200811	0.04386184937187718	1.0730451585523406	0.021619430350409512
ftsK_1_57_W_MM1	-0.49274350842021936	6.0	0.03688445093030019	0.09034808422195977	0.5793326107057151	0.03148917319712344
ftsK_1_57_W_MM10	-0.4701937971439003	5.0	0.054050518510358914	0.1208606336082732	0.5985838601079888	0.04614427206692775
ftsK_1_57_W_MM11	-0.5229646876565505	6.0	0.03082759966779228	0.0755118891808833	0.5535320382912731	0.026318288620456244
ftsK_1_57_W_MM13	-0.48140950296000184	6.0	0.04675669031670241	0.11453003333725209	0.589008733081194	0.03991734951644362
ftsK_1_57_W_MM16	-0.37365003519994083	6.0	0.015416172921265422	0.03776175744361143	0.681005671041273	0.013161170273941786
ftsK_1_57_W_MM19	0.13295569371479696	3.0	0.0038375854655130796	0.006646893004656515	1.1135075827708645	0.0032762421653140072
ftsK_1_57_W_MM2	-0.5020568737611314	5.0	0.020890356259437023	0.046712256670289415	0.5713815590600704	0.01783461675073037
ftsK_1_57_W_MM20
ftsK_1_57_W_MM3	-0.46948949366325055	5.0	0.008440021163212767	0.018872461052480596	0.5991851415077697	0.007205455998193194
ftsK_1_57_W_MM4	-0.5431921684930966	6.0	0.040531295275999114	0.0992809920402761	0.5362633347769624	0.03460257492409146
ftsK_1_57_W_MM5	-0.5539121039815973	6.0	0.036164392893267845	0.08858430944604044	0.5271114592102832	0.030874441740691056
ftsK_1_57_W_MM6	-0.49195638073065034	6.0	0.033519894754078086	0.08210663837928593	0.5800046011927614	0.028616767901875444
ftsK_1_57_W_MM7	-0.4949756174078347	5.0	0.028899796728429215	0.06462191002069376	0.5774270037430767	0.024672475300305696
ftsK_1_57_W_MM8	-0.564900554221699	5.0	0.023382331897787944	0.05228448359591551	0.5177303459213151	0.01996207833684231
ftsK_1_57_W_MM9	-0.46007884780373115	6.0	0.04123893939225368	0.10101435904458254	0.6072192439518367	0.03520670830758071
ftsK_2_93_C
ftsK_3_200_B_MM10	-0.017855795623195076	4.0	0.008569486219442419	0.017138972438884837	0.9847560631439592	0.007315983536919326
ftsK_3_200_B_MM11	-0.040116521830636506	5.0	0.005912892471661158	0.013221629510281099	0.965751527482998	0.0050479833761914745
ftsK_3_200_B_MM12	-0.026481736621148416	3.0	0.007927202921172237	0.013730318221378735	0.9773918827584086	0.006767650309482427
ftsK_3_200_B_MM13	-0.009637770633140684	6.0	0.011662161797324638	0.02856634570122453	0.9917719954873502	0.00995627760279752
ftsK_3_200_B_MM14	-0.06853718594564177	3.0	0.0272577612187738	0.04721182733149678	0.9414880996123803	0.023270628742874905
ftsK_3_200_B_MM2	-0.3008178550936472	5.0	0.024105952932433852	0.05390254941933249	0.7431843147745091	0.020579851612960894
ftsK_3_200_B_MM3
ftsK_3_200_B_MM4
ftsK_3_200_B_MM5	-0.09989387512235239	4.0	0.006053759985764144	0.012107519971528287	0.9147181141179598	0.005168245476820798
ftsK_3_200_B_MM6	-0.06436102915481151	4.0	0.020908627368656105	0.04181725473731221	0.9450533885395029	0.01785021525113344
ftsK_3_200_B_MM7	-0.17900074570471244	4.0	0.02175612043484884	0.04351224086969768	0.8471826110530618	0.018573741161689458
ftsK_3_200_B_MM8	-0.06752482844464403	4.0	0.011591403752951658	0.023182807505903315	0.9423523743916516	0.009895869700330408
ftsK_3_200_B_MM9
ftsK_3_200_C	-0.01368102489421246	6.0	0.007763348995138179	0.01901624373323706	0.9883201687556066	0.00662776413723968
ftsK_3_200_D_MM2-8	-0.00027085008262869235	5.0	0.007755398225506734	0.0173415976248143	0.9997687685475252	0.006620976367443456
ftsK_3_200_D_MM3-10	-0.15159243998642757	5.0	0.008825757563042623	0.01973499386389619	0.8705817633797076	0.007534768757264225
ftsK_3_200_D_MM4-6	-0.19284003440276	4.0	0.030336255645639316	0.06067251129127863	0.8353676660627918	0.025898816007398153
ftsK_3_200_D_MM7-9	0.00044171170463807506	6.0	0.007830322423833856	0.019180294459866142	1.0003771002690762	0.006684941019167205
ftsK_3_200_D_MM9-19	-0.011506268509002202	5.0	0.004039041756177203	0.009031571930772357	0.9901768123750235	0.003448230411536248
ftsK_3_200_W_MM1	-0.15172061268449522	6.0	0.007273288952516935	0.017815846685488437	0.8704723391592895	0.006209387689444624
ftsK_3_200_W_MM10	-0.10259312639693069	3.0	0.004307700569311426	0.007461156249840768	0.9124136961655719	0.0036775911227395564
ftsK_3_200_W_MM11	-0.06783524103828488	4.0	0.012986264239658029	0.025972528479316057	0.9420873674394755	0.011086696792611685
ftsK_3_200_W_MM13	-0.051936332999133285	4.0	0.018000120796099996	0.03600024159219999	0.9556606606907709	0.015367150845992631
ftsK_3_200_W_MM16	0.02935844391783385	3.0	0.01059862690157053	0.018357360283986462	1.0250640338139685	0.009048311408672228
ftsK_3_200_W_MM19	-0.03154467173797269	5.0	0.017745328760627288	0.03967976139184471	0.9730695291172838	0.015149628547791446
ftsK_3_200_W_MM2	-0.08935880554892894	3.0	0.011773926655774621	0.020393039172391162	0.9237121650547124	0.01005169404241686
ftsK_3_200_W_MM20	0.00267842607981243	6.0	0.008996566877128511	0.022036998285789176	1.002286638965625	0.007680592917290257
ftsK_3_200_W_MM3	-0.15154381001979905	5.0	0.014719891394885345	0.032914677780377835	0.8706232799918059	0.01256673741605347
ftsK_3_200_W_MM4	-0.2094850701630671	4.0	0.020508319140312068	0.041016638280624136	0.821157385017289	0.017508462159610425
ftsK_3_200_W_MM5	-0.051924548647289015	4.0	0.02026288649021395	0.0405257729804279	0.9556707212850561	0.017298930201502305
ftsK_3_200_W_MM6
ftsK_3_200_W_MM7	0.03830386239507207	4.0	0.005769818149620019	0.011539636299240038	1.032700960070043	0.004925837268734757
ftsK_3_200_W_MM8	-0.04237805067109003	4.0	0.011651939749256145	0.02330387949851229	0.9638208040602229	0.009947550786105402
ftsK_3_200_W_MM9	-0.06969050733876826	3.0	0.04952487330074877	0.08577959679530824	0.9405034804521619	0.04228061618376327
fusA_1_16_B_MM10	-0.008495618475510953	6.0	0.006345905967908466	0.01554423157705834	0.9927470791934093	0.005417657768411374
fusA_1_16_B_MM11	0.011852285508274918	6.0	0.007007636911302832	0.017165134735385078	1.0101185909438395	0.005982593934217855
fusA_1_16_B_MM12	-0.04316797155189405	6.0	0.007405231173557376	0.018139037802567027	0.9631464289563433	0.006322030045384983
fusA_1_16_B_MM13	-0.023913721814600015	6.0	0.013109901973123667	0.032112570412059366	0.9795842608737557	0.011192249400949445
fusA_1_16_B_MM14	-0.018956034579433744	6.0	0.011259230003929359	0.027579368406261563	0.9838167617804473	0.009612284708533545
fusA_1_16_B_MM2	-0.2851384195117831	5.0	0.010069909247049647	0.022517001603656734	0.7565702389300145	0.008596931996056163
fusA_1_16_B_MM3	-0.27510113838232864	5.0	0.011963889130470123	0.026752069371002045	0.7651393154905107	0.010213869732057583
fusA_1_16_B_MM4	-0.3151906453048768	5.0	0.03501889956561788	0.07830463992595943	0.7309139062724936	0.0298965055946798
fusA_1_16_B_MM5	-0.25741595617067947	3.0	0.04185904393551235	0.07250199085256527	0.7802375954333965	0.035736106980205504
fusA_1_16_B_MM6	-0.18224071726236724	3.0	0.00339162780778619	0.005874471683449131	0.844416566745515	0.0028955170204750073
fusA_1_16_B_MM7	-0.008834215289470142	4.0	0.005500809647514462	0.011001619295028924	0.9924580106713131	0.0046961780193587035
fusA_1_16_B_MM8	-0.011274494327796905	6.0	0.010052192193222485	0.024622741669783614	0.9903746837585067	0.008581806506522361
fusA_1_16_B_MM9	-0.0435121616458662	5.0	0.005069633448819208	0.01133604501256645	0.9628525853119766	0.004328072173758641
fusA_1_16_C	-0.3368305724097029	5.0	0.017752629380116486	0.03969608607330042	0.7124393622467557	0.015155861268239855
fusA_1_16_D_MM2-8	0.0348953728300214	4.0	0.0035601584939259265	0.007120316987851853	1.029791047747984	0.003039395859146418
fusA_1_16_D_MM3-10
fusA_1_16_D_MM4-6	-0.30864170199593916	5.0	0.011942980912533045	0.02670531717440636	0.7365049020691499	0.01019601986634837
fusA_1_16_D_MM7-9
fusA_1_16_D_MM9-19	-0.03316892789130466	3.0	0.0033508462060926037	0.005803835877301803	0.9716828612385774	0.002860700752736276
fusA_1_16_W_MM1	-0.3485231033364524	4.0	0.009408988210566972	0.018817976421133944	0.7024571577627879	0.008032687267925248
fusA_1_16_W_MM10	-0.277478747750925	6.0	0.011937063513022945	0.029239714634101032	0.7631094912335545	0.010190968035201359
fusA_1_16_W_MM11	-0.340018808473853	5.0	0.019432070400086956	0.04345143035815597	0.7097174858168463	0.016589641840225
fusA_1_16_W_MM13	-0.37614686729355945	6.0	0.020530480322447038	0.05028920096424589	0.6788740633785029	0.01752738171202073
fusA_1_16_W_MM16	-0.24010177922893206	3.0	0.01841551367300822	0.031896605329129586	0.7950191389492428	0.015721782077199844
fusA_1_16_W_MM19
fusA_1_16_W_MM2	-0.34755756691036804	3.0	0.004341505898283971	0.007519708797187797	0.703281460225811	0.003706451572933427
fusA_1_16_W_MM20
fusA_1_16_W_MM3	-0.2837288765258312	6.0	0.018459438171750994	0.04521620445924432	0.7577736008371039	0.01575928151432368
fusA_1_16_W_MM4	-0.37583394090140176	4.0	0.049489490462587785	0.09897898092517557	0.6791412164229992	0.04225040897473737
fusA_1_16_W_MM5	-0.3339612525952482	6.0	0.015317232572968366	0.037519404075310396	0.7148889719418016	0.013076702437627857
fusA_1_16_W_MM6	-0.3328117577487067	5.0	0.02455869069370691	0.054914901829520114	0.7158703242840215	0.020966365100840788
fusA_1_16_W_MM7	-0.3085375538775052	6.0	0.015703578922374426	0.038465755495342265	0.7365938159083639	0.01340653592582355
fusA_1_16_W_MM8	-0.32311122443687657	6.0	0.009690682420108968	0.02373722718862618	0.7241519108565831	0.008273176621275167
fusA_1_16_W_MM9	-0.30173781852609144	6.0	0.025197539310547756	0.061721114084562635	0.7423989191097071	0.021511766055309613
fusA_2_71_C	-0.33722518172457416	6.0	0.019147269021376288	0.04690103907017131	0.7121024744594153	0.016346499819270242
fusA_3_241_B_MM10	-0.03757618150633204	6.0	0.0038744863700327656	0.009490514621948488	0.9679202792044976	0.0033077453853496445
fusA_3_241_B_MM11	-0.04737917060502597	6.0	0.016129079901936027	0.039508015780322606	0.959551223578277	0.013769796695687798
fusA_3_241_B_MM12	-0.04680835484920313	3.0	0.017787995846073205	0.030809712570222927	0.9600385431870933	0.015186054499907741
fusA_3_241_B_MM13	-0.051217358168629344	5.0	0.013439425035498612	0.030051467957887424	0.9562744673868473	0.011473571435624145
fusA_3_241_B_MM14	-0.09891983243445687	5.0	0.006723513168476157	0.015034232492327684	0.9155496785882697	0.005740030427872301
fusA_3_241_B_MM2
fusA_3_241_B_MM3	-0.2235157755568975	4.0	0.019498146767364437	0.038996293534728874	0.8091790228326646	0.016646052878506935
fusA_3_241_B_MM4	-0.15868827841657682	3.0	0.0018211329176069635	0.0031542947406314067	0.8645238696149877	0.0015547464693421611
fusA_3_241_B_MM5
fusA_3_241_B_MM6	0.022601720594666724	6.0	0.008435098296780111	0.02066168675733074	1.0192956510509905	0.007201253224671715
fusA_3_241_B_MM7	0.025683353209364386	4.0	0.01259698321063295	0.0251939664212659	1.0219265174645231	0.010754357895430076
fusA_3_241_B_MM8	0.020772174733815388	4.0	0.0015430669980100703	0.0030861339960201405	1.017733722242743	0.0013173546773659125
fusA_3_241_B_MM9	0.007264418542657906	5.0	0.011674279576234433	0.02610448272079763	1.0062018147999114	0.009966622852061933
fusA_3_241_C	-0.2508201934121517	4.0	0.011408520257376742	0.022817040514753483	0.785868562158722	0.009739737511242484
fusA_3_241_D_MM2-8	-0.031544525063967654	4.0	0.007926593974681208	0.015853187949362416	0.97306965433653	0.006767130436716528
fusA_3_241_D_MM3-10	-0.004560486750146513	6.0	0.009359344878672642	0.022925619279478903	0.9961065990270556	0.00799030552069369
fusA_3_241_D_MM4-6	0.04075322288578054	5.0	0.008504430617842203	0.019016484971425704	1.0347920400446333	0.00726044395168588
fusA_3_241_D_MM7-9	-0.07636995910903133	3.0	0.02188952100055861	0.03791376252631344	0.9348010663358967	0.018687628542747865
fusA_3_241_D_MM9-19	0.009969810738057193	6.0	0.00864239989074785	0.021169469885417316	1.0085114754091493	0.007378231751716221
fusA_3_241_W_MM1	-0.1914784933803119	4.0	0.06373419410146576	0.12746838820293152	0.8365300474996709	0.05441146678400086
fusA_3_241_W_MM10	-0.21243787136605818	3.0	0.01670271793613608	0.02892995608987967	0.8186365051843922	0.014259525753753945
fusA_3_241_W_MM11
fusA_3_241_W_MM13	-0.1953641143776447	3.0	0.017621538311630554	0.030521399663265607	0.8332127962060403	0.015043945562406251
fusA_3_241_W_MM16
fusA_3_241_W_MM19
fusA_3_241_W_MM2
fusA_3_241_W_MM20
fusA_3_241_W_MM3	-0.23317593781403403	3.0	0.024867454907841927	0.04307169535531025	0.8009319020336562	0.021229964790432054
fusA_3_241_W_MM4	-0.17175771680794102	4.0	0.0040887654039323705	0.008177530807864741	0.8533661649802491	0.0034906807264159247
fusA_3_241_W_MM5
fusA_3_241_W_MM6	-0.0030765616986942663	5.0	0.010555932778662368	0.023603783259007298	0.9973734627535898	0.009011862374001903
fusA_3_241_W_MM7	-0.28177659800654464	5.0	0.00838311564163723	0.01874521643794261	0.7594403095686235	0.007156874338996183
fusA_3_241_W_MM8
fusA_3_241_W_MM9
gapA_1_33_B_MM10	-0.24600857795826775	4.0	0.03471309341120726	0.06942618682241453	0.789976357952446	0.02963543127425196
gapA_1_33_B_MM11	-0.1738752764825673	4.0	0.021827228929647457	0.043654457859294914	0.8515583516153287	0.018634448252401792
gapA_1_33_B_MM12	-0.15934639957621646	4.0	0.008020244653028951	0.016040489306057903	0.8639620152113598	0.0068470823502231925
gapA_1_33_B_MM13
gapA_1_33_B_MM14
gapA_1_33_B_MM2	-0.4539792323111557	6.0	0.02993311891761289	0.07332086775820187	0.6124266374154	0.02555464815534217
gapA_1_33_B_MM3	-0.3987777561990249	6.0	0.017996067137569138	0.04408118186391303	0.6595535106150715	0.015363690136876981
gapA_1_33_B_MM4	-0.3786741241356821	5.0	0.013231870937570863	0.029587362885912325	0.6767164813511711	0.011296377339668371
gapA_1_33_B_MM5	-0.48676387316162534	6.0	0.02128545328743342	0.052138499498058634	0.5844375740592244	0.01817192091089687
gapA_1_33_B_MM6	-0.43063395122635745	6.0	0.025529390406827498	0.06253397994103121	0.6323570845516171	0.021795075590434716
gapA_1_33_B_MM7	-0.413285504589269	6.0	0.02166110329818821	0.053058650346278886	0.6471678849587764	0.01849262266873276
gapA_1_33_B_MM8	-0.36721106152324706	6.0	0.021267466145493845	0.05209444017837566	0.6865027830275751	0.01815656484042352
gapA_1_33_B_MM9	-0.3243609517988612	6.0	0.0254374833615051	0.062308854576224496	0.7230849875228162	0.021716612259811693
gapA_1_33_C	-0.49053084148151055	6.0	0.018061252516483637	0.04424085278094353	0.5812216195076141	0.015419340516231622
gapA_1_33_D_MM2-8	-0.39910519354106494	6.0	0.027698481828709987	0.06784714713009135	0.6592739692117253	0.023646882889752335
gapA_1_33_D_MM3-10	-0.30749584919256856	6.0	0.018260081228773282	0.0447278816722678	0.7374831451085251	0.015589085533439032
gapA_1_33_D_MM4-6	-0.4509802907035727	6.0	0.012330117534960376	0.03020249642919644	0.6149869084593609	0.01052652803027902
gapA_1_33_D_MM7-9	-0.4480991090706072	6.0	0.011082856090315887	0.02714734231397084	0.6174466448839118	0.009461709911480876
gapA_1_33_D_MM9-19	-0.4498784070003115	6.0	0.012249065755084521	0.030003960925756214	0.6159276139843163	0.010457332109773957
gapA_1_33_W_MM1	-0.44685976535543775	6.0	0.038147403761558604	0.09344167422774621	0.618504703440117	0.03256738744297042
gapA_1_33_W_MM10	-0.45617086998989753	5.0	0.012907163517988453	0.028861295022927513	0.6105555818158018	0.011019166539026575
gapA_1_33_W_MM11	-0.42589846184808544	6.0	0.024336205966604706	0.059611286893457	0.6363998896210847	0.0207764243553848
gapA_1_33_W_MM13	-0.3977098029956719	6.0	0.017931031893610894	0.043921878700917905	0.6604652488282918	0.01530816793146885
gapA_1_33_W_MM16	-0.512785015111699	6.0	0.04824813505108101	0.11818331191604046	0.5622226779448378	0.04119063298333142
gapA_1_33_W_MM19	-0.4799473660662912	6.0	0.018165717354838334	0.04449673833097486	0.5902569957155209	0.015508524747120042
gapA_1_33_W_MM2	-0.4860040242748252	6.0	0.02842917521316331	0.06963697308042929	0.5850862759538332	0.02427069400681417
gapA_1_33_W_MM20	-0.39055432252614786	5.0	0.009032440494196626	0.02019715094774545	0.6665740604855199	0.0077112191164764605
gapA_1_33_W_MM3	-0.46486997412470554	6.0	0.025461874549642372	0.062368600541381033	0.6031289402405099	0.021737435623813764
gapA_1_33_W_MM4	-0.4691523641365034	6.0	0.03571921342141329	0.08749384689603508	0.5994729573702767	0.03049438095248732
gapA_1_33_W_MM5	-0.4696800649253677	6.0	0.02103279217972692	0.05151960870633133	0.5990224460811646	0.017956217838732896
gapA_1_33_W_MM6	-0.4324800394328527	6.0	0.04381511586621412	0.10732467689314797	0.6307810331314307	0.03740605424140494
gapA_1_33_W_MM7	-0.5407632973126179	6.0	0.031054888997814587	0.07606863206341699	0.5383369225177729	0.02651233117493144
gapA_1_33_W_MM8	-0.4246337116415613	6.0	0.037541717420832746	0.09195805174879436	0.6374796383309027	0.03205029794847613
gapA_1_33_W_MM9	-0.4684683621824324	6.0	0.022485964094456405	0.05507913840596179	0.6000569068518514	0.01919682684751501
gapA_2_54_C	-0.49159402769120525	6.0	0.023907991247654716	0.058562379331680216	0.5803139509954508	0.02041084679870504
gapA_3_216_B_MM10	-0.12503527918562252	5.0	0.013970407306818035	0.03123878041140489	0.8932542721195198	0.01192688420792961
gapA_3_216_B_MM11	-0.16298598042340906	5.0	0.017651429602956563	0.039469796492263	0.8608548145137339	0.015069464501306251
gapA_3_216_B_MM12	0.00561843774598951	5.0	0.010162173272009661	0.022723310235345066	1.0047966000528257	0.008675700089075082
gapA_3_216_B_MM13	-0.007451622918797401	6.0	0.009316587338413366	0.022820885123187168	0.993638364167788	0.00795380234505332
gapA_3_216_B_MM14	-0.015248679826632883	5.0	0.007822072254246545	0.017490685285410295	0.9869818227470516	0.006677897644181594
gapA_3_216_B_MM2	-0.43078197505646115	6.0	0.015562612653376797	0.03812046006535416	0.6322307129260168	0.01328618951568431
gapA_3_216_B_MM3	-0.3910538484986087	4.0	0.006274046267489835	0.01254809253497967	0.6661476027379719	0.005356309354776272
gapA_3_216_B_MM4	-0.32767786933434495	6.0	0.030153725231680684	0.07386124066170414	0.7202532525200966	0.025742985252868354
gapA_3_216_B_MM5	-0.33581148934972366	5.0	0.026700181555530375	0.059703420969751994	0.7133093788030164	0.022794609115519074
gapA_3_216_B_MM6	-0.30931759590233515	6.0	0.015164428645225214	0.037145112421646566	0.7359278746295492	0.012946249923775953
gapA_3_216_B_MM7	-0.3450570148805102	5.0	0.03880209732392091	0.08676412728584984	0.7054162436906756	0.03312631562154696
gapA_3_216_B_MM8	-0.2867367136204847	5.0	0.009017451107613567	0.020163633660404707	0.7552057354945708	0.007698422304315029
gapA_3_216_B_MM9	-0.22624836532464837	5.0	0.011282931374399785	0.02522940153862305	0.8068461429794171	0.00963251915803539
gapA_3_216_C	-0.4839387793229272	6.0	0.02087517336510056	0.05113352303663442	0.5868494269387208	0.017821654736186684
gapA_3_216_D_MM2-8	-0.42526621084269206	6.0	0.008064042156853014	0.019752788548582593	0.6369396580305565	0.006884473368626143
gapA_3_216_D_MM3-10	-0.5121037178564899	6.0	0.011716499098599032	0.028699444363346677	0.5628043183577193	0.010002666708443337
gapA_3_216_D_MM4-6	-0.38158868389200173	6.0	0.023215959073263615	0.056867253618833276	0.6742282491924887	0.019820041718305106
gapA_3_216_D_MM7-9	-0.34030210836170366	6.0	0.011876257159931162	0.029090770095906656	0.7094756256559858	0.010139056139112385
gapA_3_216_D_MM9-19	-0.1880539012039418	5.0	0.015362009239958112	0.03435049693152622	0.8394537070215384	0.01311492939198037
gapA_3_216_W_MM1	-0.4212046079678115	6.0	0.01236965024708424	0.030299331402048248	0.6404071494302992	0.010560278089928076
gapA_3_216_W_MM10	-0.4477071713920369	6.0	0.02254114437460642	0.05521430193619316	0.6177812518288899	0.01924393562519461
gapA_3_216_W_MM11	-0.4641596332094851	6.0	0.016376677965075075	0.04011450469631468	0.6037353759483547	0.013981177320769922
gapA_3_216_W_MM13	-0.4230838741026299	6.0	0.025636794364932085	0.06279706483474272	0.6388027731874588	0.02188676902095922
gapA_3_216_W_MM16	-0.37810392794346226	5.0	0.020730286534964393	0.04635432988522896	0.6772032720231288	0.01769796124548619
gapA_3_216_W_MM19	-0.22656448567033227	6.0	0.017025610995641267	0.04170405949843977	0.8065762631773513	0.014535187590068697
gapA_3_216_W_MM2	-0.47153002359233404	5.0	0.036277583879019956	0.08111914361293913	0.5974430903526028	0.030971075700660714
gapA_3_216_W_MM20	-0.1963933585124349	5.0	0.006649523909056718	0.01486878747866095	0.8323341048874742	0.005676863956749055
gapA_3_216_W_MM3	-0.3743188768388895	6.0	0.026220647330827466	0.06422720668599699	0.6804346642978053	0.022385218820292704
gapA_3_216_W_MM4	-0.5074512817771347	6.0	0.024338631257644606	0.0596172276189825	0.5667762187600921	0.02077849488667055
gapA_3_216_W_MM5	-0.5849127460429704	5.0	0.01662716002172238	0.03717946008133812	0.5006454399942921	0.014195020082844475
gapA_3_216_W_MM6	-0.4762972840960427	6.0	0.03267996005219953	0.08004922694242675	0.5933731614830974	0.027899694754935884
gapA_3_216_W_MM7	-0.39251167723768016	6.0	0.011907921841350469	0.029168332408251747	0.6649030180824185	0.010166089065245094
gapA_3_216_W_MM8	-0.4599265450576415	6.0	0.026708532047734712	0.06542227529572196	0.607349268594445	0.022801738138418196
gapA_3_216_W_MM9	-0.3528447801409145	6.0	0.03544197407094686	0.08681475195077168	0.6987676347804652	0.030257694823137248
gcvH_1_62_B_MM10	0.022071134978877183	6.0	0.008367237909168422	0.020495463433934612	1.018842676913377	0.007143319123855997
gcvH_1_62_B_MM11	0.010135891500378769	6.0	0.008973379705690876	0.021980201547188532	1.0086532626869196	0.00766079745229253
gcvH_1_62_B_MM12	-0.012890790816003438	6.0	0.0022892054822382527	0.005607385347865619	0.9889948112439011	0.0019543516602761085
gcvH_1_62_B_MM13	-0.1404959990494917	5.0	0.006758479936427034	0.015112420562419307	0.8800550710126478	0.005769882427410792
gcvH_1_62_B_MM14	0.0056202680399016205	6.0	0.006058782960398911	0.01484092671524663	1.0047981626202638	0.0051725337152044425
gcvH_1_62_B_MM2	0.010406545580123225	6.0	0.007717265203569778	0.018903361958481704	1.0088843268068568	0.0065884212581218725
gcvH_1_62_B_MM3	0.02111505263484973	5.0	0.008453117781793324	0.01890174598190211	1.01802644563536	0.007216636907231508
gcvH_1_62_B_MM4	0.019834370524781257	6.0	0.007430636056982822	0.01820126680393426	1.0169330954632072	0.006343718826268513
gcvH_1_62_B_MM5	0.015721604669127972	5.0	0.006017382211273109	0.013455275671004675	1.013421924954187	0.00513718886590259
gcvH_1_62_B_MM6	0.023636065691644653	5.0	0.010399679693088028	0.02325439073796898	1.020178697187854	0.008878465228317586
gcvH_1_62_B_MM7	-0.019898038677719544	6.0	0.0069194465901463885	0.016949113448299614	0.9830125494509925	0.0059073036634624924
gcvH_1_62_B_MM8	-0.007019623376531513	6.0	0.009353866338250217	0.022912199650908748	0.9940071729222734	0.007985628354465698
gcvH_1_62_B_MM9	0.022736055348590013	5.0	0.006942312439824225	0.015523482536489386	1.019410335971763	0.005926824808081546
gcvH_1_62_C	-0.0017769021019202926	5.0	0.013467283468437478	0.030113761307685345	0.9984830144781758	0.011497354872755147
gcvH_1_62_D_MM2-8	-0.014312232147254945	6.0	0.007121129904532306	0.017443134658178434	0.9877812914234785	0.006079485725482858
gcvH_1_62_D_MM3-10	-0.015361902009955472	6.0	0.017017837213644124	0.04168501769917514	0.98688516215294	0.014528550919018142
gcvH_1_62_D_MM4-6	0.0536861084656135	6.0	0.013843787913229343	0.03391021649472101	1.045833166147649	0.01181878608218108
gcvH_1_62_D_MM7-9	0.02682586012155324	4.0	0.010695994644267454	0.021391989288534908	1.022901904033373	0.009131436672469436
gcvH_1_62_D_MM9-19	0.007316544077564961	5.0	0.01091173362642013	0.024399378141045706	1.0062463156655956	0.009315618407673091
gcvH_1_62_W_MM1	0.005614396241877686	6.0	0.004092097643658724	0.010023551204609255	1.0047931497202398	0.003493525542354103
gcvH_1_62_W_MM10	-0.014241635481606653	6.0	0.0069085467642657035	0.016922414436606754	0.9878415615529142	0.005897998210993538
gcvH_1_62_W_MM11	0.023583141955296746	4.0	0.004154448849541107	0.008308897699082215	1.020133514877746	0.003546756317695996
gcvH_1_62_W_MM13	-0.013316435303020577	6.0	0.011281799056058164	0.02763465106795541	0.9886314279581525	0.009631552469702657
gcvH_1_62_W_MM16	-0.02569524287370273	5.0	0.008412452632943814	0.018810815944759456	0.9780633320332961	0.007181920058182331
gcvH_1_62_W_MM19	0.020560761345477328	6.0	0.006771921582864245	0.01658775245615799	1.0175532333745705	0.005781357895312311
gcvH_1_62_W_MM2	-0.004791060900995293	6.0	0.009660369175927238	0.023662975207932552	0.9959097521393365	0.00824729745072688
gcvH_1_62_W_MM20	-0.006706817830677554	6.0	0.005932610140752622	0.014531867687705011	0.9942742227972745	0.005064816840738309
gcvH_1_62_W_MM3	-0.00935141454485978	6.0	0.012955750864787174	0.03173497885335047	0.9920164648025358	0.011060646765516182
gcvH_1_62_W_MM4	0.006907895079192659	6.0	0.008643350796988712	0.021171799120500656	1.0058974418512372	0.007379043564026218
gcvH_1_62_W_MM5	0.006232406128774118	6.0	0.006392157194738186	0.01565752348276888	1.005320760132627	0.005457143591176437
gcvH_1_62_W_MM6	0.024872931482358532	5.0	0.007317819947545208	0.01636314284981503	1.0212346402783175	0.006247404907532953
gcvH_1_62_W_MM7	0.030720556132904517	3.0	0.011595987352253541	0.02008483925802923	1.0262269028921969	0.009899782833063656
gcvH_1_62_W_MM8	0.003827119778429267	6.0	0.003914289941677427	0.00958801306241822	1.0032673073479343	0.003341726684508776
gcvH_1_62_W_MM9	0.00852274762771102	5.0	0.0071214298439947425	0.015924001228167967	1.0072760816386153	0.006079741791262422
gcvH_2_89_C	-0.16603756281706397	3.0	0.02206967846124497	0.03822580440158481	0.8582496027213535	0.018841433448045952
gcvH_3_217_B_MM10	-0.01789128023667333	6.0	0.007554214450674843	0.018503970811712487	0.9847257690468135	0.006449220774765559
gcvH_3_217_B_MM11	-0.005830898776610758	5.0	0.01006639468888632	0.02250914281269266	0.9950220166807267	0.008593931530333481
gcvH_3_217_B_MM12	-0.02167027613054636	5.0	0.007614388987616967	0.017026291383437343	0.9814995462561246	0.006500593273692218
gcvH_3_217_B_MM13	-0.026156820308253635	5.0	0.01160195448272784	0.02594275889523786	0.9776692718964671	0.009904877120771777
gcvH_3_217_B_MM14	0.021235879759356563	5.0	0.0065973027726829786	0.014752017467866984	1.0181295987569206	0.005632281473714925
gcvH_3_217_B_MM2	0.005142526706265451	6.0	0.00512114827241299	0.012544200164547409	1.0043903029607362	0.004372051660004192
gcvH_3_217_B_MM3	0.007857262705763068	6.0	0.0081133658517561	0.01987360643332387	1.006707940607944	0.006926582233807852
gcvH_3_217_B_MM4	-0.0013917949589931891	5.0	0.006809915044952779	0.01522743296151295	0.9988117900249772	0.005813793858919984
gcvH_3_217_B_MM5	0.03894551721411474	5.0	0.006808562253332182	0.015224408027489904	1.033248756749131	0.0058126389470650915
gcvH_3_217_B_MM6	0.0089874619121772	6.0	0.007965912248064404	0.019512420343544643	1.0076728197822409	0.0068006974246788785
gcvH_3_217_B_MM7	-0.006053942749705905	6.0	0.006675338670028432	0.016351173601838544	0.9948315984930561	0.005698902660288841
gcvH_3_217_B_MM8	-0.005111130697846272	5.0	0.007584996593470457	0.01696056799210428	0.9956365005925736	0.006475500255723575
gcvH_3_217_B_MM9	0.00678618409227277	6.0	0.008815642639680854	0.021593826221940268	1.00579353415435	0.007526133395598784
gcvH_3_217_C	-0.014119261296767138	5.0	0.008775522072440381	0.019622663892026528	0.9879460354383612	0.007491881469414782
gcvH_3_217_D_MM2-8	-0.5376075057652184	6.0	0.011640976570444429	0.02851445270528292	0.5410311002567302	0.00993819124766343
gcvH_3_217_D_MM3-10	0.010063921443279661	6.0	0.00759265287694963	0.018598125342601305	1.0085918200590414	0.006482036615366763
gcvH_3_217_D_MM4-6	0.04802817063365718	4.0	0.00920246779367494	0.01840493558734988	1.0410028438889363	0.007856375651180724
gcvH_3_217_D_MM7-9	-0.03566411166412762	6.0	0.00771298782074705	0.018892884553131477	0.9695526607882698	0.006584769550013493
gcvH_3_217_D_MM9-19	-0.04774288324896823	3.0	0.010377620539151712	0.017974566035481088	0.9592407130474108	0.00885963277991825
gcvH_3_217_W_MM1	-0.029309479276111234	6.0	0.007049350830981796	0.01726731255376998	0.9749777685185822	0.006018206145010526
gcvH_3_217_W_MM10	-0.016650479736578013	6.0	0.01029360450668997	0.025214078655403777	0.985785071296545	0.00878790620324988
gcvH_3_217_W_MM11	-0.035680496325155284	6.0	0.005674241243830968	0.013898995724841216	0.9695386727956099	0.00484424088694982
gcvH_3_217_W_MM13	-0.026578918450838235	5.0	0.010817124064632436	0.024187824729566956	0.9773089162131698	0.009234847871523146
gcvH_3_217_W_MM16	-0.031020007237142846	6.0	0.006811000113770562	0.016683474916776048	0.9735174482517783	0.005814720209158964
gcvH_3_217_W_MM19	-0.03495310945689904	6.0	0.006509290016947943	0.015944439129314925	0.9701596610575504	0.005557142794976456
gcvH_3_217_W_MM2	-0.6118141236321125	5.0	0.009626704709967633	0.021525966130805027	0.4776790648204699	0.008218557258790884
gcvH_3_217_W_MM20	-0.044101774476010595	5.0	0.015370194538884201	0.03436879981634111	0.9623492181732669	0.013121917385268947
gcvH_3_217_W_MM3	0.0084910989037905	6.0	0.007460512062505361	0.018274447773017052	1.0072490623357964	0.006369224715297882
gcvH_3_217_W_MM4	0.011261828914816205	5.0	0.012189839602519655	0.027257309986052965	1.0096145034634012	0.010406769270179611
gcvH_3_217_W_MM5	-0.007385576335801193	6.0	0.00880895509896335	0.0215774451595483	0.993694749778488	0.00752042407574706
gcvH_3_217_W_MM6	0.04838870589281853	5.0	0.004344304092948081	0.009714159266762473	1.0413106418073832	0.0037088404613185065
gcvH_3_217_W_MM7	-0.03055806289378659	5.0	0.00969120765206231	0.02167019909407746	0.9739118216277809	0.008273625024857987
gcvH_3_217_W_MM8	-0.009030240938038612	6.0	0.005961823300909408	0.014603425023863343	0.992290658699326	0.005089756842191785
gcvH_3_217_W_MM9	-0.023784542053015695	6.0	0.015465076654467225	0.03788154663647305	0.9796945448493469	0.013202920607373277
glnS_1_17_B_MM10	-0.1671116160465028	5.0	0.01179207942246318	0.02636789118470413	0.8573326567641361	0.010067191510858052
glnS_1_17_B_MM11	-0.14134810320249322	5.0	0.007167736896097472	0.016027546944507295	0.8793276085025902	0.0061192752734516125
glnS_1_17_B_MM12	-0.12876995786067014	4.0	0.008634084713616003	0.017268169427232007	0.8900658840408572	0.0073711328781728876
glnS_1_17_B_MM13	-0.09220886730426062	5.0	0.01086646669748076	0.024298158210804624	0.9212789964437514	0.009276972904499754
glnS_1_17_B_MM14	-0.11896115840296537	4.0	0.008097879420977484	0.01619575884195497	0.8984399001150883	0.006913361082653545
glnS_1_17_B_MM2	-0.5366603984792456	6.0	0.04527713524275303	0.11090587835973027	0.5418396693044466	0.03865421654839931
glnS_1_17_B_MM3	-0.5445333060627374	5.0	0.021247105726072357	0.04750997272862282	0.5351183722752461	0.018139182643932623
glnS_1_17_B_MM4	-0.44734617030989243	6.0	0.04900855967994801	0.12004596424460987	0.6180894474320039	0.041839826403263294
glnS_1_17_B_MM5	-0.5262044617121189	6.0	0.03443158373435974	0.08433981118509429	0.5507661625961701	0.029395099461053252
glnS_1_17_B_MM6	-0.5172171074020087	6.0	0.025859238673485982	0.06334193988688598	0.5584388905158498	0.022076675260095175
glnS_1_17_B_MM7	-0.43337901027433134	6.0	0.02022806436508528	0.0495484361786343	0.6300135593636911	0.017269201687138875
glnS_1_17_B_MM8	-0.43274456136308687	6.0	0.01800296668990236	0.04409808224658305	0.6305552041800571	0.015369580456318472
glnS_1_17_B_MM9	-0.4687726162435977	6.0	0.032346784213726366	0.07923311614354356	0.5997971575920328	0.027615254254449547
glnS_1_17_C	-0.589635678880371	6.0	0.062356823435329396	0.15274239939738105	0.49661335475608903	0.05323557118656971
glnS_1_17_D_MM2-8	-0.5151842989329554	6.0	0.03281307110936089	0.08037528111159452	0.5601743496685307	0.02801333497534548
glnS_1_17_D_MM3-10	-0.20183052530632395	5.0	0.01875321205176619	0.04193345694421751	0.8276922603552631	0.01601008358281781
glnS_1_17_D_MM4-6	-0.46563140265467623	6.0	0.023390128886360727	0.05729388078951712	0.6024788897652356	0.019968734819923714
glnS_1_17_D_MM7-9	-0.5472773838741656	6.0	0.030577626799347078	0.07489958320365268	0.5327756847933657	0.026104880565015014
glnS_1_17_D_MM9-19	-0.3036000996304372	6.0	0.013726240651752989	0.03362228568344243	0.740809043409855	0.011718433061270695
glnS_1_17_W_MM1	-0.6721673867594088	6.0	0.04904217547069621	0.12012830577924313	0.42615398290401996	0.04186852503996061
glnS_1_17_W_MM10	-0.4643479804416985	6.0	0.015689710912705924	0.03843178594790645	0.6035745792313972	0.013394696461026418
glnS_1_17_W_MM11	-0.49987416201911117	6.0	0.04769755561983978	0.11683467324662766	0.5732449943654718	0.04072058962815471
glnS_1_17_W_MM13	-0.5107266239270071	6.0	0.02671593020880699	0.06544039701538397	0.563979977698186	0.022808054132542263
glnS_1_17_W_MM16	-0.4730487220272968	5.0	0.02388064105359276	0.05339873674210561	0.596146539723637	0.02038749725774483
glnS_1_17_W_MM19	-0.31424585508917124	5.0	0.015192365574342793	0.03397116216325812	0.7317204971796897	0.012970100375047184
glnS_1_17_W_MM2	-0.48279350889160266	6.0	0.037187741555208084	0.09109099149675394	0.5878271727925949	0.03174809994744529
glnS_1_17_W_MM20	-0.5043120305242023	6.0	0.03922119314843765	0.09607191031681589	0.5694562756382514	0.03348410815123209
glnS_1_17_W_MM3	-0.4672081409123439	6.0	0.04226925160406188	0.10353809823927096	0.6011327890959847	0.03608631147006367
glnS_1_17_W_MM4	-0.4924269084227832	6.0	0.050252164588362715	0.1230921617118465	0.5796028999984123	0.04290152284613196
glnS_1_17_W_MM5	-0.5593710280597682	6.0	0.06177972110522004	0.1513287931592419	0.5224510399433053	0.05274288457291733
glnS_1_17_W_MM6	-0.5149760551558503	6.0	0.024597722746834354	0.060251869564195204	0.5603521325607548	0.020999687735451564
glnS_1_17_W_MM7	-0.5146269196957658	4.0	0.010723014334913003	0.021446028669826006	0.5606501981871791	0.009154504054442349
glnS_1_17_W_MM8	-0.5865945431870128	6.0	0.06352378402788486	0.15560085739907784	0.49920964794058226	0.05423183447059246
glnS_1_17_W_MM9	-0.5060210558599757	6.0	0.020610623450560323	0.05048551073451394	0.5679972382000057	0.01759580189391492
glnS_2_62_C	-0.5825396567538169	6.0	0.07426755840102367	0.1819176225248581	0.5026714053469987	0.0634040618860388
glnS_3_321_B_MM10	-0.1751335062727072	6.0	0.010923121009246327	0.02675607287132831	0.8504841695471621	0.009325340099633577
glnS_3_321_B_MM11	0.022842798645579747	4.0	0.009300653431079171	0.018601306862158343	1.019501465379461	0.0079401991720333
glnS_3_321_B_MM12	0.04552183195248339	5.0	0.009508006270181207	0.02126054835061941	1.0388631202159102	0.00811722144832359
glnS_3_321_B_MM13	0.010672882591894368	4.0	0.014822419322274828	0.029644838644549656	1.0091117053384857	0.012654268057873525
glnS_3_321_B_MM14	0.027609953870573717	3.0	0.013229029692752765	0.02291335156268508	1.023571304369909	0.011293951698296032
glnS_3_321_B_MM2	-0.41912588673644174	6.0	0.017786952426388506	0.04356895752381101	0.6421818054501715	0.015185163706569626
glnS_3_321_B_MM3	-0.440405578882834	6.0	0.06085018703081735	0.14905190897842505	0.62401480296868	0.05194931821302206
glnS_3_321_B_MM4	-0.4378889800355772	6.0	0.025783707917379915	0.06315692807453951	0.6261632860006954	0.02201219277490845
glnS_3_321_B_MM5	-0.4640481492659139	6.0	0.045691711106927956	0.11192137768663223	0.6038305525639547	0.039008150275514304
glnS_3_321_B_MM6	-0.504023197598572	6.0	0.03937343377787955	0.09644482217706866	0.5697028594910892	0.033614079763313126
glnS_3_321_B_MM7	-0.45355544772689055	6.0	0.03736490820637406	0.09152495939154824	0.6127884328559072	0.031899351524264534
glnS_3_321_B_MM8	-0.5094003585372086	6.0	0.024736722628451203	0.060592348348463755	0.5651122434500507	0.021118355391773296
glnS_3_321_B_MM9	-0.3976684968568947	6.0	0.027712524592575703	0.06788154473614075	0.6605005129063858	0.02365887154655434
glnS_3_321_C	-0.4200499995917317	6.0	0.0412669975809312	0.10108308728994919	0.6413928673198763	0.03523066228115438
glnS_3_321_D_MM2-8	-0.5065757836039618	6.0	0.01338859034021634	0.03279521470868586	0.5675236533270565	0.011430172591835163
glnS_3_321_D_MM3-10	-0.550663539920897	6.0	0.04685152307334783	0.1147623252019349	0.5298848391514039	0.039998310599595195
glnS_3_321_D_MM4-6	-0.4605077582495804	5.0	0.018179464569521464	0.040650518571998945	0.606853072435798	0.015520261086233594
glnS_3_321_D_MM7-9	-0.5108624317035363	6.0	0.03175099304517453	0.07777373178733503	0.5638640352213757	0.02710661251456578
glnS_3_321_D_MM9-19
glnS_3_321_W_MM1	-0.5558339792482593	6.0	0.050472658261817245	0.12363225870332196	0.5254707064917584	0.04308976377956486
glnS_3_321_W_MM10	-0.4499210689945466	6.0	0.037799540623851054	0.09258958704003921	0.6158911923786934	0.03227040802980612
glnS_3_321_W_MM11	-0.4672428359531814	5.0	0.02555727502947849	0.05714780428557185	0.6011031690766416	0.021818881386374386
glnS_3_321_W_MM13	-0.476976744197326	6.0	0.05389572403210797	0.13201702319652128	0.5927930894942184	0.046012120170595784
glnS_3_321_W_MM16	-0.48752241580581607	6.0	0.043544202838752634	0.10666107821119472	0.5837899873364218	0.0371747690513607
glnS_3_321_W_MM19	-1.0258152640287503	5.0	0.19984743374924424	0.4468724469921958	0.12423599369027302	0.17061472505643147
glnS_3_321_W_MM2	-0.5322674348307893	6.0	0.045834074121941674	0.11227009443166001	0.5455900516386261	0.03912968912246916
glnS_3_321_W_MM20	-0.2600161054316483	5.0	0.015991256698854695	0.03575753702428799	0.778017783335021	0.013652133599099715
glnS_3_321_W_MM3	-0.5128498449172986	6.0	0.034769026877712335	0.08516637470350899	0.5621673311272665	0.0296831830658571
glnS_3_321_W_MM4	-0.47191980081375073	5.0	0.041818935148893	0.09350998173958003	0.5971103278436345	0.035701865111430774
glnS_3_321_W_MM5	-0.5347680499714563	6.0	0.02792358116661097	0.0683985256493871	0.5434552142944941	0.023839055793481237
glnS_3_321_W_MM6	-0.5925579996446358	6.0	0.04385195244663964	0.10741490771905948	0.494118496831882	0.03743750254636143
glnS_3_321_W_MM7	-0.4978882873792272	6.0	0.034994573249394374	0.0857188482274661	0.5749403849407918	0.02987573761344409
glnS_3_321_W_MM8	-0.5039271210556082	6.0	0.04032380024663122	0.09877273509416096	0.5697848824255579	0.03442543125643446
glnS_3_321_W_MM9	-0.4641581858645072	6.0	0.0391400291851419	0.09587310002123932	0.6037366115827625	0.03341481645695109
glyA_1_26_B_MM10	-0.31820269575097704	6.0	0.03664072313586876	0.0897510754894688	0.7283424438870306	0.03128109671670336
glyA_1_26_B_MM11	-0.31719950826642374	4.0	0.03132846502869223	0.06265693005738446	0.7291988899951746	0.026745889837229725
glyA_1_26_B_MM12	-0.009078249342217676	5.0	0.007676114108770263	0.017164312950255525	0.9922496727305509	0.006553289544928097
glyA_1_26_B_MM13	-0.04552953426499577	4.0	0.022569983720505508	0.045139967441011015	0.9611303041283161	0.019268556492118297
glyA_1_26_B_MM14	-0.06580496788544886	6.0	0.01256378033648782	0.0307748510648079	0.9438206621296401	0.010726011775907408
glyA_1_26_B_MM2	-0.7355764270332017	6.0	0.13106477223594584	0.3210418152321628	0.3720201080303513	0.11189325607091652
glyA_1_26_B_MM3	-0.5474855225585699	6.0	0.07923099226483128	0.19407550286323752	0.5325979916213943	0.06764146883253914
glyA_1_26_B_MM4	-0.5921520594647071	6.0	0.08741134075679201	0.21411318258668716	0.4944650580605581	0.07462523581236884
glyA_1_26_B_MM5	-0.5979214071814603	5.0	0.06254932073894183	0.1398645331187113	0.489539622412063	0.05339991092270638
glyA_1_26_B_MM6	-0.6153760289466598	6.0	0.05469566929484582	0.13397648091238565	0.47463817765710986	0.0466950533386717
glyA_1_26_B_MM7	-0.5575735585227655	5.0	0.07282160278505045	0.16283405405786083	0.5239855843960395	0.06216961361099805
glyA_1_26_B_MM8	-0.6321274409673381	5.0	0.14941133969805007	0.33409391217415285	0.46033708055219974	0.127556177052948
glyA_1_26_B_MM9	-0.7657506774673939	3.0	0.17840051238469884	0.3089987515466191	0.3462595999015694	0.15230495483186055
glyA_1_26_C	-0.7605061933438322	4.0	0.1109134558739176	0.2218269117478352	0.3507369464454686	0.09468957606296335
glyA_1_26_D_MM2-8	-0.49005960070887467	6.0	0.06930690690877121	0.16976655757706366	0.5816239294765254	0.05916903031934183
glyA_1_26_D_MM3-10
glyA_1_26_D_MM4-6	-0.7615039522173442	4.0	0.11672655073023196	0.2334531014604639	0.3498851348775979	0.09965235973263747
glyA_1_26_D_MM7-9
glyA_1_26_D_MM9-19	-0.3644198546260677	6.0	0.013582968089282227	0.03327134101124803	0.688885705782217	0.011596117711028316
glyA_1_26_W_MM1	-0.49856328120799764	5.0	0.05728983335824064	0.12810396180866113	0.574364125919848	0.04890975572500673
glyA_1_26_W_MM10	-0.4715581345560165	5.0	0.08626316009418468	0.19289028992454413	0.5974190913236948	0.0736450054216616
glyA_1_26_W_MM11
glyA_1_26_W_MM13	-0.5684876107566748	6.0	0.04510077817704689	0.11047389353621576	0.5146679865354814	0.03850365613482419
glyA_1_26_W_MM16	-0.617934964238022	5.0	0.05759901416158087	0.12879531110226788	0.4724535509497148	0.04917371106716443
glyA_1_26_W_MM19	-0.4240184229860519	6.0	0.015839777500683626	0.03879937251589231	0.6380049255603689	0.01352281203983389
glyA_1_26_W_MM2	-0.7037239839229658	6.0	0.07416541022617909	0.1816674116183323	0.3992133309888577	0.06331685544841202
glyA_1_26_W_MM20	-0.7415145990484541	4.0	0.011148781873299067	0.022297563746598133	0.3669505428790104	0.009517992392205238
glyA_1_26_W_MM3	-0.8633771101868397	5.0	0.16310715443657037	0.36471868493672777	0.26291348599766023	0.13924863475529917
glyA_1_26_W_MM4	-0.5094010364349009	5.0	0.07372163995667264	0.16484659835588467	0.5651116647119293	0.06293799773130436
glyA_1_26_W_MM5	-0.7608310349250917	5.0	0.15077249104119492	0.3371375391050899	0.350459621107666	0.12871822581091324
glyA_1_26_W_MM6	-0.8618074785664724	4.0	0.19226107534313067	0.38452215068626133	0.26425351955388227	0.16413806218738167
glyA_1_26_W_MM7	-0.5177769894801549	5.0	0.10702003857027927	0.23930408119779387	0.5579609052596228	0.0913656688687199
glyA_1_26_W_MM8	-1.033819561549859	5.0	0.10011802781747123	0.2238707159730806	0.11740252580322785	0.08547325061327993
glyA_1_26_W_MM9	-0.747227901240145	4.0	0.15116203013439436	0.3023240602687887	0.3620729546892979	0.1290507850238994
glyA_2_116_C	-0.1977807693838857	6.0	0.012430879958900395	0.03044931295309549	0.831149637717033	0.010612551417890376
glyA_3_279_B_MM10	0.005546419714246839	6.0	0.011144164606285794	0.027297516894984386	1.004735116467801	0.00951405051650935
glyA_3_279_B_MM11	-0.04299074820425988	4.0	0.01854623115716858	0.03709246231433716	0.9632977289363476	0.015833378844802435
glyA_3_279_B_MM12	-0.2511299743316933	6.0	0.011456036210238567	0.02806144318993204	0.7856040944824363	0.009780303062079063
glyA_3_279_B_MM13	-0.0429096200704651	5.0	0.009717346952201002	0.02172864834607184	0.9633669900420925	0.00829594079555698
glyA_3_279_B_MM14	-0.03160582026581852	6.0	0.011244859741553438	0.02754416859597064	0.9730173250980962	0.009600016458107409
glyA_3_279_B_MM2	-0.20729382869861346	5.0	0.018119427829955324	0.0405162723411816	0.8230281023588941	0.015469006228354287
glyA_3_279_B_MM3	-0.18339823822895684	4.0	0.003850138608935756	0.007700277217871512	0.843428362304974	0.0032869590960920188
glyA_3_279_B_MM4	-0.06559659529972568	5.0	0.006477429918179404	0.014483973616540049	0.9439985549889853	0.005529943036192035
glyA_3_279_B_MM5	-0.04066174118686954	4.0	0.012538070508515159	0.025076141017030318	0.9652860601571785	0.010704062656278943
glyA_3_279_B_MM6	-0.021315223398070716	5.0	0.010008830865615331	0.022380426190813943	0.9818026636051713	0.008544787862604927
glyA_3_279_B_MM7	-0.01974942616769067	5.0	0.01876606599594082	0.04196219923717097	0.9831394236472872	0.016021057314679673
glyA_3_279_B_MM8	-0.02612562381235384	6.0	0.009912132201023695	0.024279666155518385	0.9776959051209764	0.008462233807428382
glyA_3_279_B_MM9	-0.003094494309836789	6.0	0.012818190042237668	0.031398025029506636	0.9973581532374144	0.010943207669714386
glyA_3_279_C	-0.17872397776656385	5.0	0.015990832503991723	0.03575658849573867	0.8474188947259905	0.01365177145339407
glyA_3_279_D_MM2-8	-0.026093351116674556	6.0	0.007217341588183293	0.017678804190417428	0.9777234571240062	0.006161624032917549
glyA_3_279_D_MM3-10	-0.1637747240521072	5.0	0.007324578783157219	0.016378256065692234	0.8601814444592593	0.0062531750936094576
glyA_3_279_D_MM4-6	-0.02542439011098752	6.0	0.004278226088175894	0.010479470920294252	0.9782945657738273	0.0036524280250666108
glyA_3_279_D_MM7-9	-0.13684768006452153	4.0	0.012123929560701767	0.024247859121403533	0.8831697316758408	0.010350500228079592
glyA_3_279_D_MM9-19	-0.011464856840586636	5.0	0.008798501470076808	0.019674047387223576	0.9902121665463947	0.007511499552750396
glyA_3_279_W_MM1	-0.18220220899252415	6.0	0.005582492298720909	0.01367425762488295	0.8444494422133078	0.0047659125304105425
glyA_3_279_W_MM10	-0.19932640688767816	5.0	0.01851319717224488	0.04139676735799644	0.8298300885349438	0.015805176910208933
glyA_3_279_W_MM11	-0.10288959670259251	4.0	0.014470557648695868	0.028941115297391736	0.9121605920914343	0.012353874995179032
glyA_3_279_W_MM13	-0.15798509731935204	5.0	0.01646727877237817	0.03682195473947688	0.8651241928081214	0.014058525483505422
glyA_3_279_W_MM16	-0.07529697324808718	4.0	0.016384240235926356	0.03276848047185271	0.9357171010540811	0.013987633419494275
glyA_3_279_W_MM19	0.03642813994283291	4.0	0.015269792380451251	0.030539584760902502	1.0310996091571636	0.013036201565281968
glyA_3_279_W_MM2	-0.20578162850326262	5.0	0.0096565002089065	0.021592590891855855	0.8243191052790707	0.008243994417347307
glyA_3_279_W_MM20	0.10490618761615925	5.0	0.017466252290943653	0.039055727434711446	1.0895610217307437	0.014911374024070433
glyA_3_279_W_MM3	-0.14198566309186322	3.0	0.007818437128274212	0.013541930341953843	0.8787833077668181	0.006674794246721442
glyA_3_279_W_MM4	-0.05124168360872728	3.0	0.02639785209390361	0.04572242103732952	0.9562537001535817	0.022536502934197622
glyA_3_279_W_MM5	-0.037209974616750845	5.0	0.01235194487696413	0.02761978839922207	0.9682329191349061	0.0105451625750656
glyA_3_279_W_MM6	-0.10884471073881352	5.0	0.018864001620967262	0.04218118995214902	0.9070765631153884	0.016104667393746695
glyA_3_279_W_MM7	-0.15248522448140162	5.0	0.01093540527475382	0.02445230955585931	0.8698195710498536	0.009335827482647517
glyA_3_279_W_MM8	-0.08584682012652156	5.0	0.01592684868017975	0.03561351631623473	0.9267104343644802	0.013597146871517096
glyA_3_279_W_MM9	-0.16381292348896065	5.0	0.01870197134875688	0.04181887924907381	0.8601488326498715	0.015966338120133504
gpmA_1_60_B_MM10	-0.06757570475293599	4.0	0.02578739450439692	0.05157478900879384	0.9423089400218012	0.02201534010594244
gpmA_1_60_B_MM11	-0.09777928170055167	4.0	0.009803108092624494	0.01960621618524899	0.9165233951190627	0.008369157214298886
gpmA_1_60_B_MM12	-0.09560531770099671	5.0	0.01900640694624086	0.042499617939818754	0.9183793622591362	0.016226242362022806
gpmA_1_60_B_MM13	-0.09015119968593756	4.0	0.044422499436648166	0.08884499887329633	0.923035678470493	0.03792459270311681
gpmA_1_60_B_MM14	-0.08884262772899558	5.0	0.01796211495059585	0.0401645100491976	0.9241528388986342	0.015334704310355034
gpmA_1_60_B_MM2	-0.002261736510767336	6.0	0.01282395353993394	0.03141214265799621	0.9980690992839125	0.010948128111054887
gpmA_1_60_B_MM3	-0.0835882923988747	6.0	0.019409542532853038	0.047543475346337336	0.9286385956626049	0.016570409239625057
gpmA_1_60_B_MM4
gpmA_1_60_B_MM5	-0.04774296567319966	3.0	0.014728191520577536	0.02550997601724541	0.9592406426797943	0.012573823439808389
gpmA_1_60_B_MM6	-0.015874454508390666	4.0	0.004843392892803899	0.009686785785607797	0.9864475833361551	0.004134924983739684
gpmA_1_60_B_MM7	-0.00749298606967469	5.0	0.013052257947009913	0.029185736029376012	0.9936030514170461	0.011143037262059114
gpmA_1_60_B_MM8	-0.11830341793061758	5.0	0.021912966752848498	0.04899888324806208	0.8990014295165062	0.018707644764650918
gpmA_1_60_B_MM9	-0.034637360255765554	6.0	0.009868788186357185	0.024173495436181726	0.970429224004282	0.008425229943999005
gpmA_1_60_C	-0.03872180090603062	3.0	0.022864215524797813	0.03960198296415491	0.9669422354276427	0.019519749501957877
gpmA_1_60_D_MM2-8
gpmA_1_60_D_MM3-10	-0.07511002793545805	4.0	0.018063753985272008	0.036127507970544016	0.9358767009174191	0.015421476082356032
gpmA_1_60_D_MM4-6	-0.09487390936257406	4.0	0.009195605457735533	0.018391210915471065	0.9190037837501849	0.007850517104300327
gpmA_1_60_D_MM7-9	-0.07968761417557804	5.0	0.017500256587022513	0.0391317633522708	0.9319687016845637	0.014940404337431932
gpmA_1_60_D_MM9-19	-0.029090776868431655	5.0	0.00706382992349117	0.015795203890423395	0.9751644802038684	0.006030567306428556
gpmA_1_60_W_MM1	-0.13596942787855817	6.0	0.009884389633063602	0.02421171101986167	0.8839195174120258	0.0084385492871117
gpmA_1_60_W_MM10	-0.03243903815471659	5.0	0.010293062635147928	0.023015987748853883	0.9723059862614674	0.008787443594036307
gpmA_1_60_W_MM11	-0.035014107027050115	5.0	0.01710559213096055	0.038249266800213275	0.9701075859147017	0.014603469474685354
gpmA_1_60_W_MM13	-0.10807316864977393	4.0	0.025636261943244924	0.05127252388648985	0.9077352477875975	0.02188631447932181
gpmA_1_60_W_MM16	0.0022717826748105655	6.0	0.008471669967173986	0.02075126868883698	1.0019394773762125	0.007232475369345008
gpmA_1_60_W_MM19	0.01932459254260869	5.0	0.009757773018019415	0.021819043777304693	1.016497885319967	0.008330453533475727
gpmA_1_60_W_MM2	-0.032401319889128706	3.0	0.01972918096927317	0.03417194383050212	0.9723381872829775	0.01684329252325889
gpmA_1_60_W_MM20	0.07174634023220017	4.0	0.013471712082584231	0.026943424165168463	1.0612516352243042	0.011501135690806468
gpmA_1_60_W_MM3	-0.08721329247480955	5.0	0.016663228953298623	0.037260112664218394	0.9255438429320735	0.014225813026884384
gpmA_1_60_W_MM4	-0.07297225640778238	5.0	0.017682541065686383	0.039539363837806325	0.9377017696440233	0.015096025130883371
gpmA_1_60_W_MM5	-0.04836396325229539	5.0	0.00666985026463256	0.014914238591463368	0.9587104816002625	0.005694217072087644
gpmA_1_60_W_MM6	-0.055445256049697765	5.0	0.024493313522460623	0.054768714030436774	0.9526650058040167	0.020910550983601995
gpmA_1_60_W_MM7	-0.13825336786308037	6.0	0.009992993358764326	0.024477734731993633	0.8819696610381201	0.008531266989075203
gpmA_1_60_W_MM8	-0.1117895384233936	5.0	0.009573411243169532	0.021406798316287844	0.904562490473487	0.008173059300601082
gpmA_1_60_W_MM9	-0.09257494372463958	4.0	0.025087586721258374	0.05017517344251675	0.9209664678981463	0.02141789679494979
gpmA_3_251_B_MM10	-0.015455883248113164	6.0	0.004700683126627744	0.011514275102748616	0.9868049280323016	0.004013090106692611
gpmA_3_251_B_MM11	-0.1821505994473737	3.0	0.0045472405468006604	0.007876051661296027	0.8444935025657023	0.0038820923596712717
gpmA_3_251_B_MM12	-0.12886644523796273	5.0	0.027061829363650185	0.060512090052621696	0.8899835103669035	0.02310335684468453
gpmA_3_251_B_MM13	-0.1961480742710625	6.0	0.01824157842543513	0.04468255924527826	0.8325435101453617	0.015573289230003515
gpmA_3_251_B_MM14	0.0015876255657472	5.0	0.008376779797707167	0.018731049060220162	1.0013553954349617	0.007151465271439757
gpmA_3_251_B_MM2	-0.04207394641422603	4.0	0.026215489362546772	0.052430978725093544	0.9640804254283832	0.022380815334475796
gpmA_3_251_B_MM3	-0.10127227230261793	5.0	0.005614256335608974	0.012553858809530541	0.9135413421598838	0.004793030278778228
gpmA_3_251_B_MM4	-0.01756920767865709	6.0	0.01583934464617737	0.03879831224321911	0.9850007304005985	0.013522442501175382
gpmA_3_251_B_MM5	-0.025694810236991134	3.0	0.017406478789598678	0.03014890564445492	0.978063701386018	0.014860343899208138
gpmA_3_251_B_MM6	-0.174248904323694	4.0	0.028123616952461586	0.05624723390492317	0.8512393762340023	0.024009831319411545
gpmA_3_251_B_MM7	-0.07496223395427677	3.0	0.03122779456899174	0.05408812680181714	0.9360028763152772	0.02665994496177711
gpmA_3_251_B_MM8	-0.02807445241803679	6.0	0.016320053549409227	0.0399758037709501	0.9760321416665111	0.013932835648680045
gpmA_3_251_B_MM9	-0.11956678504420189	5.0	0.00849071318891426	0.018985811867866298	0.8979228615875329	0.007248733041412402
gpmA_3_251_C	-0.05766708195001417	4.0	0.013688652496845793	0.027377304993691585	0.9507681777687796	0.011686343118485057
gpmA_3_251_D_MM2-8	-0.002551347740545257	4.0	0.01733900187138493	0.03467800374276986	0.9978218509734649	0.01480273717575559
gpmA_3_251_D_MM3-10	-0.08507790679639321	3.0	0.01221161005450257	0.021151129056617396	0.927366874799821	0.010425355246540358
gpmA_3_251_D_MM4-6	0.04752976051137646	4.0	0.01008260165180355	0.0201652033036071	1.040577338770442	0.008607767817696533
gpmA_3_251_D_MM7-9	-0.12232151092455229	3.0	0.023777488800669145	0.04118381867915893	0.895571083584361	0.02029943361368725
gpmA_3_251_D_MM9-19	-0.3337207775325343	6.0	0.009247791180599724	0.022652369640279762	0.7150942714842482	0.007895069353940505
gpmA_3_251_W_MM1	-0.023246859241390784	4.0	0.005915927795343397	0.011831855590686793	0.9801535780395756	0.00505057470751751
gpmA_3_251_W_MM10	-0.08045467442433267	5.0	0.017527871992505828	0.03919351327615772	0.931313843270884	0.01496398029597924
gpmA_3_251_W_MM11
gpmA_3_251_W_MM13	-0.06179565826587862	6.0	0.01597566390017812	0.03913222485763781	0.9472435094766188	0.0136388216390252
gpmA_3_251_W_MM16	-0.0587735885451814	4.0	0.01991268352143431	0.03982536704286862	0.9498235255660176	0.01699995321635245
gpmA_3_251_W_MM19	-0.23139704428249952	6.0	0.014381792643255542	0.035228053562489016	0.8024505876884754	0.012278094102156226
gpmA_3_251_W_MM2	-0.05044420279137518	5.0	0.009772624511277755	0.021852252725797723	0.9569345293633329	0.008343132622675983
gpmA_3_251_W_MM20	-0.08003140669627463	3.0	0.01092019973135688	0.018914340763510118	0.9316751974583913	0.009322846132037542
gpmA_3_251_W_MM3	-0.08054561963490126	4.0	0.016733201676569005	0.03346640335313801	0.9312362010825143	0.014285550481192682
gpmA_3_251_W_MM4	-0.145484368694512	3.0	0.018764588708022178	0.03250122102542765	0.8757963757694911	0.016019796117238503
gpmA_3_251_W_MM5	-0.06563282638721223	4.0	0.016921602534192472	0.033843205068384945	0.9439676236084115	0.014446392979496443
gpmA_3_251_W_MM6	-0.012615874034113694	5.0	0.013885814243736734	0.03104962457193017	0.9892295145386872	0.011854665005868667
gpmA_3_251_W_MM7	-0.027440784012620373	4.0	0.005640576938381186	0.011281153876762371	0.9765731201456379	0.004815500832045051
gpmA_3_251_W_MM8	-0.03334040513973676	6.0	0.004319248735574368	0.010579955474318626	0.9715364668463863	0.0036874500795192064
gpmA_3_251_W_MM9	-0.15805016965058558	3.0	0.0107306157059208	0.0185859715991514	0.8650686389403838	0.009160993533942868
[truncated: 3,976 more rows]
