# Supplementary material for: A simplified strategy for titrating gene expression reveals new relationships between genotype, environment, and bacterial growth
Source: Nucleic Acids Res. 2020 Nov 22;49(1):e6. doi: 10.1093/nar/gkaa1073 (PMC7797047; doi:10.1093/nar/gkaa1073)
Supplement: gkaa1073_Supplemental_Files [file gkaa1073_supplemental_files.zip › 20200923_primers_TableS2.xlsx]

## Sheet: Sheet1
Primer name	Sequence
GG_F	gtactgGGTCTCTAGGTTTGACAGCTAGCTCAGTCCTAG
GG_R	gtactgGGTCTCTCCACCTTCAAAAAAAGCACCGACTCG
TruSeq_F	TGACTGGAGTTCAGACGTGtgctcttccgatctNNNNCTTCACCTCGAGAGGTTTGACAG
TruSeq_R	CACTCTTTCCCTACACGACgctcttccgatctNNNNCCATTATTAGTACAGCGAGGCAAC
qPCR_purC_F	GATACGTCAGCAGGGGATGG
qPCR_purC_R	TCAACCGGCACCATATCCAG
qPCR_serC_F	tgacgccaaagtgactgttg
qPCR_serC_R	atcggacgggaaagaatggt
qPCR_dapA_F	gcggtcatggggttatttcc
qPCR_dapA_R	tgtgtaatggcatcagacgc
qPCR_dapB_F	tcttctttactgggcagcga
qPCR_dapB_R	cttttaccgcatcgaggctg
qPCR_hcaT_F	CTTTTCCGCCGTTGTAGTGC
qPCR_hcaT_R	GGATGACTTCGCTACCCTGG
qPCR_glyA_F	aactgtggcaggctatggag
qPCR_glyA_R	tagtagcgtttgcccggata
qPCR_metK_F	aaccggcatggttttagttg
qPCR_metK_F	ggagactgtttgccgatagc
qPCR_topA_F	GGTGGGGTATATGGTTTCGC
qPCR_topA_R	ACGAACGCTTTAATTTCACGC
qPCR_ispA_F	aactcgaagcctgcgttaag
qPCR_ispA_R	gtccagcgtgtttgtgctaa
qPCR_mukF_F	gagcgtctggatggtgagat
qPCR_mukF_R	cagacggtaaattgcgttcc
qPCR_ribB_F	cggtgtaatggtgcttgatg
qPCR_ribB_R	tcagctgcttcaatggtcac
qPCR_tadA_F	gacgccacgttgtatgtcac
qPCR_tadA_R	tcatccgccagtattccttc
