# Supplementary material for: A simplified strategy for titrating gene expression reveals new relationships between genotype, environment, and bacterial growth
Source: Nucleic Acids Res. 2020 Nov 22;49(1):e6. doi: 10.1093/nar/gkaa1073 (PMC7797047; doi:10.1093/nar/gkaa1073)
Supplement: gkaa1073_Supplemental_Files [file gkaa1073_supplemental_files.zip › 20200923_sgRNA_Library_TableS1.csv]

	Gene	SG #	PAM loc.	Mut. type	Mut. loc.	H.R. seq
acpS_1_63_B_MM10	acpS	1	63	Comp	-20 to -11	CACGGTCCGCATCACCGGAT
acpS_1_63_B_MM11	acpS	1	63	Comp	-20 to -10	CACGGTCCGCTTCACCGGAT
acpS_1_63_B_MM12	acpS	1	63	Comp	-20 to -9	CACGGTCCGCTACACCGGAT
acpS_1_63_B_MM13	acpS	1	63	Comp	-20 to -8	CACGGTCCGCTAGACCGGAT
acpS_1_63_B_MM14	acpS	1	63	Comp	-20 to -7	CACGGTCCGCTAGTCCGGAT
acpS_1_63_B_MM2	acpS	1	63	Comp	-20 to -19	CAGCCAGGCGATCACCGGAT
acpS_1_63_B_MM3	acpS	1	63	Comp	-20 to -18	CACCCAGGCGATCACCGGAT
acpS_1_63_B_MM4	acpS	1	63	Comp	-20 to -17	CACGCAGGCGATCACCGGAT
acpS_1_63_B_MM5	acpS	1	63	Comp	-20 to -16	CACGGAGGCGATCACCGGAT
acpS_1_63_B_MM6	acpS	1	63	Comp	-20 to -15	CACGGTGGCGATCACCGGAT
acpS_1_63_B_MM7	acpS	1	63	Comp	-20 to -14	CACGGTCGCGATCACCGGAT
acpS_1_63_B_MM8	acpS	1	63	Comp	-20 to -13	CACGGTCCCGATCACCGGAT
acpS_1_63_B_MM9	acpS	1	63	Comp	-20 to -12	CACGGTCCGGATCACCGGAT
acpS_1_63_C	acpS	1	63	Parent		GTGCCAGGCGATCACCGGAT
acpS_1_63_D_MM2-8	acpS	1	63	Double	-19|-13	GAGCCAGCCGATCACCGGAT
acpS_1_63_D_MM3-10	acpS	1	63	Double	-18|-11	GTCCCAGGCCATCACCGGAT
acpS_1_63_D_MM4-6	acpS	1	63	Double	-17|-15	GTGGCTGGCGATCACCGGAT
acpS_1_63_D_MM7-9	acpS	1	63	Double	-14|-12	GTGCCACGGGATCACCGGAT
acpS_1_63_D_MM9-19	acpS	1	63	Double	-12|-2	GTGCCAGGGGATCACCGGTT
acpS_1_63_W_MM1	acpS	1	63	Single	-20	CTGCCAGGCGATCACCGGAT
acpS_1_63_W_MM10	acpS	1	63	Single	-11	GTGCCAGGCCATCACCGGAT
acpS_1_63_W_MM11	acpS	1	63	Single	-10	GTGCCAGGCGTTCACCGGAT
acpS_1_63_W_MM13	acpS	1	63	Single	-8	GTGCCAGGCGATGACCGGAT
acpS_1_63_W_MM16	acpS	1	63	Single	-5	GTGCCAGGCGATCACGGGAT
acpS_1_63_W_MM19	acpS	1	63	Single	-2	GTGCCAGGCGATCACCGGTT
acpS_1_63_W_MM2	acpS	1	63	Single	-19	GAGCCAGGCGATCACCGGAT
acpS_1_63_W_MM20	acpS	1	63	Single	-1	GTGCCAGGCGATCACCGGAA
acpS_1_63_W_MM3	acpS	1	63	Single	-18	GTCCCAGGCGATCACCGGAT
acpS_1_63_W_MM4	acpS	1	63	Single	-17	GTGGCAGGCGATCACCGGAT
acpS_1_63_W_MM5	acpS	1	63	Single	-16	GTGCGAGGCGATCACCGGAT
acpS_1_63_W_MM6	acpS	1	63	Single	-15	GTGCCTGGCGATCACCGGAT
acpS_1_63_W_MM7	acpS	1	63	Single	-14	GTGCCACGCGATCACCGGAT
acpS_1_63_W_MM8	acpS	1	63	Single	-13	GTGCCAGCCGATCACCGGAT
acpS_1_63_W_MM9	acpS	1	63	Single	-12	GTGCCAGGGGATCACCGGAT
acpS_2_129_C	acpS	2	129	Parent		CCAGAAAACGCACCGGCTGG
acpS_3_204_B_MM10	acpS	3	204	Comp	-20 to -11	CTAATTTGCGCAGACCATTG
acpS_3_204_B_MM11	acpS	3	204	Comp	-20 to -10	CTAATTTGCGGAGACCATTG
acpS_3_204_B_MM12	acpS	3	204	Comp	-20 to -9	CTAATTTGCGGTGACCATTG
acpS_3_204_B_MM13	acpS	3	204	Comp	-20 to -8	CTAATTTGCGGTCACCATTG
acpS_3_204_B_MM14	acpS	3	204	Comp	-20 to -7	CTAATTTGCGGTCTCCATTG
acpS_3_204_B_MM2	acpS	3	204	Comp	-20 to -19	CTTTAAACGCCAGACCATTG
acpS_3_204_B_MM3	acpS	3	204	Comp	-20 to -18	CTATAAACGCCAGACCATTG
acpS_3_204_B_MM4	acpS	3	204	Comp	-20 to -17	CTAAAAACGCCAGACCATTG
acpS_3_204_B_MM5	acpS	3	204	Comp	-20 to -16	CTAATAACGCCAGACCATTG
acpS_3_204_B_MM6	acpS	3	204	Comp	-20 to -15	CTAATTACGCCAGACCATTG
acpS_3_204_B_MM7	acpS	3	204	Comp	-20 to -14	CTAATTTCGCCAGACCATTG
acpS_3_204_B_MM8	acpS	3	204	Comp	-20 to -13	CTAATTTGGCCAGACCATTG
acpS_3_204_B_MM9	acpS	3	204	Comp	-20 to -12	CTAATTTGCCCAGACCATTG
acpS_3_204_C	acpS	3	204	Parent		GATTAAACGCCAGACCATTG
acpS_3_204_D_MM2-8	acpS	3	204	Double	-19|-13	GTTTAAAGGCCAGACCATTG
acpS_3_204_D_MM3-10	acpS	3	204	Double	-18|-11	GAATAAACGGCAGACCATTG
acpS_3_204_D_MM4-6	acpS	3	204	Double	-17|-15	GATAATACGCCAGACCATTG
acpS_3_204_D_MM7-9	acpS	3	204	Double	-14|-12	GATTAATCCCCAGACCATTG
acpS_3_204_D_MM9-19	acpS	3	204	Double	-12|-2	GATTAAACCCCAGACCATAG
acpS_3_204_W_MM1	acpS	3	204	Single	-20	CATTAAACGCCAGACCATTG
acpS_3_204_W_MM10	acpS	3	204	Single	-11	GATTAAACGGCAGACCATTG
acpS_3_204_W_MM11	acpS	3	204	Single	-10	GATTAAACGCGAGACCATTG
acpS_3_204_W_MM13	acpS	3	204	Single	-8	GATTAAACGCCACACCATTG
acpS_3_204_W_MM16	acpS	3	204	Single	-5	GATTAAACGCCAGACGATTG
acpS_3_204_W_MM19	acpS	3	204	Single	-2	GATTAAACGCCAGACCATAG
acpS_3_204_W_MM2	acpS	3	204	Single	-19	GTTTAAACGCCAGACCATTG
acpS_3_204_W_MM20	acpS	3	204	Single	-1	GATTAAACGCCAGACCATTC
acpS_3_204_W_MM3	acpS	3	204	Single	-18	GAATAAACGCCAGACCATTG
acpS_3_204_W_MM4	acpS	3	204	Single	-17	GATAAAACGCCAGACCATTG
acpS_3_204_W_MM5	acpS	3	204	Single	-16	GATTTAACGCCAGACCATTG
acpS_3_204_W_MM6	acpS	3	204	Single	-15	GATTATACGCCAGACCATTG
acpS_3_204_W_MM7	acpS	3	204	Single	-14	GATTAATCGCCAGACCATTG
acpS_3_204_W_MM8	acpS	3	204	Single	-13	GATTAAAGGCCAGACCATTG
acpS_3_204_W_MM9	acpS	3	204	Single	-12	GATTAAACCCCAGACCATTG
argG_1_24_B_MM10	argG	1	24	Comp	-20 to -11	ATGGTTATGCTTGACCTACC
argG_1_24_B_MM11	argG	1	24	Comp	-20 to -10	ATGGTTATGCATGACCTACC
argG_1_24_B_MM12	argG	1	24	Comp	-20 to -9	ATGGTTATGCAAGACCTACC
argG_1_24_B_MM13	argG	1	24	Comp	-20 to -8	ATGGTTATGCAACACCTACC
argG_1_24_B_MM14	argG	1	24	Comp	-20 to -7	ATGGTTATGCAACTCCTACC
argG_1_24_B_MM2	argG	1	24	Comp	-20 to -19	ATCCAATACGTTGACCTACC
argG_1_24_B_MM3	argG	1	24	Comp	-20 to -18	ATGCAATACGTTGACCTACC
argG_1_24_B_MM4	argG	1	24	Comp	-20 to -17	ATGGAATACGTTGACCTACC
argG_1_24_B_MM5	argG	1	24	Comp	-20 to -16	ATGGTATACGTTGACCTACC
argG_1_24_B_MM6	argG	1	24	Comp	-20 to -15	ATGGTTTACGTTGACCTACC
argG_1_24_B_MM7	argG	1	24	Comp	-20 to -14	ATGGTTAACGTTGACCTACC
argG_1_24_B_MM8	argG	1	24	Comp	-20 to -13	ATGGTTATCGTTGACCTACC
argG_1_24_B_MM9	argG	1	24	Comp	-20 to -12	ATGGTTATGGTTGACCTACC
argG_1_24_C	argG	1	24	Parent		TACCAATACGTTGACCTACC
argG_1_24_D_MM2-8	argG	1	24	Double	-19|-13	TTCCAATTCGTTGACCTACC
argG_1_24_D_MM3-10	argG	1	24	Double	-18|-11	TAGCAATACCTTGACCTACC
argG_1_24_D_MM4-6	argG	1	24	Double	-17|-15	TACGATTACGTTGACCTACC
argG_1_24_D_MM7-9	argG	1	24	Double	-14|-12	TACCAAAAGGTTGACCTACC
argG_1_24_D_MM9-19	argG	1	24	Double	-12|-2	TACCAATAGGTTGACCTAGC
argG_1_24_W_MM1	argG	1	24	Single	-20	AACCAATACGTTGACCTACC
argG_1_24_W_MM10	argG	1	24	Single	-11	TACCAATACCTTGACCTACC
argG_1_24_W_MM11	argG	1	24	Single	-10	TACCAATACGATGACCTACC
argG_1_24_W_MM13	argG	1	24	Single	-8	TACCAATACGTTCACCTACC
argG_1_24_W_MM16	argG	1	24	Single	-5	TACCAATACGTTGACGTACC
argG_1_24_W_MM19	argG	1	24	Single	-2	TACCAATACGTTGACCTAGC
argG_1_24_W_MM2	argG	1	24	Single	-19	TTCCAATACGTTGACCTACC
argG_1_24_W_MM20	argG	1	24	Single	-1	TACCAATACGTTGACCTACG
argG_1_24_W_MM3	argG	1	24	Single	-18	TAGCAATACGTTGACCTACC
argG_1_24_W_MM4	argG	1	24	Single	-17	TACGAATACGTTGACCTACC
argG_1_24_W_MM5	argG	1	24	Single	-16	TACCTATACGTTGACCTACC
argG_1_24_W_MM6	argG	1	24	Single	-15	TACCATTACGTTGACCTACC
argG_1_24_W_MM7	argG	1	24	Single	-14	TACCAAAACGTTGACCTACC
argG_1_24_W_MM8	argG	1	24	Single	-13	TACCAATTCGTTGACCTACC
argG_1_24_W_MM9	argG	1	24	Single	-12	TACCAATAGGTTGACCTACC
argG_2_71_C	argG	2	71	Parent		CATCCACAGCAGTGCGGCAC
argG_3_219_B_MM10	argG	3	219	Comp	-20 to -11	GAAGCCGGTGCAGTTGTTTG
argG_3_219_B_MM11	argG	3	219	Comp	-20 to -10	GAAGCCGGTGGAGTTGTTTG
argG_3_219_B_MM12	argG	3	219	Comp	-20 to -9	GAAGCCGGTGGTGTTGTTTG
argG_3_219_B_MM13	argG	3	219	Comp	-20 to -8	GAAGCCGGTGGTCTTGTTTG
argG_3_219_B_MM14	argG	3	219	Comp	-20 to -7	GAAGCCGGTGGTCATGTTTG
argG_3_219_B_MM2	argG	3	219	Comp	-20 to -19	GATCGGCCACCAGTTGTTTG
argG_3_219_B_MM3	argG	3	219	Comp	-20 to -18	GAACGGCCACCAGTTGTTTG
argG_3_219_B_MM4	argG	3	219	Comp	-20 to -17	GAAGGGCCACCAGTTGTTTG
argG_3_219_B_MM5	argG	3	219	Comp	-20 to -16	GAAGCGCCACCAGTTGTTTG
argG_3_219_B_MM6	argG	3	219	Comp	-20 to -15	GAAGCCCCACCAGTTGTTTG
argG_3_219_B_MM7	argG	3	219	Comp	-20 to -14	GAAGCCGCACCAGTTGTTTG
argG_3_219_B_MM8	argG	3	219	Comp	-20 to -13	GAAGCCGGACCAGTTGTTTG
argG_3_219_B_MM9	argG	3	219	Comp	-20 to -12	GAAGCCGGTCCAGTTGTTTG
argG_3_219_C	argG	3	219	Parent		CTTCGGCCACCAGTTGTTTG
argG_3_219_D_MM2-8	argG	3	219	Double	-19|-13	CATCGGCGACCAGTTGTTTG
argG_3_219_D_MM3-10	argG	3	219	Double	-18|-11	CTACGGCCAGCAGTTGTTTG
argG_3_219_D_MM4-6	argG	3	219	Double	-17|-15	CTTGGCCCACCAGTTGTTTG
argG_3_219_D_MM7-9	argG	3	219	Double	-14|-12	CTTCGGGCTCCAGTTGTTTG
argG_3_219_D_MM9-19	argG	3	219	Double	-12|-2	CTTCGGCCTCCAGTTGTTAG
argG_3_219_W_MM1	argG	3	219	Single	-20	GTTCGGCCACCAGTTGTTTG
argG_3_219_W_MM10	argG	3	219	Single	-11	CTTCGGCCAGCAGTTGTTTG
argG_3_219_W_MM11	argG	3	219	Single	-10	CTTCGGCCACGAGTTGTTTG
argG_3_219_W_MM13	argG	3	219	Single	-8	CTTCGGCCACCACTTGTTTG
argG_3_219_W_MM16	argG	3	219	Single	-5	CTTCGGCCACCAGTTCTTTG
argG_3_219_W_MM19	argG	3	219	Single	-2	CTTCGGCCACCAGTTGTTAG
argG_3_219_W_MM2	argG	3	219	Single	-19	CATCGGCCACCAGTTGTTTG
argG_3_219_W_MM20	argG	3	219	Single	-1	CTTCGGCCACCAGTTGTTTC
argG_3_219_W_MM3	argG	3	219	Single	-18	CTACGGCCACCAGTTGTTTG
argG_3_219_W_MM4	argG	3	219	Single	-17	CTTGGGCCACCAGTTGTTTG
argG_3_219_W_MM5	argG	3	219	Single	-16	CTTCCGCCACCAGTTGTTTG
argG_3_219_W_MM6	argG	3	219	Single	-15	CTTCGCCCACCAGTTGTTTG
argG_3_219_W_MM7	argG	3	219	Single	-14	CTTCGGGCACCAGTTGTTTG
argG_3_219_W_MM8	argG	3	219	Single	-13	CTTCGGCGACCAGTTGTTTG
argG_3_219_W_MM9	argG	3	219	Single	-12	CTTCGGCCTCCAGTTGTTTG
aroB_1_73_B_MM10	aroB	1	73	Comp	-20 to -11	AAGTCGCCATAGAATGAAGC
aroB_1_73_B_MM11	aroB	1	73	Comp	-20 to -10	AAGTCGCCATTGAATGAAGC
aroB_1_73_B_MM12	aroB	1	73	Comp	-20 to -9	AAGTCGCCATTCAATGAAGC
aroB_1_73_B_MM13	aroB	1	73	Comp	-20 to -8	AAGTCGCCATTCTATGAAGC
aroB_1_73_B_MM14	aroB	1	73	Comp	-20 to -7	AAGTCGCCATTCTTTGAAGC
aroB_1_73_B_MM2	aroB	1	73	Comp	-20 to -19	AACAGCGGTAAGAATGAAGC
aroB_1_73_B_MM3	aroB	1	73	Comp	-20 to -18	AAGAGCGGTAAGAATGAAGC
aroB_1_73_B_MM4	aroB	1	73	Comp	-20 to -17	AAGTGCGGTAAGAATGAAGC
aroB_1_73_B_MM5	aroB	1	73	Comp	-20 to -16	AAGTCCGGTAAGAATGAAGC
aroB_1_73_B_MM6	aroB	1	73	Comp	-20 to -15	AAGTCGGGTAAGAATGAAGC
aroB_1_73_B_MM7	aroB	1	73	Comp	-20 to -14	AAGTCGCGTAAGAATGAAGC
aroB_1_73_B_MM8	aroB	1	73	Comp	-20 to -13	AAGTCGCCTAAGAATGAAGC
aroB_1_73_B_MM9	aroB	1	73	Comp	-20 to -12	AAGTCGCCAAAGAATGAAGC
aroB_1_73_C	aroB	1	73	Parent		TTCAGCGGTAAGAATGAAGC
aroB_1_73_D_MM2-8	aroB	1	73	Double	-19|-13	TACAGCGCTAAGAATGAAGC
aroB_1_73_D_MM3-10	aroB	1	73	Double	-18|-11	TTGAGCGGTTAGAATGAAGC
aroB_1_73_D_MM4-6	aroB	1	73	Double	-17|-15	TTCTGGGGTAAGAATGAAGC
aroB_1_73_D_MM7-9	aroB	1	73	Double	-14|-12	TTCAGCCGAAAGAATGAAGC
aroB_1_73_D_MM9-19	aroB	1	73	Double	-12|-2	TTCAGCGGAAAGAATGAACC
aroB_1_73_W_MM1	aroB	1	73	Single	-20	ATCAGCGGTAAGAATGAAGC
aroB_1_73_W_MM10	aroB	1	73	Single	-11	TTCAGCGGTTAGAATGAAGC
aroB_1_73_W_MM11	aroB	1	73	Single	-10	TTCAGCGGTATGAATGAAGC
aroB_1_73_W_MM13	aroB	1	73	Single	-8	TTCAGCGGTAAGTATGAAGC
aroB_1_73_W_MM16	aroB	1	73	Single	-5	TTCAGCGGTAAGAATCAAGC
aroB_1_73_W_MM19	aroB	1	73	Single	-2	TTCAGCGGTAAGAATGAACC
aroB_1_73_W_MM2	aroB	1	73	Single	-19	TACAGCGGTAAGAATGAAGC
aroB_1_73_W_MM20	aroB	1	73	Single	-1	TTCAGCGGTAAGAATGAAGG
aroB_1_73_W_MM3	aroB	1	73	Single	-18	TTGAGCGGTAAGAATGAAGC
aroB_1_73_W_MM4	aroB	1	73	Single	-17	TTCTGCGGTAAGAATGAAGC
aroB_1_73_W_MM5	aroB	1	73	Single	-16	TTCACCGGTAAGAATGAAGC
aroB_1_73_W_MM6	aroB	1	73	Single	-15	TTCAGGGGTAAGAATGAAGC
aroB_1_73_W_MM7	aroB	1	73	Single	-14	TTCAGCCGTAAGAATGAAGC
aroB_1_73_W_MM8	aroB	1	73	Single	-13	TTCAGCGCTAAGAATGAAGC
aroB_1_73_W_MM9	aroB	1	73	Single	-12	TTCAGCGGAAAGAATGAAGC
aroB_2_122_C	aroB	2	122	Parent		CAGAGGAGCCAGGGTTTCGT
aroB_3_204_B_MM10	aroB	3	204	Comp	-20 to -11	ATATGACGAGGCCGTCAGGG
aroB_3_204_B_MM11	aroB	3	204	Comp	-20 to -10	ATATGACGAGCCCGTCAGGG
aroB_3_204_B_MM12	aroB	3	204	Comp	-20 to -9	ATATGACGAGCGCGTCAGGG
aroB_3_204_B_MM13	aroB	3	204	Comp	-20 to -8	ATATGACGAGCGGGTCAGGG
aroB_3_204_B_MM14	aroB	3	204	Comp	-20 to -7	ATATGACGAGCGGCTCAGGG
aroB_3_204_B_MM2	aroB	3	204	Comp	-20 to -19	ATTACTGCTCGCCGTCAGGG
aroB_3_204_B_MM3	aroB	3	204	Comp	-20 to -18	ATAACTGCTCGCCGTCAGGG
aroB_3_204_B_MM4	aroB	3	204	Comp	-20 to -17	ATATCTGCTCGCCGTCAGGG
aroB_3_204_B_MM5	aroB	3	204	Comp	-20 to -16	ATATGTGCTCGCCGTCAGGG
aroB_3_204_B_MM6	aroB	3	204	Comp	-20 to -15	ATATGAGCTCGCCGTCAGGG
aroB_3_204_B_MM7	aroB	3	204	Comp	-20 to -14	ATATGACCTCGCCGTCAGGG
aroB_3_204_B_MM8	aroB	3	204	Comp	-20 to -13	ATATGACGTCGCCGTCAGGG
aroB_3_204_B_MM9	aroB	3	204	Comp	-20 to -12	ATATGACGACGCCGTCAGGG
aroB_3_204_C	aroB	3	204	Parent		TATACTGCTCGCCGTCAGGG
aroB_3_204_D_MM2-8	aroB	3	204	Double	-19|-13	TTTACTGGTCGCCGTCAGGG
aroB_3_204_D_MM3-10	aroB	3	204	Double	-18|-11	TAAACTGCTGGCCGTCAGGG
aroB_3_204_D_MM4-6	aroB	3	204	Double	-17|-15	TATTCAGCTCGCCGTCAGGG
aroB_3_204_D_MM7-9	aroB	3	204	Double	-14|-12	TATACTCCACGCCGTCAGGG
aroB_3_204_D_MM9-19	aroB	3	204	Double	-12|-2	TATACTGCACGCCGTCAGCG
aroB_3_204_W_MM1	aroB	3	204	Single	-20	AATACTGCTCGCCGTCAGGG
aroB_3_204_W_MM10	aroB	3	204	Single	-11	TATACTGCTGGCCGTCAGGG
aroB_3_204_W_MM11	aroB	3	204	Single	-10	TATACTGCTCCCCGTCAGGG
aroB_3_204_W_MM13	aroB	3	204	Single	-8	TATACTGCTCGCGGTCAGGG
aroB_3_204_W_MM16	aroB	3	204	Single	-5	TATACTGCTCGCCGTGAGGG
aroB_3_204_W_MM19	aroB	3	204	Single	-2	TATACTGCTCGCCGTCAGCG
aroB_3_204_W_MM2	aroB	3	204	Single	-19	TTTACTGCTCGCCGTCAGGG
aroB_3_204_W_MM20	aroB	3	204	Single	-1	TATACTGCTCGCCGTCAGGC
aroB_3_204_W_MM3	aroB	3	204	Single	-18	TAAACTGCTCGCCGTCAGGG
aroB_3_204_W_MM4	aroB	3	204	Single	-17	TATTCTGCTCGCCGTCAGGG
aroB_3_204_W_MM5	aroB	3	204	Single	-16	TATAGTGCTCGCCGTCAGGG
aroB_3_204_W_MM6	aroB	3	204	Single	-15	TATACAGCTCGCCGTCAGGG
aroB_3_204_W_MM7	aroB	3	204	Single	-14	TATACTCCTCGCCGTCAGGG
aroB_3_204_W_MM8	aroB	3	204	Single	-13	TATACTGGTCGCCGTCAGGG
aroB_3_204_W_MM9	aroB	3	204	Single	-12	TATACTGCACGCCGTCAGGG
aroE_1_28_B_MM10	aroE	1	28	Comp	-20 to -11	CCGCTAAACGTGTGGGCTAT
aroE_1_28_B_MM11	aroE	1	28	Comp	-20 to -10	CCGCTAAACGAGTGGGCTAT
aroE_1_28_B_MM12	aroE	1	28	Comp	-20 to -9	CCGCTAAACGACTGGGCTAT
aroE_1_28_B_MM13	aroE	1	28	Comp	-20 to -8	CCGCTAAACGACAGGGCTAT
aroE_1_28_B_MM14	aroE	1	28	Comp	-20 to -7	CCGCTAAACGACACGGCTAT
aroE_1_28_B_MM2	aroE	1	28	Comp	-20 to -19	CCCGATTTGCTGTGGGCTAT
aroE_1_28_B_MM3	aroE	1	28	Comp	-20 to -18	CCGGATTTGCTGTGGGCTAT
aroE_1_28_B_MM4	aroE	1	28	Comp	-20 to -17	CCGCATTTGCTGTGGGCTAT
aroE_1_28_B_MM5	aroE	1	28	Comp	-20 to -16	CCGCTTTTGCTGTGGGCTAT
aroE_1_28_B_MM6	aroE	1	28	Comp	-20 to -15	CCGCTATTGCTGTGGGCTAT
aroE_1_28_B_MM7	aroE	1	28	Comp	-20 to -14	CCGCTAATGCTGTGGGCTAT
aroE_1_28_B_MM8	aroE	1	28	Comp	-20 to -13	CCGCTAAAGCTGTGGGCTAT
aroE_1_28_B_MM9	aroE	1	28	Comp	-20 to -12	CCGCTAAACCTGTGGGCTAT
aroE_1_28_C	aroE	1	28	Parent		GGCGATTTGCTGTGGGCTAT
aroE_1_28_D_MM2-8	aroE	1	28	Double	-19|-13	GCCGATTAGCTGTGGGCTAT
aroE_1_28_D_MM3-10	aroE	1	28	Double	-18|-11	GGGGATTTGGTGTGGGCTAT
aroE_1_28_D_MM4-6	aroE	1	28	Double	-17|-15	GGCCAATTGCTGTGGGCTAT
aroE_1_28_D_MM7-9	aroE	1	28	Double	-14|-12	GGCGATATCCTGTGGGCTAT
aroE_1_28_D_MM9-19	aroE	1	28	Double	-12|-2	GGCGATTTCCTGTGGGCTTT
aroE_1_28_W_MM1	aroE	1	28	Single	-20	CGCGATTTGCTGTGGGCTAT
aroE_1_28_W_MM10	aroE	1	28	Single	-11	GGCGATTTGGTGTGGGCTAT
aroE_1_28_W_MM11	aroE	1	28	Single	-10	GGCGATTTGCAGTGGGCTAT
aroE_1_28_W_MM13	aroE	1	28	Single	-8	GGCGATTTGCTGAGGGCTAT
aroE_1_28_W_MM16	aroE	1	28	Single	-5	GGCGATTTGCTGTGGCCTAT
aroE_1_28_W_MM19	aroE	1	28	Single	-2	GGCGATTTGCTGTGGGCTTT
aroE_1_28_W_MM2	aroE	1	28	Single	-19	GCCGATTTGCTGTGGGCTAT
aroE_1_28_W_MM20	aroE	1	28	Single	-1	GGCGATTTGCTGTGGGCTAA
aroE_1_28_W_MM3	aroE	1	28	Single	-18	GGGGATTTGCTGTGGGCTAT
aroE_1_28_W_MM4	aroE	1	28	Single	-17	GGCCATTTGCTGTGGGCTAT
aroE_1_28_W_MM5	aroE	1	28	Single	-16	GGCGTTTTGCTGTGGGCTAT
aroE_1_28_W_MM6	aroE	1	28	Single	-15	GGCGAATTGCTGTGGGCTAT
aroE_1_28_W_MM7	aroE	1	28	Single	-14	GGCGATATGCTGTGGGCTAT
aroE_1_28_W_MM8	aroE	1	28	Single	-13	GGCGATTAGCTGTGGGCTAT
aroE_1_28_W_MM9	aroE	1	28	Single	-12	GGCGATTTCCTGTGGGCTAT
aroE_2_94_C	aroE	2	94	Parent		GGTGCCAACACGCGCCCATA
aroE_3_209_B_MM10	aroE	3	209	Comp	-20 to -11	AAGTCATTCGTCATCCGCTC
aroE_3_209_B_MM11	aroE	3	209	Comp	-20 to -10	AAGTCATTCGACATCCGCTC
aroE_3_209_B_MM12	aroE	3	209	Comp	-20 to -9	AAGTCATTCGAGATCCGCTC
aroE_3_209_B_MM13	aroE	3	209	Comp	-20 to -8	AAGTCATTCGAGTTCCGCTC
aroE_3_209_B_MM14	aroE	3	209	Comp	-20 to -7	AAGTCATTCGAGTACCGCTC
aroE_3_209_B_MM2	aroE	3	209	Comp	-20 to -19	AACAGTAAGCTCATCCGCTC
aroE_3_209_B_MM3	aroE	3	209	Comp	-20 to -18	AAGAGTAAGCTCATCCGCTC
aroE_3_209_B_MM4	aroE	3	209	Comp	-20 to -17	AAGTGTAAGCTCATCCGCTC
aroE_3_209_B_MM5	aroE	3	209	Comp	-20 to -16	AAGTCTAAGCTCATCCGCTC
aroE_3_209_B_MM6	aroE	3	209	Comp	-20 to -15	AAGTCAAAGCTCATCCGCTC
aroE_3_209_B_MM7	aroE	3	209	Comp	-20 to -14	AAGTCATAGCTCATCCGCTC
aroE_3_209_B_MM8	aroE	3	209	Comp	-20 to -13	AAGTCATTGCTCATCCGCTC
aroE_3_209_B_MM9	aroE	3	209	Comp	-20 to -12	AAGTCATTCCTCATCCGCTC
aroE_3_209_C	aroE	3	209	Parent		TTCAGTAAGCTCATCCGCTC
aroE_3_209_D_MM2-8	aroE	3	209	Double	-19|-13	TACAGTATGCTCATCCGCTC
aroE_3_209_D_MM3-10	aroE	3	209	Double	-18|-11	TTGAGTAAGGTCATCCGCTC
aroE_3_209_D_MM4-6	aroE	3	209	Double	-17|-15	TTCTGAAAGCTCATCCGCTC
aroE_3_209_D_MM7-9	aroE	3	209	Double	-14|-12	TTCAGTTACCTCATCCGCTC
aroE_3_209_D_MM9-19	aroE	3	209	Double	-12|-2	TTCAGTAACCTCATCCGCAC
aroE_3_209_W_MM1	aroE	3	209	Single	-20	ATCAGTAAGCTCATCCGCTC
aroE_3_209_W_MM10	aroE	3	209	Single	-11	TTCAGTAAGGTCATCCGCTC
aroE_3_209_W_MM11	aroE	3	209	Single	-10	TTCAGTAAGCACATCCGCTC
aroE_3_209_W_MM13	aroE	3	209	Single	-8	TTCAGTAAGCTCTTCCGCTC
aroE_3_209_W_MM16	aroE	3	209	Single	-5	TTCAGTAAGCTCATCGGCTC
aroE_3_209_W_MM19	aroE	3	209	Single	-2	TTCAGTAAGCTCATCCGCAC
aroE_3_209_W_MM2	aroE	3	209	Single	-19	TACAGTAAGCTCATCCGCTC
aroE_3_209_W_MM20	aroE	3	209	Single	-1	TTCAGTAAGCTCATCCGCTG
aroE_3_209_W_MM3	aroE	3	209	Single	-18	TTGAGTAAGCTCATCCGCTC
aroE_3_209_W_MM4	aroE	3	209	Single	-17	TTCTGTAAGCTCATCCGCTC
aroE_3_209_W_MM5	aroE	3	209	Single	-16	TTCACTAAGCTCATCCGCTC
aroE_3_209_W_MM6	aroE	3	209	Single	-15	TTCAGAAAGCTCATCCGCTC
aroE_3_209_W_MM7	aroE	3	209	Single	-14	TTCAGTTAGCTCATCCGCTC
aroE_3_209_W_MM8	aroE	3	209	Single	-13	TTCAGTATGCTCATCCGCTC
aroE_3_209_W_MM9	aroE	3	209	Single	-12	TTCAGTAACCTCATCCGCTC
birA_1_14_B_MM10	birA	1	14	Comp	-20 to -11	CCGTTAGTTATTCAGTGGCA
birA_1_14_B_MM11	birA	1	14	Comp	-20 to -10	CCGTTAGTTAATCAGTGGCA
birA_1_14_B_MM12	birA	1	14	Comp	-20 to -9	CCGTTAGTTAAACAGTGGCA
birA_1_14_B_MM13	birA	1	14	Comp	-20 to -8	CCGTTAGTTAAAGAGTGGCA
birA_1_14_B_MM14	birA	1	14	Comp	-20 to -7	CCGTTAGTTAAAGTGTGGCA
birA_1_14_B_MM2	birA	1	14	Comp	-20 to -19	CCCAATCAATTTCAGTGGCA
birA_1_14_B_MM3	birA	1	14	Comp	-20 to -18	CCGAATCAATTTCAGTGGCA
birA_1_14_B_MM4	birA	1	14	Comp	-20 to -17	CCGTATCAATTTCAGTGGCA
birA_1_14_B_MM5	birA	1	14	Comp	-20 to -16	CCGTTTCAATTTCAGTGGCA
birA_1_14_B_MM6	birA	1	14	Comp	-20 to -15	CCGTTACAATTTCAGTGGCA
birA_1_14_B_MM7	birA	1	14	Comp	-20 to -14	CCGTTAGAATTTCAGTGGCA
birA_1_14_B_MM8	birA	1	14	Comp	-20 to -13	CCGTTAGTATTTCAGTGGCA
birA_1_14_B_MM9	birA	1	14	Comp	-20 to -12	CCGTTAGTTTTTCAGTGGCA
birA_1_14_C	birA	1	14	Parent		GGCAATCAATTTCAGTGGCA
birA_1_14_D_MM2-8	birA	1	14	Double	-19|-13	GCCAATCTATTTCAGTGGCA
birA_1_14_D_MM3-10	birA	1	14	Double	-18|-11	GGGAATCAAATTCAGTGGCA
birA_1_14_D_MM4-6	birA	1	14	Double	-17|-15	GGCTAACAATTTCAGTGGCA
birA_1_14_D_MM7-9	birA	1	14	Double	-14|-12	GGCAATGATTTTCAGTGGCA
birA_1_14_D_MM9-19	birA	1	14	Double	-12|-2	GGCAATCATTTTCAGTGGGA
birA_1_14_W_MM1	birA	1	14	Single	-20	CGCAATCAATTTCAGTGGCA
birA_1_14_W_MM10	birA	1	14	Single	-11	GGCAATCAAATTCAGTGGCA
birA_1_14_W_MM11	birA	1	14	Single	-10	GGCAATCAATATCAGTGGCA
birA_1_14_W_MM13	birA	1	14	Single	-8	GGCAATCAATTTGAGTGGCA
birA_1_14_W_MM16	birA	1	14	Single	-5	GGCAATCAATTTCAGAGGCA
birA_1_14_W_MM19	birA	1	14	Single	-2	GGCAATCAATTTCAGTGGGA
birA_1_14_W_MM2	birA	1	14	Single	-19	GCCAATCAATTTCAGTGGCA
birA_1_14_W_MM20	birA	1	14	Single	-1	GGCAATCAATTTCAGTGGCT
birA_1_14_W_MM3	birA	1	14	Single	-18	GGGAATCAATTTCAGTGGCA
birA_1_14_W_MM4	birA	1	14	Single	-17	GGCTATCAATTTCAGTGGCA
birA_1_14_W_MM5	birA	1	14	Single	-16	GGCATTCAATTTCAGTGGCA
birA_1_14_W_MM6	birA	1	14	Single	-15	GGCAAACAATTTCAGTGGCA
birA_1_14_W_MM7	birA	1	14	Single	-14	GGCAATGAATTTCAGTGGCA
birA_1_14_W_MM8	birA	1	14	Single	-13	GGCAATCTATTTCAGTGGCA
birA_1_14_W_MM9	birA	1	14	Single	-12	GGCAATCATTTTCAGTGGCA
birA_2_36_C	birA	2	36	Parent		GAAATTCACCGTTCGCTAAC
birA_3_245_B_MM10	birA	3	245	Comp	-20 to -11	CCTCAGTTAGACTGGCAGCA
birA_3_245_B_MM11	birA	3	245	Comp	-20 to -10	CCTCAGTTAGTCTGGCAGCA
birA_3_245_B_MM12	birA	3	245	Comp	-20 to -9	CCTCAGTTAGTGTGGCAGCA
birA_3_245_B_MM13	birA	3	245	Comp	-20 to -8	CCTCAGTTAGTGAGGCAGCA
birA_3_245_B_MM14	birA	3	245	Comp	-20 to -7	CCTCAGTTAGTGACGCAGCA
birA_3_245_B_MM2	birA	3	245	Comp	-20 to -19	CCAGTCAATCACTGGCAGCA
birA_3_245_B_MM3	birA	3	245	Comp	-20 to -18	CCTGTCAATCACTGGCAGCA
birA_3_245_B_MM4	birA	3	245	Comp	-20 to -17	CCTCTCAATCACTGGCAGCA
birA_3_245_B_MM5	birA	3	245	Comp	-20 to -16	CCTCACAATCACTGGCAGCA
birA_3_245_B_MM6	birA	3	245	Comp	-20 to -15	CCTCAGAATCACTGGCAGCA
birA_3_245_B_MM7	birA	3	245	Comp	-20 to -14	CCTCAGTATCACTGGCAGCA
birA_3_245_B_MM8	birA	3	245	Comp	-20 to -13	CCTCAGTTTCACTGGCAGCA
birA_3_245_B_MM9	birA	3	245	Comp	-20 to -12	CCTCAGTTACACTGGCAGCA
birA_3_245_C	birA	3	245	Parent		GGAGTCAATCACTGGCAGCA
birA_3_245_D_MM2-8	birA	3	245	Double	-19|-13	GCAGTCATTCACTGGCAGCA
birA_3_245_D_MM3-10	birA	3	245	Double	-18|-11	GGTGTCAATGACTGGCAGCA
birA_3_245_D_MM4-6	birA	3	245	Double	-17|-15	GGACTGAATCACTGGCAGCA
birA_3_245_D_MM7-9	birA	3	245	Double	-14|-12	GGAGTCTAACACTGGCAGCA
birA_3_245_D_MM9-19	birA	3	245	Double	-12|-2	GGAGTCAAACACTGGCAGGA
birA_3_245_W_MM1	birA	3	245	Single	-20	CGAGTCAATCACTGGCAGCA
birA_3_245_W_MM10	birA	3	245	Single	-11	GGAGTCAATGACTGGCAGCA
birA_3_245_W_MM11	birA	3	245	Single	-10	GGAGTCAATCTCTGGCAGCA
birA_3_245_W_MM13	birA	3	245	Single	-8	GGAGTCAATCACAGGCAGCA
birA_3_245_W_MM16	birA	3	245	Single	-5	GGAGTCAATCACTGGGAGCA
birA_3_245_W_MM19	birA	3	245	Single	-2	GGAGTCAATCACTGGCAGGA
birA_3_245_W_MM2	birA	3	245	Single	-19	GCAGTCAATCACTGGCAGCA
birA_3_245_W_MM20	birA	3	245	Single	-1	GGAGTCAATCACTGGCAGCT
birA_3_245_W_MM3	birA	3	245	Single	-18	GGTGTCAATCACTGGCAGCA
birA_3_245_W_MM4	birA	3	245	Single	-17	GGACTCAATCACTGGCAGCA
birA_3_245_W_MM5	birA	3	245	Single	-16	GGAGACAATCACTGGCAGCA
birA_3_245_W_MM6	birA	3	245	Single	-15	GGAGTGAATCACTGGCAGCA
birA_3_245_W_MM7	birA	3	245	Single	-14	GGAGTCTATCACTGGCAGCA
birA_3_245_W_MM8	birA	3	245	Single	-13	GGAGTCATTCACTGGCAGCA
birA_3_245_W_MM9	birA	3	245	Single	-12	GGAGTCAAACACTGGCAGCA
carA_1_38_B_MM10	carA	1	38	Comp	-20 to -11	ATACCGGGCTCCGTGAAACT
carA_1_38_B_MM11	carA	1	38	Comp	-20 to -10	ATACCGGGCTGCGTGAAACT
carA_1_38_B_MM12	carA	1	38	Comp	-20 to -9	ATACCGGGCTGGGTGAAACT
carA_1_38_B_MM13	carA	1	38	Comp	-20 to -8	ATACCGGGCTGGCTGAAACT
carA_1_38_B_MM14	carA	1	38	Comp	-20 to -7	ATACCGGGCTGGCAGAAACT
carA_1_38_B_MM2	carA	1	38	Comp	-20 to -19	ATTGGCCCGACCGTGAAACT
carA_1_38_B_MM3	carA	1	38	Comp	-20 to -18	ATAGGCCCGACCGTGAAACT
carA_1_38_B_MM4	carA	1	38	Comp	-20 to -17	ATACGCCCGACCGTGAAACT
carA_1_38_B_MM5	carA	1	38	Comp	-20 to -16	ATACCCCCGACCGTGAAACT
carA_1_38_B_MM6	carA	1	38	Comp	-20 to -15	ATACCGCCGACCGTGAAACT
carA_1_38_B_MM7	carA	1	38	Comp	-20 to -14	ATACCGGCGACCGTGAAACT
carA_1_38_B_MM8	carA	1	38	Comp	-20 to -13	ATACCGGGGACCGTGAAACT
carA_1_38_B_MM9	carA	1	38	Comp	-20 to -12	ATACCGGGCACCGTGAAACT
carA_1_38_C	carA	1	38	Parent		TATGGCCCGACCGTGAAACT
carA_1_38_D_MM2-8	carA	1	38	Double	-19|-13	TTTGGCCGGACCGTGAAACT
carA_1_38_D_MM3-10	carA	1	38	Double	-18|-11	TAAGGCCCGTCCGTGAAACT
carA_1_38_D_MM4-6	carA	1	38	Double	-17|-15	TATCGGCCGACCGTGAAACT
carA_1_38_D_MM7-9	carA	1	38	Double	-14|-12	TATGGCGCCACCGTGAAACT
carA_1_38_D_MM9-19	carA	1	38	Double	-12|-2	TATGGCCCCACCGTGAAAGT
carA_1_38_W_MM1	carA	1	38	Single	-20	AATGGCCCGACCGTGAAACT
carA_1_38_W_MM10	carA	1	38	Single	-11	TATGGCCCGTCCGTGAAACT
carA_1_38_W_MM11	carA	1	38	Single	-10	TATGGCCCGAGCGTGAAACT
carA_1_38_W_MM13	carA	1	38	Single	-8	TATGGCCCGACCCTGAAACT
carA_1_38_W_MM16	carA	1	38	Single	-5	TATGGCCCGACCGTGTAACT
carA_1_38_W_MM19	carA	1	38	Single	-2	TATGGCCCGACCGTGAAAGT
carA_1_38_W_MM2	carA	1	38	Single	-19	TTTGGCCCGACCGTGAAACT
carA_1_38_W_MM20	carA	1	38	Single	-1	TATGGCCCGACCGTGAAACA
carA_1_38_W_MM3	carA	1	38	Single	-18	TAAGGCCCGACCGTGAAACT
carA_1_38_W_MM4	carA	1	38	Single	-17	TATCGCCCGACCGTGAAACT
carA_1_38_W_MM5	carA	1	38	Single	-16	TATGCCCCGACCGTGAAACT
carA_1_38_W_MM6	carA	1	38	Single	-15	TATGGGCCGACCGTGAAACT
carA_1_38_W_MM7	carA	1	38	Single	-14	TATGGCGCGACCGTGAAACT
carA_1_38_W_MM8	carA	1	38	Single	-13	TATGGCCGGACCGTGAAACT
carA_1_38_W_MM9	carA	1	38	Single	-12	TATGGCCCCACCGTGAAACT
carA_2_126_C	carA	2	126	Parent		GAGAATAGGAAGGATCAGTG
carA_3_252_B_MM10	carA	3	252	Comp	-20 to -11	TCAACGACCGAATCAGCGGC
carA_3_252_B_MM11	carA	3	252	Comp	-20 to -10	TCAACGACCGTATCAGCGGC
carA_3_252_B_MM12	carA	3	252	Comp	-20 to -9	TCAACGACCGTTTCAGCGGC
carA_3_252_B_MM13	carA	3	252	Comp	-20 to -8	TCAACGACCGTTACAGCGGC
carA_3_252_B_MM14	carA	3	252	Comp	-20 to -7	TCAACGACCGTTAGAGCGGC
carA_3_252_B_MM2	carA	3	252	Comp	-20 to -19	TCTTGCTGGCAATCAGCGGC
carA_3_252_B_MM3	carA	3	252	Comp	-20 to -18	TCATGCTGGCAATCAGCGGC
carA_3_252_B_MM4	carA	3	252	Comp	-20 to -17	TCAAGCTGGCAATCAGCGGC
carA_3_252_B_MM5	carA	3	252	Comp	-20 to -16	TCAACCTGGCAATCAGCGGC
carA_3_252_B_MM6	carA	3	252	Comp	-20 to -15	TCAACGTGGCAATCAGCGGC
carA_3_252_B_MM7	carA	3	252	Comp	-20 to -14	TCAACGAGGCAATCAGCGGC
carA_3_252_B_MM8	carA	3	252	Comp	-20 to -13	TCAACGACGCAATCAGCGGC
carA_3_252_B_MM9	carA	3	252	Comp	-20 to -12	TCAACGACCCAATCAGCGGC
carA_3_252_C	carA	3	252	Parent		AGTTGCTGGCAATCAGCGGC
carA_3_252_D_MM2-8	carA	3	252	Double	-19|-13	ACTTGCTCGCAATCAGCGGC
carA_3_252_D_MM3-10	carA	3	252	Double	-18|-11	AGATGCTGGGAATCAGCGGC
carA_3_252_D_MM4-6	carA	3	252	Double	-17|-15	AGTAGGTGGCAATCAGCGGC
carA_3_252_D_MM7-9	carA	3	252	Double	-14|-12	AGTTGCAGCCAATCAGCGGC
carA_3_252_D_MM9-19	carA	3	252	Double	-12|-2	AGTTGCTGCCAATCAGCGCC
carA_3_252_W_MM1	carA	3	252	Single	-20	TGTTGCTGGCAATCAGCGGC
carA_3_252_W_MM10	carA	3	252	Single	-11	AGTTGCTGGGAATCAGCGGC
carA_3_252_W_MM11	carA	3	252	Single	-10	AGTTGCTGGCTATCAGCGGC
carA_3_252_W_MM13	carA	3	252	Single	-8	AGTTGCTGGCAAACAGCGGC
carA_3_252_W_MM16	carA	3	252	Single	-5	AGTTGCTGGCAATCACCGGC
carA_3_252_W_MM19	carA	3	252	Single	-2	AGTTGCTGGCAATCAGCGCC
carA_3_252_W_MM2	carA	3	252	Single	-19	ACTTGCTGGCAATCAGCGGC
carA_3_252_W_MM20	carA	3	252	Single	-1	AGTTGCTGGCAATCAGCGGG
carA_3_252_W_MM3	carA	3	252	Single	-18	AGATGCTGGCAATCAGCGGC
carA_3_252_W_MM4	carA	3	252	Single	-17	AGTAGCTGGCAATCAGCGGC
carA_3_252_W_MM5	carA	3	252	Single	-16	AGTTCCTGGCAATCAGCGGC
carA_3_252_W_MM6	carA	3	252	Single	-15	AGTTGGTGGCAATCAGCGGC
carA_3_252_W_MM7	carA	3	252	Single	-14	AGTTGCAGGCAATCAGCGGC
carA_3_252_W_MM8	carA	3	252	Single	-13	AGTTGCTCGCAATCAGCGGC
carA_3_252_W_MM9	carA	3	252	Single	-12	AGTTGCTGCCAATCAGCGGC
dapA_1_98_B_MM10	dapA	1	98	Comp	-20 to -11	TTGCTAGCGGGAAGTACCGC
dapA_1_98_B_MM11	dapA	1	98	Comp	-20 to -10	TTGCTAGCGGCAAGTACCGC
dapA_1_98_B_MM12	dapA	1	98	Comp	-20 to -9	TTGCTAGCGGCTAGTACCGC
dapA_1_98_B_MM13	dapA	1	98	Comp	-20 to -8	TTGCTAGCGGCTTGTACCGC
dapA_1_98_B_MM14	dapA	1	98	Comp	-20 to -7	TTGCTAGCGGCTTCTACCGC
dapA_1_98_B_MM2	dapA	1	98	Comp	-20 to -19	TTCGATCGCCGAAGTACCGC
dapA_1_98_B_MM3	dapA	1	98	Comp	-20 to -18	TTGGATCGCCGAAGTACCGC
dapA_1_98_B_MM4	dapA	1	98	Comp	-20 to -17	TTGCATCGCCGAAGTACCGC
dapA_1_98_B_MM5	dapA	1	98	Comp	-20 to -16	TTGCTTCGCCGAAGTACCGC
dapA_1_98_B_MM6	dapA	1	98	Comp	-20 to -15	TTGCTACGCCGAAGTACCGC
dapA_1_98_B_MM7	dapA	1	98	Comp	-20 to -14	TTGCTAGGCCGAAGTACCGC
dapA_1_98_B_MM8	dapA	1	98	Comp	-20 to -13	TTGCTAGCCCGAAGTACCGC
dapA_1_98_B_MM9	dapA	1	98	Comp	-20 to -12	TTGCTAGCGCGAAGTACCGC
dapA_1_98_C	dapA	1	98	Parent		AACGATCGCCGAAGTACCGC
dapA_1_98_D_MM2-8	dapA	1	98	Double	-19|-13	ATCGATCCCCGAAGTACCGC
dapA_1_98_D_MM3-10	dapA	1	98	Double	-18|-11	AAGGATCGCGGAAGTACCGC
dapA_1_98_D_MM4-6	dapA	1	98	Double	-17|-15	AACCAACGCCGAAGTACCGC
dapA_1_98_D_MM7-9	dapA	1	98	Double	-14|-12	AACGATGGGCGAAGTACCGC
dapA_1_98_D_MM9-19	dapA	1	98	Double	-12|-2	AACGATCGGCGAAGTACCCC
dapA_1_98_W_MM1	dapA	1	98	Single	-20	TACGATCGCCGAAGTACCGC
dapA_1_98_W_MM10	dapA	1	98	Single	-11	AACGATCGCGGAAGTACCGC
dapA_1_98_W_MM11	dapA	1	98	Single	-10	AACGATCGCCCAAGTACCGC
dapA_1_98_W_MM13	dapA	1	98	Single	-8	AACGATCGCCGATGTACCGC
dapA_1_98_W_MM16	dapA	1	98	Single	-5	AACGATCGCCGAAGTTCCGC
dapA_1_98_W_MM19	dapA	1	98	Single	-2	AACGATCGCCGAAGTACCCC
dapA_1_98_W_MM2	dapA	1	98	Single	-19	ATCGATCGCCGAAGTACCGC
dapA_1_98_W_MM20	dapA	1	98	Single	-1	AACGATCGCCGAAGTACCGG
dapA_1_98_W_MM3	dapA	1	98	Single	-18	AAGGATCGCCGAAGTACCGC
dapA_1_98_W_MM4	dapA	1	98	Single	-17	AACCATCGCCGAAGTACCGC
dapA_1_98_W_MM5	dapA	1	98	Single	-16	AACGTTCGCCGAAGTACCGC
dapA_1_98_W_MM6	dapA	1	98	Single	-15	AACGAACGCCGAAGTACCGC
dapA_1_98_W_MM7	dapA	1	98	Single	-14	AACGATGGCCGAAGTACCGC
dapA_1_98_W_MM8	dapA	1	98	Single	-13	AACGATCCCCGAAGTACCGC
dapA_1_98_W_MM9	dapA	1	98	Single	-12	AACGATCGGCGAAGTACCGC
dapA_2_131_C	dapA	2	131	Parent		TAAGGTAGCGGACTCGCCAG
dapA_3_214_B_MM10	dapA	3	214	Comp	-20 to -11	CGCGGCCAGGCGGCAATTAC
dapA_3_214_B_MM11	dapA	3	214	Comp	-20 to -10	CGCGGCCAGGGGGCAATTAC
dapA_3_214_B_MM12	dapA	3	214	Comp	-20 to -9	CGCGGCCAGGGCGCAATTAC
dapA_3_214_B_MM13	dapA	3	214	Comp	-20 to -8	CGCGGCCAGGGCCCAATTAC
dapA_3_214_B_MM14	dapA	3	214	Comp	-20 to -7	CGCGGCCAGGGCCGAATTAC
dapA_3_214_B_MM2	dapA	3	214	Comp	-20 to -19	CGGCCGGTCCCGGCAATTAC
dapA_3_214_B_MM3	dapA	3	214	Comp	-20 to -18	CGCCCGGTCCCGGCAATTAC
dapA_3_214_B_MM4	dapA	3	214	Comp	-20 to -17	CGCGCGGTCCCGGCAATTAC
dapA_3_214_B_MM5	dapA	3	214	Comp	-20 to -16	CGCGGGGTCCCGGCAATTAC
dapA_3_214_B_MM6	dapA	3	214	Comp	-20 to -15	CGCGGCGTCCCGGCAATTAC
dapA_3_214_B_MM7	dapA	3	214	Comp	-20 to -14	CGCGGCCTCCCGGCAATTAC
dapA_3_214_B_MM8	dapA	3	214	Comp	-20 to -13	CGCGGCCACCCGGCAATTAC
dapA_3_214_B_MM9	dapA	3	214	Comp	-20 to -12	CGCGGCCAGCCGGCAATTAC
dapA_3_214_C	dapA	3	214	Parent		GCGCCGGTCCCGGCAATTAC
dapA_3_214_D_MM2-8	dapA	3	214	Double	-19|-13	GGGCCGGACCCGGCAATTAC
dapA_3_214_D_MM3-10	dapA	3	214	Double	-18|-11	GCCCCGGTCGCGGCAATTAC
dapA_3_214_D_MM4-6	dapA	3	214	Double	-17|-15	GCGGCCGTCCCGGCAATTAC
dapA_3_214_D_MM7-9	dapA	3	214	Double	-14|-12	GCGCCGCTGCCGGCAATTAC
dapA_3_214_D_MM9-19	dapA	3	214	Double	-12|-2	GCGCCGGTGCCGGCAATTTC
dapA_3_214_W_MM1	dapA	3	214	Single	-20	CCGCCGGTCCCGGCAATTAC
dapA_3_214_W_MM10	dapA	3	214	Single	-11	GCGCCGGTCGCGGCAATTAC
dapA_3_214_W_MM11	dapA	3	214	Single	-10	GCGCCGGTCCGGGCAATTAC
dapA_3_214_W_MM13	dapA	3	214	Single	-8	GCGCCGGTCCCGCCAATTAC
dapA_3_214_W_MM16	dapA	3	214	Single	-5	GCGCCGGTCCCGGCATTTAC
dapA_3_214_W_MM19	dapA	3	214	Single	-2	GCGCCGGTCCCGGCAATTTC
dapA_3_214_W_MM2	dapA	3	214	Single	-19	GGGCCGGTCCCGGCAATTAC
dapA_3_214_W_MM20	dapA	3	214	Single	-1	GCGCCGGTCCCGGCAATTAG
dapA_3_214_W_MM3	dapA	3	214	Single	-18	GCCCCGGTCCCGGCAATTAC
dapA_3_214_W_MM4	dapA	3	214	Single	-17	GCGGCGGTCCCGGCAATTAC
dapA_3_214_W_MM5	dapA	3	214	Single	-16	GCGCGGGTCCCGGCAATTAC
dapA_3_214_W_MM6	dapA	3	214	Single	-15	GCGCCCGTCCCGGCAATTAC
dapA_3_214_W_MM7	dapA	3	214	Single	-14	GCGCCGCTCCCGGCAATTAC
dapA_3_214_W_MM8	dapA	3	214	Single	-13	GCGCCGGACCCGGCAATTAC
dapA_3_214_W_MM9	dapA	3	214	Single	-12	GCGCCGGTGCCGGCAATTAC
dapB_1_18_B_MM10	dapB	1	18	Comp	-20 to -11	GCCGAGGGCGGATGGCAACG
dapB_1_18_B_MM11	dapB	1	18	Comp	-20 to -10	GCCGAGGGCGCATGGCAACG
dapB_1_18_B_MM12	dapB	1	18	Comp	-20 to -9	GCCGAGGGCGCTTGGCAACG
dapB_1_18_B_MM13	dapB	1	18	Comp	-20 to -8	GCCGAGGGCGCTAGGCAACG
dapB_1_18_B_MM14	dapB	1	18	Comp	-20 to -7	GCCGAGGGCGCTACGCAACG
dapB_1_18_B_MM2	dapB	1	18	Comp	-20 to -19	GCGCTCCCGCGATGGCAACG
dapB_1_18_B_MM3	dapB	1	18	Comp	-20 to -18	GCCCTCCCGCGATGGCAACG
dapB_1_18_B_MM4	dapB	1	18	Comp	-20 to -17	GCCGTCCCGCGATGGCAACG
dapB_1_18_B_MM5	dapB	1	18	Comp	-20 to -16	GCCGACCCGCGATGGCAACG
dapB_1_18_B_MM6	dapB	1	18	Comp	-20 to -15	GCCGAGCCGCGATGGCAACG
dapB_1_18_B_MM7	dapB	1	18	Comp	-20 to -14	GCCGAGGCGCGATGGCAACG
dapB_1_18_B_MM8	dapB	1	18	Comp	-20 to -13	GCCGAGGGGCGATGGCAACG
dapB_1_18_B_MM9	dapB	1	18	Comp	-20 to -12	GCCGAGGGCCGATGGCAACG
dapB_1_18_C	dapB	1	18	Parent		CGGCTCCCGCGATGGCAACG
dapB_1_18_D_MM2-8	dapB	1	18	Double	-19|-13	CCGCTCCGGCGATGGCAACG
dapB_1_18_D_MM3-10	dapB	1	18	Double	-18|-11	CGCCTCCCGGGATGGCAACG
dapB_1_18_D_MM4-6	dapB	1	18	Double	-17|-15	CGGGTGCCGCGATGGCAACG
dapB_1_18_D_MM7-9	dapB	1	18	Double	-14|-12	CGGCTCGCCCGATGGCAACG
dapB_1_18_D_MM9-19	dapB	1	18	Double	-12|-2	CGGCTCCCCCGATGGCAAGG
dapB_1_18_W_MM1	dapB	1	18	Single	-20	GGGCTCCCGCGATGGCAACG
dapB_1_18_W_MM10	dapB	1	18	Single	-11	CGGCTCCCGGGATGGCAACG
dapB_1_18_W_MM11	dapB	1	18	Single	-10	CGGCTCCCGCCATGGCAACG
dapB_1_18_W_MM13	dapB	1	18	Single	-8	CGGCTCCCGCGAAGGCAACG
dapB_1_18_W_MM16	dapB	1	18	Single	-5	CGGCTCCCGCGATGGGAACG
dapB_1_18_W_MM19	dapB	1	18	Single	-2	CGGCTCCCGCGATGGCAAGG
dapB_1_18_W_MM2	dapB	1	18	Single	-19	CCGCTCCCGCGATGGCAACG
dapB_1_18_W_MM20	dapB	1	18	Single	-1	CGGCTCCCGCGATGGCAACC
dapB_1_18_W_MM3	dapB	1	18	Single	-18	CGCCTCCCGCGATGGCAACG
dapB_1_18_W_MM4	dapB	1	18	Single	-17	CGGGTCCCGCGATGGCAACG
dapB_1_18_W_MM5	dapB	1	18	Single	-16	CGGCACCCGCGATGGCAACG
dapB_1_18_W_MM6	dapB	1	18	Single	-15	CGGCTGCCGCGATGGCAACG
dapB_1_18_W_MM7	dapB	1	18	Single	-14	CGGCTCGCGCGATGGCAACG
dapB_1_18_W_MM8	dapB	1	18	Single	-13	CGGCTCCGGCGATGGCAACG
dapB_1_18_W_MM9	dapB	1	18	Single	-12	CGGCTCCCCCGATGGCAACG
dapB_2_54_C	dapB	2	54	Parent		GCGCCGCCTGAATCAACTGG
dapB_3_239_B_MM10	dapB	3	239	Comp	-20 to -11	CAAGTCGCATCCTTCCGGAC
dapB_3_239_B_MM11	dapB	3	239	Comp	-20 to -10	CAAGTCGCATGCTTCCGGAC
dapB_3_239_B_MM12	dapB	3	239	Comp	-20 to -9	CAAGTCGCATGGTTCCGGAC
dapB_3_239_B_MM13	dapB	3	239	Comp	-20 to -8	CAAGTCGCATGGATCCGGAC
dapB_3_239_B_MM14	dapB	3	239	Comp	-20 to -7	CAAGTCGCATGGAACCGGAC
dapB_3_239_B_MM2	dapB	3	239	Comp	-20 to -19	CATCAGCGTACCTTCCGGAC
dapB_3_239_B_MM3	dapB	3	239	Comp	-20 to -18	CAACAGCGTACCTTCCGGAC
dapB_3_239_B_MM4	dapB	3	239	Comp	-20 to -17	CAAGAGCGTACCTTCCGGAC
dapB_3_239_B_MM5	dapB	3	239	Comp	-20 to -16	CAAGTGCGTACCTTCCGGAC
dapB_3_239_B_MM6	dapB	3	239	Comp	-20 to -15	CAAGTCCGTACCTTCCGGAC
dapB_3_239_B_MM7	dapB	3	239	Comp	-20 to -14	CAAGTCGGTACCTTCCGGAC
dapB_3_239_B_MM8	dapB	3	239	Comp	-20 to -13	CAAGTCGCTACCTTCCGGAC
dapB_3_239_B_MM9	dapB	3	239	Comp	-20 to -12	CAAGTCGCAACCTTCCGGAC
dapB_3_239_C	dapB	3	239	Parent		GTTCAGCGTACCTTCCGGAC
dapB_3_239_D_MM2-8	dapB	3	239	Double	-19|-13	GATCAGCCTACCTTCCGGAC
dapB_3_239_D_MM3-10	dapB	3	239	Double	-18|-11	GTACAGCGTTCCTTCCGGAC
dapB_3_239_D_MM4-6	dapB	3	239	Double	-17|-15	GTTGACCGTACCTTCCGGAC
dapB_3_239_D_MM7-9	dapB	3	239	Double	-14|-12	GTTCAGGGAACCTTCCGGAC
dapB_3_239_D_MM9-19	dapB	3	239	Double	-12|-2	GTTCAGCGAACCTTCCGGTC
dapB_3_239_W_MM1	dapB	3	239	Single	-20	CTTCAGCGTACCTTCCGGAC
dapB_3_239_W_MM10	dapB	3	239	Single	-11	GTTCAGCGTTCCTTCCGGAC
dapB_3_239_W_MM11	dapB	3	239	Single	-10	GTTCAGCGTAGCTTCCGGAC
dapB_3_239_W_MM13	dapB	3	239	Single	-8	GTTCAGCGTACCATCCGGAC
dapB_3_239_W_MM16	dapB	3	239	Single	-5	GTTCAGCGTACCTTCGGGAC
dapB_3_239_W_MM19	dapB	3	239	Single	-2	GTTCAGCGTACCTTCCGGTC
dapB_3_239_W_MM2	dapB	3	239	Single	-19	GATCAGCGTACCTTCCGGAC
dapB_3_239_W_MM20	dapB	3	239	Single	-1	GTTCAGCGTACCTTCCGGAG
dapB_3_239_W_MM3	dapB	3	239	Single	-18	GTACAGCGTACCTTCCGGAC
dapB_3_239_W_MM4	dapB	3	239	Single	-17	GTTGAGCGTACCTTCCGGAC
dapB_3_239_W_MM5	dapB	3	239	Single	-16	GTTCTGCGTACCTTCCGGAC
dapB_3_239_W_MM6	dapB	3	239	Single	-15	GTTCACCGTACCTTCCGGAC
dapB_3_239_W_MM7	dapB	3	239	Single	-14	GTTCAGGGTACCTTCCGGAC
dapB_3_239_W_MM8	dapB	3	239	Single	-13	GTTCAGCCTACCTTCCGGAC
dapB_3_239_W_MM9	dapB	3	239	Single	-12	GTTCAGCGAACCTTCCGGAC
dnaA_1_32_B_MM10	dnaA	1	32	Comp	-20 to -11	ACCATTGAGTTCCTGCAATC
dnaA_1_32_B_MM11	dnaA	1	32	Comp	-20 to -10	ACCATTGAGTACCTGCAATC
dnaA_1_32_B_MM12	dnaA	1	32	Comp	-20 to -9	ACCATTGAGTAGCTGCAATC
dnaA_1_32_B_MM13	dnaA	1	32	Comp	-20 to -8	ACCATTGAGTAGGTGCAATC
dnaA_1_32_B_MM14	dnaA	1	32	Comp	-20 to -7	ACCATTGAGTAGGAGCAATC
dnaA_1_32_B_MM2	dnaA	1	32	Comp	-20 to -19	ACGTAACTCATCCTGCAATC
dnaA_1_32_B_MM3	dnaA	1	32	Comp	-20 to -18	ACCTAACTCATCCTGCAATC
dnaA_1_32_B_MM4	dnaA	1	32	Comp	-20 to -17	ACCAAACTCATCCTGCAATC
dnaA_1_32_B_MM5	dnaA	1	32	Comp	-20 to -16	ACCATACTCATCCTGCAATC
dnaA_1_32_B_MM6	dnaA	1	32	Comp	-20 to -15	ACCATTCTCATCCTGCAATC
dnaA_1_32_B_MM7	dnaA	1	32	Comp	-20 to -14	ACCATTGTCATCCTGCAATC
dnaA_1_32_B_MM8	dnaA	1	32	Comp	-20 to -13	ACCATTGACATCCTGCAATC
dnaA_1_32_B_MM9	dnaA	1	32	Comp	-20 to -12	ACCATTGAGATCCTGCAATC
dnaA_1_32_C	dnaA	1	32	Parent		TGGTAACTCATCCTGCAATC
dnaA_1_32_D_MM2-8	dnaA	1	32	Double	-19|-13	TCGTAACACATCCTGCAATC
dnaA_1_32_D_MM3-10	dnaA	1	32	Double	-18|-11	TGCTAACTCTTCCTGCAATC
dnaA_1_32_D_MM4-6	dnaA	1	32	Double	-17|-15	TGGAATCTCATCCTGCAATC
dnaA_1_32_D_MM7-9	dnaA	1	32	Double	-14|-12	TGGTAAGTGATCCTGCAATC
dnaA_1_32_D_MM9-19	dnaA	1	32	Double	-12|-2	TGGTAACTGATCCTGCAAAC
dnaA_1_32_W_MM1	dnaA	1	32	Single	-20	AGGTAACTCATCCTGCAATC
dnaA_1_32_W_MM10	dnaA	1	32	Single	-11	TGGTAACTCTTCCTGCAATC
dnaA_1_32_W_MM11	dnaA	1	32	Single	-10	TGGTAACTCAACCTGCAATC
dnaA_1_32_W_MM13	dnaA	1	32	Single	-8	TGGTAACTCATCGTGCAATC
dnaA_1_32_W_MM16	dnaA	1	32	Single	-5	TGGTAACTCATCCTGGAATC
dnaA_1_32_W_MM19	dnaA	1	32	Single	-2	TGGTAACTCATCCTGCAAAC
dnaA_1_32_W_MM2	dnaA	1	32	Single	-19	TCGTAACTCATCCTGCAATC
dnaA_1_32_W_MM20	dnaA	1	32	Single	-1	TGGTAACTCATCCTGCAATG
dnaA_1_32_W_MM3	dnaA	1	32	Single	-18	TGCTAACTCATCCTGCAATC
dnaA_1_32_W_MM4	dnaA	1	32	Single	-17	TGGAAACTCATCCTGCAATC
dnaA_1_32_W_MM5	dnaA	1	32	Single	-16	TGGTTACTCATCCTGCAATC
dnaA_1_32_W_MM6	dnaA	1	32	Single	-15	TGGTATCTCATCCTGCAATC
dnaA_1_32_W_MM7	dnaA	1	32	Single	-14	TGGTAAGTCATCCTGCAATC
dnaA_1_32_W_MM8	dnaA	1	32	Single	-13	TGGTAACACATCCTGCAATC
dnaA_1_32_W_MM9	dnaA	1	32	Single	-12	TGGTAACTGATCCTGCAATC
dnaA_2_81_C	dnaA	2	81	Parent		CGCTCAGTTCCGCCTGCAAT
dnaA_3_212_B_MM10	dnaA	3	212	Comp	-20 to -11	CTGAAGTTTTCGCAGCTGTG
dnaA_3_212_B_MM11	dnaA	3	212	Comp	-20 to -10	CTGAAGTTTTGGCAGCTGTG
dnaA_3_212_B_MM12	dnaA	3	212	Comp	-20 to -9	CTGAAGTTTTGCCAGCTGTG
dnaA_3_212_B_MM13	dnaA	3	212	Comp	-20 to -8	CTGAAGTTTTGCGAGCTGTG
dnaA_3_212_B_MM14	dnaA	3	212	Comp	-20 to -7	CTGAAGTTTTGCGTGCTGTG
dnaA_3_212_B_MM2	dnaA	3	212	Comp	-20 to -19	CTCTTCAAAACGCAGCTGTG
dnaA_3_212_B_MM3	dnaA	3	212	Comp	-20 to -18	CTGTTCAAAACGCAGCTGTG
dnaA_3_212_B_MM4	dnaA	3	212	Comp	-20 to -17	CTGATCAAAACGCAGCTGTG
dnaA_3_212_B_MM5	dnaA	3	212	Comp	-20 to -16	CTGAACAAAACGCAGCTGTG
dnaA_3_212_B_MM6	dnaA	3	212	Comp	-20 to -15	CTGAAGAAAACGCAGCTGTG
dnaA_3_212_B_MM7	dnaA	3	212	Comp	-20 to -14	CTGAAGTAAACGCAGCTGTG
dnaA_3_212_B_MM8	dnaA	3	212	Comp	-20 to -13	CTGAAGTTAACGCAGCTGTG
dnaA_3_212_B_MM9	dnaA	3	212	Comp	-20 to -12	CTGAAGTTTACGCAGCTGTG
dnaA_3_212_C	dnaA	3	212	Parent		GACTTCAAAACGCAGCTGTG
dnaA_3_212_D_MM2-8	dnaA	3	212	Double	-19|-13	GTCTTCATAACGCAGCTGTG
dnaA_3_212_D_MM3-10	dnaA	3	212	Double	-18|-11	GAGTTCAAATCGCAGCTGTG
dnaA_3_212_D_MM4-6	dnaA	3	212	Double	-17|-15	GACATGAAAACGCAGCTGTG
dnaA_3_212_D_MM7-9	dnaA	3	212	Double	-14|-12	GACTTCTATACGCAGCTGTG
dnaA_3_212_D_MM9-19	dnaA	3	212	Double	-12|-2	GACTTCAATACGCAGCTGAG
dnaA_3_212_W_MM1	dnaA	3	212	Single	-20	CACTTCAAAACGCAGCTGTG
dnaA_3_212_W_MM10	dnaA	3	212	Single	-11	GACTTCAAATCGCAGCTGTG
dnaA_3_212_W_MM11	dnaA	3	212	Single	-10	GACTTCAAAAGGCAGCTGTG
dnaA_3_212_W_MM13	dnaA	3	212	Single	-8	GACTTCAAAACGGAGCTGTG
dnaA_3_212_W_MM16	dnaA	3	212	Single	-5	GACTTCAAAACGCAGGTGTG
dnaA_3_212_W_MM19	dnaA	3	212	Single	-2	GACTTCAAAACGCAGCTGAG
dnaA_3_212_W_MM2	dnaA	3	212	Single	-19	GTCTTCAAAACGCAGCTGTG
dnaA_3_212_W_MM20	dnaA	3	212	Single	-1	GACTTCAAAACGCAGCTGTC
dnaA_3_212_W_MM3	dnaA	3	212	Single	-18	GAGTTCAAAACGCAGCTGTG
dnaA_3_212_W_MM4	dnaA	3	212	Single	-17	GACATCAAAACGCAGCTGTG
dnaA_3_212_W_MM5	dnaA	3	212	Single	-16	GACTACAAAACGCAGCTGTG
dnaA_3_212_W_MM6	dnaA	3	212	Single	-15	GACTTGAAAACGCAGCTGTG
dnaA_3_212_W_MM7	dnaA	3	212	Single	-14	GACTTCTAAACGCAGCTGTG
dnaA_3_212_W_MM8	dnaA	3	212	Single	-13	GACTTCATAACGCAGCTGTG
dnaA_3_212_W_MM9	dnaA	3	212	Single	-12	GACTTCAATACGCAGCTGTG
dnaB_1_16_B_MM10	dnaB	1	16	Comp	-20 to -11	AGTCGGACGAGTTTGTTGAA
dnaB_1_16_B_MM11	dnaB	1	16	Comp	-20 to -10	AGTCGGACGACTTTGTTGAA
dnaB_1_16_B_MM12	dnaB	1	16	Comp	-20 to -9	AGTCGGACGACATTGTTGAA
dnaB_1_16_B_MM13	dnaB	1	16	Comp	-20 to -8	AGTCGGACGACAATGTTGAA
dnaB_1_16_B_MM14	dnaB	1	16	Comp	-20 to -7	AGTCGGACGACAAAGTTGAA
dnaB_1_16_B_MM2	dnaB	1	16	Comp	-20 to -19	AGAGCCTGCTGTTTGTTGAA
dnaB_1_16_B_MM3	dnaB	1	16	Comp	-20 to -18	AGTGCCTGCTGTTTGTTGAA
dnaB_1_16_B_MM4	dnaB	1	16	Comp	-20 to -17	AGTCCCTGCTGTTTGTTGAA
dnaB_1_16_B_MM5	dnaB	1	16	Comp	-20 to -16	AGTCGCTGCTGTTTGTTGAA
dnaB_1_16_B_MM6	dnaB	1	16	Comp	-20 to -15	AGTCGGTGCTGTTTGTTGAA
dnaB_1_16_B_MM7	dnaB	1	16	Comp	-20 to -14	AGTCGGAGCTGTTTGTTGAA
dnaB_1_16_B_MM8	dnaB	1	16	Comp	-20 to -13	AGTCGGACCTGTTTGTTGAA
dnaB_1_16_B_MM9	dnaB	1	16	Comp	-20 to -12	AGTCGGACGTGTTTGTTGAA
dnaB_1_16_C	dnaB	1	16	Parent		TCAGCCTGCTGTTTGTTGAA
dnaB_1_16_D_MM2-8	dnaB	1	16	Double	-19|-13	TGAGCCTCCTGTTTGTTGAA
dnaB_1_16_D_MM3-10	dnaB	1	16	Double	-18|-11	TCTGCCTGCAGTTTGTTGAA
dnaB_1_16_D_MM4-6	dnaB	1	16	Double	-17|-15	TCACCGTGCTGTTTGTTGAA
dnaB_1_16_D_MM7-9	dnaB	1	16	Double	-14|-12	TCAGCCAGGTGTTTGTTGAA
dnaB_1_16_D_MM9-19	dnaB	1	16	Double	-12|-2	TCAGCCTGGTGTTTGTTGTA
dnaB_1_16_W_MM1	dnaB	1	16	Single	-20	ACAGCCTGCTGTTTGTTGAA
dnaB_1_16_W_MM10	dnaB	1	16	Single	-11	TCAGCCTGCAGTTTGTTGAA
dnaB_1_16_W_MM11	dnaB	1	16	Single	-10	TCAGCCTGCTCTTTGTTGAA
dnaB_1_16_W_MM13	dnaB	1	16	Single	-8	TCAGCCTGCTGTATGTTGAA
dnaB_1_16_W_MM16	dnaB	1	16	Single	-5	TCAGCCTGCTGTTTGATGAA
dnaB_1_16_W_MM19	dnaB	1	16	Single	-2	TCAGCCTGCTGTTTGTTGTA
dnaB_1_16_W_MM2	dnaB	1	16	Single	-19	TGAGCCTGCTGTTTGTTGAA
dnaB_1_16_W_MM20	dnaB	1	16	Single	-1	TCAGCCTGCTGTTTGTTGAT
dnaB_1_16_W_MM3	dnaB	1	16	Single	-18	TCTGCCTGCTGTTTGTTGAA
dnaB_1_16_W_MM4	dnaB	1	16	Single	-17	TCACCCTGCTGTTTGTTGAA
dnaB_1_16_W_MM5	dnaB	1	16	Single	-16	TCAGGCTGCTGTTTGTTGAA
dnaB_1_16_W_MM6	dnaB	1	16	Single	-15	TCAGCGTGCTGTTTGTTGAA
dnaB_1_16_W_MM7	dnaB	1	16	Single	-14	TCAGCCAGCTGTTTGTTGAA
dnaB_1_16_W_MM8	dnaB	1	16	Single	-13	TCAGCCTCCTGTTTGTTGAA
dnaB_1_16_W_MM9	dnaB	1	16	Single	-12	TCAGCCTGGTGTTTGTTGAA
dnaB_2_40_C	dnaB	2	40	Parent		ACTTGTGGATCGCGTTCGCG
dnaB_3_279_B_MM10	dnaB	3	279	Comp	-20 to -11	GCTGCGATAGGAGTTGCCCC
dnaB_3_279_B_MM11	dnaB	3	279	Comp	-20 to -10	GCTGCGATAGCAGTTGCCCC
dnaB_3_279_B_MM12	dnaB	3	279	Comp	-20 to -9	GCTGCGATAGCTGTTGCCCC
dnaB_3_279_B_MM13	dnaB	3	279	Comp	-20 to -8	GCTGCGATAGCTCTTGCCCC
dnaB_3_279_B_MM14	dnaB	3	279	Comp	-20 to -7	GCTGCGATAGCTCATGCCCC
dnaB_3_279_B_MM2	dnaB	3	279	Comp	-20 to -19	GCACGCTATCGAGTTGCCCC
dnaB_3_279_B_MM3	dnaB	3	279	Comp	-20 to -18	GCTCGCTATCGAGTTGCCCC
dnaB_3_279_B_MM4	dnaB	3	279	Comp	-20 to -17	GCTGGCTATCGAGTTGCCCC
dnaB_3_279_B_MM5	dnaB	3	279	Comp	-20 to -16	GCTGCCTATCGAGTTGCCCC
dnaB_3_279_B_MM6	dnaB	3	279	Comp	-20 to -15	GCTGCGTATCGAGTTGCCCC
dnaB_3_279_B_MM7	dnaB	3	279	Comp	-20 to -14	GCTGCGAATCGAGTTGCCCC
dnaB_3_279_B_MM8	dnaB	3	279	Comp	-20 to -13	GCTGCGATTCGAGTTGCCCC
dnaB_3_279_B_MM9	dnaB	3	279	Comp	-20 to -12	GCTGCGATACGAGTTGCCCC
dnaB_3_279_C	dnaB	3	279	Parent		CGACGCTATCGAGTTGCCCC
dnaB_3_279_D_MM2-8	dnaB	3	279	Double	-19|-13	CCACGCTTTCGAGTTGCCCC
dnaB_3_279_D_MM3-10	dnaB	3	279	Double	-18|-11	CGTCGCTATGGAGTTGCCCC
dnaB_3_279_D_MM4-6	dnaB	3	279	Double	-17|-15	CGAGGGTATCGAGTTGCCCC
dnaB_3_279_D_MM7-9	dnaB	3	279	Double	-14|-12	CGACGCAAACGAGTTGCCCC
dnaB_3_279_D_MM9-19	dnaB	3	279	Double	-12|-2	CGACGCTAACGAGTTGCCGC
dnaB_3_279_W_MM1	dnaB	3	279	Single	-20	GGACGCTATCGAGTTGCCCC
dnaB_3_279_W_MM10	dnaB	3	279	Single	-11	CGACGCTATGGAGTTGCCCC
dnaB_3_279_W_MM11	dnaB	3	279	Single	-10	CGACGCTATCCAGTTGCCCC
dnaB_3_279_W_MM13	dnaB	3	279	Single	-8	CGACGCTATCGACTTGCCCC
dnaB_3_279_W_MM16	dnaB	3	279	Single	-5	CGACGCTATCGAGTTCCCCC
dnaB_3_279_W_MM19	dnaB	3	279	Single	-2	CGACGCTATCGAGTTGCCGC
dnaB_3_279_W_MM2	dnaB	3	279	Single	-19	CCACGCTATCGAGTTGCCCC
dnaB_3_279_W_MM20	dnaB	3	279	Single	-1	CGACGCTATCGAGTTGCCCG
dnaB_3_279_W_MM3	dnaB	3	279	Single	-18	CGTCGCTATCGAGTTGCCCC
dnaB_3_279_W_MM4	dnaB	3	279	Single	-17	CGAGGCTATCGAGTTGCCCC
dnaB_3_279_W_MM5	dnaB	3	279	Single	-16	CGACCCTATCGAGTTGCCCC
dnaB_3_279_W_MM6	dnaB	3	279	Single	-15	CGACGGTATCGAGTTGCCCC
dnaB_3_279_W_MM7	dnaB	3	279	Single	-14	CGACGCAATCGAGTTGCCCC
dnaB_3_279_W_MM8	dnaB	3	279	Single	-13	CGACGCTTTCGAGTTGCCCC
dnaB_3_279_W_MM9	dnaB	3	279	Single	-12	CGACGCTAACGAGTTGCCCC
dnaE_1_10_B_MM10	dnaE	1	10	Comp	-20 to -11	TGGGCGTCCAGTACGAAACG
dnaE_1_10_B_MM11	dnaE	1	10	Comp	-20 to -10	TGGGCGTCCACTACGAAACG
dnaE_1_10_B_MM12	dnaE	1	10	Comp	-20 to -9	TGGGCGTCCACAACGAAACG
dnaE_1_10_B_MM13	dnaE	1	10	Comp	-20 to -8	TGGGCGTCCACATCGAAACG
dnaE_1_10_B_MM14	dnaE	1	10	Comp	-20 to -7	TGGGCGTCCACATGGAAACG
dnaE_1_10_B_MM2	dnaE	1	10	Comp	-20 to -19	TGCCGCAGGTGTACGAAACG
dnaE_1_10_B_MM3	dnaE	1	10	Comp	-20 to -18	TGGCGCAGGTGTACGAAACG
dnaE_1_10_B_MM4	dnaE	1	10	Comp	-20 to -17	TGGGGCAGGTGTACGAAACG
dnaE_1_10_B_MM5	dnaE	1	10	Comp	-20 to -16	TGGGCCAGGTGTACGAAACG
dnaE_1_10_B_MM6	dnaE	1	10	Comp	-20 to -15	TGGGCGAGGTGTACGAAACG
dnaE_1_10_B_MM7	dnaE	1	10	Comp	-20 to -14	TGGGCGTGGTGTACGAAACG
dnaE_1_10_B_MM8	dnaE	1	10	Comp	-20 to -13	TGGGCGTCGTGTACGAAACG
dnaE_1_10_B_MM9	dnaE	1	10	Comp	-20 to -12	TGGGCGTCCTGTACGAAACG
dnaE_1_10_C	dnaE	1	10	Parent		ACCCGCAGGTGTACGAAACG
dnaE_1_10_D_MM2-8	dnaE	1	10	Double	-19|-13	AGCCGCACGTGTACGAAACG
dnaE_1_10_D_MM3-10	dnaE	1	10	Double	-18|-11	ACGCGCAGGAGTACGAAACG
dnaE_1_10_D_MM4-6	dnaE	1	10	Double	-17|-15	ACCGGGAGGTGTACGAAACG
dnaE_1_10_D_MM7-9	dnaE	1	10	Double	-14|-12	ACCCGCTGCTGTACGAAACG
dnaE_1_10_D_MM9-19	dnaE	1	10	Double	-12|-2	ACCCGCAGCTGTACGAAAGG
dnaE_1_10_W_MM1	dnaE	1	10	Single	-20	TCCCGCAGGTGTACGAAACG
dnaE_1_10_W_MM10	dnaE	1	10	Single	-11	ACCCGCAGGAGTACGAAACG
dnaE_1_10_W_MM11	dnaE	1	10	Single	-10	ACCCGCAGGTCTACGAAACG
dnaE_1_10_W_MM13	dnaE	1	10	Single	-8	ACCCGCAGGTGTTCGAAACG
dnaE_1_10_W_MM16	dnaE	1	10	Single	-5	ACCCGCAGGTGTACGTAACG
dnaE_1_10_W_MM19	dnaE	1	10	Single	-2	ACCCGCAGGTGTACGAAAGG
dnaE_1_10_W_MM2	dnaE	1	10	Single	-19	AGCCGCAGGTGTACGAAACG
dnaE_1_10_W_MM20	dnaE	1	10	Single	-1	ACCCGCAGGTGTACGAAACC
dnaE_1_10_W_MM3	dnaE	1	10	Single	-18	ACGCGCAGGTGTACGAAACG
dnaE_1_10_W_MM4	dnaE	1	10	Single	-17	ACCGGCAGGTGTACGAAACG
dnaE_1_10_W_MM5	dnaE	1	10	Single	-16	ACCCCCAGGTGTACGAAACG
dnaE_1_10_W_MM6	dnaE	1	10	Single	-15	ACCCGGAGGTGTACGAAACG
dnaE_1_10_W_MM7	dnaE	1	10	Single	-14	ACCCGCTGGTGTACGAAACG
dnaE_1_10_W_MM8	dnaE	1	10	Single	-13	ACCCGCACGTGTACGAAACG
dnaE_1_10_W_MM9	dnaE	1	10	Single	-12	ACCCGCAGCTGTACGAAACG
dnaE_2_109_C	dnaE	2	109	Parent		AAATCGGTGATCGCCAGTGC
dnaE_3_216_B_MM10	dnaE	3	216	Comp	-20 to -11	GTAGTGGGTCCAGGTCGCAC
dnaE_3_216_B_MM11	dnaE	3	216	Comp	-20 to -10	GTAGTGGGTCGAGGTCGCAC
dnaE_3_216_B_MM12	dnaE	3	216	Comp	-20 to -9	GTAGTGGGTCGTGGTCGCAC
dnaE_3_216_B_MM13	dnaE	3	216	Comp	-20 to -8	GTAGTGGGTCGTCGTCGCAC
dnaE_3_216_B_MM14	dnaE	3	216	Comp	-20 to -7	GTAGTGGGTCGTCCTCGCAC
dnaE_3_216_B_MM2	dnaE	3	216	Comp	-20 to -19	GTTCACCCAGCAGGTCGCAC
dnaE_3_216_B_MM3	dnaE	3	216	Comp	-20 to -18	GTACACCCAGCAGGTCGCAC
dnaE_3_216_B_MM4	dnaE	3	216	Comp	-20 to -17	GTAGACCCAGCAGGTCGCAC
dnaE_3_216_B_MM5	dnaE	3	216	Comp	-20 to -16	GTAGTCCCAGCAGGTCGCAC
dnaE_3_216_B_MM6	dnaE	3	216	Comp	-20 to -15	GTAGTGCCAGCAGGTCGCAC
dnaE_3_216_B_MM7	dnaE	3	216	Comp	-20 to -14	GTAGTGGCAGCAGGTCGCAC
dnaE_3_216_B_MM8	dnaE	3	216	Comp	-20 to -13	GTAGTGGGAGCAGGTCGCAC
dnaE_3_216_B_MM9	dnaE	3	216	Comp	-20 to -12	GTAGTGGGTGCAGGTCGCAC
dnaE_3_216_C	dnaE	3	216	Parent		CATCACCCAGCAGGTCGCAC
dnaE_3_216_D_MM2-8	dnaE	3	216	Double	-19|-13	CTTCACCGAGCAGGTCGCAC
dnaE_3_216_D_MM3-10	dnaE	3	216	Double	-18|-11	CAACACCCACCAGGTCGCAC
dnaE_3_216_D_MM4-6	dnaE	3	216	Double	-17|-15	CATGAGCCAGCAGGTCGCAC
dnaE_3_216_D_MM7-9	dnaE	3	216	Double	-14|-12	CATCACGCTGCAGGTCGCAC
dnaE_3_216_D_MM9-19	dnaE	3	216	Double	-12|-2	CATCACCCTGCAGGTCGCTC
dnaE_3_216_W_MM1	dnaE	3	216	Single	-20	GATCACCCAGCAGGTCGCAC
dnaE_3_216_W_MM10	dnaE	3	216	Single	-11	CATCACCCACCAGGTCGCAC
dnaE_3_216_W_MM11	dnaE	3	216	Single	-10	CATCACCCAGGAGGTCGCAC
dnaE_3_216_W_MM13	dnaE	3	216	Single	-8	CATCACCCAGCACGTCGCAC
dnaE_3_216_W_MM16	dnaE	3	216	Single	-5	CATCACCCAGCAGGTGGCAC
dnaE_3_216_W_MM19	dnaE	3	216	Single	-2	CATCACCCAGCAGGTCGCTC
dnaE_3_216_W_MM2	dnaE	3	216	Single	-19	CTTCACCCAGCAGGTCGCAC
dnaE_3_216_W_MM20	dnaE	3	216	Single	-1	CATCACCCAGCAGGTCGCAG
dnaE_3_216_W_MM3	dnaE	3	216	Single	-18	CAACACCCAGCAGGTCGCAC
dnaE_3_216_W_MM4	dnaE	3	216	Single	-17	CATGACCCAGCAGGTCGCAC
dnaE_3_216_W_MM5	dnaE	3	216	Single	-16	CATCTCCCAGCAGGTCGCAC
dnaE_3_216_W_MM6	dnaE	3	216	Single	-15	CATCAGCCAGCAGGTCGCAC
dnaE_3_216_W_MM7	dnaE	3	216	Single	-14	CATCACGCAGCAGGTCGCAC
dnaE_3_216_W_MM8	dnaE	3	216	Single	-13	CATCACCGAGCAGGTCGCAC
dnaE_3_216_W_MM9	dnaE	3	216	Single	-12	CATCACCCTGCAGGTCGCAC
dnaX_1_33_B_MM10	dnaX	1	33	Comp	-20 to -11	GCTGCAGTCGAAAGGTTTGT
dnaX_1_33_B_MM11	dnaX	1	33	Comp	-20 to -10	GCTGCAGTCGTAAGGTTTGT
dnaX_1_33_B_MM12	dnaX	1	33	Comp	-20 to -9	GCTGCAGTCGTTAGGTTTGT
dnaX_1_33_B_MM13	dnaX	1	33	Comp	-20 to -8	GCTGCAGTCGTTTGGTTTGT
dnaX_1_33_B_MM14	dnaX	1	33	Comp	-20 to -7	GCTGCAGTCGTTTCGTTTGT
dnaX_1_33_B_MM2	dnaX	1	33	Comp	-20 to -19	GCACGTCAGCAAAGGTTTGT
dnaX_1_33_B_MM3	dnaX	1	33	Comp	-20 to -18	GCTCGTCAGCAAAGGTTTGT
dnaX_1_33_B_MM4	dnaX	1	33	Comp	-20 to -17	GCTGGTCAGCAAAGGTTTGT
dnaX_1_33_B_MM5	dnaX	1	33	Comp	-20 to -16	GCTGCTCAGCAAAGGTTTGT
dnaX_1_33_B_MM6	dnaX	1	33	Comp	-20 to -15	GCTGCACAGCAAAGGTTTGT
dnaX_1_33_B_MM7	dnaX	1	33	Comp	-20 to -14	GCTGCAGAGCAAAGGTTTGT
dnaX_1_33_B_MM8	dnaX	1	33	Comp	-20 to -13	GCTGCAGTGCAAAGGTTTGT
dnaX_1_33_B_MM9	dnaX	1	33	Comp	-20 to -12	GCTGCAGTCCAAAGGTTTGT
dnaX_1_33_C	dnaX	1	33	Parent		CGACGTCAGCAAAGGTTTGT
dnaX_1_33_D_MM2-8	dnaX	1	33	Double	-19|-13	CCACGTCTGCAAAGGTTTGT
dnaX_1_33_D_MM3-10	dnaX	1	33	Double	-18|-11	CGTCGTCAGGAAAGGTTTGT
dnaX_1_33_D_MM4-6	dnaX	1	33	Double	-17|-15	CGAGGACAGCAAAGGTTTGT
dnaX_1_33_D_MM7-9	dnaX	1	33	Double	-14|-12	CGACGTGACCAAAGGTTTGT
dnaX_1_33_D_MM9-19	dnaX	1	33	Double	-12|-2	CGACGTCACCAAAGGTTTCT
dnaX_1_33_W_MM1	dnaX	1	33	Single	-20	GGACGTCAGCAAAGGTTTGT
dnaX_1_33_W_MM10	dnaX	1	33	Single	-11	CGACGTCAGGAAAGGTTTGT
dnaX_1_33_W_MM11	dnaX	1	33	Single	-10	CGACGTCAGCTAAGGTTTGT
dnaX_1_33_W_MM13	dnaX	1	33	Single	-8	CGACGTCAGCAATGGTTTGT
dnaX_1_33_W_MM16	dnaX	1	33	Single	-5	CGACGTCAGCAAAGGATTGT
dnaX_1_33_W_MM19	dnaX	1	33	Single	-2	CGACGTCAGCAAAGGTTTCT
dnaX_1_33_W_MM2	dnaX	1	33	Single	-19	CCACGTCAGCAAAGGTTTGT
dnaX_1_33_W_MM20	dnaX	1	33	Single	-1	CGACGTCAGCAAAGGTTTGA
dnaX_1_33_W_MM3	dnaX	1	33	Single	-18	CGTCGTCAGCAAAGGTTTGT
dnaX_1_33_W_MM4	dnaX	1	33	Single	-17	CGAGGTCAGCAAAGGTTTGT
dnaX_1_33_W_MM5	dnaX	1	33	Single	-16	CGACCTCAGCAAAGGTTTGT
dnaX_1_33_W_MM6	dnaX	1	33	Single	-15	CGACGACAGCAAAGGTTTGT
dnaX_1_33_W_MM7	dnaX	1	33	Single	-14	CGACGTGAGCAAAGGTTTGT
dnaX_1_33_W_MM8	dnaX	1	33	Single	-13	CGACGTCTGCAAAGGTTTGT
dnaX_1_33_W_MM9	dnaX	1	33	Single	-12	CGACGTCACCAAAGGTTTGT
dnaX_2_60_C	dnaX	2	60	Parent		GTGCGGTCAGCACATGTTCC
dnaX_3_206_B_MM10	dnaX	3	206	Comp	-20 to -11	CGTGTGCGGCCACGGCGTCG
dnaX_3_206_B_MM11	dnaX	3	206	Comp	-20 to -10	CGTGTGCGGCGACGGCGTCG
dnaX_3_206_B_MM12	dnaX	3	206	Comp	-20 to -9	CGTGTGCGGCGTCGGCGTCG
dnaX_3_206_B_MM13	dnaX	3	206	Comp	-20 to -8	CGTGTGCGGCGTGGGCGTCG
dnaX_3_206_B_MM14	dnaX	3	206	Comp	-20 to -7	CGTGTGCGGCGTGCGCGTCG
dnaX_3_206_B_MM2	dnaX	3	206	Comp	-20 to -19	CGACACGCCGCACGGCGTCG
dnaX_3_206_B_MM3	dnaX	3	206	Comp	-20 to -18	CGTCACGCCGCACGGCGTCG
dnaX_3_206_B_MM4	dnaX	3	206	Comp	-20 to -17	CGTGACGCCGCACGGCGTCG
dnaX_3_206_B_MM5	dnaX	3	206	Comp	-20 to -16	CGTGTCGCCGCACGGCGTCG
dnaX_3_206_B_MM6	dnaX	3	206	Comp	-20 to -15	CGTGTGGCCGCACGGCGTCG
dnaX_3_206_B_MM7	dnaX	3	206	Comp	-20 to -14	CGTGTGCCCGCACGGCGTCG
dnaX_3_206_B_MM8	dnaX	3	206	Comp	-20 to -13	CGTGTGCGCGCACGGCGTCG
dnaX_3_206_B_MM9	dnaX	3	206	Comp	-20 to -12	CGTGTGCGGGCACGGCGTCG
dnaX_3_206_C	dnaX	3	206	Parent		GCACACGCCGCACGGCGTCG
dnaX_3_206_D_MM2-8	dnaX	3	206	Double	-19|-13	GGACACGGCGCACGGCGTCG
dnaX_3_206_D_MM3-10	dnaX	3	206	Double	-18|-11	GCTCACGCCCCACGGCGTCG
dnaX_3_206_D_MM4-6	dnaX	3	206	Double	-17|-15	GCAGAGGCCGCACGGCGTCG
dnaX_3_206_D_MM7-9	dnaX	3	206	Double	-14|-12	GCACACCCGGCACGGCGTCG
dnaX_3_206_D_MM9-19	dnaX	3	206	Double	-12|-2	GCACACGCGGCACGGCGTGG
dnaX_3_206_W_MM1	dnaX	3	206	Single	-20	CCACACGCCGCACGGCGTCG
dnaX_3_206_W_MM10	dnaX	3	206	Single	-11	GCACACGCCCCACGGCGTCG
dnaX_3_206_W_MM11	dnaX	3	206	Single	-10	GCACACGCCGGACGGCGTCG
dnaX_3_206_W_MM13	dnaX	3	206	Single	-8	GCACACGCCGCAGGGCGTCG
dnaX_3_206_W_MM16	dnaX	3	206	Single	-5	GCACACGCCGCACGGGGTCG
dnaX_3_206_W_MM19	dnaX	3	206	Single	-2	GCACACGCCGCACGGCGTGG
dnaX_3_206_W_MM2	dnaX	3	206	Single	-19	GGACACGCCGCACGGCGTCG
dnaX_3_206_W_MM20	dnaX	3	206	Single	-1	GCACACGCCGCACGGCGTCC
dnaX_3_206_W_MM3	dnaX	3	206	Single	-18	GCTCACGCCGCACGGCGTCG
dnaX_3_206_W_MM4	dnaX	3	206	Single	-17	GCAGACGCCGCACGGCGTCG
dnaX_3_206_W_MM5	dnaX	3	206	Single	-16	GCACTCGCCGCACGGCGTCG
dnaX_3_206_W_MM6	dnaX	3	206	Single	-15	GCACAGGCCGCACGGCGTCG
dnaX_3_206_W_MM7	dnaX	3	206	Single	-14	GCACACCCCGCACGGCGTCG
dnaX_3_206_W_MM8	dnaX	3	206	Single	-13	GCACACGGCGCACGGCGTCG
dnaX_3_206_W_MM9	dnaX	3	206	Single	-12	GCACACGCGGCACGGCGTCG
eno_1_44_B_MM10	eno	1	44	Comp	-20 to -11	AAGTTGTCAGGGGTTACCAC
eno_1_44_B_MM11	eno	1	44	Comp	-20 to -10	AAGTTGTCAGCGGTTACCAC
eno_1_44_B_MM12	eno	1	44	Comp	-20 to -9	AAGTTGTCAGCCGTTACCAC
eno_1_44_B_MM13	eno	1	44	Comp	-20 to -8	AAGTTGTCAGCCCTTACCAC
eno_1_44_B_MM14	eno	1	44	Comp	-20 to -7	AAGTTGTCAGCCCATACCAC
eno_1_44_B_MM2	eno	1	44	Comp	-20 to -19	AACAACAGTCGGGTTACCAC
eno_1_44_B_MM3	eno	1	44	Comp	-20 to -18	AAGAACAGTCGGGTTACCAC
eno_1_44_B_MM4	eno	1	44	Comp	-20 to -17	AAGTACAGTCGGGTTACCAC
eno_1_44_B_MM5	eno	1	44	Comp	-20 to -16	AAGTTCAGTCGGGTTACCAC
eno_1_44_B_MM6	eno	1	44	Comp	-20 to -15	AAGTTGAGTCGGGTTACCAC
eno_1_44_B_MM7	eno	1	44	Comp	-20 to -14	AAGTTGTGTCGGGTTACCAC
eno_1_44_B_MM8	eno	1	44	Comp	-20 to -13	AAGTTGTCTCGGGTTACCAC
eno_1_44_B_MM9	eno	1	44	Comp	-20 to -12	AAGTTGTCACGGGTTACCAC
eno_1_44_C	eno	1	44	Parent		TTCAACAGTCGGGTTACCAC
eno_1_44_D_MM2-8	eno	1	44	Double	-19|-13	TACAACACTCGGGTTACCAC
eno_1_44_D_MM3-10	eno	1	44	Double	-18|-11	TTGAACAGTGGGGTTACCAC
eno_1_44_D_MM4-6	eno	1	44	Double	-17|-15	TTCTAGAGTCGGGTTACCAC
eno_1_44_D_MM7-9	eno	1	44	Double	-14|-12	TTCAACTGACGGGTTACCAC
eno_1_44_D_MM9-19	eno	1	44	Double	-12|-2	TTCAACAGACGGGTTACCTC
eno_1_44_W_MM1	eno	1	44	Single	-20	ATCAACAGTCGGGTTACCAC
eno_1_44_W_MM10	eno	1	44	Single	-11	TTCAACAGTGGGGTTACCAC
eno_1_44_W_MM11	eno	1	44	Single	-10	TTCAACAGTCCGGTTACCAC
eno_1_44_W_MM13	eno	1	44	Single	-8	TTCAACAGTCGGCTTACCAC
eno_1_44_W_MM16	eno	1	44	Single	-5	TTCAACAGTCGGGTTTCCAC
eno_1_44_W_MM19	eno	1	44	Single	-2	TTCAACAGTCGGGTTACCTC
eno_1_44_W_MM2	eno	1	44	Single	-19	TACAACAGTCGGGTTACCAC
eno_1_44_W_MM20	eno	1	44	Single	-1	TTCAACAGTCGGGTTACCAG
eno_1_44_W_MM3	eno	1	44	Single	-18	TTGAACAGTCGGGTTACCAC
eno_1_44_W_MM4	eno	1	44	Single	-17	TTCTACAGTCGGGTTACCAC
eno_1_44_W_MM5	eno	1	44	Single	-16	TTCATCAGTCGGGTTACCAC
eno_1_44_W_MM6	eno	1	44	Single	-15	TTCAAGAGTCGGGTTACCAC
eno_1_44_W_MM7	eno	1	44	Single	-14	TTCAACTGTCGGGTTACCAC
eno_1_44_W_MM8	eno	1	44	Single	-13	TTCAACACTCGGGTTACCAC
eno_1_44_W_MM9	eno	1	44	Single	-12	TTCAACAGACGGGTTACCAC
eno_2_68_C	eno	2	68	Parent		ACCACCCTCCAGATGTACTT
eno_3_219_B_MM10	eno	3	219	Comp	-20 to -11	GTTAGTCGCGCTGAGCGATC
eno_3_219_B_MM11	eno	3	219	Comp	-20 to -10	GTTAGTCGCGGTGAGCGATC
eno_3_219_B_MM12	eno	3	219	Comp	-20 to -9	GTTAGTCGCGGAGAGCGATC
eno_3_219_B_MM13	eno	3	219	Comp	-20 to -8	GTTAGTCGCGGACAGCGATC
eno_3_219_B_MM14	eno	3	219	Comp	-20 to -7	GTTAGTCGCGGACTGCGATC
eno_3_219_B_MM2	eno	3	219	Comp	-20 to -19	GTATCAGCGCCTGAGCGATC
eno_3_219_B_MM3	eno	3	219	Comp	-20 to -18	GTTTCAGCGCCTGAGCGATC
eno_3_219_B_MM4	eno	3	219	Comp	-20 to -17	GTTACAGCGCCTGAGCGATC
eno_3_219_B_MM5	eno	3	219	Comp	-20 to -16	GTTAGAGCGCCTGAGCGATC
eno_3_219_B_MM6	eno	3	219	Comp	-20 to -15	GTTAGTGCGCCTGAGCGATC
eno_3_219_B_MM7	eno	3	219	Comp	-20 to -14	GTTAGTCCGCCTGAGCGATC
eno_3_219_B_MM8	eno	3	219	Comp	-20 to -13	GTTAGTCGGCCTGAGCGATC
eno_3_219_B_MM9	eno	3	219	Comp	-20 to -12	GTTAGTCGCCCTGAGCGATC
eno_3_219_C	eno	3	219	Parent		CAATCAGCGCCTGAGCGATC
eno_3_219_D_MM2-8	eno	3	219	Double	-19|-13	CTATCAGGGCCTGAGCGATC
eno_3_219_D_MM3-10	eno	3	219	Double	-18|-11	CATTCAGCGGCTGAGCGATC
eno_3_219_D_MM4-6	eno	3	219	Double	-17|-15	CAAACTGCGCCTGAGCGATC
eno_3_219_D_MM7-9	eno	3	219	Double	-14|-12	CAATCACCCCCTGAGCGATC
eno_3_219_D_MM9-19	eno	3	219	Double	-12|-2	CAATCAGCCCCTGAGCGAAC
eno_3_219_W_MM1	eno	3	219	Single	-20	GAATCAGCGCCTGAGCGATC
eno_3_219_W_MM10	eno	3	219	Single	-11	CAATCAGCGGCTGAGCGATC
eno_3_219_W_MM11	eno	3	219	Single	-10	CAATCAGCGCGTGAGCGATC
eno_3_219_W_MM13	eno	3	219	Single	-8	CAATCAGCGCCTCAGCGATC
eno_3_219_W_MM16	eno	3	219	Single	-5	CAATCAGCGCCTGAGGGATC
eno_3_219_W_MM19	eno	3	219	Single	-2	CAATCAGCGCCTGAGCGAAC
eno_3_219_W_MM2	eno	3	219	Single	-19	CTATCAGCGCCTGAGCGATC
eno_3_219_W_MM20	eno	3	219	Single	-1	CAATCAGCGCCTGAGCGATG
eno_3_219_W_MM3	eno	3	219	Single	-18	CATTCAGCGCCTGAGCGATC
eno_3_219_W_MM4	eno	3	219	Single	-17	CAAACAGCGCCTGAGCGATC
eno_3_219_W_MM5	eno	3	219	Single	-16	CAATGAGCGCCTGAGCGATC
eno_3_219_W_MM6	eno	3	219	Single	-15	CAATCTGCGCCTGAGCGATC
eno_3_219_W_MM7	eno	3	219	Single	-14	CAATCACCGCCTGAGCGATC
eno_3_219_W_MM8	eno	3	219	Single	-13	CAATCAGGGCCTGAGCGATC
eno_3_219_W_MM9	eno	3	219	Single	-12	CAATCAGCCCCTGAGCGATC
fabA_1_36_B_MM10	fabA	1	36	Comp	-20 to -11	GTGGCGCTGGAGAGGCAAGA
fabA_1_36_B_MM11	fabA	1	36	Comp	-20 to -10	GTGGCGCTGGTGAGGCAAGA
fabA_1_36_B_MM12	fabA	1	36	Comp	-20 to -9	GTGGCGCTGGTCAGGCAAGA
fabA_1_36_B_MM13	fabA	1	36	Comp	-20 to -8	GTGGCGCTGGTCTGGCAAGA
fabA_1_36_B_MM14	fabA	1	36	Comp	-20 to -7	GTGGCGCTGGTCTCGCAAGA
fabA_1_36_B_MM2	fabA	1	36	Comp	-20 to -19	GTCCGCGACCAGAGGCAAGA
fabA_1_36_B_MM3	fabA	1	36	Comp	-20 to -18	GTGCGCGACCAGAGGCAAGA
fabA_1_36_B_MM4	fabA	1	36	Comp	-20 to -17	GTGGGCGACCAGAGGCAAGA
fabA_1_36_B_MM5	fabA	1	36	Comp	-20 to -16	GTGGCCGACCAGAGGCAAGA
fabA_1_36_B_MM6	fabA	1	36	Comp	-20 to -15	GTGGCGGACCAGAGGCAAGA
fabA_1_36_B_MM7	fabA	1	36	Comp	-20 to -14	GTGGCGCACCAGAGGCAAGA
fabA_1_36_B_MM8	fabA	1	36	Comp	-20 to -13	GTGGCGCTCCAGAGGCAAGA
fabA_1_36_B_MM9	fabA	1	36	Comp	-20 to -12	GTGGCGCTGCAGAGGCAAGA
fabA_1_36_C	fabA	1	36	Parent		CACCGCGACCAGAGGCAAGA
fabA_1_36_D_MM2-8	fabA	1	36	Double	-19|-13	CTCCGCGTCCAGAGGCAAGA
fabA_1_36_D_MM3-10	fabA	1	36	Double	-18|-11	CAGCGCGACGAGAGGCAAGA
fabA_1_36_D_MM4-6	fabA	1	36	Double	-17|-15	CACGGGGACCAGAGGCAAGA
fabA_1_36_D_MM7-9	fabA	1	36	Double	-14|-12	CACCGCCAGCAGAGGCAAGA
fabA_1_36_D_MM9-19	fabA	1	36	Double	-12|-2	CACCGCGAGCAGAGGCAACA
fabA_1_36_W_MM1	fabA	1	36	Single	-20	GACCGCGACCAGAGGCAAGA
fabA_1_36_W_MM10	fabA	1	36	Single	-11	CACCGCGACGAGAGGCAAGA
fabA_1_36_W_MM11	fabA	1	36	Single	-10	CACCGCGACCTGAGGCAAGA
fabA_1_36_W_MM13	fabA	1	36	Single	-8	CACCGCGACCAGTGGCAAGA
fabA_1_36_W_MM16	fabA	1	36	Single	-5	CACCGCGACCAGAGGGAAGA
fabA_1_36_W_MM19	fabA	1	36	Single	-2	CACCGCGACCAGAGGCAACA
fabA_1_36_W_MM2	fabA	1	36	Single	-19	CTCCGCGACCAGAGGCAAGA
fabA_1_36_W_MM20	fabA	1	36	Single	-1	CACCGCGACCAGAGGCAAGT
fabA_1_36_W_MM3	fabA	1	36	Single	-18	CAGCGCGACCAGAGGCAAGA
fabA_1_36_W_MM4	fabA	1	36	Single	-17	CACGGCGACCAGAGGCAAGA
fabA_1_36_W_MM5	fabA	1	36	Single	-16	CACCCCGACCAGAGGCAAGA
fabA_1_36_W_MM6	fabA	1	36	Single	-15	CACCGGGACCAGAGGCAAGA
fabA_1_36_W_MM7	fabA	1	36	Single	-14	CACCGCCACCAGAGGCAAGA
fabA_1_36_W_MM8	fabA	1	36	Single	-13	CACCGCGTCCAGAGGCAAGA
fabA_1_36_W_MM9	fabA	1	36	Single	-12	CACCGCGAGCAGAGGCAAGA
fabA_2_88_C	fabA	2	88	Parent		ATCATCAGCATGTTCGGTGC
fabA_3_226_B_MM10	fabA	3	226	Comp	-20 to -11	GGGTCCGTAGCCGGCATAAC
fabA_3_226_B_MM11	fabA	3	226	Comp	-20 to -10	GGGTCCGTAGGCGGCATAAC
fabA_3_226_B_MM12	fabA	3	226	Comp	-20 to -9	GGGTCCGTAGGGGGCATAAC
fabA_3_226_B_MM13	fabA	3	226	Comp	-20 to -8	GGGTCCGTAGGGCGCATAAC
fabA_3_226_B_MM14	fabA	3	226	Comp	-20 to -7	GGGTCCGTAGGGCCCATAAC
fabA_3_226_B_MM2	fabA	3	226	Comp	-20 to -19	GGCAGGCATCCCGGCATAAC
fabA_3_226_B_MM3	fabA	3	226	Comp	-20 to -18	GGGAGGCATCCCGGCATAAC
fabA_3_226_B_MM4	fabA	3	226	Comp	-20 to -17	GGGTGGCATCCCGGCATAAC
fabA_3_226_B_MM5	fabA	3	226	Comp	-20 to -16	GGGTCGCATCCCGGCATAAC
fabA_3_226_B_MM6	fabA	3	226	Comp	-20 to -15	GGGTCCCATCCCGGCATAAC
fabA_3_226_B_MM7	fabA	3	226	Comp	-20 to -14	GGGTCCGATCCCGGCATAAC
fabA_3_226_B_MM8	fabA	3	226	Comp	-20 to -13	GGGTCCGTTCCCGGCATAAC
fabA_3_226_B_MM9	fabA	3	226	Comp	-20 to -12	GGGTCCGTACCCGGCATAAC
fabA_3_226_C	fabA	3	226	Parent		CCCAGGCATCCCGGCATAAC
fabA_3_226_D_MM2-8	fabA	3	226	Double	-19|-13	CGCAGGCTTCCCGGCATAAC
fabA_3_226_D_MM3-10	fabA	3	226	Double	-18|-11	CCGAGGCATGCCGGCATAAC
fabA_3_226_D_MM4-6	fabA	3	226	Double	-17|-15	CCCTGCCATCCCGGCATAAC
fabA_3_226_D_MM7-9	fabA	3	226	Double	-14|-12	CCCAGGGAACCCGGCATAAC
fabA_3_226_D_MM9-19	fabA	3	226	Double	-12|-2	CCCAGGCAACCCGGCATATC
fabA_3_226_W_MM1	fabA	3	226	Single	-20	GCCAGGCATCCCGGCATAAC
fabA_3_226_W_MM10	fabA	3	226	Single	-11	CCCAGGCATGCCGGCATAAC
fabA_3_226_W_MM11	fabA	3	226	Single	-10	CCCAGGCATCGCGGCATAAC
fabA_3_226_W_MM13	fabA	3	226	Single	-8	CCCAGGCATCCCCGCATAAC
fabA_3_226_W_MM16	fabA	3	226	Single	-5	CCCAGGCATCCCGGCTTAAC
fabA_3_226_W_MM19	fabA	3	226	Single	-2	CCCAGGCATCCCGGCATATC
fabA_3_226_W_MM2	fabA	3	226	Single	-19	CGCAGGCATCCCGGCATAAC
fabA_3_226_W_MM20	fabA	3	226	Single	-1	CCCAGGCATCCCGGCATAAG
fabA_3_226_W_MM3	fabA	3	226	Single	-18	CCGAGGCATCCCGGCATAAC
fabA_3_226_W_MM4	fabA	3	226	Single	-17	CCCTGGCATCCCGGCATAAC
fabA_3_226_W_MM5	fabA	3	226	Single	-16	CCCACGCATCCCGGCATAAC
fabA_3_226_W_MM6	fabA	3	226	Single	-15	CCCAGCCATCCCGGCATAAC
fabA_3_226_W_MM7	fabA	3	226	Single	-14	CCCAGGGATCCCGGCATAAC
fabA_3_226_W_MM8	fabA	3	226	Single	-13	CCCAGGCTTCCCGGCATAAC
fabA_3_226_W_MM9	fabA	3	226	Single	-12	CCCAGGCAACCCGGCATAAC
fabI_1_14_B_MM10	fabI	1	14	Comp	-20 to -11	CCAATGGTCTATGCGCTTAC
fabI_1_14_B_MM11	fabI	1	14	Comp	-20 to -10	CCAATGGTCTTTGCGCTTAC
fabI_1_14_B_MM12	fabI	1	14	Comp	-20 to -9	CCAATGGTCTTAGCGCTTAC
fabI_1_14_B_MM13	fabI	1	14	Comp	-20 to -8	CCAATGGTCTTACCGCTTAC
fabI_1_14_B_MM14	fabI	1	14	Comp	-20 to -7	CCAATGGTCTTACGGCTTAC
fabI_1_14_B_MM2	fabI	1	14	Comp	-20 to -19	CCTTACCAGAATGCGCTTAC
fabI_1_14_B_MM3	fabI	1	14	Comp	-20 to -18	CCATACCAGAATGCGCTTAC
fabI_1_14_B_MM4	fabI	1	14	Comp	-20 to -17	CCAAACCAGAATGCGCTTAC
fabI_1_14_B_MM5	fabI	1	14	Comp	-20 to -16	CCAATCCAGAATGCGCTTAC
fabI_1_14_B_MM6	fabI	1	14	Comp	-20 to -15	CCAATGCAGAATGCGCTTAC
fabI_1_14_B_MM7	fabI	1	14	Comp	-20 to -14	CCAATGGAGAATGCGCTTAC
fabI_1_14_B_MM8	fabI	1	14	Comp	-20 to -13	CCAATGGTGAATGCGCTTAC
fabI_1_14_B_MM9	fabI	1	14	Comp	-20 to -12	CCAATGGTCAATGCGCTTAC
fabI_1_14_C	fabI	1	14	Parent		GGTTACCAGAATGCGCTTAC
fabI_1_14_D_MM2-8	fabI	1	14	Double	-19|-13	GCTTACCTGAATGCGCTTAC
fabI_1_14_D_MM3-10	fabI	1	14	Double	-18|-11	GGATACCAGTATGCGCTTAC
fabI_1_14_D_MM4-6	fabI	1	14	Double	-17|-15	GGTAAGCAGAATGCGCTTAC
fabI_1_14_D_MM7-9	fabI	1	14	Double	-14|-12	GGTTACGACAATGCGCTTAC
fabI_1_14_D_MM9-19	fabI	1	14	Double	-12|-2	GGTTACCACAATGCGCTTTC
fabI_1_14_W_MM1	fabI	1	14	Single	-20	CGTTACCAGAATGCGCTTAC
fabI_1_14_W_MM10	fabI	1	14	Single	-11	GGTTACCAGTATGCGCTTAC
fabI_1_14_W_MM11	fabI	1	14	Single	-10	GGTTACCAGATTGCGCTTAC
fabI_1_14_W_MM13	fabI	1	14	Single	-8	GGTTACCAGAATCCGCTTAC
fabI_1_14_W_MM16	fabI	1	14	Single	-5	GGTTACCAGAATGCGGTTAC
fabI_1_14_W_MM19	fabI	1	14	Single	-2	GGTTACCAGAATGCGCTTTC
fabI_1_14_W_MM2	fabI	1	14	Single	-19	GCTTACCAGAATGCGCTTAC
fabI_1_14_W_MM20	fabI	1	14	Single	-1	GGTTACCAGAATGCGCTTAG
fabI_1_14_W_MM3	fabI	1	14	Single	-18	GGATACCAGAATGCGCTTAC
fabI_1_14_W_MM4	fabI	1	14	Single	-17	GGTAACCAGAATGCGCTTAC
fabI_1_14_W_MM5	fabI	1	14	Single	-16	GGTTTCCAGAATGCGCTTAC
fabI_1_14_W_MM6	fabI	1	14	Single	-15	GGTTAGCAGAATGCGCTTAC
fabI_1_14_W_MM7	fabI	1	14	Single	-14	GGTTACGAGAATGCGCTTAC
fabI_1_14_W_MM8	fabI	1	14	Single	-13	GGTTACCTGAATGCGCTTAC
fabI_1_14_W_MM9	fabI	1	14	Single	-12	GGTTACCACAATGCGCTTAC
fabI_2_35_C	fabI	2	35	Parent		GGATAGTTTGCTGGCAACAC
fabI_3_206_B_MM10	fabI	3	206	Comp	-20 to -11	TCGCTTGTACGTGTCGATGC
fabI_3_206_B_MM11	fabI	3	206	Comp	-20 to -10	TCGCTTGTACCTGTCGATGC
fabI_3_206_B_MM12	fabI	3	206	Comp	-20 to -9	TCGCTTGTACCAGTCGATGC
fabI_3_206_B_MM13	fabI	3	206	Comp	-20 to -8	TCGCTTGTACCACTCGATGC
fabI_3_206_B_MM14	fabI	3	206	Comp	-20 to -7	TCGCTTGTACCACACGATGC
fabI_3_206_B_MM2	fabI	3	206	Comp	-20 to -19	TCCGAACATGGTGTCGATGC
fabI_3_206_B_MM3	fabI	3	206	Comp	-20 to -18	TCGGAACATGGTGTCGATGC
fabI_3_206_B_MM4	fabI	3	206	Comp	-20 to -17	TCGCAACATGGTGTCGATGC
fabI_3_206_B_MM5	fabI	3	206	Comp	-20 to -16	TCGCTACATGGTGTCGATGC
fabI_3_206_B_MM6	fabI	3	206	Comp	-20 to -15	TCGCTTCATGGTGTCGATGC
fabI_3_206_B_MM7	fabI	3	206	Comp	-20 to -14	TCGCTTGATGGTGTCGATGC
fabI_3_206_B_MM8	fabI	3	206	Comp	-20 to -13	TCGCTTGTTGGTGTCGATGC
fabI_3_206_B_MM9	fabI	3	206	Comp	-20 to -12	TCGCTTGTAGGTGTCGATGC
fabI_3_206_C	fabI	3	206	Parent		AGCGAACATGGTGTCGATGC
fabI_3_206_D_MM2-8	fabI	3	206	Double	-19|-13	ACCGAACTTGGTGTCGATGC
fabI_3_206_D_MM3-10	fabI	3	206	Double	-18|-11	AGGGAACATCGTGTCGATGC
fabI_3_206_D_MM4-6	fabI	3	206	Double	-17|-15	AGCCATCATGGTGTCGATGC
fabI_3_206_D_MM7-9	fabI	3	206	Double	-14|-12	AGCGAAGAAGGTGTCGATGC
fabI_3_206_D_MM9-19	fabI	3	206	Double	-12|-2	AGCGAACAAGGTGTCGATCC
fabI_3_206_W_MM1	fabI	3	206	Single	-20	TGCGAACATGGTGTCGATGC
fabI_3_206_W_MM10	fabI	3	206	Single	-11	AGCGAACATCGTGTCGATGC
fabI_3_206_W_MM11	fabI	3	206	Single	-10	AGCGAACATGCTGTCGATGC
fabI_3_206_W_MM13	fabI	3	206	Single	-8	AGCGAACATGGTCTCGATGC
fabI_3_206_W_MM16	fabI	3	206	Single	-5	AGCGAACATGGTGTCCATGC
fabI_3_206_W_MM19	fabI	3	206	Single	-2	AGCGAACATGGTGTCGATCC
fabI_3_206_W_MM2	fabI	3	206	Single	-19	ACCGAACATGGTGTCGATGC
fabI_3_206_W_MM20	fabI	3	206	Single	-1	AGCGAACATGGTGTCGATGG
fabI_3_206_W_MM3	fabI	3	206	Single	-18	AGGGAACATGGTGTCGATGC
fabI_3_206_W_MM4	fabI	3	206	Single	-17	AGCCAACATGGTGTCGATGC
fabI_3_206_W_MM5	fabI	3	206	Single	-16	AGCGTACATGGTGTCGATGC
fabI_3_206_W_MM6	fabI	3	206	Single	-15	AGCGATCATGGTGTCGATGC
fabI_3_206_W_MM7	fabI	3	206	Single	-14	AGCGAAGATGGTGTCGATGC
fabI_3_206_W_MM8	fabI	3	206	Single	-13	AGCGAACTTGGTGTCGATGC
fabI_3_206_W_MM9	fabI	3	206	Single	-12	AGCGAACAAGGTGTCGATGC
fabZ_1_52_B_MM10	fabZ	1	52	Comp	-20 to -11	TCATTCTTGCGGAAACGGTG
fabZ_1_52_B_MM11	fabZ	1	52	Comp	-20 to -10	TCATTCTTGCCGAAACGGTG
fabZ_1_52_B_MM12	fabZ	1	52	Comp	-20 to -9	TCATTCTTGCCCAAACGGTG
fabZ_1_52_B_MM13	fabZ	1	52	Comp	-20 to -8	TCATTCTTGCCCTAACGGTG
fabZ_1_52_B_MM14	fabZ	1	52	Comp	-20 to -7	TCATTCTTGCCCTTACGGTG
fabZ_1_52_B_MM2	fabZ	1	52	Comp	-20 to -19	TCTAAGAACGGGAAACGGTG
fabZ_1_52_B_MM3	fabZ	1	52	Comp	-20 to -18	TCAAAGAACGGGAAACGGTG
fabZ_1_52_B_MM4	fabZ	1	52	Comp	-20 to -17	TCATAGAACGGGAAACGGTG
fabZ_1_52_B_MM5	fabZ	1	52	Comp	-20 to -16	TCATTGAACGGGAAACGGTG
fabZ_1_52_B_MM6	fabZ	1	52	Comp	-20 to -15	TCATTCAACGGGAAACGGTG
fabZ_1_52_B_MM7	fabZ	1	52	Comp	-20 to -14	TCATTCTACGGGAAACGGTG
fabZ_1_52_B_MM8	fabZ	1	52	Comp	-20 to -13	TCATTCTTCGGGAAACGGTG
fabZ_1_52_B_MM9	fabZ	1	52	Comp	-20 to -12	TCATTCTTGGGGAAACGGTG
fabZ_1_52_C	fabZ	1	52	Parent		AGTAAGAACGGGAAACGGTG
fabZ_1_52_D_MM2-8	fabZ	1	52	Double	-19|-13	ACTAAGATCGGGAAACGGTG
fabZ_1_52_D_MM3-10	fabZ	1	52	Double	-18|-11	AGAAAGAACCGGAAACGGTG
fabZ_1_52_D_MM4-6	fabZ	1	52	Double	-17|-15	AGTTACAACGGGAAACGGTG
fabZ_1_52_D_MM7-9	fabZ	1	52	Double	-14|-12	AGTAAGTAGGGGAAACGGTG
fabZ_1_52_D_MM9-19	fabZ	1	52	Double	-12|-2	AGTAAGAAGGGGAAACGGAG
fabZ_1_52_W_MM1	fabZ	1	52	Single	-20	TGTAAGAACGGGAAACGGTG
fabZ_1_52_W_MM10	fabZ	1	52	Single	-11	AGTAAGAACCGGAAACGGTG
fabZ_1_52_W_MM11	fabZ	1	52	Single	-10	AGTAAGAACGCGAAACGGTG
fabZ_1_52_W_MM13	fabZ	1	52	Single	-8	AGTAAGAACGGGTAACGGTG
fabZ_1_52_W_MM16	fabZ	1	52	Single	-5	AGTAAGAACGGGAAAGGGTG
fabZ_1_52_W_MM19	fabZ	1	52	Single	-2	AGTAAGAACGGGAAACGGAG
fabZ_1_52_W_MM2	fabZ	1	52	Single	-19	ACTAAGAACGGGAAACGGTG
fabZ_1_52_W_MM20	fabZ	1	52	Single	-1	AGTAAGAACGGGAAACGGTC
fabZ_1_52_W_MM3	fabZ	1	52	Single	-18	AGAAAGAACGGGAAACGGTG
fabZ_1_52_W_MM4	fabZ	1	52	Single	-17	AGTTAGAACGGGAAACGGTG
fabZ_1_52_W_MM5	fabZ	1	52	Single	-16	AGTATGAACGGGAAACGGTG
fabZ_1_52_W_MM6	fabZ	1	52	Single	-15	AGTAACAACGGGAAACGGTG
fabZ_1_52_W_MM7	fabZ	1	52	Single	-14	AGTAAGTACGGGAAACGGTG
fabZ_1_52_W_MM8	fabZ	1	52	Single	-13	AGTAAGATCGGGAAACGGTG
fabZ_1_52_W_MM9	fabZ	1	52	Single	-12	AGTAAGAAGGGGAAACGGTG
fabZ_2_145_C	fabZ	2	145	Parent		GGGAAATGGCCCTGGAAGAA
fabZ_3_259_B_MM10	fabZ	3	259	Comp	-20 to -11	CGCTTCATCAACAGCTCACC
fabZ_3_259_B_MM11	fabZ	3	259	Comp	-20 to -10	CGCTTCATCATCAGCTCACC
fabZ_3_259_B_MM12	fabZ	3	259	Comp	-20 to -9	CGCTTCATCATGAGCTCACC
fabZ_3_259_B_MM13	fabZ	3	259	Comp	-20 to -8	CGCTTCATCATGTGCTCACC
fabZ_3_259_B_MM14	fabZ	3	259	Comp	-20 to -7	CGCTTCATCATGTCCTCACC
fabZ_3_259_B_MM2	fabZ	3	259	Comp	-20 to -19	CGGAAGTAGTACAGCTCACC
fabZ_3_259_B_MM3	fabZ	3	259	Comp	-20 to -18	CGCAAGTAGTACAGCTCACC
fabZ_3_259_B_MM4	fabZ	3	259	Comp	-20 to -17	CGCTAGTAGTACAGCTCACC
fabZ_3_259_B_MM5	fabZ	3	259	Comp	-20 to -16	CGCTTGTAGTACAGCTCACC
fabZ_3_259_B_MM6	fabZ	3	259	Comp	-20 to -15	CGCTTCTAGTACAGCTCACC
fabZ_3_259_B_MM7	fabZ	3	259	Comp	-20 to -14	CGCTTCAAGTACAGCTCACC
fabZ_3_259_B_MM8	fabZ	3	259	Comp	-20 to -13	CGCTTCATGTACAGCTCACC
fabZ_3_259_B_MM9	fabZ	3	259	Comp	-20 to -12	CGCTTCATCTACAGCTCACC
fabZ_3_259_C	fabZ	3	259	Parent		GCGAAGTAGTACAGCTCACC
fabZ_3_259_D_MM2-8	fabZ	3	259	Double	-19|-13	GGGAAGTTGTACAGCTCACC
fabZ_3_259_D_MM3-10	fabZ	3	259	Double	-18|-11	GCCAAGTAGAACAGCTCACC
fabZ_3_259_D_MM4-6	fabZ	3	259	Double	-17|-15	GCGTACTAGTACAGCTCACC
fabZ_3_259_D_MM7-9	fabZ	3	259	Double	-14|-12	GCGAAGAACTACAGCTCACC
fabZ_3_259_D_MM9-19	fabZ	3	259	Double	-12|-2	GCGAAGTACTACAGCTCAGC
fabZ_3_259_W_MM1	fabZ	3	259	Single	-20	CCGAAGTAGTACAGCTCACC
fabZ_3_259_W_MM10	fabZ	3	259	Single	-11	GCGAAGTAGAACAGCTCACC
fabZ_3_259_W_MM11	fabZ	3	259	Single	-10	GCGAAGTAGTTCAGCTCACC
fabZ_3_259_W_MM13	fabZ	3	259	Single	-8	GCGAAGTAGTACTGCTCACC
fabZ_3_259_W_MM16	fabZ	3	259	Single	-5	GCGAAGTAGTACAGCACACC
fabZ_3_259_W_MM19	fabZ	3	259	Single	-2	GCGAAGTAGTACAGCTCAGC
fabZ_3_259_W_MM2	fabZ	3	259	Single	-19	GGGAAGTAGTACAGCTCACC
fabZ_3_259_W_MM20	fabZ	3	259	Single	-1	GCGAAGTAGTACAGCTCACG
fabZ_3_259_W_MM3	fabZ	3	259	Single	-18	GCCAAGTAGTACAGCTCACC
fabZ_3_259_W_MM4	fabZ	3	259	Single	-17	GCGTAGTAGTACAGCTCACC
fabZ_3_259_W_MM5	fabZ	3	259	Single	-16	GCGATGTAGTACAGCTCACC
fabZ_3_259_W_MM6	fabZ	3	259	Single	-15	GCGAACTAGTACAGCTCACC
fabZ_3_259_W_MM7	fabZ	3	259	Single	-14	GCGAAGAAGTACAGCTCACC
fabZ_3_259_W_MM8	fabZ	3	259	Single	-13	GCGAAGTTGTACAGCTCACC
fabZ_3_259_W_MM9	fabZ	3	259	Single	-12	GCGAAGTACTACAGCTCACC
fbaA_1_28_B_MM10	fbaA	1	28	Comp	-20 to -11	AGTAGTGGTCTGATTACGCC
fbaA_1_28_B_MM11	fbaA	1	28	Comp	-20 to -10	AGTAGTGGTCAGATTACGCC
fbaA_1_28_B_MM12	fbaA	1	28	Comp	-20 to -9	AGTAGTGGTCACATTACGCC
fbaA_1_28_B_MM13	fbaA	1	28	Comp	-20 to -8	AGTAGTGGTCACTTTACGCC
fbaA_1_28_B_MM14	fbaA	1	28	Comp	-20 to -7	AGTAGTGGTCACTATACGCC
fbaA_1_28_B_MM2	fbaA	1	28	Comp	-20 to -19	AGATCACCAGTGATTACGCC
fbaA_1_28_B_MM3	fbaA	1	28	Comp	-20 to -18	AGTTCACCAGTGATTACGCC
fbaA_1_28_B_MM4	fbaA	1	28	Comp	-20 to -17	AGTACACCAGTGATTACGCC
fbaA_1_28_B_MM5	fbaA	1	28	Comp	-20 to -16	AGTAGACCAGTGATTACGCC
fbaA_1_28_B_MM6	fbaA	1	28	Comp	-20 to -15	AGTAGTCCAGTGATTACGCC
fbaA_1_28_B_MM7	fbaA	1	28	Comp	-20 to -14	AGTAGTGCAGTGATTACGCC
fbaA_1_28_B_MM8	fbaA	1	28	Comp	-20 to -13	AGTAGTGGAGTGATTACGCC
fbaA_1_28_B_MM9	fbaA	1	28	Comp	-20 to -12	AGTAGTGGTGTGATTACGCC
fbaA_1_28_C	fbaA	1	28	Parent		TCATCACCAGTGATTACGCC
fbaA_1_28_D_MM2-8	fbaA	1	28	Double	-19|-13	TGATCACGAGTGATTACGCC
fbaA_1_28_D_MM3-10	fbaA	1	28	Double	-18|-11	TCTTCACCACTGATTACGCC
fbaA_1_28_D_MM4-6	fbaA	1	28	Double	-17|-15	TCAACTCCAGTGATTACGCC
fbaA_1_28_D_MM7-9	fbaA	1	28	Double	-14|-12	TCATCAGCTGTGATTACGCC
fbaA_1_28_D_MM9-19	fbaA	1	28	Double	-12|-2	TCATCACCTGTGATTACGGC
fbaA_1_28_W_MM1	fbaA	1	28	Single	-20	ACATCACCAGTGATTACGCC
fbaA_1_28_W_MM10	fbaA	1	28	Single	-11	TCATCACCACTGATTACGCC
fbaA_1_28_W_MM11	fbaA	1	28	Single	-10	TCATCACCAGAGATTACGCC
fbaA_1_28_W_MM13	fbaA	1	28	Single	-8	TCATCACCAGTGTTTACGCC
fbaA_1_28_W_MM16	fbaA	1	28	Single	-5	TCATCACCAGTGATTTCGCC
fbaA_1_28_W_MM19	fbaA	1	28	Single	-2	TCATCACCAGTGATTACGGC
fbaA_1_28_W_MM2	fbaA	1	28	Single	-19	TGATCACCAGTGATTACGCC
fbaA_1_28_W_MM20	fbaA	1	28	Single	-1	TCATCACCAGTGATTACGCG
fbaA_1_28_W_MM3	fbaA	1	28	Single	-18	TCTTCACCAGTGATTACGCC
fbaA_1_28_W_MM4	fbaA	1	28	Single	-17	TCAACACCAGTGATTACGCC
fbaA_1_28_W_MM5	fbaA	1	28	Single	-16	TCATGACCAGTGATTACGCC
fbaA_1_28_W_MM6	fbaA	1	28	Single	-15	TCATCTCCAGTGATTACGCC
fbaA_1_28_W_MM7	fbaA	1	28	Single	-14	TCATCAGCAGTGATTACGCC
fbaA_1_28_W_MM8	fbaA	1	28	Single	-13	TCATCACGAGTGATTACGCC
fbaA_1_28_W_MM9	fbaA	1	28	Single	-12	TCATCACCTGTGATTACGCC
fbaA_2_97_C	fbaA	2	97	Parent		GTACCGACGCAGTTTACTGC
fbaA_3_200_B_MM10	fbaA	3	200	Comp	-20 to -11	GTGCGGAAATCCAGCGATAA
fbaA_3_200_B_MM11	fbaA	3	200	Comp	-20 to -10	GTGCGGAAATGCAGCGATAA
fbaA_3_200_B_MM12	fbaA	3	200	Comp	-20 to -9	GTGCGGAAATGGAGCGATAA
fbaA_3_200_B_MM13	fbaA	3	200	Comp	-20 to -8	GTGCGGAAATGGTGCGATAA
fbaA_3_200_B_MM14	fbaA	3	200	Comp	-20 to -7	GTGCGGAAATGGTCCGATAA
fbaA_3_200_B_MM2	fbaA	3	200	Comp	-20 to -19	GTCGCCTTTACCAGCGATAA
fbaA_3_200_B_MM3	fbaA	3	200	Comp	-20 to -18	GTGGCCTTTACCAGCGATAA
fbaA_3_200_B_MM4	fbaA	3	200	Comp	-20 to -17	GTGCCCTTTACCAGCGATAA
fbaA_3_200_B_MM5	fbaA	3	200	Comp	-20 to -16	GTGCGCTTTACCAGCGATAA
fbaA_3_200_B_MM6	fbaA	3	200	Comp	-20 to -15	GTGCGGTTTACCAGCGATAA
fbaA_3_200_B_MM7	fbaA	3	200	Comp	-20 to -14	GTGCGGATTACCAGCGATAA
fbaA_3_200_B_MM8	fbaA	3	200	Comp	-20 to -13	GTGCGGAATACCAGCGATAA
fbaA_3_200_B_MM9	fbaA	3	200	Comp	-20 to -12	GTGCGGAAAACCAGCGATAA
fbaA_3_200_C	fbaA	3	200	Parent		CACGCCTTTACCAGCGATAA
fbaA_3_200_D_MM2-8	fbaA	3	200	Double	-19|-13	CTCGCCTATACCAGCGATAA
fbaA_3_200_D_MM3-10	fbaA	3	200	Double	-18|-11	CAGGCCTTTTCCAGCGATAA
fbaA_3_200_D_MM4-6	fbaA	3	200	Double	-17|-15	CACCCGTTTACCAGCGATAA
fbaA_3_200_D_MM7-9	fbaA	3	200	Double	-14|-12	CACGCCATAACCAGCGATAA
fbaA_3_200_D_MM9-19	fbaA	3	200	Double	-12|-2	CACGCCTTAACCAGCGATTA
fbaA_3_200_W_MM1	fbaA	3	200	Single	-20	GACGCCTTTACCAGCGATAA
fbaA_3_200_W_MM10	fbaA	3	200	Single	-11	CACGCCTTTTCCAGCGATAA
fbaA_3_200_W_MM11	fbaA	3	200	Single	-10	CACGCCTTTAGCAGCGATAA
fbaA_3_200_W_MM13	fbaA	3	200	Single	-8	CACGCCTTTACCTGCGATAA
fbaA_3_200_W_MM16	fbaA	3	200	Single	-5	CACGCCTTTACCAGCCATAA
fbaA_3_200_W_MM19	fbaA	3	200	Single	-2	CACGCCTTTACCAGCGATTA
fbaA_3_200_W_MM2	fbaA	3	200	Single	-19	CTCGCCTTTACCAGCGATAA
fbaA_3_200_W_MM20	fbaA	3	200	Single	-1	CACGCCTTTACCAGCGATAT
fbaA_3_200_W_MM3	fbaA	3	200	Single	-18	CAGGCCTTTACCAGCGATAA
fbaA_3_200_W_MM4	fbaA	3	200	Single	-17	CACCCCTTTACCAGCGATAA
fbaA_3_200_W_MM5	fbaA	3	200	Single	-16	CACGGCTTTACCAGCGATAA
fbaA_3_200_W_MM6	fbaA	3	200	Single	-15	CACGCGTTTACCAGCGATAA
fbaA_3_200_W_MM7	fbaA	3	200	Single	-14	CACGCCATTACCAGCGATAA
fbaA_3_200_W_MM8	fbaA	3	200	Single	-13	CACGCCTATACCAGCGATAA
fbaA_3_200_W_MM9	fbaA	3	200	Single	-12	CACGCCTTAACCAGCGATAA
fmt_1_104_B_MM10	fmt	1	104	Comp	-20 to -11	AGGACGGCCACGGTCTGGCT
fmt_1_104_B_MM11	fmt	1	104	Comp	-20 to -10	AGGACGGCCAGGGTCTGGCT
fmt_1_104_B_MM12	fmt	1	104	Comp	-20 to -9	AGGACGGCCAGCGTCTGGCT
fmt_1_104_B_MM13	fmt	1	104	Comp	-20 to -8	AGGACGGCCAGCCTCTGGCT
fmt_1_104_B_MM14	fmt	1	104	Comp	-20 to -7	AGGACGGCCAGCCACTGGCT
fmt_1_104_B_MM2	fmt	1	104	Comp	-20 to -19	AGCTGCCGGTCGGTCTGGCT
fmt_1_104_B_MM3	fmt	1	104	Comp	-20 to -18	AGGTGCCGGTCGGTCTGGCT
fmt_1_104_B_MM4	fmt	1	104	Comp	-20 to -17	AGGAGCCGGTCGGTCTGGCT
fmt_1_104_B_MM5	fmt	1	104	Comp	-20 to -16	AGGACCCGGTCGGTCTGGCT
fmt_1_104_B_MM6	fmt	1	104	Comp	-20 to -15	AGGACGCGGTCGGTCTGGCT
fmt_1_104_B_MM7	fmt	1	104	Comp	-20 to -14	AGGACGGGGTCGGTCTGGCT
fmt_1_104_B_MM8	fmt	1	104	Comp	-20 to -13	AGGACGGCGTCGGTCTGGCT
fmt_1_104_B_MM9	fmt	1	104	Comp	-20 to -12	AGGACGGCCTCGGTCTGGCT
fmt_1_104_C	fmt	1	104	Parent		TCCTGCCGGTCGGTCTGGCT
fmt_1_104_D_MM2-8	fmt	1	104	Double	-19|-13	TGCTGCCCGTCGGTCTGGCT
fmt_1_104_D_MM3-10	fmt	1	104	Double	-18|-11	TCGTGCCGGACGGTCTGGCT
fmt_1_104_D_MM4-6	fmt	1	104	Double	-17|-15	TCCAGGCGGTCGGTCTGGCT
fmt_1_104_D_MM7-9	fmt	1	104	Double	-14|-12	TCCTGCGGCTCGGTCTGGCT
fmt_1_104_D_MM9-19	fmt	1	104	Double	-12|-2	TCCTGCCGCTCGGTCTGGGT
fmt_1_104_W_MM1	fmt	1	104	Single	-20	ACCTGCCGGTCGGTCTGGCT
fmt_1_104_W_MM10	fmt	1	104	Single	-11	TCCTGCCGGACGGTCTGGCT
fmt_1_104_W_MM11	fmt	1	104	Single	-10	TCCTGCCGGTGGGTCTGGCT
fmt_1_104_W_MM13	fmt	1	104	Single	-8	TCCTGCCGGTCGCTCTGGCT
fmt_1_104_W_MM16	fmt	1	104	Single	-5	TCCTGCCGGTCGGTCAGGCT
fmt_1_104_W_MM19	fmt	1	104	Single	-2	TCCTGCCGGTCGGTCTGGGT
fmt_1_104_W_MM2	fmt	1	104	Single	-19	TGCTGCCGGTCGGTCTGGCT
fmt_1_104_W_MM20	fmt	1	104	Single	-1	TCCTGCCGGTCGGTCTGGCA
fmt_1_104_W_MM3	fmt	1	104	Single	-18	TCGTGCCGGTCGGTCTGGCT
fmt_1_104_W_MM4	fmt	1	104	Single	-17	TCCAGCCGGTCGGTCTGGCT
fmt_1_104_W_MM5	fmt	1	104	Single	-16	TCCTCCCGGTCGGTCTGGCT
fmt_1_104_W_MM6	fmt	1	104	Single	-15	TCCTGGCGGTCGGTCTGGCT
fmt_1_104_W_MM7	fmt	1	104	Single	-14	TCCTGCGGGTCGGTCTGGCT
fmt_1_104_W_MM8	fmt	1	104	Single	-13	TCCTGCCCGTCGGTCTGGCT
fmt_1_104_W_MM9	fmt	1	104	Single	-12	TCCTGCCGCTCGGTCTGGCT
fmt_2_145_C	fmt	2	145	Parent		GCCAGAACTTTAACCGGGCT
fmt_3_222_B_MM10	fmt	3	222	Comp	-20 to -11	CGTCAAGCCGGACCAGTTGC
fmt_3_222_B_MM11	fmt	3	222	Comp	-20 to -10	CGTCAAGCCGCACCAGTTGC
fmt_3_222_B_MM12	fmt	3	222	Comp	-20 to -9	CGTCAAGCCGCTCCAGTTGC
fmt_3_222_B_MM13	fmt	3	222	Comp	-20 to -8	CGTCAAGCCGCTGCAGTTGC
fmt_3_222_B_MM14	fmt	3	222	Comp	-20 to -7	CGTCAAGCCGCTGGAGTTGC
fmt_3_222_B_MM2	fmt	3	222	Comp	-20 to -19	CGAGTTCGGCGACCAGTTGC
fmt_3_222_B_MM3	fmt	3	222	Comp	-20 to -18	CGTGTTCGGCGACCAGTTGC
fmt_3_222_B_MM4	fmt	3	222	Comp	-20 to -17	CGTCTTCGGCGACCAGTTGC
fmt_3_222_B_MM5	fmt	3	222	Comp	-20 to -16	CGTCATCGGCGACCAGTTGC
fmt_3_222_B_MM6	fmt	3	222	Comp	-20 to -15	CGTCAACGGCGACCAGTTGC
fmt_3_222_B_MM7	fmt	3	222	Comp	-20 to -14	CGTCAAGGGCGACCAGTTGC
fmt_3_222_B_MM8	fmt	3	222	Comp	-20 to -13	CGTCAAGCGCGACCAGTTGC
fmt_3_222_B_MM9	fmt	3	222	Comp	-20 to -12	CGTCAAGCCCGACCAGTTGC
fmt_3_222_C	fmt	3	222	Parent		GCAGTTCGGCGACCAGTTGC
fmt_3_222_D_MM2-8	fmt	3	222	Double	-19|-13	GGAGTTCCGCGACCAGTTGC
fmt_3_222_D_MM3-10	fmt	3	222	Double	-18|-11	GCTGTTCGGGGACCAGTTGC
fmt_3_222_D_MM4-6	fmt	3	222	Double	-17|-15	GCACTACGGCGACCAGTTGC
fmt_3_222_D_MM7-9	fmt	3	222	Double	-14|-12	GCAGTTGGCCGACCAGTTGC
fmt_3_222_D_MM9-19	fmt	3	222	Double	-12|-2	GCAGTTCGCCGACCAGTTCC
fmt_3_222_W_MM1	fmt	3	222	Single	-20	CCAGTTCGGCGACCAGTTGC
fmt_3_222_W_MM10	fmt	3	222	Single	-11	GCAGTTCGGGGACCAGTTGC
fmt_3_222_W_MM11	fmt	3	222	Single	-10	GCAGTTCGGCCACCAGTTGC
fmt_3_222_W_MM13	fmt	3	222	Single	-8	GCAGTTCGGCGAGCAGTTGC
fmt_3_222_W_MM16	fmt	3	222	Single	-5	GCAGTTCGGCGACCACTTGC
fmt_3_222_W_MM19	fmt	3	222	Single	-2	GCAGTTCGGCGACCAGTTCC
fmt_3_222_W_MM2	fmt	3	222	Single	-19	GGAGTTCGGCGACCAGTTGC
fmt_3_222_W_MM20	fmt	3	222	Single	-1	GCAGTTCGGCGACCAGTTGG
fmt_3_222_W_MM3	fmt	3	222	Single	-18	GCTGTTCGGCGACCAGTTGC
fmt_3_222_W_MM4	fmt	3	222	Single	-17	GCACTTCGGCGACCAGTTGC
fmt_3_222_W_MM5	fmt	3	222	Single	-16	GCAGATCGGCGACCAGTTGC
fmt_3_222_W_MM6	fmt	3	222	Single	-15	GCAGTACGGCGACCAGTTGC
fmt_3_222_W_MM7	fmt	3	222	Single	-14	GCAGTTGGGCGACCAGTTGC
fmt_3_222_W_MM8	fmt	3	222	Single	-13	GCAGTTCCGCGACCAGTTGC
fmt_3_222_W_MM9	fmt	3	222	Single	-12	GCAGTTCGCCGACCAGTTGC
folA_1_56_B_MM10	folA	1	56	Comp	-20 to -11	CCGTCCGTCCTTCCACGGCA
folA_1_56_B_MM11	folA	1	56	Comp	-20 to -10	CCGTCCGTCCATCCACGGCA
folA_1_56_B_MM12	folA	1	56	Comp	-20 to -9	CCGTCCGTCCAACCACGGCA
folA_1_56_B_MM13	folA	1	56	Comp	-20 to -8	CCGTCCGTCCAAGCACGGCA
folA_1_56_B_MM14	folA	1	56	Comp	-20 to -7	CCGTCCGTCCAAGGACGGCA
folA_1_56_B_MM2	folA	1	56	Comp	-20 to -19	CCCAGGCAGGTTCCACGGCA
folA_1_56_B_MM3	folA	1	56	Comp	-20 to -18	CCGAGGCAGGTTCCACGGCA
folA_1_56_B_MM4	folA	1	56	Comp	-20 to -17	CCGTGGCAGGTTCCACGGCA
folA_1_56_B_MM5	folA	1	56	Comp	-20 to -16	CCGTCGCAGGTTCCACGGCA
folA_1_56_B_MM6	folA	1	56	Comp	-20 to -15	CCGTCCCAGGTTCCACGGCA
folA_1_56_B_MM7	folA	1	56	Comp	-20 to -14	CCGTCCGAGGTTCCACGGCA
folA_1_56_B_MM8	folA	1	56	Comp	-20 to -13	CCGTCCGTGGTTCCACGGCA
folA_1_56_B_MM9	folA	1	56	Comp	-20 to -12	CCGTCCGTCGTTCCACGGCA
folA_1_56_C	folA	1	56	Parent		GGCAGGCAGGTTCCACGGCA
folA_1_56_D_MM2-8	folA	1	56	Double	-19|-13	GCCAGGCTGGTTCCACGGCA
folA_1_56_D_MM3-10	folA	1	56	Double	-18|-11	GGGAGGCAGCTTCCACGGCA
folA_1_56_D_MM4-6	folA	1	56	Double	-17|-15	GGCTGCCAGGTTCCACGGCA
folA_1_56_D_MM7-9	folA	1	56	Double	-14|-12	GGCAGGGACGTTCCACGGCA
folA_1_56_D_MM9-19	folA	1	56	Double	-12|-2	GGCAGGCACGTTCCACGGGA
folA_1_56_W_MM1	folA	1	56	Single	-20	CGCAGGCAGGTTCCACGGCA
folA_1_56_W_MM10	folA	1	56	Single	-11	GGCAGGCAGCTTCCACGGCA
folA_1_56_W_MM11	folA	1	56	Single	-10	GGCAGGCAGGATCCACGGCA
folA_1_56_W_MM13	folA	1	56	Single	-8	GGCAGGCAGGTTGCACGGCA
folA_1_56_W_MM16	folA	1	56	Single	-5	GGCAGGCAGGTTCCAGGGCA
folA_1_56_W_MM19	folA	1	56	Single	-2	GGCAGGCAGGTTCCACGGGA
folA_1_56_W_MM2	folA	1	56	Single	-19	GCCAGGCAGGTTCCACGGCA
folA_1_56_W_MM20	folA	1	56	Single	-1	GGCAGGCAGGTTCCACGGCT
folA_1_56_W_MM3	folA	1	56	Single	-18	GGGAGGCAGGTTCCACGGCA
folA_1_56_W_MM4	folA	1	56	Single	-17	GGCTGGCAGGTTCCACGGCA
folA_1_56_W_MM5	folA	1	56	Single	-16	GGCACGCAGGTTCCACGGCA
folA_1_56_W_MM6	folA	1	56	Single	-15	GGCAGCCAGGTTCCACGGCA
folA_1_56_W_MM7	folA	1	56	Single	-14	GGCAGGGAGGTTCCACGGCA
folA_1_56_W_MM8	folA	1	56	Single	-13	GGCAGGCTGGTTCCACGGCA
folA_1_56_W_MM9	folA	1	56	Single	-12	GGCAGGCACGTTCCACGGCA
folA_2_77_C	folA	2	77	Parent		GCGTTTAAACCAGGCGAGAT
folA_3_242_B_MM10	folA	3	242	Comp	-20 to -11	ATGCAGTGGTCACGCCGCGA
folA_3_242_B_MM11	folA	3	242	Comp	-20 to -10	ATGCAGTGGTGACGCCGCGA
folA_3_242_B_MM12	folA	3	242	Comp	-20 to -9	ATGCAGTGGTGTCGCCGCGA
folA_3_242_B_MM13	folA	3	242	Comp	-20 to -8	ATGCAGTGGTGTGGCCGCGA
folA_3_242_B_MM14	folA	3	242	Comp	-20 to -7	ATGCAGTGGTGTGCCCGCGA
folA_3_242_B_MM2	folA	3	242	Comp	-20 to -19	ATCGTCACCACACGCCGCGA
folA_3_242_B_MM3	folA	3	242	Comp	-20 to -18	ATGGTCACCACACGCCGCGA
folA_3_242_B_MM4	folA	3	242	Comp	-20 to -17	ATGCTCACCACACGCCGCGA
folA_3_242_B_MM5	folA	3	242	Comp	-20 to -16	ATGCACACCACACGCCGCGA
folA_3_242_B_MM6	folA	3	242	Comp	-20 to -15	ATGCAGACCACACGCCGCGA
folA_3_242_B_MM7	folA	3	242	Comp	-20 to -14	ATGCAGTCCACACGCCGCGA
folA_3_242_B_MM8	folA	3	242	Comp	-20 to -13	ATGCAGTGCACACGCCGCGA
folA_3_242_B_MM9	folA	3	242	Comp	-20 to -12	ATGCAGTGGACACGCCGCGA
folA_3_242_C	folA	3	242	Parent		TACGTCACCACACGCCGCGA
folA_3_242_D_MM2-8	folA	3	242	Double	-19|-13	TTCGTCAGCACACGCCGCGA
folA_3_242_D_MM3-10	folA	3	242	Double	-18|-11	TAGGTCACCTCACGCCGCGA
folA_3_242_D_MM4-6	folA	3	242	Double	-17|-15	TACCTGACCACACGCCGCGA
folA_3_242_D_MM7-9	folA	3	242	Double	-14|-12	TACGTCTCGACACGCCGCGA
folA_3_242_D_MM9-19	folA	3	242	Double	-12|-2	TACGTCACGACACGCCGCCA
folA_3_242_W_MM1	folA	3	242	Single	-20	AACGTCACCACACGCCGCGA
folA_3_242_W_MM10	folA	3	242	Single	-11	TACGTCACCTCACGCCGCGA
folA_3_242_W_MM11	folA	3	242	Single	-10	TACGTCACCAGACGCCGCGA
folA_3_242_W_MM13	folA	3	242	Single	-8	TACGTCACCACAGGCCGCGA
folA_3_242_W_MM16	folA	3	242	Single	-5	TACGTCACCACACGCGGCGA
folA_3_242_W_MM19	folA	3	242	Single	-2	TACGTCACCACACGCCGCCA
folA_3_242_W_MM2	folA	3	242	Single	-19	TTCGTCACCACACGCCGCGA
folA_3_242_W_MM20	folA	3	242	Single	-1	TACGTCACCACACGCCGCGT
folA_3_242_W_MM3	folA	3	242	Single	-18	TAGGTCACCACACGCCGCGA
folA_3_242_W_MM4	folA	3	242	Single	-17	TACCTCACCACACGCCGCGA
folA_3_242_W_MM5	folA	3	242	Single	-16	TACGACACCACACGCCGCGA
folA_3_242_W_MM6	folA	3	242	Single	-15	TACGTGACCACACGCCGCGA
folA_3_242_W_MM7	folA	3	242	Single	-14	TACGTCTCCACACGCCGCGA
folA_3_242_W_MM8	folA	3	242	Single	-13	TACGTCAGCACACGCCGCGA
folA_3_242_W_MM9	folA	3	242	Single	-12	TACGTCACGACACGCCGCGA
folC_1_19_B_MM10	folC	1	19	Comp	-20 to -11	CGGTCTCCGCACGCGGCTTG
folC_1_19_B_MM11	folC	1	19	Comp	-20 to -10	CGGTCTCCGCTCGCGGCTTG
folC_1_19_B_MM12	folC	1	19	Comp	-20 to -9	CGGTCTCCGCTGGCGGCTTG
folC_1_19_B_MM13	folC	1	19	Comp	-20 to -8	CGGTCTCCGCTGCCGGCTTG
folC_1_19_B_MM14	folC	1	19	Comp	-20 to -7	CGGTCTCCGCTGCGGGCTTG
folC_1_19_B_MM2	folC	1	19	Comp	-20 to -19	CGCAGAGGCGACGCGGCTTG
folC_1_19_B_MM3	folC	1	19	Comp	-20 to -18	CGGAGAGGCGACGCGGCTTG
folC_1_19_B_MM4	folC	1	19	Comp	-20 to -17	CGGTGAGGCGACGCGGCTTG
folC_1_19_B_MM5	folC	1	19	Comp	-20 to -16	CGGTCAGGCGACGCGGCTTG
folC_1_19_B_MM6	folC	1	19	Comp	-20 to -15	CGGTCTGGCGACGCGGCTTG
folC_1_19_B_MM7	folC	1	19	Comp	-20 to -14	CGGTCTCGCGACGCGGCTTG
folC_1_19_B_MM8	folC	1	19	Comp	-20 to -13	CGGTCTCCCGACGCGGCTTG
folC_1_19_B_MM9	folC	1	19	Comp	-20 to -12	CGGTCTCCGGACGCGGCTTG
folC_1_19_C	folC	1	19	Parent		GCCAGAGGCGACGCGGCTTG
folC_1_19_D_MM2-8	folC	1	19	Double	-19|-13	GGCAGAGCCGACGCGGCTTG
folC_1_19_D_MM3-10	folC	1	19	Double	-18|-11	GCGAGAGGCCACGCGGCTTG
folC_1_19_D_MM4-6	folC	1	19	Double	-17|-15	GCCTGTGGCGACGCGGCTTG
folC_1_19_D_MM7-9	folC	1	19	Double	-14|-12	GCCAGACGGGACGCGGCTTG
folC_1_19_D_MM9-19	folC	1	19	Double	-12|-2	GCCAGAGGGGACGCGGCTAG
folC_1_19_W_MM1	folC	1	19	Single	-20	CCCAGAGGCGACGCGGCTTG
folC_1_19_W_MM10	folC	1	19	Single	-11	GCCAGAGGCCACGCGGCTTG
folC_1_19_W_MM11	folC	1	19	Single	-10	GCCAGAGGCGTCGCGGCTTG
folC_1_19_W_MM13	folC	1	19	Single	-8	GCCAGAGGCGACCCGGCTTG
folC_1_19_W_MM16	folC	1	19	Single	-5	GCCAGAGGCGACGCGCCTTG
folC_1_19_W_MM19	folC	1	19	Single	-2	GCCAGAGGCGACGCGGCTAG
folC_1_19_W_MM2	folC	1	19	Single	-19	GGCAGAGGCGACGCGGCTTG
folC_1_19_W_MM20	folC	1	19	Single	-1	GCCAGAGGCGACGCGGCTTC
folC_1_19_W_MM3	folC	1	19	Single	-18	GCGAGAGGCGACGCGGCTTG
folC_1_19_W_MM4	folC	1	19	Single	-17	GCCTGAGGCGACGCGGCTTG
folC_1_19_W_MM5	folC	1	19	Single	-16	GCCACAGGCGACGCGGCTTG
folC_1_19_W_MM6	folC	1	19	Single	-15	GCCAGTGGCGACGCGGCTTG
folC_1_19_W_MM7	folC	1	19	Single	-14	GCCAGACGCGACGCGGCTTG
folC_1_19_W_MM8	folC	1	19	Single	-13	GCCAGAGCCGACGCGGCTTG
folC_1_19_W_MM9	folC	1	19	Single	-12	GCCAGAGGGGACGCGGCTTG
folC_2_93_C	folC	2	93	Parent		CGACCAGGCTCACGCGCTCA
folC_3_250_B_MM10	folC	3	250	Comp	-20 to -11	AGCCATATTGGCACCAGATG
folC_3_250_B_MM11	folC	3	250	Comp	-20 to -10	AGCCATATTGCCACCAGATG
folC_3_250_B_MM12	folC	3	250	Comp	-20 to -9	AGCCATATTGCGACCAGATG
folC_3_250_B_MM13	folC	3	250	Comp	-20 to -8	AGCCATATTGCGTCCAGATG
folC_3_250_B_MM14	folC	3	250	Comp	-20 to -7	AGCCATATTGCGTGCAGATG
folC_3_250_B_MM2	folC	3	250	Comp	-20 to -19	AGGGTATAACGCACCAGATG
folC_3_250_B_MM3	folC	3	250	Comp	-20 to -18	AGCGTATAACGCACCAGATG
folC_3_250_B_MM4	folC	3	250	Comp	-20 to -17	AGCCTATAACGCACCAGATG
folC_3_250_B_MM5	folC	3	250	Comp	-20 to -16	AGCCAATAACGCACCAGATG
folC_3_250_B_MM6	folC	3	250	Comp	-20 to -15	AGCCATTAACGCACCAGATG
folC_3_250_B_MM7	folC	3	250	Comp	-20 to -14	AGCCATAAACGCACCAGATG
folC_3_250_B_MM8	folC	3	250	Comp	-20 to -13	AGCCATATACGCACCAGATG
folC_3_250_B_MM9	folC	3	250	Comp	-20 to -12	AGCCATATTCGCACCAGATG
folC_3_250_C	folC	3	250	Parent		TCGGTATAACGCACCAGATG
folC_3_250_D_MM2-8	folC	3	250	Double	-19|-13	TGGGTATTACGCACCAGATG
folC_3_250_D_MM3-10	folC	3	250	Double	-18|-11	TCCGTATAAGGCACCAGATG
folC_3_250_D_MM4-6	folC	3	250	Double	-17|-15	TCGCTTTAACGCACCAGATG
folC_3_250_D_MM7-9	folC	3	250	Double	-14|-12	TCGGTAAATCGCACCAGATG
folC_3_250_D_MM9-19	folC	3	250	Double	-12|-2	TCGGTATATCGCACCAGAAG
folC_3_250_W_MM1	folC	3	250	Single	-20	ACGGTATAACGCACCAGATG
folC_3_250_W_MM10	folC	3	250	Single	-11	TCGGTATAAGGCACCAGATG
folC_3_250_W_MM11	folC	3	250	Single	-10	TCGGTATAACCCACCAGATG
folC_3_250_W_MM13	folC	3	250	Single	-8	TCGGTATAACGCTCCAGATG
folC_3_250_W_MM16	folC	3	250	Single	-5	TCGGTATAACGCACCTGATG
folC_3_250_W_MM19	folC	3	250	Single	-2	TCGGTATAACGCACCAGAAG
folC_3_250_W_MM2	folC	3	250	Single	-19	TGGGTATAACGCACCAGATG
folC_3_250_W_MM20	folC	3	250	Single	-1	TCGGTATAACGCACCAGATC
folC_3_250_W_MM3	folC	3	250	Single	-18	TCCGTATAACGCACCAGATG
folC_3_250_W_MM4	folC	3	250	Single	-17	TCGCTATAACGCACCAGATG
folC_3_250_W_MM5	folC	3	250	Single	-16	TCGGAATAACGCACCAGATG
folC_3_250_W_MM6	folC	3	250	Single	-15	TCGGTTTAACGCACCAGATG
folC_3_250_W_MM7	folC	3	250	Single	-14	TCGGTAAAACGCACCAGATG
folC_3_250_W_MM8	folC	3	250	Single	-13	TCGGTATTACGCACCAGATG
folC_3_250_W_MM9	folC	3	250	Single	-12	TCGGTATATCGCACCAGATG
folD_1_86_B_MM10	folD	1	86	Comp	-20 to -11	GTCAGGACCAGCCCGCAGTC
folD_1_86_B_MM11	folD	1	86	Comp	-20 to -10	GTCAGGACCACCCCGCAGTC
folD_1_86_B_MM12	folD	1	86	Comp	-20 to -9	GTCAGGACCACGCCGCAGTC
folD_1_86_B_MM13	folD	1	86	Comp	-20 to -8	GTCAGGACCACGGCGCAGTC
folD_1_86_B_MM14	folD	1	86	Comp	-20 to -7	GTCAGGACCACGGGGCAGTC
folD_1_86_B_MM2	folD	1	86	Comp	-20 to -19	GTGTCCTGGTGCCCGCAGTC
folD_1_86_B_MM3	folD	1	86	Comp	-20 to -18	GTCTCCTGGTGCCCGCAGTC
folD_1_86_B_MM4	folD	1	86	Comp	-20 to -17	GTCACCTGGTGCCCGCAGTC
folD_1_86_B_MM5	folD	1	86	Comp	-20 to -16	GTCAGCTGGTGCCCGCAGTC
folD_1_86_B_MM6	folD	1	86	Comp	-20 to -15	GTCAGGTGGTGCCCGCAGTC
folD_1_86_B_MM7	folD	1	86	Comp	-20 to -14	GTCAGGAGGTGCCCGCAGTC
folD_1_86_B_MM8	folD	1	86	Comp	-20 to -13	GTCAGGACGTGCCCGCAGTC
folD_1_86_B_MM9	folD	1	86	Comp	-20 to -12	GTCAGGACCTGCCCGCAGTC
folD_1_86_C	folD	1	86	Parent		CAGTCCTGGTGCCCGCAGTC
folD_1_86_D_MM2-8	folD	1	86	Double	-19|-13	CTGTCCTCGTGCCCGCAGTC
folD_1_86_D_MM3-10	folD	1	86	Double	-18|-11	CACTCCTGGAGCCCGCAGTC
folD_1_86_D_MM4-6	folD	1	86	Double	-17|-15	CAGACGTGGTGCCCGCAGTC
folD_1_86_D_MM7-9	folD	1	86	Double	-14|-12	CAGTCCAGCTGCCCGCAGTC
folD_1_86_D_MM9-19	folD	1	86	Double	-12|-2	CAGTCCTGCTGCCCGCAGAC
folD_1_86_W_MM1	folD	1	86	Single	-20	GAGTCCTGGTGCCCGCAGTC
folD_1_86_W_MM10	folD	1	86	Single	-11	CAGTCCTGGAGCCCGCAGTC
folD_1_86_W_MM11	folD	1	86	Single	-10	CAGTCCTGGTCCCCGCAGTC
folD_1_86_W_MM13	folD	1	86	Single	-8	CAGTCCTGGTGCGCGCAGTC
folD_1_86_W_MM16	folD	1	86	Single	-5	CAGTCCTGGTGCCCGGAGTC
folD_1_86_W_MM19	folD	1	86	Single	-2	CAGTCCTGGTGCCCGCAGAC
folD_1_86_W_MM2	folD	1	86	Single	-19	CTGTCCTGGTGCCCGCAGTC
folD_1_86_W_MM20	folD	1	86	Single	-1	CAGTCCTGGTGCCCGCAGTG
folD_1_86_W_MM3	folD	1	86	Single	-18	CACTCCTGGTGCCCGCAGTC
folD_1_86_W_MM4	folD	1	86	Single	-17	CAGACCTGGTGCCCGCAGTC
folD_1_86_W_MM5	folD	1	86	Single	-16	CAGTGCTGGTGCCCGCAGTC
folD_1_86_W_MM6	folD	1	86	Single	-15	CAGTCGTGGTGCCCGCAGTC
folD_1_86_W_MM7	folD	1	86	Single	-14	CAGTCCAGGTGCCCGCAGTC
folD_1_86_W_MM8	folD	1	86	Single	-13	CAGTCCTCGTGCCCGCAGTC
folD_1_86_W_MM9	folD	1	86	Single	-12	CAGTCCTGCTGCCCGCAGTC
folD_2_110_C	folD	2	110	Parent		GTTACTACCCACCAGCACAA
folD_3_207_B_MM10	folD	3	207	Comp	-20 to -11	GAAGCGACCAGGTTTCCGGG
folD_3_207_B_MM11	folD	3	207	Comp	-20 to -10	GAAGCGACCACGTTTCCGGG
folD_3_207_B_MM12	folD	3	207	Comp	-20 to -9	GAAGCGACCACCTTTCCGGG
folD_3_207_B_MM13	folD	3	207	Comp	-20 to -8	GAAGCGACCACCATTCCGGG
folD_3_207_B_MM14	folD	3	207	Comp	-20 to -7	GAAGCGACCACCAATCCGGG
folD_3_207_B_MM2	folD	3	207	Comp	-20 to -19	GATCGCTGGTGGTTTCCGGG
folD_3_207_B_MM3	folD	3	207	Comp	-20 to -18	GAACGCTGGTGGTTTCCGGG
folD_3_207_B_MM4	folD	3	207	Comp	-20 to -17	GAAGGCTGGTGGTTTCCGGG
folD_3_207_B_MM5	folD	3	207	Comp	-20 to -16	GAAGCCTGGTGGTTTCCGGG
folD_3_207_B_MM6	folD	3	207	Comp	-20 to -15	GAAGCGTGGTGGTTTCCGGG
folD_3_207_B_MM7	folD	3	207	Comp	-20 to -14	GAAGCGAGGTGGTTTCCGGG
folD_3_207_B_MM8	folD	3	207	Comp	-20 to -13	GAAGCGACGTGGTTTCCGGG
folD_3_207_B_MM9	folD	3	207	Comp	-20 to -12	GAAGCGACCTGGTTTCCGGG
folD_3_207_C	folD	3	207	Parent		CTTCGCTGGTGGTTTCCGGG
folD_3_207_D_MM2-8	folD	3	207	Double	-19|-13	CATCGCTCGTGGTTTCCGGG
folD_3_207_D_MM3-10	folD	3	207	Double	-18|-11	CTACGCTGGAGGTTTCCGGG
folD_3_207_D_MM4-6	folD	3	207	Double	-17|-15	CTTGGGTGGTGGTTTCCGGG
folD_3_207_D_MM7-9	folD	3	207	Double	-14|-12	CTTCGCAGCTGGTTTCCGGG
folD_3_207_D_MM9-19	folD	3	207	Double	-12|-2	CTTCGCTGCTGGTTTCCGCG
folD_3_207_W_MM1	folD	3	207	Single	-20	GTTCGCTGGTGGTTTCCGGG
folD_3_207_W_MM10	folD	3	207	Single	-11	CTTCGCTGGAGGTTTCCGGG
folD_3_207_W_MM11	folD	3	207	Single	-10	CTTCGCTGGTCGTTTCCGGG
folD_3_207_W_MM13	folD	3	207	Single	-8	CTTCGCTGGTGGATTCCGGG
folD_3_207_W_MM16	folD	3	207	Single	-5	CTTCGCTGGTGGTTTGCGGG
folD_3_207_W_MM19	folD	3	207	Single	-2	CTTCGCTGGTGGTTTCCGCG
folD_3_207_W_MM2	folD	3	207	Single	-19	CATCGCTGGTGGTTTCCGGG
folD_3_207_W_MM20	folD	3	207	Single	-1	CTTCGCTGGTGGTTTCCGGC
folD_3_207_W_MM3	folD	3	207	Single	-18	CTACGCTGGTGGTTTCCGGG
folD_3_207_W_MM4	folD	3	207	Single	-17	CTTGGCTGGTGGTTTCCGGG
folD_3_207_W_MM5	folD	3	207	Single	-16	CTTCCCTGGTGGTTTCCGGG
folD_3_207_W_MM6	folD	3	207	Single	-15	CTTCGGTGGTGGTTTCCGGG
folD_3_207_W_MM7	folD	3	207	Single	-14	CTTCGCAGGTGGTTTCCGGG
folD_3_207_W_MM8	folD	3	207	Single	-13	CTTCGCTCGTGGTTTCCGGG
folD_3_207_W_MM9	folD	3	207	Single	-12	CTTCGCTGCTGGTTTCCGGG
ftsA_1_50_B_MM10	ftsA	1	50	Comp	-20 to -11	ATGATTTCGCGCAACCTTCG
ftsA_1_50_B_MM11	ftsA	1	50	Comp	-20 to -10	ATGATTTCGCCCAACCTTCG
ftsA_1_50_B_MM12	ftsA	1	50	Comp	-20 to -9	ATGATTTCGCCGAACCTTCG
ftsA_1_50_B_MM13	ftsA	1	50	Comp	-20 to -8	ATGATTTCGCCGTACCTTCG
ftsA_1_50_B_MM14	ftsA	1	50	Comp	-20 to -7	ATGATTTCGCCGTTCCTTCG
ftsA_1_50_B_MM2	ftsA	1	50	Comp	-20 to -19	ATCTAAAGCGGCAACCTTCG
ftsA_1_50_B_MM3	ftsA	1	50	Comp	-20 to -18	ATGTAAAGCGGCAACCTTCG
ftsA_1_50_B_MM4	ftsA	1	50	Comp	-20 to -17	ATGAAAAGCGGCAACCTTCG
ftsA_1_50_B_MM5	ftsA	1	50	Comp	-20 to -16	ATGATAAGCGGCAACCTTCG
ftsA_1_50_B_MM6	ftsA	1	50	Comp	-20 to -15	ATGATTAGCGGCAACCTTCG
ftsA_1_50_B_MM7	ftsA	1	50	Comp	-20 to -14	ATGATTTGCGGCAACCTTCG
ftsA_1_50_B_MM8	ftsA	1	50	Comp	-20 to -13	ATGATTTCCGGCAACCTTCG
ftsA_1_50_B_MM9	ftsA	1	50	Comp	-20 to -12	ATGATTTCGGGCAACCTTCG
ftsA_1_50_C	ftsA	1	50	Parent		TACTAAAGCGGCAACCTTCG
ftsA_1_50_D_MM2-8	ftsA	1	50	Double	-19|-13	TTCTAAACCGGCAACCTTCG
ftsA_1_50_D_MM3-10	ftsA	1	50	Double	-18|-11	TAGTAAAGCCGCAACCTTCG
ftsA_1_50_D_MM4-6	ftsA	1	50	Double	-17|-15	TACAATAGCGGCAACCTTCG
ftsA_1_50_D_MM7-9	ftsA	1	50	Double	-14|-12	TACTAATGGGGCAACCTTCG
ftsA_1_50_D_MM9-19	ftsA	1	50	Double	-12|-2	TACTAAAGGGGCAACCTTGG
ftsA_1_50_W_MM1	ftsA	1	50	Single	-20	AACTAAAGCGGCAACCTTCG
ftsA_1_50_W_MM10	ftsA	1	50	Single	-11	TACTAAAGCCGCAACCTTCG
ftsA_1_50_W_MM11	ftsA	1	50	Single	-10	TACTAAAGCGCCAACCTTCG
ftsA_1_50_W_MM13	ftsA	1	50	Single	-8	TACTAAAGCGGCTACCTTCG
ftsA_1_50_W_MM16	ftsA	1	50	Single	-5	TACTAAAGCGGCAACGTTCG
ftsA_1_50_W_MM19	ftsA	1	50	Single	-2	TACTAAAGCGGCAACCTTGG
ftsA_1_50_W_MM2	ftsA	1	50	Single	-19	TTCTAAAGCGGCAACCTTCG
ftsA_1_50_W_MM20	ftsA	1	50	Single	-1	TACTAAAGCGGCAACCTTCC
ftsA_1_50_W_MM3	ftsA	1	50	Single	-18	TAGTAAAGCGGCAACCTTCG
ftsA_1_50_W_MM4	ftsA	1	50	Single	-17	TACAAAAGCGGCAACCTTCG
ftsA_1_50_W_MM5	ftsA	1	50	Single	-16	TACTTAAGCGGCAACCTTCG
ftsA_1_50_W_MM6	ftsA	1	50	Single	-15	TACTATAGCGGCAACCTTCG
ftsA_1_50_W_MM7	ftsA	1	50	Single	-14	TACTAATGCGGCAACCTTCG
ftsA_1_50_W_MM8	ftsA	1	50	Single	-13	TACTAAACCGGCAACCTTCG
ftsA_1_50_W_MM9	ftsA	1	50	Single	-12	TACTAAAGGGGCAACCTTCG
ftsA_2_123_C	ftsA	2	123	Parent		CTTTATCCATACCACGCGAC
ftsA_3_344_B_MM10	ftsA	3	344	Comp	-20 to -11	CGCGTGTGCGACCGATTTCG
ftsA_3_344_B_MM11	ftsA	3	344	Comp	-20 to -10	CGCGTGTGCGTCCGATTTCG
ftsA_3_344_B_MM12	ftsA	3	344	Comp	-20 to -9	CGCGTGTGCGTGCGATTTCG
ftsA_3_344_B_MM13	ftsA	3	344	Comp	-20 to -8	CGCGTGTGCGTGGGATTTCG
ftsA_3_344_B_MM14	ftsA	3	344	Comp	-20 to -7	CGCGTGTGCGTGGCATTTCG
ftsA_3_344_B_MM2	ftsA	3	344	Comp	-20 to -19	CGGCACACGCACCGATTTCG
ftsA_3_344_B_MM3	ftsA	3	344	Comp	-20 to -18	CGCCACACGCACCGATTTCG
ftsA_3_344_B_MM4	ftsA	3	344	Comp	-20 to -17	CGCGACACGCACCGATTTCG
ftsA_3_344_B_MM5	ftsA	3	344	Comp	-20 to -16	CGCGTCACGCACCGATTTCG
ftsA_3_344_B_MM6	ftsA	3	344	Comp	-20 to -15	CGCGTGACGCACCGATTTCG
ftsA_3_344_B_MM7	ftsA	3	344	Comp	-20 to -14	CGCGTGTCGCACCGATTTCG
ftsA_3_344_B_MM8	ftsA	3	344	Comp	-20 to -13	CGCGTGTGGCACCGATTTCG
ftsA_3_344_B_MM9	ftsA	3	344	Comp	-20 to -12	CGCGTGTGCCACCGATTTCG
ftsA_3_344_C	ftsA	3	344	Parent		GCGCACACGCACCGATTTCG
ftsA_3_344_D_MM2-8	ftsA	3	344	Double	-19|-13	GGGCACAGGCACCGATTTCG
ftsA_3_344_D_MM3-10	ftsA	3	344	Double	-18|-11	GCCCACACGGACCGATTTCG
ftsA_3_344_D_MM4-6	ftsA	3	344	Double	-17|-15	GCGGAGACGCACCGATTTCG
ftsA_3_344_D_MM7-9	ftsA	3	344	Double	-14|-12	GCGCACTCCCACCGATTTCG
ftsA_3_344_D_MM9-19	ftsA	3	344	Double	-12|-2	GCGCACACCCACCGATTTGG
ftsA_3_344_W_MM1	ftsA	3	344	Single	-20	CCGCACACGCACCGATTTCG
ftsA_3_344_W_MM10	ftsA	3	344	Single	-11	GCGCACACGGACCGATTTCG
ftsA_3_344_W_MM11	ftsA	3	344	Single	-10	GCGCACACGCTCCGATTTCG
ftsA_3_344_W_MM13	ftsA	3	344	Single	-8	GCGCACACGCACGGATTTCG
ftsA_3_344_W_MM16	ftsA	3	344	Single	-5	GCGCACACGCACCGAATTCG
ftsA_3_344_W_MM19	ftsA	3	344	Single	-2	GCGCACACGCACCGATTTGG
ftsA_3_344_W_MM2	ftsA	3	344	Single	-19	GGGCACACGCACCGATTTCG
ftsA_3_344_W_MM20	ftsA	3	344	Single	-1	GCGCACACGCACCGATTTCC
ftsA_3_344_W_MM3	ftsA	3	344	Single	-18	GCCCACACGCACCGATTTCG
ftsA_3_344_W_MM4	ftsA	3	344	Single	-17	GCGGACACGCACCGATTTCG
ftsA_3_344_W_MM5	ftsA	3	344	Single	-16	GCGCTCACGCACCGATTTCG
ftsA_3_344_W_MM6	ftsA	3	344	Single	-15	GCGCAGACGCACCGATTTCG
ftsA_3_344_W_MM7	ftsA	3	344	Single	-14	GCGCACTCGCACCGATTTCG
ftsA_3_344_W_MM8	ftsA	3	344	Single	-13	GCGCACAGGCACCGATTTCG
ftsA_3_344_W_MM9	ftsA	3	344	Single	-12	GCGCACACCCACCGATTTCG
ftsK_1_57_B_MM10	ftsK	1	57	Comp	-20 to -11	CGTTGCGGAGCAGAAGGCGG
ftsK_1_57_B_MM11	ftsK	1	57	Comp	-20 to -10	CGTTGCGGAGGAGAAGGCGG
ftsK_1_57_B_MM12	ftsK	1	57	Comp	-20 to -9	CGTTGCGGAGGTGAAGGCGG
ftsK_1_57_B_MM13	ftsK	1	57	Comp	-20 to -8	CGTTGCGGAGGTCAAGGCGG
ftsK_1_57_B_MM14	ftsK	1	57	Comp	-20 to -7	CGTTGCGGAGGTCTAGGCGG
ftsK_1_57_B_MM2	ftsK	1	57	Comp	-20 to -19	CGAACGCCTCCAGAAGGCGG
ftsK_1_57_B_MM3	ftsK	1	57	Comp	-20 to -18	CGTACGCCTCCAGAAGGCGG
ftsK_1_57_B_MM4	ftsK	1	57	Comp	-20 to -17	CGTTCGCCTCCAGAAGGCGG
ftsK_1_57_B_MM5	ftsK	1	57	Comp	-20 to -16	CGTTGGCCTCCAGAAGGCGG
ftsK_1_57_B_MM6	ftsK	1	57	Comp	-20 to -15	CGTTGCCCTCCAGAAGGCGG
ftsK_1_57_B_MM7	ftsK	1	57	Comp	-20 to -14	CGTTGCGCTCCAGAAGGCGG
ftsK_1_57_B_MM8	ftsK	1	57	Comp	-20 to -13	CGTTGCGGTCCAGAAGGCGG
ftsK_1_57_B_MM9	ftsK	1	57	Comp	-20 to -12	CGTTGCGGACCAGAAGGCGG
ftsK_1_57_C	ftsK	1	57	Parent		GCAACGCCTCCAGAAGGCGG
ftsK_1_57_D_MM2-8	ftsK	1	57	Double	-19|-13	GGAACGCGTCCAGAAGGCGG
ftsK_1_57_D_MM3-10	ftsK	1	57	Double	-18|-11	GCTACGCCTGCAGAAGGCGG
ftsK_1_57_D_MM4-6	ftsK	1	57	Double	-17|-15	GCATCCCCTCCAGAAGGCGG
ftsK_1_57_D_MM7-9	ftsK	1	57	Double	-14|-12	GCAACGGCACCAGAAGGCGG
ftsK_1_57_D_MM9-19	ftsK	1	57	Double	-12|-2	GCAACGCCACCAGAAGGCCG
ftsK_1_57_W_MM1	ftsK	1	57	Single	-20	CCAACGCCTCCAGAAGGCGG
ftsK_1_57_W_MM10	ftsK	1	57	Single	-11	GCAACGCCTGCAGAAGGCGG
ftsK_1_57_W_MM11	ftsK	1	57	Single	-10	GCAACGCCTCGAGAAGGCGG
ftsK_1_57_W_MM13	ftsK	1	57	Single	-8	GCAACGCCTCCACAAGGCGG
ftsK_1_57_W_MM16	ftsK	1	57	Single	-5	GCAACGCCTCCAGAACGCGG
ftsK_1_57_W_MM19	ftsK	1	57	Single	-2	GCAACGCCTCCAGAAGGCCG
ftsK_1_57_W_MM2	ftsK	1	57	Single	-19	GGAACGCCTCCAGAAGGCGG
ftsK_1_57_W_MM20	ftsK	1	57	Single	-1	GCAACGCCTCCAGAAGGCGC
ftsK_1_57_W_MM3	ftsK	1	57	Single	-18	GCTACGCCTCCAGAAGGCGG
ftsK_1_57_W_MM4	ftsK	1	57	Single	-17	GCATCGCCTCCAGAAGGCGG
ftsK_1_57_W_MM5	ftsK	1	57	Single	-16	GCAAGGCCTCCAGAAGGCGG
ftsK_1_57_W_MM6	ftsK	1	57	Single	-15	GCAACCCCTCCAGAAGGCGG
ftsK_1_57_W_MM7	ftsK	1	57	Single	-14	GCAACGGCTCCAGAAGGCGG
ftsK_1_57_W_MM8	ftsK	1	57	Single	-13	GCAACGCGTCCAGAAGGCGG
ftsK_1_57_W_MM9	ftsK	1	57	Single	-12	GCAACGCCACCAGAAGGCGG
ftsK_2_93_C	ftsK	2	93	Parent		CCATCAACCAGACGGCAAAC
ftsK_3_200_B_MM10	ftsK	3	200	Comp	-20 to -11	GCATAGACGGAACCACGCAC
ftsK_3_200_B_MM11	ftsK	3	200	Comp	-20 to -10	GCATAGACGGTACCACGCAC
ftsK_3_200_B_MM12	ftsK	3	200	Comp	-20 to -9	GCATAGACGGTTCCACGCAC
ftsK_3_200_B_MM13	ftsK	3	200	Comp	-20 to -8	GCATAGACGGTTGCACGCAC
ftsK_3_200_B_MM14	ftsK	3	200	Comp	-20 to -7	GCATAGACGGTTGGACGCAC
ftsK_3_200_B_MM2	ftsK	3	200	Comp	-20 to -19	GCTATCTGCCAACCACGCAC
ftsK_3_200_B_MM3	ftsK	3	200	Comp	-20 to -18	GCAATCTGCCAACCACGCAC
ftsK_3_200_B_MM4	ftsK	3	200	Comp	-20 to -17	GCATTCTGCCAACCACGCAC
ftsK_3_200_B_MM5	ftsK	3	200	Comp	-20 to -16	GCATACTGCCAACCACGCAC
ftsK_3_200_B_MM6	ftsK	3	200	Comp	-20 to -15	GCATAGTGCCAACCACGCAC
ftsK_3_200_B_MM7	ftsK	3	200	Comp	-20 to -14	GCATAGAGCCAACCACGCAC
ftsK_3_200_B_MM8	ftsK	3	200	Comp	-20 to -13	GCATAGACCCAACCACGCAC
ftsK_3_200_B_MM9	ftsK	3	200	Comp	-20 to -12	GCATAGACGCAACCACGCAC
ftsK_3_200_C	ftsK	3	200	Parent		CGTATCTGCCAACCACGCAC
ftsK_3_200_D_MM2-8	ftsK	3	200	Double	-19|-13	CCTATCTCCCAACCACGCAC
ftsK_3_200_D_MM3-10	ftsK	3	200	Double	-18|-11	CGAATCTGCGAACCACGCAC
ftsK_3_200_D_MM4-6	ftsK	3	200	Double	-17|-15	CGTTTGTGCCAACCACGCAC
ftsK_3_200_D_MM7-9	ftsK	3	200	Double	-14|-12	CGTATCAGGCAACCACGCAC
ftsK_3_200_D_MM9-19	ftsK	3	200	Double	-12|-2	CGTATCTGGCAACCACGCTC
ftsK_3_200_W_MM1	ftsK	3	200	Single	-20	GGTATCTGCCAACCACGCAC
ftsK_3_200_W_MM10	ftsK	3	200	Single	-11	CGTATCTGCGAACCACGCAC
ftsK_3_200_W_MM11	ftsK	3	200	Single	-10	CGTATCTGCCTACCACGCAC
ftsK_3_200_W_MM13	ftsK	3	200	Single	-8	CGTATCTGCCAAGCACGCAC
ftsK_3_200_W_MM16	ftsK	3	200	Single	-5	CGTATCTGCCAACCAGGCAC
ftsK_3_200_W_MM19	ftsK	3	200	Single	-2	CGTATCTGCCAACCACGCTC
ftsK_3_200_W_MM2	ftsK	3	200	Single	-19	CCTATCTGCCAACCACGCAC
ftsK_3_200_W_MM20	ftsK	3	200	Single	-1	CGTATCTGCCAACCACGCAG
ftsK_3_200_W_MM3	ftsK	3	200	Single	-18	CGAATCTGCCAACCACGCAC
ftsK_3_200_W_MM4	ftsK	3	200	Single	-17	CGTTTCTGCCAACCACGCAC
ftsK_3_200_W_MM5	ftsK	3	200	Single	-16	CGTAACTGCCAACCACGCAC
ftsK_3_200_W_MM6	ftsK	3	200	Single	-15	CGTATGTGCCAACCACGCAC
ftsK_3_200_W_MM7	ftsK	3	200	Single	-14	CGTATCAGCCAACCACGCAC
ftsK_3_200_W_MM8	ftsK	3	200	Single	-13	CGTATCTCCCAACCACGCAC
ftsK_3_200_W_MM9	ftsK	3	200	Single	-12	CGTATCTGGCAACCACGCAC
fusA_1_16_B_MM10	fusA	1	16	Comp	-20 to -11	TACAATGCCAAGCGTGCGAT
fusA_1_16_B_MM11	fusA	1	16	Comp	-20 to -10	TACAATGCCATGCGTGCGAT
fusA_1_16_B_MM12	fusA	1	16	Comp	-20 to -9	TACAATGCCATCCGTGCGAT
fusA_1_16_B_MM13	fusA	1	16	Comp	-20 to -8	TACAATGCCATCGGTGCGAT
fusA_1_16_B_MM14	fusA	1	16	Comp	-20 to -7	TACAATGCCATCGCTGCGAT
fusA_1_16_B_MM2	fusA	1	16	Comp	-20 to -19	TAGTTACGGTAGCGTGCGAT
fusA_1_16_B_MM3	fusA	1	16	Comp	-20 to -18	TACTTACGGTAGCGTGCGAT
fusA_1_16_B_MM4	fusA	1	16	Comp	-20 to -17	TACATACGGTAGCGTGCGAT
fusA_1_16_B_MM5	fusA	1	16	Comp	-20 to -16	TACAAACGGTAGCGTGCGAT
fusA_1_16_B_MM6	fusA	1	16	Comp	-20 to -15	TACAATCGGTAGCGTGCGAT
fusA_1_16_B_MM7	fusA	1	16	Comp	-20 to -14	TACAATGGGTAGCGTGCGAT
fusA_1_16_B_MM8	fusA	1	16	Comp	-20 to -13	TACAATGCGTAGCGTGCGAT
fusA_1_16_B_MM9	fusA	1	16	Comp	-20 to -12	TACAATGCCTAGCGTGCGAT
fusA_1_16_C	fusA	1	16	Parent		ATGTTACGGTAGCGTGCGAT
fusA_1_16_D_MM2-8	fusA	1	16	Double	-19|-13	AAGTTACCGTAGCGTGCGAT
fusA_1_16_D_MM3-10	fusA	1	16	Double	-18|-11	ATCTTACGGAAGCGTGCGAT
fusA_1_16_D_MM4-6	fusA	1	16	Double	-17|-15	ATGATTCGGTAGCGTGCGAT
fusA_1_16_D_MM7-9	fusA	1	16	Double	-14|-12	ATGTTAGGCTAGCGTGCGAT
fusA_1_16_D_MM9-19	fusA	1	16	Double	-12|-2	ATGTTACGCTAGCGTGCGTT
fusA_1_16_W_MM1	fusA	1	16	Single	-20	TTGTTACGGTAGCGTGCGAT
fusA_1_16_W_MM10	fusA	1	16	Single	-11	ATGTTACGGAAGCGTGCGAT
fusA_1_16_W_MM11	fusA	1	16	Single	-10	ATGTTACGGTTGCGTGCGAT
fusA_1_16_W_MM13	fusA	1	16	Single	-8	ATGTTACGGTAGGGTGCGAT
fusA_1_16_W_MM16	fusA	1	16	Single	-5	ATGTTACGGTAGCGTCCGAT
fusA_1_16_W_MM19	fusA	1	16	Single	-2	ATGTTACGGTAGCGTGCGTT
fusA_1_16_W_MM2	fusA	1	16	Single	-19	AAGTTACGGTAGCGTGCGAT
fusA_1_16_W_MM20	fusA	1	16	Single	-1	ATGTTACGGTAGCGTGCGAA
fusA_1_16_W_MM3	fusA	1	16	Single	-18	ATCTTACGGTAGCGTGCGAT
fusA_1_16_W_MM4	fusA	1	16	Single	-17	ATGATACGGTAGCGTGCGAT
fusA_1_16_W_MM5	fusA	1	16	Single	-16	ATGTAACGGTAGCGTGCGAT
fusA_1_16_W_MM6	fusA	1	16	Single	-15	ATGTTTCGGTAGCGTGCGAT
fusA_1_16_W_MM7	fusA	1	16	Single	-14	ATGTTAGGGTAGCGTGCGAT
fusA_1_16_W_MM8	fusA	1	16	Single	-13	ATGTTACCGTAGCGTGCGAT
fusA_1_16_W_MM9	fusA	1	16	Single	-12	ATGTTACGCTAGCGTGCGAT
fusA_2_71_C	fusA	2	71	Parent		CAGAATACGTTCGGTAGTAG
fusA_3_241_B_MM10	fusA	3	241	Comp	-20 to -11	AGCTACTACATGATGCGATG
fusA_3_241_B_MM11	fusA	3	241	Comp	-20 to -10	AGCTACTACAAGATGCGATG
fusA_3_241_B_MM12	fusA	3	241	Comp	-20 to -9	AGCTACTACAACATGCGATG
fusA_3_241_B_MM13	fusA	3	241	Comp	-20 to -8	AGCTACTACAACTTGCGATG
fusA_3_241_B_MM14	fusA	3	241	Comp	-20 to -7	AGCTACTACAACTAGCGATG
fusA_3_241_B_MM2	fusA	3	241	Comp	-20 to -19	AGGATGATGTTGATGCGATG
fusA_3_241_B_MM3	fusA	3	241	Comp	-20 to -18	AGCATGATGTTGATGCGATG
fusA_3_241_B_MM4	fusA	3	241	Comp	-20 to -17	AGCTTGATGTTGATGCGATG
fusA_3_241_B_MM5	fusA	3	241	Comp	-20 to -16	AGCTAGATGTTGATGCGATG
fusA_3_241_B_MM6	fusA	3	241	Comp	-20 to -15	AGCTACATGTTGATGCGATG
fusA_3_241_B_MM7	fusA	3	241	Comp	-20 to -14	AGCTACTTGTTGATGCGATG
fusA_3_241_B_MM8	fusA	3	241	Comp	-20 to -13	AGCTACTAGTTGATGCGATG
fusA_3_241_B_MM9	fusA	3	241	Comp	-20 to -12	AGCTACTACTTGATGCGATG
fusA_3_241_C	fusA	3	241	Parent		TCGATGATGTTGATGCGATG
fusA_3_241_D_MM2-8	fusA	3	241	Double	-19|-13	TGGATGAAGTTGATGCGATG
fusA_3_241_D_MM3-10	fusA	3	241	Double	-18|-11	TCCATGATGATGATGCGATG
fusA_3_241_D_MM4-6	fusA	3	241	Double	-17|-15	TCGTTCATGTTGATGCGATG
fusA_3_241_D_MM7-9	fusA	3	241	Double	-14|-12	TCGATGTTCTTGATGCGATG
fusA_3_241_D_MM9-19	fusA	3	241	Double	-12|-2	TCGATGATCTTGATGCGAAG
fusA_3_241_W_MM1	fusA	3	241	Single	-20	ACGATGATGTTGATGCGATG
fusA_3_241_W_MM10	fusA	3	241	Single	-11	TCGATGATGATGATGCGATG
fusA_3_241_W_MM11	fusA	3	241	Single	-10	TCGATGATGTAGATGCGATG
fusA_3_241_W_MM13	fusA	3	241	Single	-8	TCGATGATGTTGTTGCGATG
fusA_3_241_W_MM16	fusA	3	241	Single	-5	TCGATGATGTTGATGGGATG
fusA_3_241_W_MM19	fusA	3	241	Single	-2	TCGATGATGTTGATGCGAAG
fusA_3_241_W_MM2	fusA	3	241	Single	-19	TGGATGATGTTGATGCGATG
fusA_3_241_W_MM20	fusA	3	241	Single	-1	TCGATGATGTTGATGCGATC
fusA_3_241_W_MM3	fusA	3	241	Single	-18	TCCATGATGTTGATGCGATG
fusA_3_241_W_MM4	fusA	3	241	Single	-17	TCGTTGATGTTGATGCGATG
fusA_3_241_W_MM5	fusA	3	241	Single	-16	TCGAAGATGTTGATGCGATG
fusA_3_241_W_MM6	fusA	3	241	Single	-15	TCGATCATGTTGATGCGATG
fusA_3_241_W_MM7	fusA	3	241	Single	-14	TCGATGTTGTTGATGCGATG
fusA_3_241_W_MM8	fusA	3	241	Single	-13	TCGATGAAGTTGATGCGATG
fusA_3_241_W_MM9	fusA	3	241	Single	-12	TCGATGATCTTGATGCGATG
gapA_1_33_B_MM10	gapA	1	33	Comp	-20 to -11	CCTTTTGTTAGCGACCGATA
gapA_1_33_B_MM11	gapA	1	33	Comp	-20 to -10	CCTTTTGTTACCGACCGATA
gapA_1_33_B_MM12	gapA	1	33	Comp	-20 to -9	CCTTTTGTTACGGACCGATA
gapA_1_33_B_MM13	gapA	1	33	Comp	-20 to -8	CCTTTTGTTACGCACCGATA
gapA_1_33_B_MM14	gapA	1	33	Comp	-20 to -7	CCTTTTGTTACGCTCCGATA
gapA_1_33_B_MM2	gapA	1	33	Comp	-20 to -19	CCAAAACAATGCGACCGATA
gapA_1_33_B_MM3	gapA	1	33	Comp	-20 to -18	CCTAAACAATGCGACCGATA
gapA_1_33_B_MM4	gapA	1	33	Comp	-20 to -17	CCTTAACAATGCGACCGATA
gapA_1_33_B_MM5	gapA	1	33	Comp	-20 to -16	CCTTTACAATGCGACCGATA
gapA_1_33_B_MM6	gapA	1	33	Comp	-20 to -15	CCTTTTCAATGCGACCGATA
gapA_1_33_B_MM7	gapA	1	33	Comp	-20 to -14	CCTTTTGAATGCGACCGATA
gapA_1_33_B_MM8	gapA	1	33	Comp	-20 to -13	CCTTTTGTATGCGACCGATA
gapA_1_33_B_MM9	gapA	1	33	Comp	-20 to -12	CCTTTTGTTTGCGACCGATA
gapA_1_33_C	gapA	1	33	Parent		GGAAAACAATGCGACCGATA
gapA_1_33_D_MM2-8	gapA	1	33	Double	-19|-13	GCAAAACTATGCGACCGATA
gapA_1_33_D_MM3-10	gapA	1	33	Double	-18|-11	GGTAAACAAAGCGACCGATA
gapA_1_33_D_MM4-6	gapA	1	33	Double	-17|-15	GGATATCAATGCGACCGATA
gapA_1_33_D_MM7-9	gapA	1	33	Double	-14|-12	GGAAAAGATTGCGACCGATA
gapA_1_33_D_MM9-19	gapA	1	33	Double	-12|-2	GGAAAACATTGCGACCGAAA
gapA_1_33_W_MM1	gapA	1	33	Single	-20	CGAAAACAATGCGACCGATA
gapA_1_33_W_MM10	gapA	1	33	Single	-11	GGAAAACAAAGCGACCGATA
gapA_1_33_W_MM11	gapA	1	33	Single	-10	GGAAAACAATCCGACCGATA
gapA_1_33_W_MM13	gapA	1	33	Single	-8	GGAAAACAATGCCACCGATA
gapA_1_33_W_MM16	gapA	1	33	Single	-5	GGAAAACAATGCGACGGATA
gapA_1_33_W_MM19	gapA	1	33	Single	-2	GGAAAACAATGCGACCGAAA
gapA_1_33_W_MM2	gapA	1	33	Single	-19	GCAAAACAATGCGACCGATA
gapA_1_33_W_MM20	gapA	1	33	Single	-1	GGAAAACAATGCGACCGATT
gapA_1_33_W_MM3	gapA	1	33	Single	-18	GGTAAACAATGCGACCGATA
gapA_1_33_W_MM4	gapA	1	33	Single	-17	GGATAACAATGCGACCGATA
gapA_1_33_W_MM5	gapA	1	33	Single	-16	GGAATACAATGCGACCGATA
gapA_1_33_W_MM6	gapA	1	33	Single	-15	GGAAATCAATGCGACCGATA
gapA_1_33_W_MM7	gapA	1	33	Single	-14	GGAAAAGAATGCGACCGATA
gapA_1_33_W_MM8	gapA	1	33	Single	-13	GGAAAACTATGCGACCGATA
gapA_1_33_W_MM9	gapA	1	33	Single	-12	GGAAAACATTGCGACCGATA
gapA_2_54_C	gapA	2	54	Parent		CAGAACGTTTCTGAGCAGCA
gapA_3_216_B_MM10	gapA	3	216	Comp	-20 to -11	CTAGTGCAAGAGCGGTAACA
gapA_3_216_B_MM11	gapA	3	216	Comp	-20 to -10	CTAGTGCAAGTGCGGTAACA
gapA_3_216_B_MM12	gapA	3	216	Comp	-20 to -9	CTAGTGCAAGTCCGGTAACA
gapA_3_216_B_MM13	gapA	3	216	Comp	-20 to -8	CTAGTGCAAGTCGGGTAACA
gapA_3_216_B_MM14	gapA	3	216	Comp	-20 to -7	CTAGTGCAAGTCGCGTAACA
gapA_3_216_B_MM2	gapA	3	216	Comp	-20 to -19	CTTCACGTTCAGCGGTAACA
gapA_3_216_B_MM3	gapA	3	216	Comp	-20 to -18	CTACACGTTCAGCGGTAACA
gapA_3_216_B_MM4	gapA	3	216	Comp	-20 to -17	CTAGACGTTCAGCGGTAACA
gapA_3_216_B_MM5	gapA	3	216	Comp	-20 to -16	CTAGTCGTTCAGCGGTAACA
gapA_3_216_B_MM6	gapA	3	216	Comp	-20 to -15	CTAGTGGTTCAGCGGTAACA
gapA_3_216_B_MM7	gapA	3	216	Comp	-20 to -14	CTAGTGCTTCAGCGGTAACA
gapA_3_216_B_MM8	gapA	3	216	Comp	-20 to -13	CTAGTGCATCAGCGGTAACA
gapA_3_216_B_MM9	gapA	3	216	Comp	-20 to -12	CTAGTGCAACAGCGGTAACA
gapA_3_216_C	gapA	3	216	Parent		GATCACGTTCAGCGGTAACA
gapA_3_216_D_MM2-8	gapA	3	216	Double	-19|-13	GTTCACGATCAGCGGTAACA
gapA_3_216_D_MM3-10	gapA	3	216	Double	-18|-11	GAACACGTTGAGCGGTAACA
gapA_3_216_D_MM4-6	gapA	3	216	Double	-17|-15	GATGAGGTTCAGCGGTAACA
gapA_3_216_D_MM7-9	gapA	3	216	Double	-14|-12	GATCACCTACAGCGGTAACA
gapA_3_216_D_MM9-19	gapA	3	216	Double	-12|-2	GATCACGTACAGCGGTAAGA
gapA_3_216_W_MM1	gapA	3	216	Single	-20	CATCACGTTCAGCGGTAACA
gapA_3_216_W_MM10	gapA	3	216	Single	-11	GATCACGTTGAGCGGTAACA
gapA_3_216_W_MM11	gapA	3	216	Single	-10	GATCACGTTCTGCGGTAACA
gapA_3_216_W_MM13	gapA	3	216	Single	-8	GATCACGTTCAGGGGTAACA
gapA_3_216_W_MM16	gapA	3	216	Single	-5	GATCACGTTCAGCGGAAACA
gapA_3_216_W_MM19	gapA	3	216	Single	-2	GATCACGTTCAGCGGTAAGA
gapA_3_216_W_MM2	gapA	3	216	Single	-19	GTTCACGTTCAGCGGTAACA
gapA_3_216_W_MM20	gapA	3	216	Single	-1	GATCACGTTCAGCGGTAACT
gapA_3_216_W_MM3	gapA	3	216	Single	-18	GAACACGTTCAGCGGTAACA
gapA_3_216_W_MM4	gapA	3	216	Single	-17	GATGACGTTCAGCGGTAACA
gapA_3_216_W_MM5	gapA	3	216	Single	-16	GATCTCGTTCAGCGGTAACA
gapA_3_216_W_MM6	gapA	3	216	Single	-15	GATCAGGTTCAGCGGTAACA
gapA_3_216_W_MM7	gapA	3	216	Single	-14	GATCACCTTCAGCGGTAACA
gapA_3_216_W_MM8	gapA	3	216	Single	-13	GATCACGATCAGCGGTAACA
gapA_3_216_W_MM9	gapA	3	216	Single	-12	GATCACGTACAGCGGTAACA
gcvH_1_62_B_MM10	gcvH	1	62	Comp	-20 to -11	TGGTTGCCACTAAGTGCCGT
gcvH_1_62_B_MM11	gcvH	1	62	Comp	-20 to -10	TGGTTGCCACAAAGTGCCGT
gcvH_1_62_B_MM12	gcvH	1	62	Comp	-20 to -9	TGGTTGCCACATAGTGCCGT
gcvH_1_62_B_MM13	gcvH	1	62	Comp	-20 to -8	TGGTTGCCACATTGTGCCGT
gcvH_1_62_B_MM14	gcvH	1	62	Comp	-20 to -7	TGGTTGCCACATTCTGCCGT
gcvH_1_62_B_MM2	gcvH	1	62	Comp	-20 to -19	TGCAACGGTGTAAGTGCCGT
gcvH_1_62_B_MM3	gcvH	1	62	Comp	-20 to -18	TGGAACGGTGTAAGTGCCGT
gcvH_1_62_B_MM4	gcvH	1	62	Comp	-20 to -17	TGGTACGGTGTAAGTGCCGT
gcvH_1_62_B_MM5	gcvH	1	62	Comp	-20 to -16	TGGTTCGGTGTAAGTGCCGT
gcvH_1_62_B_MM6	gcvH	1	62	Comp	-20 to -15	TGGTTGGGTGTAAGTGCCGT
gcvH_1_62_B_MM7	gcvH	1	62	Comp	-20 to -14	TGGTTGCGTGTAAGTGCCGT
gcvH_1_62_B_MM8	gcvH	1	62	Comp	-20 to -13	TGGTTGCCTGTAAGTGCCGT
gcvH_1_62_B_MM9	gcvH	1	62	Comp	-20 to -12	TGGTTGCCAGTAAGTGCCGT
gcvH_1_62_C	gcvH	1	62	Parent		ACCAACGGTGTAAGTGCCGT
gcvH_1_62_D_MM2-8	gcvH	1	62	Double	-19|-13	AGCAACGCTGTAAGTGCCGT
gcvH_1_62_D_MM3-10	gcvH	1	62	Double	-18|-11	ACGAACGGTCTAAGTGCCGT
gcvH_1_62_D_MM4-6	gcvH	1	62	Double	-17|-15	ACCTAGGGTGTAAGTGCCGT
gcvH_1_62_D_MM7-9	gcvH	1	62	Double	-14|-12	ACCAACCGAGTAAGTGCCGT
gcvH_1_62_D_MM9-19	gcvH	1	62	Double	-12|-2	ACCAACGGAGTAAGTGCCCT
gcvH_1_62_W_MM1	gcvH	1	62	Single	-20	TCCAACGGTGTAAGTGCCGT
gcvH_1_62_W_MM10	gcvH	1	62	Single	-11	ACCAACGGTCTAAGTGCCGT
gcvH_1_62_W_MM11	gcvH	1	62	Single	-10	ACCAACGGTGAAAGTGCCGT
gcvH_1_62_W_MM13	gcvH	1	62	Single	-8	ACCAACGGTGTATGTGCCGT
gcvH_1_62_W_MM16	gcvH	1	62	Single	-5	ACCAACGGTGTAAGTCCCGT
gcvH_1_62_W_MM19	gcvH	1	62	Single	-2	ACCAACGGTGTAAGTGCCCT
gcvH_1_62_W_MM2	gcvH	1	62	Single	-19	AGCAACGGTGTAAGTGCCGT
gcvH_1_62_W_MM20	gcvH	1	62	Single	-1	ACCAACGGTGTAAGTGCCGA
gcvH_1_62_W_MM3	gcvH	1	62	Single	-18	ACGAACGGTGTAAGTGCCGT
gcvH_1_62_W_MM4	gcvH	1	62	Single	-17	ACCTACGGTGTAAGTGCCGT
gcvH_1_62_W_MM5	gcvH	1	62	Single	-16	ACCATCGGTGTAAGTGCCGT
gcvH_1_62_W_MM6	gcvH	1	62	Single	-15	ACCAAGGGTGTAAGTGCCGT
gcvH_1_62_W_MM7	gcvH	1	62	Single	-14	ACCAACCGTGTAAGTGCCGT
gcvH_1_62_W_MM8	gcvH	1	62	Single	-13	ACCAACGCTGTAAGTGCCGT
gcvH_1_62_W_MM9	gcvH	1	62	Single	-12	ACCAACGGAGTAAGTGCCGT
gcvH_2_89_C	gcvH	2	89	Parent		TAACAGCTCCTGAGCATGTT
gcvH_3_217_B_MM10	gcvH	3	217	Comp	-20 to -11	CGGTGCTAAACACCGCTTAC
gcvH_3_217_B_MM11	gcvH	3	217	Comp	-20 to -10	CGGTGCTAAAGACCGCTTAC
gcvH_3_217_B_MM12	gcvH	3	217	Comp	-20 to -9	CGGTGCTAAAGTCCGCTTAC
gcvH_3_217_B_MM13	gcvH	3	217	Comp	-20 to -8	CGGTGCTAAAGTGCGCTTAC
gcvH_3_217_B_MM14	gcvH	3	217	Comp	-20 to -7	CGGTGCTAAAGTGGGCTTAC
gcvH_3_217_B_MM2	gcvH	3	217	Comp	-20 to -19	CGCACGATTTCACCGCTTAC
gcvH_3_217_B_MM3	gcvH	3	217	Comp	-20 to -18	CGGACGATTTCACCGCTTAC
gcvH_3_217_B_MM4	gcvH	3	217	Comp	-20 to -17	CGGTCGATTTCACCGCTTAC
gcvH_3_217_B_MM5	gcvH	3	217	Comp	-20 to -16	CGGTGGATTTCACCGCTTAC
gcvH_3_217_B_MM6	gcvH	3	217	Comp	-20 to -15	CGGTGCATTTCACCGCTTAC
gcvH_3_217_B_MM7	gcvH	3	217	Comp	-20 to -14	CGGTGCTTTTCACCGCTTAC
gcvH_3_217_B_MM8	gcvH	3	217	Comp	-20 to -13	CGGTGCTATTCACCGCTTAC
gcvH_3_217_B_MM9	gcvH	3	217	Comp	-20 to -12	CGGTGCTAATCACCGCTTAC
gcvH_3_217_C	gcvH	3	217	Parent		GCCACGATTTCACCGCTTAC
gcvH_3_217_D_MM2-8	gcvH	3	217	Double	-19|-13	GGCACGAATTCACCGCTTAC
gcvH_3_217_D_MM3-10	gcvH	3	217	Double	-18|-11	GCGACGATTACACCGCTTAC
gcvH_3_217_D_MM4-6	gcvH	3	217	Double	-17|-15	GCCTCCATTTCACCGCTTAC
gcvH_3_217_D_MM7-9	gcvH	3	217	Double	-14|-12	GCCACGTTATCACCGCTTAC
gcvH_3_217_D_MM9-19	gcvH	3	217	Double	-12|-2	GCCACGATATCACCGCTTTC
gcvH_3_217_W_MM1	gcvH	3	217	Single	-20	CCCACGATTTCACCGCTTAC
gcvH_3_217_W_MM10	gcvH	3	217	Single	-11	GCCACGATTACACCGCTTAC
gcvH_3_217_W_MM11	gcvH	3	217	Single	-10	GCCACGATTTGACCGCTTAC
gcvH_3_217_W_MM13	gcvH	3	217	Single	-8	GCCACGATTTCAGCGCTTAC
gcvH_3_217_W_MM16	gcvH	3	217	Single	-5	GCCACGATTTCACCGGTTAC
gcvH_3_217_W_MM19	gcvH	3	217	Single	-2	GCCACGATTTCACCGCTTTC
gcvH_3_217_W_MM2	gcvH	3	217	Single	-19	GGCACGATTTCACCGCTTAC
gcvH_3_217_W_MM20	gcvH	3	217	Single	-1	GCCACGATTTCACCGCTTAG
gcvH_3_217_W_MM3	gcvH	3	217	Single	-18	GCGACGATTTCACCGCTTAC
gcvH_3_217_W_MM4	gcvH	3	217	Single	-17	GCCTCGATTTCACCGCTTAC
gcvH_3_217_W_MM5	gcvH	3	217	Single	-16	GCCAGGATTTCACCGCTTAC
gcvH_3_217_W_MM6	gcvH	3	217	Single	-15	GCCACCATTTCACCGCTTAC
gcvH_3_217_W_MM7	gcvH	3	217	Single	-14	GCCACGTTTTCACCGCTTAC
gcvH_3_217_W_MM8	gcvH	3	217	Single	-13	GCCACGAATTCACCGCTTAC
gcvH_3_217_W_MM9	gcvH	3	217	Single	-12	GCCACGATATCACCGCTTAC
glnS_1_17_B_MM10	glnS	1	17	Comp	-20 to -11	TGCCTATTTCTTAGTCGGGC
glnS_1_17_B_MM11	glnS	1	17	Comp	-20 to -10	TGCCTATTTCATAGTCGGGC
glnS_1_17_B_MM12	glnS	1	17	Comp	-20 to -9	TGCCTATTTCAAAGTCGGGC
glnS_1_17_B_MM13	glnS	1	17	Comp	-20 to -8	TGCCTATTTCAATGTCGGGC
glnS_1_17_B_MM14	glnS	1	17	Comp	-20 to -7	TGCCTATTTCAATCTCGGGC
glnS_1_17_B_MM2	glnS	1	17	Comp	-20 to -19	TGGGATAAAGTTAGTCGGGC
glnS_1_17_B_MM3	glnS	1	17	Comp	-20 to -18	TGCGATAAAGTTAGTCGGGC
glnS_1_17_B_MM4	glnS	1	17	Comp	-20 to -17	TGCCATAAAGTTAGTCGGGC
glnS_1_17_B_MM5	glnS	1	17	Comp	-20 to -16	TGCCTTAAAGTTAGTCGGGC
glnS_1_17_B_MM6	glnS	1	17	Comp	-20 to -15	TGCCTAAAAGTTAGTCGGGC
glnS_1_17_B_MM7	glnS	1	17	Comp	-20 to -14	TGCCTATAAGTTAGTCGGGC
glnS_1_17_B_MM8	glnS	1	17	Comp	-20 to -13	TGCCTATTAGTTAGTCGGGC
glnS_1_17_B_MM9	glnS	1	17	Comp	-20 to -12	TGCCTATTTGTTAGTCGGGC
glnS_1_17_C	glnS	1	17	Parent		ACGGATAAAGTTAGTCGGGC
glnS_1_17_D_MM2-8	glnS	1	17	Double	-19|-13	AGGGATATAGTTAGTCGGGC
glnS_1_17_D_MM3-10	glnS	1	17	Double	-18|-11	ACCGATAAACTTAGTCGGGC
glnS_1_17_D_MM4-6	glnS	1	17	Double	-17|-15	ACGCAAAAAGTTAGTCGGGC
glnS_1_17_D_MM7-9	glnS	1	17	Double	-14|-12	ACGGATTATGTTAGTCGGGC
glnS_1_17_D_MM9-19	glnS	1	17	Double	-12|-2	ACGGATAATGTTAGTCGGCC
glnS_1_17_W_MM1	glnS	1	17	Single	-20	TCGGATAAAGTTAGTCGGGC
glnS_1_17_W_MM10	glnS	1	17	Single	-11	ACGGATAAACTTAGTCGGGC
glnS_1_17_W_MM11	glnS	1	17	Single	-10	ACGGATAAAGATAGTCGGGC
glnS_1_17_W_MM13	glnS	1	17	Single	-8	ACGGATAAAGTTTGTCGGGC
glnS_1_17_W_MM16	glnS	1	17	Single	-5	ACGGATAAAGTTAGTGGGGC
glnS_1_17_W_MM19	glnS	1	17	Single	-2	ACGGATAAAGTTAGTCGGCC
glnS_1_17_W_MM2	glnS	1	17	Single	-19	AGGGATAAAGTTAGTCGGGC
glnS_1_17_W_MM20	glnS	1	17	Single	-1	ACGGATAAAGTTAGTCGGGG
glnS_1_17_W_MM3	glnS	1	17	Single	-18	ACCGATAAAGTTAGTCGGGC
glnS_1_17_W_MM4	glnS	1	17	Single	-17	ACGCATAAAGTTAGTCGGGC
glnS_1_17_W_MM5	glnS	1	17	Single	-16	ACGGTTAAAGTTAGTCGGGC
glnS_1_17_W_MM6	glnS	1	17	Single	-15	ACGGAAAAAGTTAGTCGGGC
glnS_1_17_W_MM7	glnS	1	17	Single	-14	ACGGATTAAGTTAGTCGGGC
glnS_1_17_W_MM8	glnS	1	17	Single	-13	ACGGATATAGTTAGTCGGGC
glnS_1_17_W_MM9	glnS	1	17	Single	-12	ACGGATAATGTTAGTCGGGC
glnS_2_62_C	glnS	2	62	Parent		TACTGTGGTGTGCTTACCAC
glnS_3_321_B_MM10	glnS	3	321	Comp	-20 to -11	AGTCAAGCTACGCATAGGCG
glnS_3_321_B_MM11	glnS	3	321	Comp	-20 to -10	AGTCAAGCTAGGCATAGGCG
glnS_3_321_B_MM12	glnS	3	321	Comp	-20 to -9	AGTCAAGCTAGCCATAGGCG
glnS_3_321_B_MM13	glnS	3	321	Comp	-20 to -8	AGTCAAGCTAGCGATAGGCG
glnS_3_321_B_MM14	glnS	3	321	Comp	-20 to -7	AGTCAAGCTAGCGTTAGGCG
glnS_3_321_B_MM2	glnS	3	321	Comp	-20 to -19	AGAGTTCGATCGCATAGGCG
glnS_3_321_B_MM3	glnS	3	321	Comp	-20 to -18	AGTGTTCGATCGCATAGGCG
glnS_3_321_B_MM4	glnS	3	321	Comp	-20 to -17	AGTCTTCGATCGCATAGGCG
glnS_3_321_B_MM5	glnS	3	321	Comp	-20 to -16	AGTCATCGATCGCATAGGCG
glnS_3_321_B_MM6	glnS	3	321	Comp	-20 to -15	AGTCAACGATCGCATAGGCG
glnS_3_321_B_MM7	glnS	3	321	Comp	-20 to -14	AGTCAAGGATCGCATAGGCG
glnS_3_321_B_MM8	glnS	3	321	Comp	-20 to -13	AGTCAAGCATCGCATAGGCG
glnS_3_321_B_MM9	glnS	3	321	Comp	-20 to -12	AGTCAAGCTTCGCATAGGCG
glnS_3_321_C	glnS	3	321	Parent		TCAGTTCGATCGCATAGGCG
glnS_3_321_D_MM2-8	glnS	3	321	Double	-19|-13	TGAGTTCCATCGCATAGGCG
glnS_3_321_D_MM3-10	glnS	3	321	Double	-18|-11	TCTGTTCGAACGCATAGGCG
glnS_3_321_D_MM4-6	glnS	3	321	Double	-17|-15	TCACTACGATCGCATAGGCG
glnS_3_321_D_MM7-9	glnS	3	321	Double	-14|-12	TCAGTTGGTTCGCATAGGCG
glnS_3_321_D_MM9-19	glnS	3	321	Double	-12|-2	TCAGTTCGTTCGCATAGGGG
glnS_3_321_W_MM1	glnS	3	321	Single	-20	ACAGTTCGATCGCATAGGCG
glnS_3_321_W_MM10	glnS	3	321	Single	-11	TCAGTTCGAACGCATAGGCG
glnS_3_321_W_MM11	glnS	3	321	Single	-10	TCAGTTCGATGGCATAGGCG
glnS_3_321_W_MM13	glnS	3	321	Single	-8	TCAGTTCGATCGGATAGGCG
glnS_3_321_W_MM16	glnS	3	321	Single	-5	TCAGTTCGATCGCATTGGCG
glnS_3_321_W_MM19	glnS	3	321	Single	-2	TCAGTTCGATCGCATAGGGG
glnS_3_321_W_MM2	glnS	3	321	Single	-19	TGAGTTCGATCGCATAGGCG
glnS_3_321_W_MM20	glnS	3	321	Single	-1	TCAGTTCGATCGCATAGGCC
glnS_3_321_W_MM3	glnS	3	321	Single	-18	TCTGTTCGATCGCATAGGCG
glnS_3_321_W_MM4	glnS	3	321	Single	-17	TCACTTCGATCGCATAGGCG
glnS_3_321_W_MM5	glnS	3	321	Single	-16	TCAGATCGATCGCATAGGCG
glnS_3_321_W_MM6	glnS	3	321	Single	-15	TCAGTACGATCGCATAGGCG
glnS_3_321_W_MM7	glnS	3	321	Single	-14	TCAGTTGGATCGCATAGGCG
glnS_3_321_W_MM8	glnS	3	321	Single	-13	TCAGTTCCATCGCATAGGCG
glnS_3_321_W_MM9	glnS	3	321	Single	-12	TCAGTTCGTTCGCATAGGCG
glyA_1_26_B_MM10	glyA	1	26	Comp	-20 to -11	GGTGTCAAGCGCATCATAAT
glyA_1_26_B_MM11	glyA	1	26	Comp	-20 to -10	GGTGTCAAGCCCATCATAAT
glyA_1_26_B_MM12	glyA	1	26	Comp	-20 to -9	GGTGTCAAGCCGATCATAAT
glyA_1_26_B_MM13	glyA	1	26	Comp	-20 to -8	GGTGTCAAGCCGTTCATAAT
glyA_1_26_B_MM14	glyA	1	26	Comp	-20 to -7	GGTGTCAAGCCGTACATAAT
glyA_1_26_B_MM2	glyA	1	26	Comp	-20 to -19	GGACAGTTCGGCATCATAAT
glyA_1_26_B_MM3	glyA	1	26	Comp	-20 to -18	GGTCAGTTCGGCATCATAAT
glyA_1_26_B_MM4	glyA	1	26	Comp	-20 to -17	GGTGAGTTCGGCATCATAAT
glyA_1_26_B_MM5	glyA	1	26	Comp	-20 to -16	GGTGTGTTCGGCATCATAAT
glyA_1_26_B_MM6	glyA	1	26	Comp	-20 to -15	GGTGTCTTCGGCATCATAAT
glyA_1_26_B_MM7	glyA	1	26	Comp	-20 to -14	GGTGTCATCGGCATCATAAT
glyA_1_26_B_MM8	glyA	1	26	Comp	-20 to -13	GGTGTCAACGGCATCATAAT
glyA_1_26_B_MM9	glyA	1	26	Comp	-20 to -12	GGTGTCAAGGGCATCATAAT
glyA_1_26_C	glyA	1	26	Parent		CCACAGTTCGGCATCATAAT
glyA_1_26_D_MM2-8	glyA	1	26	Double	-19|-13	CGACAGTACGGCATCATAAT
glyA_1_26_D_MM3-10	glyA	1	26	Double	-18|-11	CCTCAGTTCCGCATCATAAT
glyA_1_26_D_MM4-6	glyA	1	26	Double	-17|-15	CCAGACTTCGGCATCATAAT
glyA_1_26_D_MM7-9	glyA	1	26	Double	-14|-12	CCACAGATGGGCATCATAAT
glyA_1_26_D_MM9-19	glyA	1	26	Double	-12|-2	CCACAGTTGGGCATCATATT
glyA_1_26_W_MM1	glyA	1	26	Single	-20	GCACAGTTCGGCATCATAAT
glyA_1_26_W_MM10	glyA	1	26	Single	-11	CCACAGTTCCGCATCATAAT
glyA_1_26_W_MM11	glyA	1	26	Single	-10	CCACAGTTCGCCATCATAAT
glyA_1_26_W_MM13	glyA	1	26	Single	-8	CCACAGTTCGGCTTCATAAT
glyA_1_26_W_MM16	glyA	1	26	Single	-5	CCACAGTTCGGCATCTTAAT
glyA_1_26_W_MM19	glyA	1	26	Single	-2	CCACAGTTCGGCATCATATT
glyA_1_26_W_MM2	glyA	1	26	Single	-19	CGACAGTTCGGCATCATAAT
glyA_1_26_W_MM20	glyA	1	26	Single	-1	CCACAGTTCGGCATCATAAA
glyA_1_26_W_MM3	glyA	1	26	Single	-18	CCTCAGTTCGGCATCATAAT
glyA_1_26_W_MM4	glyA	1	26	Single	-17	CCAGAGTTCGGCATCATAAT
glyA_1_26_W_MM5	glyA	1	26	Single	-16	CCACTGTTCGGCATCATAAT
glyA_1_26_W_MM6	glyA	1	26	Single	-15	CCACACTTCGGCATCATAAT
glyA_1_26_W_MM7	glyA	1	26	Single	-14	CCACAGATCGGCATCATAAT
glyA_1_26_W_MM8	glyA	1	26	Single	-13	CCACAGTACGGCATCATAAT
glyA_1_26_W_MM9	glyA	1	26	Single	-12	CCACAGTTGGGCATCATAAT
glyA_2_116_C	glyA	2	116	Parent		CGCCTGCATTACGCGCGGGC
glyA_3_279_B_MM10	glyA	3	279	Comp	-20 to -11	GGACCCTCGGGGAGTGCGGC
glyA_3_279_B_MM11	glyA	3	279	Comp	-20 to -10	GGACCCTCGGCGAGTGCGGC
glyA_3_279_B_MM12	glyA	3	279	Comp	-20 to -9	GGACCCTCGGCCAGTGCGGC
glyA_3_279_B_MM13	glyA	3	279	Comp	-20 to -8	GGACCCTCGGCCTGTGCGGC
glyA_3_279_B_MM14	glyA	3	279	Comp	-20 to -7	GGACCCTCGGCCTCTGCGGC
glyA_3_279_B_MM2	glyA	3	279	Comp	-20 to -19	GGTGGGAGCCGGAGTGCGGC
glyA_3_279_B_MM3	glyA	3	279	Comp	-20 to -18	GGAGGGAGCCGGAGTGCGGC
glyA_3_279_B_MM4	glyA	3	279	Comp	-20 to -17	GGACGGAGCCGGAGTGCGGC
glyA_3_279_B_MM5	glyA	3	279	Comp	-20 to -16	GGACCGAGCCGGAGTGCGGC
glyA_3_279_B_MM6	glyA	3	279	Comp	-20 to -15	GGACCCAGCCGGAGTGCGGC
glyA_3_279_B_MM7	glyA	3	279	Comp	-20 to -14	GGACCCTGCCGGAGTGCGGC
glyA_3_279_B_MM8	glyA	3	279	Comp	-20 to -13	GGACCCTCCCGGAGTGCGGC
glyA_3_279_B_MM9	glyA	3	279	Comp	-20 to -12	GGACCCTCGCGGAGTGCGGC
glyA_3_279_C	glyA	3	279	Parent		CCTGGGAGCCGGAGTGCGGC
glyA_3_279_D_MM2-8	glyA	3	279	Double	-19|-13	CGTGGGACCCGGAGTGCGGC
glyA_3_279_D_MM3-10	glyA	3	279	Double	-18|-11	CCAGGGAGCGGGAGTGCGGC
glyA_3_279_D_MM4-6	glyA	3	279	Double	-17|-15	CCTCGCAGCCGGAGTGCGGC
glyA_3_279_D_MM7-9	glyA	3	279	Double	-14|-12	CCTGGGTGGCGGAGTGCGGC
glyA_3_279_D_MM9-19	glyA	3	279	Double	-12|-2	CCTGGGAGGCGGAGTGCGCC
glyA_3_279_W_MM1	glyA	3	279	Single	-20	GCTGGGAGCCGGAGTGCGGC
glyA_3_279_W_MM10	glyA	3	279	Single	-11	CCTGGGAGCGGGAGTGCGGC
glyA_3_279_W_MM11	glyA	3	279	Single	-10	CCTGGGAGCCCGAGTGCGGC
glyA_3_279_W_MM13	glyA	3	279	Single	-8	CCTGGGAGCCGGTGTGCGGC
glyA_3_279_W_MM16	glyA	3	279	Single	-5	CCTGGGAGCCGGAGTCCGGC
glyA_3_279_W_MM19	glyA	3	279	Single	-2	CCTGGGAGCCGGAGTGCGCC
glyA_3_279_W_MM2	glyA	3	279	Single	-19	CGTGGGAGCCGGAGTGCGGC
glyA_3_279_W_MM20	glyA	3	279	Single	-1	CCTGGGAGCCGGAGTGCGGG
glyA_3_279_W_MM3	glyA	3	279	Single	-18	CCAGGGAGCCGGAGTGCGGC
glyA_3_279_W_MM4	glyA	3	279	Single	-17	CCTCGGAGCCGGAGTGCGGC
glyA_3_279_W_MM5	glyA	3	279	Single	-16	CCTGCGAGCCGGAGTGCGGC
glyA_3_279_W_MM6	glyA	3	279	Single	-15	CCTGGCAGCCGGAGTGCGGC
glyA_3_279_W_MM7	glyA	3	279	Single	-14	CCTGGGTGCCGGAGTGCGGC
glyA_3_279_W_MM8	glyA	3	279	Single	-13	CCTGGGACCCGGAGTGCGGC
glyA_3_279_W_MM9	glyA	3	279	Single	-12	CCTGGGAGGCGGAGTGCGGC
gpmA_1_60_B_MM10	gpmA	1	60	Comp	-20 to -11	GCAGCATGGTACCGGTGAAA
gpmA_1_60_B_MM11	gpmA	1	60	Comp	-20 to -10	GCAGCATGGTTCCGGTGAAA
gpmA_1_60_B_MM12	gpmA	1	60	Comp	-20 to -9	GCAGCATGGTTGCGGTGAAA
gpmA_1_60_B_MM13	gpmA	1	60	Comp	-20 to -8	GCAGCATGGTTGGGGTGAAA
gpmA_1_60_B_MM14	gpmA	1	60	Comp	-20 to -7	GCAGCATGGTTGGCGTGAAA
gpmA_1_60_B_MM2	gpmA	1	60	Comp	-20 to -19	GCTCGTACCAACCGGTGAAA
gpmA_1_60_B_MM3	gpmA	1	60	Comp	-20 to -18	GCACGTACCAACCGGTGAAA
gpmA_1_60_B_MM4	gpmA	1	60	Comp	-20 to -17	GCAGGTACCAACCGGTGAAA
gpmA_1_60_B_MM5	gpmA	1	60	Comp	-20 to -16	GCAGCTACCAACCGGTGAAA
gpmA_1_60_B_MM6	gpmA	1	60	Comp	-20 to -15	GCAGCAACCAACCGGTGAAA
gpmA_1_60_B_MM7	gpmA	1	60	Comp	-20 to -14	GCAGCATCCAACCGGTGAAA
gpmA_1_60_B_MM8	gpmA	1	60	Comp	-20 to -13	GCAGCATGCAACCGGTGAAA
gpmA_1_60_B_MM9	gpmA	1	60	Comp	-20 to -12	GCAGCATGGAACCGGTGAAA
gpmA_1_60_C	gpmA	1	60	Parent		CGTCGTACCAACCGGTGAAA
gpmA_1_60_D_MM2-8	gpmA	1	60	Double	-19|-13	CCTCGTAGCAACCGGTGAAA
gpmA_1_60_D_MM3-10	gpmA	1	60	Double	-18|-11	CGACGTACCTACCGGTGAAA
gpmA_1_60_D_MM4-6	gpmA	1	60	Double	-17|-15	CGTGGAACCAACCGGTGAAA
gpmA_1_60_D_MM7-9	gpmA	1	60	Double	-14|-12	CGTCGTTCGAACCGGTGAAA
gpmA_1_60_D_MM9-19	gpmA	1	60	Double	-12|-2	CGTCGTACGAACCGGTGATA
gpmA_1_60_W_MM1	gpmA	1	60	Single	-20	GGTCGTACCAACCGGTGAAA
gpmA_1_60_W_MM10	gpmA	1	60	Single	-11	CGTCGTACCTACCGGTGAAA
gpmA_1_60_W_MM11	gpmA	1	60	Single	-10	CGTCGTACCATCCGGTGAAA
gpmA_1_60_W_MM13	gpmA	1	60	Single	-8	CGTCGTACCAACGGGTGAAA
gpmA_1_60_W_MM16	gpmA	1	60	Single	-5	CGTCGTACCAACCGGAGAAA
gpmA_1_60_W_MM19	gpmA	1	60	Single	-2	CGTCGTACCAACCGGTGATA
gpmA_1_60_W_MM2	gpmA	1	60	Single	-19	CCTCGTACCAACCGGTGAAA
gpmA_1_60_W_MM20	gpmA	1	60	Single	-1	CGTCGTACCAACCGGTGAAT
gpmA_1_60_W_MM3	gpmA	1	60	Single	-18	CGACGTACCAACCGGTGAAA
gpmA_1_60_W_MM4	gpmA	1	60	Single	-17	CGTGGTACCAACCGGTGAAA
gpmA_1_60_W_MM5	gpmA	1	60	Single	-16	CGTCCTACCAACCGGTGAAA
gpmA_1_60_W_MM6	gpmA	1	60	Single	-15	CGTCGAACCAACCGGTGAAA
gpmA_1_60_W_MM7	gpmA	1	60	Single	-14	CGTCGTTCCAACCGGTGAAA
gpmA_1_60_W_MM8	gpmA	1	60	Single	-13	CGTCGTAGCAACCGGTGAAA
gpmA_1_60_W_MM9	gpmA	1	60	Single	-12	CGTCGTACGAACCGGTGAAA
gpmA_3_251_B_MM10	gpmA	3	251	Comp	-20 to -11	CACTGCAAGCTTCAGTTTCC
gpmA_3_251_B_MM11	gpmA	3	251	Comp	-20 to -10	CACTGCAAGCATCAGTTTCC
gpmA_3_251_B_MM12	gpmA	3	251	Comp	-20 to -9	CACTGCAAGCAACAGTTTCC
gpmA_3_251_B_MM13	gpmA	3	251	Comp	-20 to -8	CACTGCAAGCAAGAGTTTCC
gpmA_3_251_B_MM14	gpmA	3	251	Comp	-20 to -7	CACTGCAAGCAAGTGTTTCC
gpmA_3_251_B_MM2	gpmA	3	251	Comp	-20 to -19	CAGACGTTCGTTCAGTTTCC
gpmA_3_251_B_MM3	gpmA	3	251	Comp	-20 to -18	CACACGTTCGTTCAGTTTCC
gpmA_3_251_B_MM4	gpmA	3	251	Comp	-20 to -17	CACTCGTTCGTTCAGTTTCC
gpmA_3_251_B_MM5	gpmA	3	251	Comp	-20 to -16	CACTGGTTCGTTCAGTTTCC
gpmA_3_251_B_MM6	gpmA	3	251	Comp	-20 to -15	CACTGCTTCGTTCAGTTTCC
gpmA_3_251_B_MM7	gpmA	3	251	Comp	-20 to -14	CACTGCATCGTTCAGTTTCC
gpmA_3_251_B_MM8	gpmA	3	251	Comp	-20 to -13	CACTGCAACGTTCAGTTTCC
gpmA_3_251_B_MM9	gpmA	3	251	Comp	-20 to -12	CACTGCAAGGTTCAGTTTCC
gpmA_3_251_C	gpmA	3	251	Parent		GTGACGTTCGTTCAGTTTCC
gpmA_3_251_D_MM2-8	gpmA	3	251	Double	-19|-13	GAGACGTACGTTCAGTTTCC
gpmA_3_251_D_MM3-10	gpmA	3	251	Double	-18|-11	GTCACGTTCCTTCAGTTTCC
gpmA_3_251_D_MM4-6	gpmA	3	251	Double	-17|-15	GTGTCCTTCGTTCAGTTTCC
gpmA_3_251_D_MM7-9	gpmA	3	251	Double	-14|-12	GTGACGATGGTTCAGTTTCC
gpmA_3_251_D_MM9-19	gpmA	3	251	Double	-12|-2	GTGACGTTGGTTCAGTTTGC
gpmA_3_251_W_MM1	gpmA	3	251	Single	-20	CTGACGTTCGTTCAGTTTCC
gpmA_3_251_W_MM10	gpmA	3	251	Single	-11	GTGACGTTCCTTCAGTTTCC
gpmA_3_251_W_MM11	gpmA	3	251	Single	-10	GTGACGTTCGATCAGTTTCC
gpmA_3_251_W_MM13	gpmA	3	251	Single	-8	GTGACGTTCGTTGAGTTTCC
gpmA_3_251_W_MM16	gpmA	3	251	Single	-5	GTGACGTTCGTTCAGATTCC
gpmA_3_251_W_MM19	gpmA	3	251	Single	-2	GTGACGTTCGTTCAGTTTGC
gpmA_3_251_W_MM2	gpmA	3	251	Single	-19	GAGACGTTCGTTCAGTTTCC
gpmA_3_251_W_MM20	gpmA	3	251	Single	-1	GTGACGTTCGTTCAGTTTCG
gpmA_3_251_W_MM3	gpmA	3	251	Single	-18	GTCACGTTCGTTCAGTTTCC
gpmA_3_251_W_MM4	gpmA	3	251	Single	-17	GTGTCGTTCGTTCAGTTTCC
gpmA_3_251_W_MM5	gpmA	3	251	Single	-16	GTGAGGTTCGTTCAGTTTCC
gpmA_3_251_W_MM6	gpmA	3	251	Single	-15	GTGACCTTCGTTCAGTTTCC
gpmA_3_251_W_MM7	gpmA	3	251	Single	-14	GTGACGATCGTTCAGTTTCC
gpmA_3_251_W_MM8	gpmA	3	251	Single	-13	GTGACGTACGTTCAGTTTCC
[truncated: 3,998 more rows]
